# Supplementary material for: Generation, functional annotation and comparative analysis of black spruce (Picea mariana) ESTs: an important conifer genomic resource
Source: BMC Genomics. 2013 Oct 11;14:702. doi: 10.1186/1471-2164-14-702 (PMC4007752; doi:10.1186/1471-2164-14-702)
Supplement: Additional file 1: Table S1 — Detailed annotation of complete set of black spruce singletons and contigs. [file 1471-2164-14-702-S1.xlsx]

## Sheet: Mann-et-al-Pama-EST-SuppTable1
Additional file 1: Table S1 Detailed annotation of complete set of black spruce singletons and contigs
Contig ID	Sequence identifier	Species	Score	Expect value	Match length (bp)	Annotation Description	Gene Ontology (Function)	Gene Ontology (Process)
estPama_needle_Contig12	gi|357126880|ref|XP_003565115.1|	Brachypodium distachyon	39.3	0.017	57	PREDICTED: metallothionein-like protein 3B-like [Brachypodium distachyon]
estPama_needle_BSC1-669-800_3	gi|42568925|ref|NP_178502.2|	Arabidopsis thaliana	55.5	2.8e-07	219	TRAF-like family protein [Arabidopsis thaliana]
estPama_needle_Contig5	gi|357488153|ref|XP_003614364.1|	Medicago truncatula	32	0.99	66	Protein TAR1 [Medicago truncatula]
estPama_needle_BSC1-616-800_3	gi|15221646|ref|NP_173813.1|	Arabidopsis thaliana	37	0.077	159	MLP-like protein 423 [Arabidopsis thaliana]		defense response (GO:0006952);mRNA modification (GO:0016556)
estPama_needle_Contig3	gi|324986472|ref|YP_004276343.1|	Pinus monophylla	57.4	4.6e-08	90	photosystem II protein Z (chloroplast) [Pinus monophylla]
estPama_needle_3031-700_5	gi|255548321|ref|XP_002515217.1|	Ricinus communis	36.6	0.077	72	protein phosphatase 2c, putative [Ricinus communis]
estPama_needle_1973-700_5	gi|353351842|ref|YP_004891725.1|	Picea morrisonicola	235.7	2.3e-61	351	ATP-dependent Clp protease proteolytic subunit (chloroplast) [Picea morrisonicola]	serine-type endopeptidase activity (GO:0004252);serine-type peptidase activity (GO:0008236);hydrolase activity (GO:0016787);peptidase activity (GO:0008233)	proteolysis (GO:0006508)
estPama_needle_1706-800_3	gi|15235668|ref|NP_193070.1|	Arabidopsis thaliana	36.2	0.2	174	leucine-rich repeat extensin-like protein 3 [Arabidopsis thaliana]	structural constituent of cell wall (GO:0005199);protein binding (GO:0005515)
estPama_needle_Contig28	gi|115455193|ref|NP_001051197.1|	Oryza sativa Japonica Group	69.3	1.8e-11	183	Similar to Sorghum bicolor protein targeted either to mitochondria or chloroplast proteins T50848. (Os03t0736900-01), partial [Oryza sativa Japonica Group]
estPama_needle_Contig15	gi|112253878|ref|YP_717133.1|	Brassica napus	58.5	3.5e-08	171	hypothetical protein BrnapMp036 (mitochondrion) [Brassica napus]
estPama_needle_Contig2	gi|7524692|ref|NP_042446.1|	unspecified	41.6	0.003	93	uninformative
estPama_needle_BSC1-633-700_5	gi|357502689|ref|XP_003621633.1|	Medicago truncatula	97.1	5.3e-20	144	60S ribosomal protein L30 [Medicago truncatula]		translation (GO:0006412)
estPama_needle_Contig24	gi|302811558|ref|XP_002987468.1|	Selaginella moellendorffii	37.7	0.022	48	light-harvesting complex [Selaginella moellendorffii]
estPama_needle_Contig29	gi|309322327|ref|YP_003934178.1|	Cedrus deodara	75.9	9.4e-14	108	photosystem II protein I (chloroplast) [Cedrus deodara]		photosynthesis (GO:0015979)
estPama_needle_BSc1-856-800_3	gi|15238603|ref|NP_197854.1|	Arabidopsis thaliana	44.3	0.00066	132	response to low sulfur 2 [Arabidopsis thaliana]
estPama_needle_Contig33	gi|225450089|ref|XP_002277909.1|	Vitis vinifera	65.9	2.2e-10	183	PREDICTED: photosystem II 5 kDa protein, chloroplastic [Vitis vinifera]		response to wounding (GO:0009611);response to ozone (GO:0010193)
estPama_needle_BSC1-393-800_3	gi|242061228|ref|XP_002451903.1|	unspecified	33.1	0.62	93	uninformative
estPama_needle_Contig11	gi|357469963|ref|XP_003605266.1|	Medicago truncatula	57.4	4.1e-08	123	Non-specific lipid-transfer protein [Medicago truncatula]		lipid transport (GO:0006869);transport (GO:0006810)
estPama_needle_Contig27	gi|359496709|ref|XP_003635309.1|	Vitis vinifera	95.9	2.9e-19	348	PREDICTED: non-specific lipid-transfer protein-like [Vitis vinifera]		lipid transport (GO:0006869)
estPama_needle_1346-700_5	gi|255560287|ref|XP_002521161.1|	Ricinus communis	134.8	3.7e-31	216	photosystem I reaction center subunit IV A, chloroplast precursor [Ricinus communis]		photosynthesis (GO:0015979)
estPama_needle_2071-800_3	gi|225453897|ref|XP_002278913.1|	Vitis vinifera	88.6	3.7e-17	273	PREDICTED: dihydroflavonol-4-reductase [Vitis vinifera]	nucleotide binding (GO:0000166);catalytic activity (GO:0003824);coenzyme binding (GO:0050662)	cellular metabolic process (GO:0044237);regulation of brassinosteroid biosynthetic process (GO:0010422);flavonoid biosynthetic process (GO:0009813)
estPama_needle_Contig26	gi|255572702|ref|XP_002527284.1|	Ricinus communis	72.8	1.2e-12	159	Photosystem I reaction center subunit XI, chloroplast precursor, putative [Ricinus communis]		photosynthesis (GO:0015979)
estPama_needle_2443-700_5	gi|357121152|ref|XP_003562285.1|	Brachypodium distachyon	79.7	1e-14	168	PREDICTED: serpin-ZX-like [Brachypodium distachyon]
estPama_needle_1389-700_5	gi|357458091|ref|XP_003599326.1|	Medicago truncatula	33.1	0.83	120	Dihydroflavonol reductase [Medicago truncatula]	catalytic activity (GO:0003824);coenzyme binding (GO:0050662)	cellular metabolic process (GO:0044237)
estPama_needle_Contig6	gi|225442683|ref|XP_002280037.1|	Vitis vinifera	169.9	1.3e-41	261	PREDICTED: probable ADP-ribosylation factor GTPase-activating protein AGD14-like [Vitis vinifera]
estPama_needle_2687-700_5	gi|357448999|ref|XP_003594775.1|	Medicago truncatula	58.9	2.6e-08	234	Glucan-endo-1 3-beta-glucosidase [Medicago truncatula]	hydrolase activity (GO:0016787);cation binding (GO:0043169);hydrolase activity, acting on glycosyl bonds (GO:0016798);catalytic activity (GO:0003824)	metabolic process (GO:0008152);carbohydrate metabolic process (GO:0005975)
estPama_needle_2854-700_5	gi|18417778|ref|NP_567871.1|	Arabidopsis thaliana	267.7	9e-71	495	chaC-like protein [Arabidopsis thaliana]		biological_process (GO:0008150)
estPama_needle_2369-800_3	gi|145408514|ref|YP_001152137.1|	unspecified	72	2.1e-12	114	uninformative
estPama_needle_Contig23	gi|357517049|ref|XP_003628813.1|	Medicago truncatula	157.1	1.1e-37	282	ADP-ribosylation factor GTPase-activating protein AGD10 [Medicago truncatula]	zinc ion binding (GO:0008270)	regulation of ARF GTPase activity (GO:0032312)
estPama_needle_Contig36	gi|134093195|ref|YP_001109497.1|	Populus trichocarpa	60.5	6.9e-09	162	hypothetical protein Poptr_cp018 (chloroplast) [Populus trichocarpa]
estPama_needle_Contig7	gi|356520192|ref|XP_003528748.1|	Glycine max	56.2	2.7e-07	291	PREDICTED: transcription factor 25-like [Glycine max]
estPama_needle_Contig32	gi|357111693|ref|XP_003557646.1|	Brachypodium distachyon	166.4	2.1e-40	408	PREDICTED: photosystem I reaction center subunit psaK, chloroplastic-like [Brachypodium distachyon]		photosynthesis (GO:0015979)
estPama_needle_BSC1-644-700_5	gi|225453215|ref|XP_002277094.1|	Vitis vinifera	166.8	9.3e-41	243	PREDICTED: 60S ribosomal protein L13-1 [Vitis vinifera]		translation (GO:0006412)
estPama_needle_1732-700_5	gi|115474515|ref|NP_001060854.1|	Oryza sativa Japonica Group	168.3	4.4e-41	339	Similar to 60S acidic ribosomal protein P1 (L12). (Os08t0116500-01)%3BNon-protein coding transcript. (Os08t0116500-02) [Oryza sativa Japonica Group]
estPama_needle_Contig10	gi|359495986|ref|XP_003635127.1|	unspecified	88.6	2.3e-17	162	uninformative
estPama_needle_Contig38	gi|18394220|ref|NP_563969.1|	Arabidopsis thaliana	84.3	3.4e-16	138	translation machinery associated protein TMA7 [Arabidopsis thaliana]		biological_process (GO:0008150)
estPama_needle_2074-700_5	gi|115466014|ref|NP_001056606.1|	Oryza sativa Japonica Group	72	2.3e-12	165	Protein of unknown function DUF1218 family protein. (Os06t0114700-01)%3BProtein of unknown function DUF1218 family protein. (Os06t0114700-02)%3BProtein of unknown function DUF1218 family protein. (Os06t0114700-03) [Oryza sativa Japonica Group]
estPama_needle_BSC1-338-700_5	gi|357469063|ref|XP_003604816.1|	Medicago truncatula	64.7	2.3e-10	114	Tubulin beta chain [Medicago truncatula]	nucleotide binding (GO:0000166);GTP binding (GO:0005525);GTPase activity (GO:0003924);structural molecule activity (GO:0005198)	microtubule-based process (GO:0007017);protein polymerization (GO:0051258);GTP catabolic process (GO:0006184)
estPama_needle_Contig42	gi|162463409|ref|NP_001105545.1|	Zea mays	219.5	2.9e-56	585	chlorophyll a-b binding protein M9, chloroplastic precursor [Zea mays]	chlorophyll binding (GO:0016168);metal ion binding (GO:0046872)	response to far red light (GO:0010218);photosynthesis, light harvesting (GO:0009765);response to red light (GO:0010114);photosynthesis (GO:0015979);response to blue light (GO:0009637);protein-chromophore linkage (GO:0018298)
estPama_needle_2626-700_5	gi|356502698|ref|XP_003520154.1|	Glycine max	86.3	4.1e-16	516	PREDICTED: proline-rich receptor-like protein kinase PERK10-like [Glycine max]
estPama_needle_Contig53	gi|356567929|ref|XP_003552167.1|	Glycine max	37.4	0.04	99	PREDICTED: metallothionein-like protein 2-like isoform 2 [Glycine max]	copper ion binding (GO:0005507)
estPama_needle_2808-800_3	gi|357485615|ref|XP_003613095.1|	unspecified	37.7	0.028	111	uninformative
estPama_needle_Contig22	gi|255578854|ref|XP_002530281.1|	unspecified	58.5	6.6e-08	336	uninformative
estPama_needle_BSC1-1123-800_3	gi|115445433|ref|NP_001046496.1|	Oryza sativa Japonica Group	72.8	2.5e-12	192	Protein of unknown function DUF1070 family protein. (Os02t0264800-01) [Oryza sativa Japonica Group]
estPama_needle_Contig30	gi|115472489|ref|NP_001059843.1|	Oryza sativa Japonica Group	101.7	2.4e-21	159	Protein translation factor SUI1 homolog (GOS2 protein). (Os07t0529800-01) [Oryza sativa Japonica Group]
estPama_needle_Contig45	gi|115473151|ref|NP_001060174.1|	Oryza sativa Japonica Group	95.1	2.5e-19	171	Similar to Eukaryotic translation initiation factor 5A (eIF-5A). (Os07t0597000-01) [Oryza sativa Japonica Group]
estPama_needle_2776-700_5	gi|18400342|ref|NP_565556.1|	Arabidopsis thaliana	41.6	0.0033	144	synechocystis YCF37-like protein [Arabidopsis thaliana]
estPama_needle_1553-800_3	gi|297818924|ref|XP_002877345.1|	unspecified	33.1	0.72	66	uninformative
estPama_needle_BSC1-113-700_5	gi|22327397|ref|NP_198461.2|	Arabidopsis thaliana	167.5	1.6e-40	528	cofactor assembly, complex C (B6F) [Arabidopsis thaliana]
estPama_needle_Contig1	gi|115458852|ref|NP_001053026.1|	Oryza sativa Japonica Group	45.1	0.00023	120	Bet v I allergen family protein. (Os04t0465600-01) [Oryza sativa Japonica Group]
estPama_needle_Contig40	gi|357449591|ref|XP_003595072.1|	Medicago truncatula	91.7	5.7e-18	258	Fiber protein Fb15 [Medicago truncatula]
estPama_needle_2127-800_3	gi|226495193|ref|NP_001151748.1|	Zea mays	55.8	2.9e-07	264	mouse DNA EBV homolog1 [Zea mays]		metal ion transport (GO:0030001)
estPama_needle_BSC1-62_5	gi|297802112|ref|XP_002868940.1|	unspecified	34.3	0.85	162	uninformative
estPama_needle_Contig50	gi|350536897|ref|NP_001234782.1|	Solanum lycopersicum	117.1	9.2e-26	255	cytosolic ascorbate peroxidase 1 [Solanum lycopersicum]	heme binding (GO:0020037);peroxidase activity (GO:0004601)	response to oxidative stress (GO:0006979)
estPama_needle_Contig54	gi|255559090|ref|XP_002520567.1|	Ricinus communis	33.1	0.91	54	Repetitive proline-rich cell wall protein 2 precursor, putative [Ricinus communis]
estPama_needle_Contig61	gi|115470525|ref|NP_001058861.1|	Oryza sativa Japonica Group	40.4	0.003	75	Non-protein coding transcript. (Os07t0139600-01), partial [Oryza sativa Japonica Group]
estPama_needle_BSc1-843-700_5	gi|115449625|ref|NP_001048512.1|	Oryza sativa Japonica Group	59.7	4e-08	576	Protein of unknown function DUF3741 domain containing protein. (Os02t0816400-01)%3BProtein of unknown function DUF3741 domain containing protein. (Os02t0816400-02) [Oryza sativa Japonica Group]
estPama_needle_Contig43	gi|226507784|ref|NP_001148704.1|	Zea mays	38.9	0.037	162	low-molecular-weight cysteine-rich protein LCR69 [Zea mays]
estPama_needle_Contig51	gi|15239697|ref|NP_200275.1|	Arabidopsis thaliana	34.7	0.45	54	histone H2A [Arabidopsis thaliana]
estPama_needle_BSC1-1047-700_5	gi|115470353|ref|NP_001058775.1|	Oryza sativa Japonica Group	40	0.0056	99	Protein of unknown function DUF538 family protein. (Os07t0120100-01) [Oryza sativa Japonica Group]
estPama_needle_1692-700_5	gi|357484741|ref|XP_003612658.1|	Medicago truncatula	48.5	6.3e-05	360	50S ribosomal protein L35 [Medicago truncatula]		translation (GO:0006412)
estPama_needle_Contig65	gi|359482333|ref|XP_003632757.1|	Vitis vinifera	42.7	0.00093	84	PREDICTED: auxin-repressed 12.5 kDa protein-like [Vitis vinifera]
estPama_needle_Contig48	gi|115470349|ref|NP_001058773.1|	Oryza sativa Japonica Group	95.5	3e-19	288	Protein of unknown function DUF538 domain containing protein. (Os07t0119800-00) [Oryza sativa Japonica Group]
estPama_needle_BSC1-586-800_3	gi|225453014|ref|XP_002264422.1|	Vitis vinifera	118.2	3.6e-26	234	PREDICTED: probable prefoldin subunit 4 [Vitis vinifera]	chaperone binding (GO:0051087)	protein folding (GO:0006457)
estPama_needle_Contig41	gi|255583146|ref|XP_002532339.1|	Ricinus communis	123.6	1e-27	276	protein translocase, putative [Ricinus communis]
estPama_needle_2227-800_3	gi|308802986|ref|XP_003078806.1|	Ostreococcus tauri	41.6	0.0016	90	OSJNBb0011E04.120 gene product (ISS) [Ostreococcus tauri]
estPama_needle_Contig46	gi|224085804|ref|XP_002307702.1|	Populus trichocarpa	61.2	7.1e-09	84	histone H3 [Populus trichocarpa]
estPama_needle_2896-700_5	gi|356517478|ref|XP_003527414.1|	Glycine max	189.1	3.9e-47	384	PREDICTED: dnaJ homolog subfamily B member 13-like isoform 1 [Glycine max]	heat shock protein binding (GO:0031072)	protein folding (GO:0006457)
estPama_needle_2192-800_3	gi|115446133|ref|NP_001046846.1|	Oryza sativa Japonica Group	40.4	0.003	66	Similar to 40S ribosomal protein S15A. (Os02t0478600-01) [Oryza sativa Japonica Group]
estPama_needle_BSC1-499-800_3	gi|350540638|ref|NP_001234521.1|	Solanum lycopersicum	109	3.3e-23	324	BURP domain-containing protein precursor [Solanum lycopersicum]
estPama_needle_BSC1-349-700_5	gi|255559565|ref|XP_002520802.1|	unspecified	60.8	3.7e-09	123	uninformative
estPama_needle_BSC1-491-700_5	gi|356557150|ref|XP_003546881.1|	Glycine max	283.1	2.9e-75	612	PREDICTED: thylakoid lumenal 19 kDa protein, chloroplastic-like [Glycine max]	calcium ion binding (GO:0005509)	photosynthesis (GO:0015979)
estPama_needle_Contig58	gi|225461085|ref|XP_002281872.1|	Vitis vinifera	110.2	7.2e-24	174	PREDICTED: protein translation factor SUI1 homolog isoform 1 [Vitis vinifera]
estPama_needle_Contig71	gi|225433548|ref|XP_002268901.1|	Vitis vinifera	205.7	2.8e-52	345	PREDICTED: 60S ribosomal protein L13a-4 [Vitis vinifera]		translation (GO:0006412)
estPama_needle_Contig44	gi|255567387|ref|XP_002524673.1|	Ricinus communis	173.7	1.1e-42	306	glutaredoxin-1, grx1, putative [Ricinus communis]	electron carrier activity (GO:0009055);protein disulfide oxidoreductase activity (GO:0015035)	electron transport chain (GO:0022900)
estPama_needle_Contig74	gi|225452504|ref|XP_002279301.1|	Vitis vinifera	123.2	1.1e-27	216	PREDICTED: probable 26S proteasome complex subunit sem1-2 isoform 3 [Vitis vinifera]
estPama_needle_Contig13	gi|255551062|ref|XP_002516579.1|	Ricinus communis	181	5.3e-45	276	60S ribosomal protein L37, putative [Ricinus communis]	structural constituent of ribosome (GO:0003735);RNA binding (GO:0003723);rRNA binding (GO:0019843)	translation (GO:0006412)
estPama_needle_Contig57	gi|145325447|ref|NP_001077728.1|	Arabidopsis thaliana	80.1	1.5e-14	324	dormancy/auxin associated protein [Arabidopsis thaliana]		regulation of protein localization (GO:0032880);response to brassinosteroid stimulus (GO:0009741)
estPama_needle_Contig67	gi|308798997|ref|XP_003074279.1|	Ostreococcus tauri	270	1.5e-71	417	TBB1_VOLCA Tubulin beta chain (ISS) [Ostreococcus tauri]	nucleotide binding (GO:0000166);GTP binding (GO:0005525);GTPase activity (GO:0003924);structural molecule activity (GO:0005198)	microtubule-based process (GO:0007017);protein polymerization (GO:0051258);GTP catabolic process (GO:0006184)
estPama_needle_Contig66	gi|225425224|ref|XP_002267614.1|	Vitis vinifera	136	3e-31	426	PREDICTED: acyl carrier protein 4, chloroplastic [Vitis vinifera]	phosphopantetheine binding (GO:0031177)	fatty acid biosynthetic process (GO:0006633)
estPama_needle_2238-800_3	gi|225444515|ref|XP_002274769.1|	Vitis vinifera	251.9	4.1e-66	438	PREDICTED: peroxidase 42 isoform 1 [Vitis vinifera]	heme binding (GO:0020037);oxidoreductase activity (GO:0016491);peroxidase activity (GO:0004601)	oxidation-reduction process (GO:0055114);response to oxidative stress (GO:0006979)
estPama_needle_BSc1-842-700_5	gi|115442485|ref|NP_001045522.1|	Oryza sativa Japonica Group	77	1.1e-13	297	Similar to Chloroplast outer envelope 24 kD protein. (Os01t0969000-01) [Oryza sativa Japonica Group]
estPama_needle_BSC1-687-700_5	gi|297820914|ref|XP_002878340.1|	Arabidopsis lyrata subsp. lyrata	79	6e-14	375	zinc ion binding protein [Arabidopsis lyrata subsp. lyrata]
estPama_needle_Contig77	gi|357469963|ref|XP_003605266.1|	Medicago truncatula	39.3	0.012	87	Non-specific lipid-transfer protein [Medicago truncatula]		lipid transport (GO:0006869);transport (GO:0006810)
estPama_needle_1325-700_5	gi|297802552|ref|XP_002869160.1|	unspecified	52.8	2.7e-06	258	uninformative
estPama_needle_2828-700_5	gi|224131950|ref|XP_002321218.1|	Populus trichocarpa	305.4	4.7e-82	651	light-harvesting complex I protein Lhca3 [Populus trichocarpa]		photosynthesis (GO:0015979);photosynthesis, light harvesting (GO:0009765)
estPama_needle_2913-800_3	gi|225436624|ref|XP_002280005.1|	Vitis vinifera	89.7	1.2e-17	174	PREDICTED: minor histocompatibility antigen H13 [Vitis vinifera]	aspartic-type endopeptidase activity (GO:0004190)
estPama_needle_1837-700_5	gi|357500791|ref|XP_003620684.1|	Medicago truncatula	39.3	0.029	255	Somatic embryogenesis receptor kinase [Medicago truncatula]	ATP binding (GO:0005524);protein kinase activity (GO:0004672);receptor activity (GO:0004872);transferase activity, transferring phosphorus-containing groups (GO:0016772);protein serine/threonine kinase activity (GO:0004674)	phosphorylation (GO:0016310);protein phosphorylation (GO:0006468)
estPama_needle_Contig84	gi|255575566|ref|XP_002528683.1|	Ricinus communis	62	2.8e-09	213	Nonspecific lipid-transfer protein precursor, putative [Ricinus communis]	oxidoreductase activity (GO:0016491)	lipid transport (GO:0006869);oxidation-reduction process (GO:0055114);transport (GO:0006810)
estPama_needle_Contig49	gi|357469963|ref|XP_003605266.1|	Medicago truncatula	118.6	4.4e-26	324	Non-specific lipid-transfer protein [Medicago truncatula]		lipid transport (GO:0006869);transport (GO:0006810)
estPama_needle_Contig79	gi|115470525|ref|NP_001058861.1|	Oryza sativa Japonica Group	52.8	5.9e-07	75	Non-protein coding transcript. (Os07t0139600-01), partial [Oryza sativa Japonica Group]
estPama_needle_BSc1-759-700_5	gi|225450299|ref|XP_002271451.1|	Vitis vinifera	223.4	1.5e-57	408	PREDICTED: citrate synthase, mitochondrial [Vitis vinifera]	transferase activity (GO:0016740);transferase activity, transferring acyl groups, acyl groups converted into alkyl on transfer (GO:0046912)	tricarboxylic acid cycle (GO:0006099);cellular carbohydrate metabolic process (GO:0044262)
estPama_needle_Contig56	gi|224103789|ref|XP_002313194.1|	Populus trichocarpa	228.4	3.4e-59	321	tubulin alpha-5 chain [Populus trichocarpa]	nucleotide binding (GO:0000166);GTP binding (GO:0005525);GTPase activity (GO:0003924);structural molecule activity (GO:0005198)	microtubule-based process (GO:0007017);protein polymerization (GO:0051258);GTP catabolic process (GO:0006184)
estPama_needle_Contig80	gi|255565372|ref|XP_002523677.1|	Ricinus communis	45.8	7.2e-05	75	Magnesium-protoporphyrin IX monomethyl ester [oxidative] cyclase, chloroplast precursor, putative [Ricinus communis]
estPama_needle_1811-700_5	gi|357121444|ref|XP_003562430.1|	Brachypodium distachyon	56.2	7.7e-08	108	PREDICTED: calmodulin-like isoform 1 [Brachypodium distachyon]
estPama_needle_Contig75	gi|115458852|ref|NP_001053026.1|	Oryza sativa Japonica Group	45.8	0.0002	144	Bet v I allergen family protein. (Os04t0465600-01) [Oryza sativa Japonica Group]
estPama_needle_Contig14	gi|357148020|ref|XP_003574592.1|	Brachypodium distachyon	96.3	1.4e-19	201	PREDICTED: germin-like protein 8-14-like [Brachypodium distachyon]	nutrient reservoir activity (GO:0045735);manganese ion binding (GO:0030145)
estPama_needle_Contig89	gi|94502636|ref|YP_588293.1|	Zea mays subsp. mays	50.8	2.8e-06	81	chloroplast hypothetical protein (mitochondrion) [Zea mays subsp. mays]
estPama_needle_1803-700_5	gi|15227350|ref|NP_181673.1|	Arabidopsis thaliana	95.5	2.4e-19	294	proline-rich uncharacterized protein [Arabidopsis thaliana]
estPama_needle_BSC1-133_5	gi|255581416|ref|XP_002531516.1|	Ricinus communis	83.2	1.7e-15	261	dfg10 protein, putative [Ricinus communis]	oxidoreductase activity, acting on the CH-CH group of donors (GO:0016627)
estPama_needle_2493-800_3	gi|115435910|ref|NP_001042713.1|	Oryza sativa Japonica Group	115.9	1.8e-25	201	Similar to Ubiquitin conjugating protein-like (Ubiquitin-conjugating enzyme) (Ubiquitinating enzyme). (Os01t0273100-01) [Oryza sativa Japonica Group]	ubiquitin-protein ligase activity (GO:0004842)	cellular protein modification process (GO:0006464)
estPama_needle_1244-800_3	gi|15230063|ref|NP_187240.1|	Arabidopsis thaliana	85.9	1.4e-16	162	Hydrophobic protein RCI2B [Arabidopsis thaliana]		response to cold (GO:0009409)
estPama_needle_Contig69	gi|242054167|ref|XP_002456229.1|	unspecified	37.4	0.068	195	uninformative
estPama_needle_Contig62	gi|224097140|ref|XP_002310848.1|	Populus trichocarpa	34.3	0.26	63	histone H3 [Populus trichocarpa]
estPama_needle_Contig81	gi|356560097|ref|XP_003548332.1|	Glycine max	52.8	7.6e-07	93	PREDICTED: thioredoxin H9-like [Glycine max]
estPama_needle_BSC1-354-700_5	gi|225431031|ref|XP_002279901.1|	unspecified	45.1	0.00077	159	uninformative
estPama_needle_2886-800_3	gi|350536407|ref|NP_001233989.1|	Solanum lycopersicum	54.7	3.1e-07	147	histone H2B.1 [Solanum lycopersicum]	DNA binding (GO:0003677)	nucleosome assembly (GO:0006334)
estPama_needle_BSc1-835-800_3	gi|357156668|ref|XP_003577535.1|	Brachypodium distachyon	40.8	0.0024	75	PREDICTED: acyl carrier protein 1, chloroplastic-like [Brachypodium distachyon]
estPama_needle_BSc1-832-800_3	gi|224062067|ref|XP_002300738.1|	Populus trichocarpa	54.7	3.2e-07	120	thioredoxin h [Populus trichocarpa]	electron carrier activity (GO:0009055);oxidoreductase activity, acting on a sulfur group of donors, disulfide as acceptor (GO:0016671);protein disulfide oxidoreductase activity (GO:0015035)	glycerol ether metabolic process (GO:0006662);response to hydrogen peroxide (GO:0042542);response to microbial phytotoxin (GO:0010188);defense response to fungus (GO:0050832);cell redox homeostasis (GO:0045454);response to cadmium ion (GO:0046686)
estPama_needle_1551-800_3	gi|302823467|ref|XP_002993386.1|	unspecified	55.5	6.3e-07	183	uninformative	double-stranded RNA binding (GO:0003725)
estPama_needle_2559-800_3	gi|356534254|ref|XP_003535672.1|	Glycine max	44.7	0.00043	117	PREDICTED: probable xyloglucan endotransglucosylase/hydrolase protein 10-like [Glycine max]
estPama_needle_Contig70	gi|255564685|ref|XP_002523337.1|	Ricinus communis	86.7	1.9e-16	129	Aspartic proteinase nepenthesin-1 precursor, putative [Ricinus communis]	hydrolase activity (GO:0016787);aspartic-type endopeptidase activity (GO:0004190);peptidase activity (GO:0008233)
estPama_needle_1582-800_3	gi|115448299|ref|NP_001047929.1|	Oryza sativa Japonica Group	53.1	7.1e-07	114	Esterase/lipase/thioesterase domain containing protein. (Os02t0717100-01) [Oryza sativa Japonica Group]
estPama_needle_BSC1-689-800_3	gi|225464942|ref|XP_002275521.1|	Vitis vinifera	60.8	5e-09	141	PREDICTED: probable calcium-binding protein CML48 [Vitis vinifera]
estPama_needle_1329-700_5	gi|357139210|ref|XP_003571177.1|	Brachypodium distachyon	65.1	4e-10	168	PREDICTED: high mobility group B protein 13-like [Brachypodium distachyon]
estPama_needle_BSc1-852-700_5	gi|255560157|ref|XP_002521096.1|	Ricinus communis	159.8	2.1e-38	360	cytochrome B5 isoform 1, putative [Ricinus communis]	nitrate reductase (NADH) activity (GO:0009703);heme binding (GO:0020037);oxidoreductase activity (GO:0016491)	oxidation-reduction process (GO:0055114)
estPama_needle_BSC1-292-700_5	gi|297598314|ref|NP_001045384.2|	Oryza sativa Japonica Group	62.8	9.6e-10	120	Similar to Glucan endo-1%2C3-beta-glucosidase GV (EC 3.2.1.39) ((1->3)-beta-glucan endohydrolase GV) ((1->3)-beta-glucanase isoenzyme GV) (Beta-1%2C3- endoglucanase GV). (Os01t0946500-01) [Oryza sativa Japonica Group]
estPama_needle_Contig98	gi|358346026|ref|XP_003637074.1|	Medicago truncatula	47	5.6e-05	66	Cell wall-associated hydrolase, partial [Medicago truncatula]
estPama_needle_2146-800_3	gi|255557671|ref|XP_002519865.1|	Ricinus communis	49.3	9.2e-06	96	Cadmium-induced protein AS8, putative [Ricinus communis]
estPama_needle_2469-800_3	gi|224119246|ref|XP_002318023.1|	unspecified	40	0.0059	99	uninformative
estPama_needle_BSC1-971-700_5	gi|350538131|ref|NP_001234328.1|	Solanum lycopersicum	45.1	0.00042	171	self-pruning interacting protein 1 [Solanum lycopersicum]
estPama_needle_2891-700_5	gi|225452857|ref|XP_002283741.1|	Vitis vinifera	220.7	1.1e-56	423	PREDICTED: expansin-A1 [Vitis vinifera]
estPama_needle_Contig18	gi|225438529|ref|XP_002279389.1|	Vitis vinifera	283.5	2.2e-75	723	PREDICTED: probable ATP synthase 24 kDa subunit, mitochondrial [Vitis vinifera]
estPama_needle_Contig85	gi|255078700|ref|XP_002502930.1|	unspecified	35.8	0.22	210	uninformative
estPama_needle_2678-800_3	gi|115482176|ref|NP_001064681.1|	Oryza sativa Japonica Group	57.8	1.1e-07	465	Cyclin-like F-box domain containing protein. (Os10t0438500-01) [Oryza sativa Japonica Group]
estPama_needle_2563-700_5	gi|145408590|ref|YP_001152214.1|	unspecified	37.4	0.077	105	uninformative
estPama_needle_BSC1-1078-700_5	gi|346683249|ref|YP_004842181.1|	Beta macrocarpa	33.1	0.72	105	hypothetical protein BemaM_p137 (mitochondrion) [Beta macrocarpa]
estPama_needle_BSC1-640-700_5	gi|115449199|ref|NP_001048379.1|	Oryza sativa Japonica Group	61.6	2.1e-09	90	Similar to Cytosol aminopeptidase (EC 3.4.11.1) (Leucine aminopeptidase) (LAP) (Leucyl aminopeptidase) (Proline aminopeptidase) (EC 3.4.11.5) (Prolyl aminopeptidase). (Os02t0794700-01)%3BSimilar to Leucine aminopeptidase (Cytosol aminopeptidase) (Fragment). (Os02t0794700-02), partial [Oryza sativa Japonica Group]
estPama_needle_Contig39	gi|225426785|ref|XP_002282926.1|	Vitis vinifera	201.1	7.1e-51	390	PREDICTED: elicitor-responsive protein 3 [Vitis vinifera]
estPama_needle_Contig95	gi|357483881|ref|XP_003612227.1|	Medicago truncatula	151.8	3.5e-36	267	SKP1-like protein [Medicago truncatula]
estPama_needle_BSC1-201-700_5	gi|115453149|ref|NP_001050175.1|	Oryza sativa Japonica Group	121.7	6e-27	348	Lipase%2C GDSL domain containing protein. (Os03t0365800-01) [Oryza sativa Japonica Group]
estPama_needle_BSc1-852-800_3	gi|255554206|ref|XP_002518143.1|	Ricinus communis	98.6	5.5e-20	249	cytochrome B5 isoform 1, putative [Ricinus communis]	nitrate reductase (NADH) activity (GO:0009703);heme binding (GO:0020037);oxidoreductase activity (GO:0016491)	oxidation-reduction process (GO:0055114)
estPama_needle_2583-700_5	gi|359497525|ref|XP_003635553.1|	Vitis vinifera	68.6	1.7e-11	114	PREDICTED: tubulin alpha-1 chain-like, partial [Vitis vinifera]
estPama_needle_1923-700_5	gi|225448675|ref|XP_002280158.1|	Vitis vinifera	81.6	5.3e-15	195	PREDICTED: chalcone--flavonone isomerase-like isoform 1 [Vitis vinifera]
estPama_needle_BSC1-1053-700_5	gi|255543280|ref|XP_002512703.1|	Ricinus communis	459.5	2.3e-128	795	Xyloglucan endotransglucosylase/hydrolase protein A precursor, putative [Ricinus communis]	xyloglucan:xyloglucosyl transferase activity (GO:0016762);hydrolase activity (GO:0016787);transferase activity, transferring glycosyl groups (GO:0016757);hydrolase activity, hydrolyzing O-glycosyl compounds (GO:0004553)	cellular glucan metabolic process (GO:0006073);carbohydrate metabolic process (GO:0005975)
estPama_needle_Contig103	gi|115447427|ref|NP_001047493.1|	Oryza sativa Japonica Group	49.7	2e-05	93	Similar to Defensin precursor. (Os02t0629800-01) [Oryza sativa Japonica Group]
estPama_needle_Contig93	gi|225430468|ref|XP_002285505.1|	Vitis vinifera	302	3.6e-81	477	PREDICTED: eukaryotic translation initiation factor 5A [Vitis vinifera]	translation elongation factor activity (GO:0003746);ribosome binding (GO:0043022)	positive regulation of translational termination (GO:0045905);positive regulation of translational elongation (GO:0045901);peptidyl-lysine modification to hypusine (GO:0008612);translational frameshifting (GO:0006452)
estPama_needle_2970-700_5	gi|359485091|ref|XP_003633213.1|	Vitis vinifera	114	1.4e-24	276	PREDICTED: probable xyloglucan endotransglucosylase/hydrolase protein 23-like [Vitis vinifera]
estPama_needle_Contig90	gi|225423503|ref|XP_002269657.1|	Vitis vinifera	260.8	9.2e-69	414	PREDICTED: 40S ribosomal protein S19-1 [Vitis vinifera]		translation (GO:0006412)
estPama_needle_1552-700_5	gi|255577238|ref|XP_002529501.1|	Ricinus communis	55.1	9.9e-07	222	Heterogeneous nuclear ribonucleoprotein A1, putative [Ricinus communis]	nucleotide binding (GO:0000166)
estPama_needle_Contig91	gi|357111680|ref|XP_003557640.1|	Brachypodium distachyon	35	0.28	54	PREDICTED: LOW QUALITY PROTEIN: photosystem II 10 kDa polypeptide, chloroplastic-like [Brachypodium distachyon]
estPama_needle_BSC1-401-700_5	gi|15223392|ref|NP_171646.1|	Arabidopsis thaliana	130.2	1.2e-29	279	hydroquinone glucosyltransferase [Arabidopsis thaliana]	transferase activity, transferring hexosyl groups (GO:0016758);transferase activity, transferring glycosyl groups (GO:0016757)	metabolic process (GO:0008152)
estPama_needle_1214-700_5	gi|162464130|ref|NP_001105550.1|	Zea mays	49.7	1.3e-05	174	eukaryotic translation initiation factor 5A [Zea mays]	RNA binding (GO:0003723);translation elongation factor activity (GO:0003746);ribosome binding (GO:0043022);translation initiation factor activity (GO:0003743)	defense response to bacterium (GO:0042742);response to wounding (GO:0009611);positive regulation of translational termination (GO:0045905);host programmed cell death induced by symbiont (GO:0034050);xylem development (GO:0010089);positive regulation of translational elongation (GO:0045901);response to cadmium ion (GO:0046686);translational initiation (GO:0006413);translation (GO:0006412);programm…
estPama_needle_BSC1-673-800_3	gi|15230232|ref|NP_191274.1|	Arabidopsis thaliana	35	0.35	210	H/ACA ribonucleoprotein complex subunit 4 [Arabidopsis thaliana]	pseudouridine synthase activity (GO:0009982)	RNA modification (GO:0009451);pseudouridine synthesis (GO:0001522);RNA processing (GO:0006396)
estPama_needle_Contig99	gi|226499760|ref|NP_001148893.1|	Zea mays	198.7	2.6e-50	297	chlorophyll a-b binding protein [Zea mays]		photosynthesis (GO:0015979);photosynthesis, light harvesting (GO:0009765)
estPama_needle_2968-700_5	gi|115446707|ref|NP_001047133.1|	Oryza sativa Japonica Group	189.1	3.8e-47	414	Similar to proline-rich family protein. (Os02t0556800-01) [Oryza sativa Japonica Group]
estPama_needle_Contig100	gi|255587090|ref|XP_002534131.1|	Ricinus communis	68.2	3.3e-11	153	Thioredoxin H-type [Ricinus communis]	electron carrier activity (GO:0009055);protein disulfide oxidoreductase activity (GO:0015035)	glycerol ether metabolic process (GO:0006662);electron transport chain (GO:0022900)
estPama_needle_1668-800_3	gi|42571805|ref|NP_973993.1|	Arabidopsis thaliana	188.3	4.6e-47	375	putative phosphoethanolamine N-methyltransferase 2 [Arabidopsis thaliana]	methyltransferase activity (GO:0008168);phosphomethylethanolamine N-methyltransferase activity (GO:0052667);phosphoethanolamine N-methyltransferase activity (GO:0000234)	phosphatidylcholine biosynthetic process (GO:0006656);positive regulation of catalytic activity (GO:0043085);polyamine catabolic process (GO:0006598);starch biosynthetic process (GO:0019252);maltose metabolic process (GO:0000023);cellular modified amino acid biosynthetic process (GO:0042398);metabolic process (GO:0008152)
estPama_needle_2261-700_5	gi|356576567|ref|XP_003556402.1|	Glycine max	124.4	4.7e-28	216	PREDICTED: chlorophyll a-b binding protein CP26, chloroplastic-like [Glycine max]		photosynthesis, light harvesting (GO:0009765)
estPama_needle_2072-700_5	gi|115441959|ref|NP_001045259.1|	Oryza sativa Japonica Group	265.8	2.7e-70	453	Similar to Ubiquitin conjugating enzyme. (Os01t0925800-01) [Oryza sativa Japonica Group]	ubiquitin-protein ligase activity (GO:0004842)	cellular protein modification process (GO:0006464)
estPama_needle_BSC1-83_5	gi|356574315|ref|XP_003555294.1|	Glycine max	35.8	0.34	168	PREDICTED: LOW QUALITY PROTEIN: probable beta-D-xylosidase 5-like [Glycine max]
estPama_needle_BSC1-974-800_3	gi|357488195|ref|XP_003614385.1|	Medicago truncatula	35	0.27	54	RRNA intron-encoded homing endonuclease [Medicago truncatula]
estPama_needle_Contig104	gi|297826791|ref|XP_002881278.1|	Arabidopsis lyrata subsp. lyrata	51.6	2e-06	81	60S ribosomal protein L23 [Arabidopsis lyrata subsp. lyrata]
estPama_needle_Contig72	gi|255539022|ref|XP_002510576.1|	Ricinus communis	243.4	1.5e-63	474	skp1, putative [Ricinus communis]
estPama_needle_Contig94	gi|225453018|ref|XP_002264508.1|	Vitis vinifera	96.3	1.9e-19	249	PREDICTED: photosystem II reaction center W protein, chloroplastic [Vitis vinifera]		photosynthesis (GO:0015979)
estPama_needle_Contig105	gi|356556288|ref|XP_003546458.1|	Glycine max	127.5	9.9e-29	303	PREDICTED: 30S ribosomal protein S17, chloroplastic-like [Glycine max]		translation (GO:0006412)
estPama_needle_BSC1-863-800_3	gi|356505200|ref|XP_003521380.1|	Glycine max	81.3	2.7e-15	138	PREDICTED: cell number regulator 8-like [Glycine max]
estPama_needle_1659-800_3	gi|297813031|ref|XP_002874399.1|	unspecified	35.8	0.26	123	uninformative
estPama_needle_2972-700_5	gi|30685319|ref|NP_188574.2|	Arabidopsis thaliana	165.2	6.2e-40	447	late embryogenesis abundant protein-like protein [Arabidopsis thaliana]
estPama_needle_Contig116	gi|255549896|ref|XP_002515999.1|	Ricinus communis	92	2e-18	141	tonoplast intrinsic protein, putative [Ricinus communis]	transporter activity (GO:0005215)	transmembrane transport (GO:0055085);transport (GO:0006810)
estPama_needle_BSC1-514-700_5	gi|359489625|ref|XP_002275132.2|	unspecified	89	2.7e-17	234	uninformative
estPama_needle_2739-700_5	gi|225441145|ref|XP_002266748.1|	Vitis vinifera	38.1	0.042	153	PREDICTED: splicing factor 3A subunit 2 [Vitis vinifera]	nucleic acid binding (GO:0003676);zinc ion binding (GO:0008270)
estPama_needle_Contig78	gi|357469327|ref|XP_003604948.1|	Medicago truncatula	49.7	6.6e-06	102	Metallothionein-like protein [Medicago truncatula]
estPama_needle_1996-800_3	gi|30693871|ref|NP_568595.2|	Arabidopsis thaliana	65.5	1.3e-10	105	ubiquitin-conjugating enzyme E2 8 [Arabidopsis thaliana]
estPama_needle_Contig115	gi|7524718|ref|NP_042472.1|	unspecified	69.3	1.3e-11	150	uninformative
estPama_needle_Contig111	gi|357149799|ref|XP_003575236.1|	Brachypodium distachyon	53.9	4.4e-07	87	PREDICTED: photosystem II 5 kDa protein, chloroplastic-like [Brachypodium distachyon]
estPama_needle_Contig96	gi|255567721|ref|XP_002524839.1|	Ricinus communis	229.9	1.8e-59	468	carboxymethylenebutenolidase, putative [Ricinus communis]	carboxymethylenebutenolidase activity (GO:0008806)
estPama_needle_2573-700_5	gi|115446285|ref|NP_001046922.1|	Oryza sativa Japonica Group	50.1	1.4e-05	174	Protein of unknown function DUF493 family protein. (Os02t0507400-01)%3BProtein of unknown function DUF493 family protein. (Os02t0507400-02)%3BSimilar to OSIGBa0148P16.4 protein. (Os02t0507400-03) [Oryza sativa Japonica Group]
estPama_needle_2623-700_5	gi|22328770|ref|NP_680719.1|	Arabidopsis thaliana	107.5	9.2e-23	348	Small nuclear ribonucleoprotein family protein [Arabidopsis thaliana]		biological_process (GO:0008150)
estPama_needle_BSC1-1012-800_3	gi|356545616|ref|XP_003541233.1|	unspecified	34.7	0.15	66	uninformative
estPama_needle_Contig117	gi|357443983|ref|XP_003592269.1|	Medicago truncatula	79.7	1.5e-14	168	60S ribosomal protein L36 [Medicago truncatula]		translation (GO:0006412)
estPama_needle_BSC1-64_5	gi|159471706|ref|XP_001693997.1|	Chlamydomonas reinhardtii	58.2	1.6e-08	84	beta tubulin 2 [Chlamydomonas reinhardtii]
estPama_needle_Contig113	gi|115484359|ref|NP_001065841.1|	Oryza sativa Japonica Group	55.1	3.5e-07	204	Similar to Anth (Pollen-specific desiccation-associated LLA23 protein). (Os11t0167800-01) [Oryza sativa Japonica Group]
estPama_needle_Contig9	gi|255564766|ref|XP_002523377.1|	Ricinus communis	304.3	8e-82	459	Ubiquitin-conjugating enzyme E2 N, putative [Ricinus communis]	ligase activity (GO:0016874);nucleotide binding (GO:0000166);acid-amino acid ligase activity (GO:0016881);ubiquitin-protein ligase activity (GO:0004842)	protein ubiquitination (GO:0016567)
estPama_needle_Contig122	gi|356495037|ref|XP_003516387.1|	Glycine max	55.5	1.1e-07	78	PREDICTED: profilin-like [Glycine max]
estPama_needle_Contig123	gi|18397286|ref|NP_564339.1|	Arabidopsis thaliana	56.2	8.3e-08	87	chlorophyll a-b binding protein 2/3 [Arabidopsis thaliana]
estPama_needle_2491-700_5	gi|359497418|ref|XP_003635509.1|	Vitis vinifera	194.1	7e-49	306	PREDICTED: brain protein 44-like, partial [Vitis vinifera]
estPama_needle_Contig120	gi|297815030|ref|XP_002875398.1|	Arabidopsis lyrata subsp. lyrata	92.8	9.3e-19	135	LHCB2:4 [Arabidopsis lyrata subsp. lyrata]		photosynthesis (GO:0015979);photosynthesis, light harvesting (GO:0009765)
estPama_needle_BSC1-391-700_5	gi|115444567|ref|NP_001046063.1|	Oryza sativa Japonica Group	105.5	2.7e-22	228	Uncharacterised protein family UPF0414 domain containing protein. (Os02t0176400-01) [Oryza sativa Japonica Group]
estPama_needle_BSC1-1010-700_5	gi|225460496|ref|XP_002274963.1|	Vitis vinifera	52.4	4.4e-06	375	PREDICTED: ATP synthase delta chain, chloroplastic [Vitis vinifera]	hydrogen ion transporting ATP synthase activity, rotational mechanism (GO:0046933)	ATP synthesis coupled proton transport (GO:0015986);photosynthetic electron transport in photosystem I (GO:0009773);photosynthetic electron transport in photosystem II (GO:0009772);photosynthesis (GO:0015979);response to cold (GO:0009409);defense response to bacterium (GO:0042742)
estPama_needle_Contig108	gi|15219826|ref|NP_176880.1|	Arabidopsis thaliana	92.4	1.8e-18	156	ribulose bisphosphate carboxylase small chain 1A [Arabidopsis thaliana]	ribulose-bisphosphate carboxylase activity (GO:0016984);copper ion binding (GO:0005507)	response to far red light (GO:0010218);chloroplast ribulose bisphosphate carboxylase complex biogenesis (GO:0080158);response to cold (GO:0009409);response to red light (GO:0010114);photosynthesis (GO:0015979);response to blue light (GO:0009637);carbon fixation (GO:0015977)
estPama_needle_Contig110	gi|226528822|ref|NP_001150581.1|	Zea mays	57	1.9e-07	327	auxin-repressed protein [Zea mays]
estPama_needle_BSC1-291-700_5	gi|225453951|ref|XP_002280012.1|	Vitis vinifera	123.2	9.5e-28	186	PREDICTED: 40S ribosomal protein S13 [Vitis vinifera]		translation (GO:0006412)
estPama_needle_1569-800_3	gi|115477030|ref|NP_001062111.1|	Oryza sativa Japonica Group	46.2	0.00017	123	RNA recognition motif%2C glycine rich protein domain containing protein. (Os08t0490300-01) [Oryza sativa Japonica Group]
estPama_needle_BSC1-1045-800_3	gi|357453091|ref|XP_003596822.1|	Medicago truncatula	88.2	3e-17	135	Ribosomal protein L1 [Medicago truncatula]	RNA binding (GO:0003723)	translation (GO:0006412)
estPama_needle_BSc1-807-800_3	gi|7524924|ref|NP_045926.1|	Chlorella vulgaris	35	0.18	93	hypothetical protein ChvulCp168 (chloroplast) [Chlorella vulgaris]
estPama_needle_BSC1-1045-700_5	gi|356550103|ref|XP_003543429.1|	Glycine max	55.8	7.3e-08	78	PREDICTED: 60S ribosomal protein L10a-1 [Glycine max]
estPama_needle_3006-700_5	gi|242033929|ref|XP_002464359.1|	unspecified	35.8	0.19	123	uninformative	oxidoreductase activity, acting on paired donors, with incorporation or reduction of molecular oxygen (GO:0016705);heme binding (GO:0020037);oxidoreductase activity (GO:0016491);electron carrier activity (GO:0009055);iron ion binding (GO:0005506);monooxygenase activity (GO:0004497)	oxidation-reduction process (GO:0055114)
estPama_needle_2115-800_3	gi|324986397|ref|YP_004276269.1|	Pinus lambertiana	157.1	7.3e-38	228	photosystem I assembly protein ycf3 (chloroplast) [Pinus lambertiana]		photosynthesis (GO:0015979)
estPama_needle_Contig118	gi|255549022|ref|XP_002515567.1|	Ricinus communis	146	3.8e-34	450	lipid binding protein, putative [Ricinus communis]
estPama_needle_Contig87	gi|225433215|ref|XP_002285392.1|	Vitis vinifera	288.5	7e-77	663	PREDICTED: DAG protein, chloroplastic [Vitis vinifera]		plastid organization (GO:0009657)
estPama_needle_Contig86	gi|225447415|ref|XP_002281574.1|	Vitis vinifera	223.8	1.5e-57	558	PREDICTED: xyloglucan endotransglucosylase/hydrolase protein 9 [Vitis vinifera]	xyloglucan:xyloglucosyl transferase activity (GO:0016762)	carbohydrate metabolic process (GO:0005975);cellular glucan metabolic process (GO:0006073)
estPama_needle_Contig112	gi|255571379|ref|XP_002526638.1|	Ricinus communis	78.6	1.9e-14	138	Photosystem I reaction center subunit N, chloroplast precursor, putative [Ricinus communis]	calmodulin binding (GO:0005516)	photosynthesis (GO:0015979)
estPama_needle_Contig82	gi|357485863|ref|XP_003613219.1|	Medicago truncatula	166	1.5e-40	240	ADP-ribosylation factor [Medicago truncatula]	nucleotide binding (GO:0000166)	small GTPase mediated signal transduction (GO:0007264)
estPama_needle_BSC1-396-700_5	gi|225444663|ref|XP_002277157.1|	Vitis vinifera	70.5	2.4e-11	555	PREDICTED: protein TIFY 10A [Vitis vinifera]
estPama_needle_Contig127	gi|351726381|ref|NP_001235077.1|	unspecified	48.5	6.2e-05	357	uninformative
estPama_needle_2104-800_3	gi|115483450|ref|NP_001065395.1|	Oryza sativa Japonica Group	38.1	0.022	105	Protein of unknown function DUF632 domain containing protein. (Os10t0562700-01) [Oryza sativa Japonica Group]
estPama_needle_BSC1-875-700_5	gi|115478817|ref|NP_001063002.1|	Oryza sativa Japonica Group	149.8	1.9e-35	303	Similar to SNF1-related kinase complex anchoring protein SIP1. (Os09t0364900-01)%3BSimilar to SNF1-related kinase complex anchoring protein SIP1. (Os09t0364900-02) [Oryza sativa Japonica Group]
estPama_needle_BSC1-664-700_5	gi|357132810|ref|XP_003568021.1|	Brachypodium distachyon	190.3	1.7e-47	441	PREDICTED: choline/ethanolamine kinase-like [Brachypodium distachyon]	transferase activity, transferring phosphorus-containing groups (GO:0016772)
estPama_needle_BSC1-1192-700_5	gi|356564312|ref|XP_003550399.1|	Glycine max	99.8	1e-20	180	PREDICTED: proteasome-activating nucleotidase-like [Glycine max]
estPama_needle_2743-800_3	gi|225438595|ref|XP_002280620.1|	Vitis vinifera	65.9	1.5e-10	162	PREDICTED: cytochrome P450 71A1 [Vitis vinifera]	oxidoreductase activity, acting on paired donors, with incorporation or reduction of molecular oxygen (GO:0016705);heme binding (GO:0020037);oxidoreductase activity (GO:0016491);electron carrier activity (GO:0009055);iron ion binding (GO:0005506);monooxygenase activity (GO:0004497)	oxidation-reduction process (GO:0055114)
estPama_needle_Contig130	gi|115470349|ref|NP_001058773.1|	Oryza sativa Japonica Group	106.7	1.8e-22	315	Protein of unknown function DUF538 domain containing protein. (Os07t0119800-00) [Oryza sativa Japonica Group]
estPama_needle_Contig119	gi|15225693|ref|NP_180811.1|	Arabidopsis thaliana	142.1	2.7e-33	267	carboxymethylenebutenolidase [Arabidopsis thaliana]	hydrolase activity (GO:0016787);transferase activity, transferring acyl groups other than amino-acyl groups (GO:0016747)	metabolic process (GO:0008152)
estPama_needle_1758-700_5	gi|359493845|ref|XP_003634677.1|	Vitis vinifera	35.4	0.29	48	PREDICTED: metallothionein-like protein-like [Vitis vinifera]
estPama_needle_1509-700_5	gi|357150219|ref|XP_003575383.1|	Brachypodium distachyon	159.1	3.7e-38	453	PREDICTED: long-chain-alcohol oxidase FAO2-like [Brachypodium distachyon]	long-chain-alcohol oxidase activity (GO:0046577);oxidoreductase activity, acting on CH-OH group of donors (GO:0016614);flavin adenine dinucleotide binding (GO:0050660)
estPama_needle_BSC1-1209-700_5	gi|359482805|ref|XP_002271007.2|	Vitis vinifera	107.1	7.1e-23	186	PREDICTED: quinone oxidoreductase 1 [Vitis vinifera]
estPama_needle_BSC1-1089-700_5	gi|225442801|ref|XP_002285266.1|	Vitis vinifera	48.5	2.5e-05	99	PREDICTED: probable histone H2A variant 3 [Vitis vinifera]	DNA binding (GO:0003677)	nucleosome assembly (GO:0006334)
estPama_needle_Contig140	gi|358346026|ref|XP_003637074.1|	Medicago truncatula	83.2	7.2e-16	117	Cell wall-associated hydrolase, partial [Medicago truncatula]
estPama_needle_Contig109	gi|226532371|ref|NP_001152568.1|	Zea mays	112.8	3.6e-24	501	thioesterase family protein [Zea mays]
estPama_needle_Contig139	gi|15222757|ref|NP_175963.1|	Arabidopsis thaliana	92.8	1.5e-18	147	photosystem I reaction center subunit V [Arabidopsis thaliana]	molecular_function (GO:0003674)	photosystem I stabilization (GO:0042550);protein stabilization (GO:0050821);cellular cation homeostasis (GO:0030003);photosynthetic electron transport in photosystem I (GO:0009773);cysteine biosynthetic process (GO:0019344);divalent metal ion transport (GO:0070838);photosynthesis (GO:0015979);photosynthetic NADP+ reduction (GO:0009780)
estPama_needle_1267-800_3	gi|15242248|ref|NP_197636.1|	Arabidopsis thaliana	81.6	2.1e-15	132	60S ribosomal protein L10a-3 [Arabidopsis thaliana]	structural constituent of ribosome (GO:0003735);RNA binding (GO:0003723)	rRNA processing (GO:0006364);translation (GO:0006412)
estPama_needle_Contig128	gi|7524718|ref|NP_042472.1|	unspecified	77	7.8e-14	189	uninformative
estPama_needle_2095-800_3	gi|356508039|ref|XP_003522770.1|	Glycine max	105.5	2.2e-22	219	PREDICTED: 5'-methylthioadenosine/S-adenosylhomocysteine nucleosidase 1-like [Glycine max]	catalytic activity (GO:0003824)
estPama_needle_2861-700_5	gi|224117668|ref|XP_002317638.1|	unspecified	65.9	1e-10	105	uninformative
estPama_needle_Contig133	gi|115477885|ref|NP_001062538.1|	Oryza sativa Japonica Group	104.8	5e-22	252	Lipase%2C GDSL domain containing protein. (Os08t0565900-01) [Oryza sativa Japonica Group]
estPama_needle_Contig134	gi|115470525|ref|NP_001058861.1|	Oryza sativa Japonica Group	56.2	1.3e-07	138	Non-protein coding transcript. (Os07t0139600-01), partial [Oryza sativa Japonica Group]
estPama_needle_2584-700_5	gi|255575890|ref|XP_002528842.1|	Ricinus communis	216.5	1.8e-55	336	Cytochrome c, putative [Ricinus communis]	heme binding (GO:0020037);electron carrier activity (GO:0009055);iron ion binding (GO:0005506)	electron transport chain (GO:0022900)
estPama_needle_Contig132	gi|356543722|ref|XP_003540309.1|	Glycine max	208.8	2.6e-53	297	PREDICTED: RING-box protein 1a-like isoform 1 [Glycine max]
estPama_needle_1604-800_3	gi|357122259|ref|XP_003562833.1|	Brachypodium distachyon	166.8	1.5e-40	393	PREDICTED: bet1-like protein At4g14600-like [Brachypodium distachyon]
estPama_needle_2697-700_5	gi|225451445|ref|XP_002269795.1|	Vitis vinifera	86.3	1.1e-16	147	PREDICTED: mitochondrial import receptor subunit TOM20 [Vitis vinifera]
estPama_needle_2907-700_5	gi|186510039|ref|NP_001118622.1|	Arabidopsis thaliana	85.9	4.3e-16	270	RNA recognition motif-containing protein [Arabidopsis thaliana]	nucleic acid binding (GO:0003676);nucleotide binding (GO:0000166)	biological_process (GO:0008150)
estPama_needle_1893-800_3	gi|255538978|ref|XP_002510554.1|	Ricinus communis	52	4e-06	99	dead box ATP-dependent RNA helicase, putative [Ricinus communis]	nucleic acid binding (GO:0003676);ATP binding (GO:0005524);hydrolase activity (GO:0016787);nucleotide binding (GO:0000166);ATP-dependent helicase activity (GO:0008026)
estPama_needle_BSC1-316-800_3	gi|356535770|ref|XP_003536416.1|	Glycine max	51.6	1.3e-05	129	PREDICTED: polypyrimidine tract-binding protein homolog 3-like [Glycine max]	nucleic acid binding (GO:0003676);nucleotide binding (GO:0000166)	mRNA processing (GO:0006397)
estPama_needle_Contig156	gi|225423503|ref|XP_002269657.1|	Vitis vinifera	87	6.9e-17	144	PREDICTED: 40S ribosomal protein S19-1 [Vitis vinifera]		translation (GO:0006412)
estPama_needle_Contig106	gi|225464063|ref|XP_002269289.1|	Vitis vinifera	192.6	2.8e-48	420	PREDICTED: uncharacterized protein C6C3.02c [Vitis vinifera]
estPama_needle_Contig155	gi|365876912|ref|ZP_09416421.1|	Elizabethkingia anophelis Ag1	72.4	1.7e-10	120	hypothetical protein EAAG1_11607 [Elizabethkingia anophelis Ag1]
estPama_needle_2033-800_3	gi|225440918|ref|XP_002282873.1|	Vitis vinifera	49.3	1e-05	120	PREDICTED: acyl carrier protein 2, mitochondrial [Vitis vinifera]		fatty acid biosynthetic process (GO:0006633)
estPama_needle_1247-800_3	gi|255584818|ref|XP_002533126.1|	Ricinus communis	97.8	3.6e-20	159	beta-glucosidase, putative [Ricinus communis]	hydrolase activity (GO:0016787);cation binding (GO:0043169);hydrolase activity, acting on glycosyl bonds (GO:0016798);catalytic activity (GO:0003824);beta-glucosidase activity (GO:0008422)	metabolic process (GO:0008152);carbohydrate metabolic process (GO:0005975)
estPama_needle_Contig153	gi|225450791|ref|XP_002283842.1|	Vitis vinifera	80.5	5e-15	135	PREDICTED: translationally-controlled tumor protein homolog isoform 1 [Vitis vinifera]
estPama_needle_2743-700_5	gi|357460093|ref|XP_003600328.1|	Medicago truncatula	48.1	3.3e-05	129	Cytochrome P450 [Medicago truncatula]	oxidoreductase activity, acting on paired donors, with incorporation or reduction of molecular oxygen (GO:0016705);heme binding (GO:0020037);oxidoreductase activity (GO:0016491);electron carrier activity (GO:0009055);iron ion binding (GO:0005506);monooxygenase activity (GO:0004497)	oxidation-reduction process (GO:0055114)
estPama_needle_BSC1-1197-700_5	gi|302769738|ref|XP_002968288.1|	Selaginella moellendorffii	119	1.9e-26	189	rab family GTPase [Selaginella moellendorffii]	nucleotide binding (GO:0000166)	small GTPase mediated signal transduction (GO:0007264);protein transport (GO:0015031)
estPama_needle_Contig150	gi|359481661|ref|XP_002279947.2|	Vitis vinifera	85.5	2.1e-16	189	PREDICTED: high mobility group B protein 1-like [Vitis vinifera]
estPama_needle_1967-800_3	gi|225438912|ref|XP_002283986.1|	Vitis vinifera	109	3.3e-23	267	PREDICTED: snakin-1-like [Vitis vinifera]
estPama_needle_Contig152	gi|357147555|ref|XP_003574391.1|	Brachypodium distachyon	77	1.8e-13	153	PREDICTED: NADH dehydrogenase [ubiquinone] 1 beta subcomplex subunit 10-B-like [Brachypodium distachyon]
estPama_needle_Contig148	gi|356538275|ref|XP_003537629.1|	Glycine max	110.5	1e-23	195	PREDICTED: 60S ribosomal protein L8-3-like [Glycine max]	RNA binding (GO:0003723)	translation (GO:0006412)
estPama_needle_2725-800_3	gi|357125752|ref|XP_003564554.1|	Brachypodium distachyon	100.5	5.6e-21	159	PREDICTED: 40S ribosomal protein S23-like [Brachypodium distachyon]		translation (GO:0006412)
estPama_needle_Contig129	gi|115485265|ref|NP_001067776.1|	Oryza sativa Japonica Group	80.9	8.5e-15	192	Four F5 protein family protein. (Os11t0425600-01) [Oryza sativa Japonica Group]
estPama_needle_Contig160	gi|226502122|ref|NP_001148037.1|	Zea mays	136.3	1.3e-31	228	photosystem II3 [Zea mays]		photosynthesis (GO:0015979)
estPama_needle_1631-700_5	gi|255571248|ref|XP_002526574.1|	Ricinus communis	224.6	1e-57	657	Rho GDP-dissociation inhibitor, putative [Ricinus communis]
estPama_needle_Contig165	gi|357470735|ref|XP_003605652.1|	Medicago truncatula	48.9	1.8e-05	99	GDSL esterase/lipase [Medicago truncatula]	nucleic acid binding (GO:0003676);hydrolase activity, acting on ester bonds (GO:0016788);hydrolase activity (GO:0016787);ribonuclease H activity (GO:0004523)
estPama_needle_BSC1-740-800_3	gi|15230287|ref|NP_188540.1|	Arabidopsis thaliana	60.8	7.4e-09	207	RNA-binding protein [Arabidopsis thaliana]	nucleic acid binding (GO:0003676);nucleotide binding (GO:0000166)	RNA processing (GO:0006396)
estPama_needle_BSC1-405-700_5	gi|358248482|ref|NP_001239889.1|	Glycine max	226.1	2e-58	387	malate dehydrogenase, glyoxysomal-like [Glycine max]	nucleotide binding (GO:0000166);oxidoreductase activity, acting on the CH-OH group of donors, NAD or NADP as acceptor (GO:0016616);oxidoreductase activity (GO:0016491);malate dehydrogenase activity (GO:0016615);catalytic activity (GO:0003824)	cellular carbohydrate metabolic process (GO:0044262);tricarboxylic acid cycle (GO:0006099);oxidation-reduction process (GO:0055114);carbohydrate metabolic process (GO:0005975);malate metabolic process (GO:0006108)
estPama_needle_Contig144	gi|225447415|ref|XP_002281574.1|	Vitis vinifera	131	8.5e-30	366	PREDICTED: xyloglucan endotransglucosylase/hydrolase protein 9 [Vitis vinifera]	xyloglucan:xyloglucosyl transferase activity (GO:0016762)	carbohydrate metabolic process (GO:0005975);cellular glucan metabolic process (GO:0006073)
estPama_needle_2335-700_5	gi|115474597|ref|NP_001060895.1|	Oryza sativa Japonica Group	66.2	1.4e-10	180	Integrase%2C catalytic core domain containing protein. (Os08t0125300-01) [Oryza sativa Japonica Group]
estPama_needle_Contig151	gi|225438387|ref|XP_002275126.1|	Vitis vinifera	135.6	3.1e-31	309	PREDICTED: RNA polymerase II transcriptional coactivator KIWI [Vitis vinifera]	transcription coactivator activity (GO:0003713);DNA binding (GO:0003677)
estPama_needle_Contig170	gi|308805947|ref|XP_003080285.1|	unspecified	33.5	0.67	120	uninformative
estPama_needle_1968-800_3	gi|115486129|ref|NP_001068208.1|	Oryza sativa Japonica Group	82.8	1.5e-15	198	Protein of unknown function DUF538 family protein. (Os11t0595000-00) [Oryza sativa Japonica Group]
estPama_needle_BSc1-821-700_5	gi|225425350|ref|XP_002275228.1|	Vitis vinifera	128.3	4.5e-29	288	PREDICTED: NADH dehydrogenase [ubiquinone] 1 alpha subcomplex subunit 2 isoform 1 [Vitis vinifera]
estPama_needle_Contig143	gi|255582327|ref|XP_002531954.1|	Ricinus communis	115.5	2.2e-25	204	lipid binding protein, putative [Ricinus communis]
estPama_needle_BSC1-954-800_3	gi|356563028|ref|XP_003549768.1|	Glycine max	223	1.7e-57	378	PREDICTED: NHP2-like protein 1-like [Glycine max]		ribosome biogenesis (GO:0042254)
estPama_needle_Contig162	gi|225457807|ref|XP_002266022.1|	Vitis vinifera	120.9	5.7e-27	216	PREDICTED: thioredoxin M-type, chloroplastic [Vitis vinifera]	electron carrier activity (GO:0009055);protein disulfide oxidoreductase activity (GO:0015035)	glycerol ether metabolic process (GO:0006662)
estPama_needle_Contig149	gi|255552678|ref|XP_002517382.1|	Ricinus communis	85.1	1.9e-16	132	small nuclear ribonucleoprotein f, putative [Ricinus communis]
estPama_needle_BSC1-538-700_5	gi|255541210|ref|XP_002511669.1|	Ricinus communis	157.5	8.3e-38	330	zinc ion binding protein, putative [Ricinus communis]
estPama_needle_Contig166	gi|255576538|ref|XP_002529160.1|	Ricinus communis	121.7	2.8e-27	198	tubulin-specific chaperone B, putative [Ricinus communis]
estPama_needle_Contig169	gi|18396349|ref|NP_565335.1|	Arabidopsis thaliana	60.1	1e-08	153	photosystem II subunit X [Arabidopsis thaliana]	molecular_function (GO:0003674)	photosynthesis (GO:0015979)
estPama_needle_Contig164	gi|115474285|ref|NP_001060741.1|	Oryza sativa Japonica Group	154.5	5.7e-37	252	L-ascorbate peroxidase. (Os07t0694700-01) [Oryza sativa Japonica Group]
estPama_needle_BSC1-989-800_3	gi|255579835|ref|XP_002530754.1|	Ricinus communis	85.5	2.1e-16	183	prephenate dehydrogenase, putative [Ricinus communis]	prephenate dehydrogenase activity (GO:0008977);nucleotide binding (GO:0000166);prephenate dehydrogenase (NADP+) activity (GO:0004665)	oxidation-reduction process (GO:0055114)
estPama_needle_BSC1-682-800_3	gi|115440019|ref|NP_001044289.1|	Oryza sativa Japonica Group	35.8	0.066	63	Protein of unknown function DUF642 family protein. (Os01t0756600-01) [Oryza sativa Japonica Group]
estPama_needle_BSC1-892-700_5	gi|225454678|ref|XP_002269749.1|	Vitis vinifera	290.8	1.2e-77	717	PREDICTED: probable tocopherol O-methyltransferase, chloroplastic [Vitis vinifera]	methyltransferase activity (GO:0008168);tocopherol O-methyltransferase activity (GO:0050342)	metabolic process (GO:0008152);methylation (GO:0032259)
estPama_needle_1384-700_5	gi|30684839|ref|NP_180672.2|	Arabidopsis thaliana	65.5	1.6e-10	123	peptidase-S24/S26 domain-containing protein [Arabidopsis thaliana]
estPama_needle_1697-800_3	gi|18390888|ref|NP_563815.1|	Arabidopsis thaliana	52.4	1.2e-06	105	photosystem I subunit O [Arabidopsis thaliana]
estPama_needle_Contig157	gi|15227350|ref|NP_181673.1|	Arabidopsis thaliana	161.8	4.1e-39	276	proline-rich uncharacterized protein [Arabidopsis thaliana]
estPama_needle_Contig171	gi|15223517|ref|NP_176030.1|	Arabidopsis thaliana	83.6	9e-16	207	calreticulin-1 [Arabidopsis thaliana]	unfolded protein binding (GO:0051082);calcium ion binding (GO:0005509)	response to high light intensity (GO:0009644);response to oxidative stress (GO:0006979);calcium ion homeostasis (GO:0055074);systemic acquired resistance (GO:0009627);response to cadmium ion (GO:0046686);response to salt stress (GO:0009651);response to heat (GO:0009408);protein folding (GO:0006457);response to endoplasmic reticulum stress (GO:0034976)
estPama_needle_BSc1-793-700_5	gi|357112509|ref|XP_003558051.1|	Brachypodium distachyon	35.4	0.46	210	PREDICTED: probable pre-mRNA-splicing factor ATP-dependent RNA helicase-like [Brachypodium distachyon]
estPama_needle_Contig173	gi|40018852|gb|AAR36911.1|	Pinus sylvestris	71.6	7.3e-11	105	disease resistance gene [Pinus sylvestris]
estPama_needle_BSC1-1043-700_5	gi|225431968|ref|XP_002278475.1|	Vitis vinifera	95.5	3.3e-19	198	PREDICTED: huntingtin-interacting protein K [Vitis vinifera]
estPama_needle_1517-800_3	gi|357112842|ref|XP_003558215.1|	Brachypodium distachyon	83.2	1.4e-15	222	PREDICTED: histone H2A-like [Brachypodium distachyon]	DNA binding (GO:0003677)	nucleosome assembly (GO:0006334)
estPama_needle_Contig159	gi|225459836|ref|XP_002285922.1|	Vitis vinifera	105.1	5.1e-22	225	PREDICTED: NADH dehydrogenase [ubiquinone] 1 beta subcomplex subunit 2-like [Vitis vinifera]
estPama_needle_1851-800_3	gi|115471449|ref|NP_001059323.1|	Oryza sativa Japonica Group	67	5.7e-11	129	Thioredoxin fold domain containing protein. (Os07t0260300-01) [Oryza sativa Japonica Group]
estPama_needle_2987-700_5	gi|225459477|ref|XP_002285835.1|	Vitis vinifera	163.7	8.3e-40	255	PREDICTED: ubiquitin-fold modifier 1 [Vitis vinifera]
estPama_needle_2817-700_5	gi|255581746|ref|XP_002531675.1|	Ricinus communis	254.6	8.3e-67	489	poly-A binding protein, putative [Ricinus communis]	nucleotide binding (GO:0000166)
estPama_needle_BSC1-910-800_3	gi|224139846|ref|XP_002323305.1|	unspecified	34.7	0.31	126	uninformative
estPama_needle_BSC1-189_5	gi|226503896|ref|NP_001149263.1|	Zea mays	152.5	3.1e-36	420	elongation factor 1-delta 1 [Zea mays]	translation elongation factor activity (GO:0003746)	translation (GO:0006412);response to cadmium ion (GO:0046686)
estPama_needle_BSc1-841-800_3	gi|353351808|ref|YP_004891690.1|	Picea morrisonicola	248.4	4.8e-65	429	ribosomal protein S7 (chloroplast) [Picea morrisonicola]	rRNA binding (GO:0019843);RNA binding (GO:0003723)	translation (GO:0006412)
estPama_needle_Contig168	gi|357517381|ref|XP_003628979.1|	Medicago truncatula	85.5	2.7e-16	219	Defensin [Medicago truncatula]
estPama_needle_2603-800_3	gi|303284145|ref|XP_003061363.1|	unspecified	34.3	0.69	90	uninformative
estPama_needle_Contig146	gi|357124231|ref|XP_003563807.1|	Brachypodium distachyon	168.3	4.6e-41	306	PREDICTED: 40S ribosomal protein S26-2-like [Brachypodium distachyon]		translation (GO:0006412)
estPama_needle_2064-700_5	gi|225433343|ref|XP_002285592.1|	Vitis vinifera	70.9	5.3e-12	150	PREDICTED: uncharacterized protein all1601 [Vitis vinifera]
estPama_needle_2344-700_5	gi|356549429|ref|XP_003543096.1|	Glycine max	74.7	3.3e-13	165	PREDICTED: nitric oxide synthase-interacting protein-like [Glycine max]
estPama_needle_Contig183	gi|297841389|ref|XP_002888576.1|	Arabidopsis lyrata subsp. lyrata	134.8	6.6e-31	258	ribulose bisphosphate carboxylase small chain 1A [Arabidopsis lyrata subsp. lyrata]	lyase activity (GO:0016829);oxidoreductase activity (GO:0016491);ribulose-bisphosphate carboxylase activity (GO:0016984);monooxygenase activity (GO:0004497)	photosynthesis (GO:0015979);carbon fixation (GO:0015977);oxidation-reduction process (GO:0055114)
estPama_needle_1618-800_3	gi|224131826|ref|XP_002321188.1|	unspecified	36.2	0.094	66	uninformative
estPama_needle_Contig189	gi|225458567|ref|XP_002284566.1|	Vitis vinifera	316.6	1.8e-85	603	PREDICTED: 26S proteasome non-ATPase regulatory subunit 14 [Vitis vinifera]
estPama_needle_Contig161	gi|356556288|ref|XP_003546458.1|	Glycine max	70.1	1.6e-11	231	PREDICTED: 30S ribosomal protein S17, chloroplastic-like [Glycine max]		translation (GO:0006412)
estPama_needle_1564-800_3	gi|357439781|ref|XP_003590168.1|	Medicago truncatula	75.9	1.8e-13	141	60S ribosomal protein L4 [Medicago truncatula]		translation (GO:0006412)
estPama_needle_1338-700_5	gi|255547948|ref|XP_002515031.1|	Ricinus communis	229.6	2.6e-59	540	steroid dehydrogenase, putative [Ricinus communis]	oxidoreductase activity (GO:0016491);nucleotide binding (GO:0000166);estradiol 17-beta-dehydrogenase activity (GO:0004303)	metabolic process (GO:0008152)
estPama_needle_2676-800_3	gi|302829282|ref|XP_002946208.1|	Volvox carteri f. nagariensis	63.9	8.4e-10	234	histone H1 [Volvox carteri f. nagariensis]	DNA binding (GO:0003677)	nucleosome assembly (GO:0006334)
estPama_needle_Contig174	gi|225440803|ref|XP_002276085.1|	Vitis vinifera	83.2	2.6e-15	336	PREDICTED: casparian strip membrane protein VIT_08s0007g02880 [Vitis vinifera]		cellular cell wall organization (GO:0007047)
estPama_needle_1380-800_3	gi|15232354|ref|NP_190956.1|	Arabidopsis thaliana	83.6	9.3e-16	219	aldo/keto reductase family protein [Arabidopsis thaliana]	oxidoreductase activity (GO:0016491)	response to cadmium ion (GO:0046686)
estPama_needle_1553-700_5	gi|255565437|ref|XP_002523709.1|	Ricinus communis	152.5	2.3e-36	297	Xyloglucan endotransglucosylase/hydrolase protein 2 precursor, putative [Ricinus communis]	xyloglucan:xyloglucosyl transferase activity (GO:0016762);hydrolase activity (GO:0016787);transferase activity, transferring glycosyl groups (GO:0016757);hydrolase activity, hydrolyzing O-glycosyl compounds (GO:0004553)	cellular glucan metabolic process (GO:0006073);carbohydrate metabolic process (GO:0005975)
estPama_needle_BSC1-866-700_5	gi|224133724|ref|XP_002321645.1|	Populus trichocarpa	164.1	1.3e-39	459	cytochrome P450 [Populus trichocarpa]	oxidoreductase activity, acting on paired donors, with incorporation or reduction of molecular oxygen (GO:0016705);heme binding (GO:0020037);oxidoreductase activity (GO:0016491);electron carrier activity (GO:0009055);iron ion binding (GO:0005506);monooxygenase activity (GO:0004497)	oxidation-reduction process (GO:0055114)
estPama_needle_Contig182	gi|226533393|ref|NP_001142493.1|	unspecified	37.7	0.076	144	uninformative
estPama_needle_BSC1-1132-700_5	gi|15226014|ref|NP_179090.1|	Arabidopsis thaliana	40.4	0.004	99	Regulator of Vps4 activity in the MVB pathway protein [Arabidopsis thaliana]
estPama_needle_2942-800_3	gi|226506294|ref|NP_001148924.1|	Zea mays	145.6	2.9e-34	324	vacuolar ATP synthase subunit G [Zea mays]	hydrolase activity, acting on acid anhydrides, catalyzing transmembrane movement of substances (GO:0016820)	proton transport (GO:0015992)
estPama_needle_Contig163	gi|225429586|ref|XP_002280292.1|	Vitis vinifera	288.1	6.5e-77	579	PREDICTED: (S)-coclaurine N-methyltransferase [Vitis vinifera]
estPama_needle_1580-700_5	gi|350536097|ref|NP_001234741.1|	Solanum lycopersicum	182.2	7.4e-45	756	ACI13 protein [Solanum lycopersicum]
estPama_needle_BSC1-1021-700_5	gi|350538851|ref|NP_001234618.1|	Solanum lycopersicum	211.1	9.5e-54	507	acid beta-fructofuranosidase precursor [Solanum lycopersicum]	hydrolase activity (GO:0016787);beta-fructofuranosidase activity (GO:0004564);hydrolase activity, hydrolyzing O-glycosyl compounds (GO:0004553);hydrolase activity, acting on glycosyl bonds (GO:0016798);sucrose alpha-glucosidase activity (GO:0004575)	carbohydrate metabolic process (GO:0005975);metabolic process (GO:0008152)
estPama_needle_BSC1-1189-700_5	gi|224114357|ref|XP_002316737.1|	Populus trichocarpa	40	0.0059	75	light-harvesting complex II protein Lhcb1 [Populus trichocarpa]
estPama_needle_1808-800_3	gi|226507284|ref|NP_001151623.1|	Zea mays	46.2	0.00016	156	60S ribosomal protein L27a-3 [Zea mays]		translation (GO:0006412)
estPama_needle_2192-700_5	gi|115446133|ref|NP_001046846.1|	Oryza sativa Japonica Group	47.4	2.4e-05	72	Similar to 40S ribosomal protein S15A. (Os02t0478600-01) [Oryza sativa Japonica Group]
estPama_needle_Contig197	gi|237688566|ref|YP_002905184.1|	Pinus contorta	266.2	1.7e-70	381	photosytem II 44 kDa protein (chloroplast) [Pinus contorta]	electron transporter, transferring electrons within the cyclic electron transport pathway of photosynthesis activity (GO:0045156);chlorophyll binding (GO:0016168)	photosynthetic electron transport in photosystem II (GO:0009772);photosynthesis (GO:0015979);protein-chromophore linkage (GO:0018298);photosynthetic electron transport chain (GO:0009767);photosynthesis, light reaction (GO:0019684)
estPama_needle_2852-800_3	gi|356537186|ref|XP_003537110.1|	Glycine max	175.3	3.6e-43	345	PREDICTED: photosystem II reaction center PSB28 protein, chloroplastic-like [Glycine max]		photosynthesis (GO:0015979)
estPama_needle_2847-700_5	gi|225449673|ref|XP_002264332.1|	Vitis vinifera	124	6.3e-28	210	PREDICTED: copper transport protein ATOX1 [Vitis vinifera]	metal ion binding (GO:0046872)	metal ion transport (GO:0030001);aging (GO:0007568);high-affinity iron ion transport (GO:0006827);response to salt stress (GO:0009651);response to cadmium ion (GO:0046686);cellular copper ion homeostasis (GO:0006878)
estPama_needle_2132-700_5	gi|162459564|ref|NP_001106013.1|	Zea mays	121.7	5.5e-27	294	cystatin2 precursor [Zea mays]	peptidase inhibitor activity (GO:0030414);cysteine-type endopeptidase inhibitor activity (GO:0004869)	cellular response to water deprivation (GO:0042631);cellular response to heat (GO:0034605);response to wounding (GO:0009611);negative regulation of peptidase activity (GO:0010466)
estPama_needle_BSC1-1112-800_3	gi|351723461|ref|NP_001235744.1|	unspecified	47.8	5.4e-05	153	uninformative
estPama_needle_2194-800_3	gi|297799872|ref|XP_002867820.1|	Arabidopsis lyrata subsp. lyrata	150.6	6.3e-36	225	methionine sulfoxide reductase domain-containing protein [Arabidopsis lyrata subsp. lyrata]	peptide-methionine-(S)-S-oxide reductase activity (GO:0008113)
estPama_needle_Contig186	gi|255571475|ref|XP_002526685.1|	Ricinus communis	183	1.7e-45	345	light-inducible protein atls1, putative [Ricinus communis]	isomerase activity (GO:0016853)
estPama_needle_BSC1-305_5	gi|224145111|ref|XP_002325530.1|	unspecified	86.7	1.9e-16	276	uninformative
estPama_needle_2961-800_3	gi|255584176|ref|XP_002532827.1|	Ricinus communis	72.8	1.3e-12	165	mitochondrial translational initiation factor, putative [Ricinus communis]	GTPase activity (GO:0003924);translation initiation factor activity (GO:0003743);nucleotide binding (GO:0000166)	translational initiation (GO:0006413);translation (GO:0006412);GTP catabolic process (GO:0006184)
estPama_needle_1729-800_3	gi|255574040|ref|XP_002527936.1|	Ricinus communis	113.6	1.4e-24	357	pinn, putative [Ricinus communis]
estPama_needle_1768-700_5	gi|357478439|ref|XP_003609505.1|	Medicago truncatula	305.8	2.5e-82	480	40S ribosomal protein S11 [Medicago truncatula]		translation (GO:0006412)
estPama_needle_Contig185	gi|255564766|ref|XP_002523377.1|	Ricinus communis	195.7	2.2e-49	288	Ubiquitin-conjugating enzyme E2 N, putative [Ricinus communis]	ligase activity (GO:0016874);nucleotide binding (GO:0000166);acid-amino acid ligase activity (GO:0016881);ubiquitin-protein ligase activity (GO:0004842)	protein ubiquitination (GO:0016567)
estPama_needle_2200-700_5	gi|162463249|ref|NP_001105704.1|	Zea mays	229.9	2.1e-59	426	superoxide dismutase [Cu-Zn] 4AP [Zea mays]	superoxide dismutase activity (GO:0004784);oxidoreductase activity (GO:0016491);metal ion binding (GO:0046872);antioxidant activity (GO:0016209)	response to superoxide (GO:0000303);response to ozone (GO:0010193);oxidation-reduction process (GO:0055114);superoxide metabolic process (GO:0006801);defense response to bacterium (GO:0042742);response to salt stress (GO:0009651);response to copper ion (GO:0046688)
estPama_needle_2787-700_5	gi|242082624|ref|XP_002441737.1|	unspecified	39.3	0.034	228	uninformative	DNA binding (GO:0003677)
estPama_needle_Contig188	gi|115436514|ref|NP_001043015.1|	Oryza sativa Japonica Group	283.5	2.4e-75	576	Similar to 40S ribosomal protein S4. (Os01t0358400-01) [Oryza sativa Japonica Group]
estPama_needle_Contig184	gi|225465708|ref|XP_002273799.1|	Vitis vinifera	331.6	5.1e-90	579	PREDICTED: eukaryotic translation initiation factor 2 subunit 3 [Vitis vinifera]	GTPase activity (GO:0003924);nucleotide binding (GO:0000166)	GTP catabolic process (GO:0006184)
estPama_needle_1564-700_5	gi|225439761|ref|XP_002274975.1|	Vitis vinifera	136	2.1e-31	228	PREDICTED: 60S ribosomal protein L4 [Vitis vinifera]		translation (GO:0006412)
estPama_needle_Contig199	gi|18396349|ref|NP_565335.1|	Arabidopsis thaliana	77.8	7.3e-14	180	photosystem II subunit X [Arabidopsis thaliana]	molecular_function (GO:0003674)	photosynthesis (GO:0015979)
estPama_needle_Contig125	gi|255585824|ref|XP_002533590.1|	Ricinus communis	196.8	1.6e-49	495	heat-shock protein, putative [Ricinus communis]
estPama_needle_2769-700_5	gi|225440374|ref|XP_002266625.1|	Vitis vinifera	257.3	9.8e-68	402	PREDICTED: expansin-A4 [Vitis vinifera]		plant-type cell wall organization (GO:0009664)
estPama_needle_Contig203	gi|299810227|gb|ADJ53037.1|	Pinus pinaster	99.4	6.8e-19	168	antimicrobial peptide 1 [Pinus pinaster]		negative regulation of growth (GO:0045926)
estPama_needle_BSC1-577-800_3	gi|115440617|ref|NP_001044588.1|	Oryza sativa Japonica Group	72.8	1.2e-12	135	Proteasome subunit alpha type 3 (EC 3.4.25.1) (20S proteasome alpha subunit G) (20S proteasome subunit alpha-7). (Os01t0811100-01)%3BProteasome subunit alpha type 3 (EC 3.4.25.1) (20S proteasome alpha subunit G) (20S proteasome subunit alpha-7). (Os01t0811100-02) [Oryza sativa Japonica Group]		ubiquitin-dependent protein catabolic process (GO:0006511)
estPama_needle_2584-800_3	gi|255575890|ref|XP_002528842.1|	Ricinus communis	112.5	1.9e-24	210	Cytochrome c, putative [Ricinus communis]	heme binding (GO:0020037);electron carrier activity (GO:0009055);iron ion binding (GO:0005506)	electron transport chain (GO:0022900)
estPama_needle_BSc1-828-800_3	gi|351726054|ref|NP_001235066.1|	Glycine max	127.1	8.6e-29	237	MnSOD [Glycine max]	oxidoreductase activity (GO:0016491);superoxide dismutase activity (GO:0004784)	oxidation-reduction process (GO:0055114);superoxide metabolic process (GO:0006801)
estPama_needle_BSC1-576-700_5	gi|225456238|ref|XP_002283171.1|	Vitis vinifera	467.2	1e-130	741	PREDICTED: glutamine synthetase cytosolic isozyme 1 [Vitis vinifera]	ATP binding (GO:0005524);ligase activity (GO:0016874);glutamate-ammonia ligase activity (GO:0004356);nucleotide binding (GO:0000166);catalytic activity (GO:0003824)	glutamine biosynthetic process (GO:0006542)
estPama_needle_2137-700_5	gi|297794475|ref|XP_002865122.1|	Arabidopsis lyrata subsp. lyrata	70.9	6.4e-12	210	myb family transcription factor [Arabidopsis lyrata subsp. lyrata]	zinc ion binding (GO:0008270);DNA binding (GO:0003677)
estPama_needle_Contig207	gi|357514887|ref|XP_003627732.1|	Medicago truncatula	66.2	8.5e-11	90	ATP synthase subunit beta [Medicago truncatula]
estPama_needle_BSC1-364-800_3	gi|255563444|ref|XP_002522724.1|	Ricinus communis	172.6	2.7e-42	351	30S ribosomal protein S10, putative [Ricinus communis]	RNA binding (GO:0003723)	translation (GO:0006412)
estPama_needle_BSC1-741-800_3	gi|357439273|ref|XP_003589913.1|	unspecified	34.7	0.68	117	uninformative	acetylglucosaminyltransferase activity (GO:0008375)
estPama_needle_Contig145	gi|42565109|ref|NP_188851.2|	Arabidopsis thaliana	100.5	1.3e-20	300	cell wall-plasma membrane linker protein [Arabidopsis thaliana]
estPama_needle_2121-800_3	gi|225430496|ref|XP_002285540.1|	Vitis vinifera	35	0.15	69	PREDICTED: nuclear nucleic acid-binding protein C1D [Vitis vinifera]
estPama_needle_Contig206	gi|357127647|ref|XP_003565490.1|	Brachypodium distachyon	34.7	0.55	162	PREDICTED: RING-H2 finger protein ATL5-like [Brachypodium distachyon]
estPama_needle_Contig195	gi|224071101|ref|XP_002303357.1|	Populus trichocarpa	209.1	2.2e-53	339	aquaporin, MIP family, TIP subfamily [Populus trichocarpa]	transporter activity (GO:0005215);methylammonium transmembrane transporter activity (GO:0015200);ammonia transmembrane transporter activity (GO:0051739)	transport (GO:0006810);water transport (GO:0006833);transmembrane transport (GO:0055085)
estPama_needle_1716-700_5	gi|115446513|ref|NP_001047036.1|	Oryza sativa Japonica Group	285.4	3.3e-76	453	Similar to 40S ribosomal protein S14 (Clone MCH2). (Os02t0534800-01) [Oryza sativa Japonica Group]
estPama_needle_BSC1-121-700_5	gi|356550311|ref|XP_003543531.1|	Glycine max	73.9	1e-12	231	PREDICTED: mitochondrial import inner membrane translocase subunit Tim10-like [Glycine max]		protein import into mitochondrial inner membrane (GO:0045039)
estPama_needle_Contig194	gi|15222757|ref|NP_175963.1|	Arabidopsis thaliana	68.6	1.6e-11	105	photosystem I reaction center subunit V [Arabidopsis thaliana]	molecular_function (GO:0003674)	photosystem I stabilization (GO:0042550);protein stabilization (GO:0050821);cellular cation homeostasis (GO:0030003);photosynthetic electron transport in photosystem I (GO:0009773);cysteine biosynthetic process (GO:0019344);divalent metal ion transport (GO:0070838);photosynthesis (GO:0015979);photosynthetic NADP+ reduction (GO:0009780)
estPama_needle_Contig126	gi|297793385|ref|XP_002864577.1|	Arabidopsis lyrata subsp. lyrata	292.4	4.5e-78	756	cinnamoyl-CoA reductase family [Arabidopsis lyrata subsp. lyrata]	catalytic activity (GO:0003824);coenzyme binding (GO:0050662)	cellular metabolic process (GO:0044237)
estPama_needle_BSC1-283-700_5	gi|356551324|ref|XP_003544026.1|	unspecified	67.4	4.7e-11	126	uninformative
estPama_needle_Contig201	gi|357122590|ref|XP_003562998.1|	Brachypodium distachyon	80.5	6.8e-15	135	PREDICTED: probable xyloglucan endotransglucosylase/hydrolase protein 8-like [Brachypodium distachyon]	xyloglucan:xyloglucosyl transferase activity (GO:0016762)	carbohydrate metabolic process (GO:0005975);cellular glucan metabolic process (GO:0006073)
estPama_needle_1857-700_5	gi|255578523|ref|XP_002530125.1|	Ricinus communis	107.1	2.1e-22	381	fk506-binding protein, putative [Ricinus communis]	isomerase activity (GO:0016853)	protein folding (GO:0006457);protein peptidyl-prolyl isomerization (GO:0000413)
estPama_needle_1359-700_5	gi|255542002|ref|XP_002512065.1|	Ricinus communis	43.1	0.00079	126	SP1L, putative [Ricinus communis]
estPama_needle_Contig209	gi|303291414|ref|XP_003064992.1|	Micromonas pusilla CCMP1545	62.8	8.5e-10	102	senescence-associated protein [Micromonas pusilla CCMP1545]
estPama_needle_Contig212	gi|224066537|ref|XP_002302126.1|	unspecified	41.2	0.0026	99	uninformative
estPama_needle_BSC1-867-800_3	gi|15223576|ref|NP_173387.1|	Arabidopsis thaliana	58.9	2e-08	138	glutathione S-transferase DHAR1 [Arabidopsis thaliana]	copper ion binding (GO:0005507);glutathione dehydrogenase (ascorbate) activity (GO:0045174)	response to symbiotic fungus (GO:0009610);regulation of symbiosis, encompassing mutualism through parasitism (GO:0043903);response to ozone (GO:0010193);response to jasmonic acid stimulus (GO:0009753);protein glutathionylation (GO:0010731);response to zinc ion (GO:0010043)
estPama_needle_BSC1-983-800_3	gi|353351808|ref|YP_004891690.1|	Picea morrisonicola	59.7	1.1e-08	132	ribosomal protein S7 (chloroplast) [Picea morrisonicola]	rRNA binding (GO:0019843);RNA binding (GO:0003723)	translation (GO:0006412)
estPama_needle_Contig208	gi|357488225|ref|XP_003614400.1|	Medicago truncatula	47.8	3.1e-05	117	Cytochrome P450 likeTBP [Medicago truncatula]
estPama_needle_Contig220	gi|225437420|ref|XP_002271179.1|	Vitis vinifera	82.4	1.2e-15	120	PREDICTED: 60S ribosomal protein L18-2-like [Vitis vinifera]
estPama_needle_BSC1-571-700_5	gi|297831110|ref|XP_002883437.1|	Arabidopsis lyrata subsp. lyrata	89.4	1.7e-17	207	hydrolase [Arabidopsis lyrata subsp. lyrata]
estPama_needle_Contig217	gi|356499757|ref|XP_003518703.1|	Glycine max	87.8	3.8e-17	144	PREDICTED: 40S ribosomal protein S16-like [Glycine max]		translation (GO:0006412)
estPama_needle_Contig213	gi|78103306|ref|YP_358581.1|	Phalaenopsis aphrodite subsp. formosana	53.5	8e-07	102	hypothetical protein PhapfoPp032 (chloroplast) [Phalaenopsis aphrodite subsp. formosana]
estPama_needle_2071-700_5	gi|358348454|ref|XP_003638261.1|	Medicago truncatula	242.3	6e-63	744	Dihydroflavonol reductase [Medicago truncatula]	catalytic activity (GO:0003824);coenzyme binding (GO:0050662)	cellular metabolic process (GO:0044237)
estPama_needle_Contig211	gi|297798634|ref|XP_002867201.1|	Arabidopsis lyrata subsp. lyrata	87	1.3e-16	336	coclaurine N-methyltransferase [Arabidopsis lyrata subsp. lyrata]	methyltransferase activity (GO:0008168);transferase activity (GO:0016740)	methylation (GO:0032259)
estPama_needle_1983-800_3	gi|359806194|ref|NP_001241459.1|	Glycine max	52	1.7e-06	123	germin-like protein subfamily 1 member 1-like precursor [Glycine max]	nutrient reservoir activity (GO:0045735);manganese ion binding (GO:0030145)
estPama_needle_1364-800_3	gi|115486125|ref|NP_001068206.1|	Oryza sativa Japonica Group	58.5	3.4e-08	156	Protein of unknown function DUF538 family protein. (Os11t0594700-00) [Oryza sativa Japonica Group]
estPama_needle_2645-800_3	gi|255561130|ref|XP_002521577.1|	Ricinus communis	32.7	0.94	99	somatic embryogenesis receptor kinase, putative [Ricinus communis]
estPama_needle_Contig200	gi|357516753|ref|XP_003628665.1|	Medicago truncatula	112.1	2.5e-24	222	LSM12-like protein [Medicago truncatula]
estPama_needle_BSC1-75_5	gi|255543867|ref|XP_002512996.1|	Ricinus communis	173.3	2.1e-42	504	Salt-tolerance protein, putative [Ricinus communis]
estPama_needle_2089-700_5	gi|357125278|ref|XP_003564322.1|	Brachypodium distachyon	74.7	3.7e-13	135	PREDICTED: transcription elongation factor 1 homolog isoform 2 [Brachypodium distachyon]
estPama_needle_Contig216	gi|357126880|ref|XP_003565115.1|	Brachypodium distachyon	62	2.4e-09	192	PREDICTED: metallothionein-like protein 3B-like [Brachypodium distachyon]
estPama_needle_Contig225	gi|357131759|ref|XP_003567502.1|	Brachypodium distachyon	57	7.3e-08	117	PREDICTED: hydrophobic protein LTI6A-like [Brachypodium distachyon]
estPama_needle_Contig224	gi|225442129|ref|XP_002274625.1|	Vitis vinifera	47.4	2.8e-05	84	PREDICTED: auxin-binding protein ABP19a-like [Vitis vinifera]
estPama_needle_BSC1-496-800_3	gi|302830788|ref|XP_002946960.1|	unspecified	32.7	0.56	45	uninformative
estPama_needle_1484-800_3	gi|302828408|ref|XP_002945771.1|	Volvox carteri f. nagariensis	48.5	3.7e-05	159	pathogenesis-related protein 1-like protein [Volvox carteri f. nagariensis]
estPama_needle_1348-700_5	gi|297601996|ref|NP_001051924.2|	Oryza sativa Japonica Group	78.6	4.1e-14	273	Similar to NIR3. (Os03t0852500-01), partial [Oryza sativa Japonica Group]
estPama_needle_1589-700_5	gi|255545672|ref|XP_002513896.1|	Ricinus communis	409.8	2.5e-113	738	Endoplasmic reticulum-Golgi intermediate compartment protein, putative [Ricinus communis]
estPama_needle_1622-700_5	gi|225430535|ref|XP_002285577.1|	unspecified	143.7	1.3e-33	351	uninformative
estPama_needle_2667-800_3	gi|359494249|ref|XP_002264233.2|	Vitis vinifera	43.9	0.00056	150	PREDICTED: photosystem I reaction center subunit V, chloroplastic [Vitis vinifera]
estPama_needle_2485-700_5	gi|356513477|ref|XP_003525440.1|	Glycine max	54.3	3.7e-07	120	PREDICTED: GDSL esterase/lipase At5g62930-like [Glycine max]	hydrolase activity, acting on ester bonds (GO:0016788);hydrolase activity (GO:0016787)
estPama_needle_Contig218	gi|225432296|ref|XP_002273224.1|	unspecified	52	2.5e-06	192	uninformative
estPama_needle_Contig219	gi|255565826|ref|XP_002523902.1|	Ricinus communis	241.1	5.8e-63	366	40S ribosomal protein S23, putative [Ricinus communis]		translation (GO:0006412)
estPama_needle_BSC1-977-800_3	gi|356513577|ref|XP_003525489.1|	Glycine max	74.3	3.8e-13	144	PREDICTED: pollen-specific protein SF3-like [Glycine max]
estPama_needle_Contig228	gi|115464307|ref|NP_001055753.1|	Oryza sativa Japonica Group	125.9	2.8e-28	273	Similar to 60S ribosomal protein L36-1. (Os05t0459900-01)%3BSimilar to 60S ribosomal protein L36. (Os05t0459900-02) [Oryza sativa Japonica Group]
estPama_needle_BSC1-942-700_5	gi|225452186|ref|XP_002265881.1|	Vitis vinifera	43.5	0.00036	72	PREDICTED: prohibitin-1, mitochondrial [Vitis vinifera]
estPama_needle_Contig237	gi|302811996|ref|XP_002987686.1|	Selaginella moellendorffii	301.2	5.7e-81	441	ubiquitin conjugating enzyme 8, E2 [Selaginella moellendorffii]	ligase activity (GO:0016874);nucleotide binding (GO:0000166);acid-amino acid ligase activity (GO:0016881)
estPama_needle_2838-800_3	gi|351653801|ref|YP_004891417.1|	Pseudotsuga sinensis var. wilsoniana	254.2	7.6e-67	417	acetyl-CoA carboxylase beta subunit (chloroplast) [Pseudotsuga sinensis var. wilsoniana]	ligase activity (GO:0016874);acetyl-CoA carboxylase activity (GO:0003989)	fatty acid biosynthetic process (GO:0006633)
estPama_needle_2599-800_3	gi|115474091|ref|NP_001060644.1|	Oryza sativa Japonica Group	64.3	6.8e-10	159	Similar to Ubiquinol-cytochrome c reductase complex 6.7 kDa protein (EC 1.10.2.2) (CR6). (Os07t0680300-01) [Oryza sativa Japonica Group]
estPama_needle_2820-700_5	gi|225434588|ref|XP_002277763.1|	Vitis vinifera	168.3	4.6e-41	354	PREDICTED: peptidyl-prolyl cis-trans isomerase CYP20-1 [Vitis vinifera]
estPama_needle_BSC1-381-800_3	gi|145347515|ref|XP_001418209.1|	Ostreococcus lucimarinus CCE9901	40.8	0.0059	144	Ribosomal protein S23, component of cytosolic 80S ribosome and 40S small subunit [Ostreococcus lucimarinus CCE9901]		translation (GO:0006412)
estPama_needle_BSC1-887-700_5	gi|297809115|ref|XP_002872441.1|	Arabidopsis lyrata subsp. lyrata	203.4	1.2e-51	336	nucleoside diphosphate kinase 1 [Arabidopsis lyrata subsp. lyrata]	nucleotide binding (GO:0000166);ATP binding (GO:0005524);kinase activity (GO:0016301);nucleoside diphosphate kinase activity (GO:0004550)	phosphorylation (GO:0016310);GTP biosynthetic process (GO:0006183);UTP biosynthetic process (GO:0006228);nucleoside diphosphate phosphorylation (GO:0006165);CTP biosynthetic process (GO:0006241)
estPama_needle_2834-800_3	gi|225425276|ref|XP_002271441.1|	Vitis vinifera	83.6	8.4e-16	159	PREDICTED: random slug protein 5 [Vitis vinifera]	transporter activity (GO:0005215)
estPama_needle_2699-800_3	gi|356513927|ref|XP_003525659.1|	Glycine max	89.4	1.2e-17	153	PREDICTED: nucleoside diphosphate kinase 2, chloroplastic [Glycine max]	nucleoside diphosphate kinase activity (GO:0004550)	GTP biosynthetic process (GO:0006183);CTP biosynthetic process (GO:0006241);UTP biosynthetic process (GO:0006228);nucleoside diphosphate phosphorylation (GO:0006165)
estPama_needle_BSC1-937-800_3	gi|295311728|ref|YP_003587464.1|	Oncidium Gower Ramsey	40.8	0.0045	132	photosystem II CP43 chlorophyll apoprotein (chloroplast) [Oncidium Gower Ramsey]	electron transporter, transferring electrons within the cyclic electron transport pathway of photosynthesis activity (GO:0045156);chlorophyll binding (GO:0016168)	photosynthetic electron transport in photosystem II (GO:0009772);photosynthesis (GO:0015979);protein-chromophore linkage (GO:0018298);photosynthetic electron transport chain (GO:0009767);photosynthesis, light reaction (GO:0019684)
estPama_needle_1837-800_3	gi|357146106|ref|XP_003573877.1|	Brachypodium distachyon	37.7	0.037	123	PREDICTED: ATP synthase subunit gamma, mitochondrial-like [Brachypodium distachyon]	proton-transporting ATPase activity, rotational mechanism (GO:0046961);hydrogen ion transporting ATP synthase activity, rotational mechanism (GO:0046933)
estPama_needle_Contig202	gi|15227350|ref|NP_181673.1|	Arabidopsis thaliana	104.4	3.6e-22	159	proline-rich uncharacterized protein [Arabidopsis thaliana]
estPama_needle_1542-800_3	gi|145353601|ref|XP_001421096.1|	Ostreococcus lucimarinus CCE9901	169.9	1.3e-41	297	Receptor of activated protein kinase C 1A, component of 40S small ribosomal subunit [Ostreococcus lucimarinus CCE9901]	receptor activity (GO:0004872)	phosphorylation (GO:0016310)
estPama_needle_2156-700_5	gi|297596442|ref|NP_001042581.2|	Oryza sativa Japonica Group	95.1	6.9e-19	402	Stigma-specific protein Stig1 family protein. (Os01t0248000-01) [Oryza sativa Japonica Group]
estPama_needle_2994-800_3	gi|255537177|ref|XP_002509655.1|	Ricinus communis	231.1	7.6e-60	456	superoxide dismutase copper chaperone, putative [Ricinus communis]		oxidation-reduction process (GO:0055114);superoxide metabolic process (GO:0006801);metal ion transport (GO:0030001)
estPama_needle_Contig236	gi|299810227|gb|ADJ53037.1|	Pinus pinaster	205.3	1.2e-50	312	antimicrobial peptide 1 [Pinus pinaster]		negative regulation of growth (GO:0045926)
estPama_needle_Contig244	gi|357436159|ref|XP_003588355.1|	Medicago truncatula	44.3	0.00036	111	Mitochondrial protein, putative [Medicago truncatula]
estPama_needle_2287-800_3	gi|297610077|ref|NP_001064121.2|	Oryza sativa Japonica Group	188	6.5e-47	378	Alpha/beta hydrolase family protein. (Os10t0135600-01) [Oryza sativa Japonica Group]
estPama_needle_Contig221	gi|255573186|ref|XP_002527522.1|	Ricinus communis	61.6	3.5e-09	201	o-methyltransferase, putative [Ricinus communis]	transferase activity (GO:0016740);caffeoyl-CoA O-methyltransferase activity (GO:0042409);O-methyltransferase activity (GO:0008171)	methylation (GO:0032259)
estPama_needle_2090-700_5	gi|224102515|ref|XP_002312708.1|	Populus trichocarpa	378.3	7.6e-104	750	porin/voltage-dependent anion-selective channel protein [Populus trichocarpa]	voltage-gated anion channel activity (GO:0008308)	regulation of anion transport (GO:0044070);defense response to bacterium (GO:0042742);transmembrane transport (GO:0055085);response to bacterium (GO:0009617)
estPama_needle_Contig240	gi|145332959|ref|NP_001078345.1|	Arabidopsis thaliana	123.6	9.7e-28	237	S-adenosylmethionine synthase 2 [Arabidopsis thaliana]	copper ion binding (GO:0005507);ATP binding (GO:0005524);methionine adenosyltransferase activity (GO:0004478)	S-adenosylmethionine biosynthetic process (GO:0006556);cellular response to iron ion (GO:0071281);response to osmotic stress (GO:0006970);response to cadmium ion (GO:0046686)
estPama_needle_Contig235	gi|356541408|ref|XP_003539169.1|	Glycine max	209.5	2.9e-53	501	PREDICTED: glycine cleavage system H protein, mitochondrial-like [Glycine max]
estPama_needle_Contig214	gi|225468340|ref|XP_002272246.1|	Vitis vinifera	169.1	1.9e-41	252	PREDICTED: probable small nuclear ribonucleoprotein F [Vitis vinifera]
estPama_needle_Contig241	gi|226531358|ref|NP_001147520.1|	Zea mays	165.6	2.8e-40	330	60S ribosomal protein L28 [Zea mays]		translation (GO:0006412)
estPama_needle_BSC1-936-800_3	gi|359491770|ref|XP_003634320.1|	Vitis vinifera	161.8	3.1e-39	258	PREDICTED: ubiquitin-40S ribosomal protein S27a isoform 2 [Vitis vinifera]		translation (GO:0006412)
estPama_needle_BSC1-642-800_3	gi|357512477|ref|XP_003626527.1|	Medicago truncatula	206.8	1.5e-52	459	GDSL esterase/lipase [Medicago truncatula]	hydrolase activity, acting on ester bonds (GO:0016788);hydrolase activity (GO:0016787)
estPama_needle_Contig227	gi|255546279|ref|XP_002514199.1|	Ricinus communis	205.3	3.5e-52	360	profilin, putative [Ricinus communis]	actin binding (GO:0003779)	cytoskeleton organization (GO:0007010);actin cytoskeleton organization (GO:0030036)
estPama_needle_Contig238	gi|225425246|ref|XP_002269300.1|	Vitis vinifera	101.3	1e-20	291	PREDICTED: light-regulated protein [Vitis vinifera]
estPama_needle_2884-800_3	gi|303286351|ref|XP_003062465.1|	unspecified	57.4	9.9e-08	213	uninformative
estPama_needle_BSC1-645-700_5	gi|357454297|ref|XP_003597429.1|	Medicago truncatula	159.5	1.8e-38	297	Transmembrane protein [Medicago truncatula]
estPama_needle_2110-700_5	gi|225456743|ref|XP_002275632.1|	Vitis vinifera	35	0.61	192	PREDICTED: protein SET [Vitis vinifera]
estPama_needle_Contig245	gi|356552845|ref|XP_003544773.1|	Glycine max	46.2	0.00014	147	PREDICTED: glucan endo-1,3-beta-glucosidase 12-like [Glycine max]	cation binding (GO:0043169);catalytic activity (GO:0003824)	carbohydrate metabolic process (GO:0005975)
estPama_needle_2243-700_5	gi|225457277|ref|XP_002284393.1|	Vitis vinifera	260.4	1.1e-68	426	PREDICTED: 40S ribosomal protein S19-3 [Vitis vinifera]		translation (GO:0006412)
estPama_needle_Contig248	gi|353351856|ref|YP_004891738.1|	Picea morrisonicola	355.5	3.3e-97	579	acetyl-CoA carboxylase beta subunit (chloroplast) [Picea morrisonicola]	ligase activity (GO:0016874);acetyl-CoA carboxylase activity (GO:0003989)	fatty acid biosynthetic process (GO:0006633)
estPama_needle_BSC1-54_5	gi|356572381|ref|XP_003554347.1|	unspecified	68.6	4.7e-11	321	uninformative
estPama_needle_BSC1-1071-800_3	gi|225449004|ref|XP_002271854.1|	Vitis vinifera	144.1	1.3e-33	333	PREDICTED: uncharacterized protein C24H6.02c [Vitis vinifera]
estPama_needle_Contig253	gi|356552918|ref|XP_003544809.1|	Glycine max	128.3	2.7e-29	180	PREDICTED: cytochrome c oxidase subunit 6b-1-like [Glycine max]	cytochrome-c oxidase activity (GO:0004129)
estPama_needle_Contig254	gi|255556332|ref|XP_002519200.1|	Ricinus communis	56.2	9.8e-08	135	60S ribosomal protein L29, putative [Ricinus communis]		translation (GO:0006412)
estPama_needle_2636-700_5	gi|351721816|ref|NP_001237734.1|	Glycine max	163.7	1.4e-39	441	cysteine proteinase inhibitor precursor [Glycine max]	cysteine-type endopeptidase inhibitor activity (GO:0004869)	negative regulation of peptidase activity (GO:0010466)
estPama_needle_2627-700_5	gi|115470305|ref|NP_001058751.1|	Oryza sativa Japonica Group	83.2	7.2e-16	129	Protein of unknown function DUF1909 domain containing protein. (Os07t0114300-01) [Oryza sativa Japonica Group]
estPama_needle_1909-700_5	gi|357126414|ref|XP_003564882.1|	unspecified	77.4	7.4e-14	183	uninformative
estPama_needle_2254-700_5	gi|302754040|ref|XP_002960444.1|	unspecified	73.9	8.6e-13	246	uninformative
estPama_needle_Contig239	gi|313199639|ref|YP_004021255.1|	Isoetes flaccida	206.8	9.6e-53	294	photosystem I P700 apoprotein A2 (chloroplast) [Isoetes flaccida]	chlorophyll binding (GO:0016168);electron carrier activity (GO:0009055);metal ion binding (GO:0046872);magnesium ion binding (GO:0000287);oxidoreductase activity (GO:0016491);4 iron, 4 sulfur cluster binding (GO:0051539)	electron transport chain (GO:0022900);photosynthesis (GO:0015979);oxidation-reduction process (GO:0055114);protein-chromophore linkage (GO:0018298)
estPama_needle_Contig233	gi|115470349|ref|NP_001058773.1|	Oryza sativa Japonica Group	163.7	1.4e-39	429	Protein of unknown function DUF538 domain containing protein. (Os07t0119800-00) [Oryza sativa Japonica Group]
estPama_needle_Contig196	gi|225449633|ref|XP_002284256.1|	Vitis vinifera	245.7	4.5e-64	717	PREDICTED: putative oxygen evolving enhancer protein [Vitis vinifera]	calcium ion binding (GO:0005509)	photosynthesis (GO:0015979)
estPama_needle_2824-700_5	gi|359490763|ref|XP_003634161.1|	Vitis vinifera	73.2	9.3e-13	159	PREDICTED: caffeic acid 3-O-methyltransferase 1-like isoform 1 [Vitis vinifera]
estPama_needle_2060-700_5	gi|15221362|ref|NP_172091.1|	unspecified	54.7	4.5e-07	117	uninformative		biological_process (GO:0008150)
estPama_needle_BSC1-1076-700_5	gi|302844703|ref|XP_002953891.1|	unspecified	124.4	1.5e-27	516	uninformative
estPama_needle_2682-800_3	gi|255557899|ref|XP_002519978.1|	Ricinus communis	90.9	6e-18	198	Protein kinase APK1B, chloroplast precursor, putative [Ricinus communis]	protein serine/threonine kinase activity (GO:0004674);protein kinase activity (GO:0004672);nucleotide binding (GO:0000166);non-membrane spanning protein tyrosine kinase activity (GO:0004715);ATP binding (GO:0005524);kinase activity (GO:0016301);transferase activity, transferring phosphorus-containing groups (GO:0016772)	phosphorylation (GO:0016310);protein phosphorylation (GO:0006468)
estPama_needle_Contig250	gi|297833314|ref|XP_002884539.1|	Arabidopsis lyrata subsp. lyrata	95.1	2.4e-19	162	low temperature and salt responsive protein LTI6B [Arabidopsis lyrata subsp. lyrata]
estPama_needle_Contig246	gi|225455926|ref|XP_002276810.1|	Vitis vinifera	89	1.8e-17	168	PREDICTED: NADH dehydrogenase [ubiquinone] 1 beta subcomplex subunit 10-B isoform 1 [Vitis vinifera]
estPama_needle_BSC1-1058-700_5	gi|115456928|ref|NP_001052064.1|	Oryza sativa Japonica Group	100.1	8.7e-21	198	Similar to H0716A07.6 protein. (Os04t0119300-00) [Oryza sativa Japonica Group]
estPama_needle_BSC1-862-700_5	gi|255568028|ref|XP_002524991.1|	Ricinus communis	223.4	1.9e-57	495	r3h domain containing protein, putative [Ricinus communis]
estPama_needle_Contig256	gi|18390888|ref|NP_563815.1|	Arabidopsis thaliana	63.2	7.4e-10	114	photosystem I subunit O [Arabidopsis thaliana]	molecular_function (GO:0003674)	cysteine biosynthetic process (GO:0019344);divalent metal ion transport (GO:0070838);photosynthesis, light harvesting in photosystem I (GO:0009768);rRNA processing (GO:0006364);regulation of protein dephosphorylation (GO:0035304);photosynthesis, light reaction (GO:0019684);plastid organization (GO:0009657);pentose-phosphate shunt (GO:0006098);photosystem II assembly (GO:0010207)
estPama_needle_1402-700_5	gi|15233948|ref|NP_194205.1|	Arabidopsis thaliana	104	1.1e-21	210	serine/threonine-protein kinase AFC2 [Arabidopsis thaliana]	kinase activity (GO:0016301);protein serine/threonine kinase activity (GO:0004674);protein kinase activity (GO:0004672);protein binding (GO:0005515);ferrochelatase activity (GO:0004325)	protein phosphorylation (GO:0006468);carotenoid biosynthetic process (GO:0016117);methylglyoxal catabolic process to D-lactate (GO:0019243);heme biosynthetic process (GO:0006783);protein autophosphorylation (GO:0046777);mRNA processing (GO:0006397);positive regulation of catalytic activity (GO:0043085);positive regulation of translation (GO:0045727);maltose metabolic process (GO:0000023);isopente…
estPama_needle_Contig222	gi|302804514|ref|XP_002984009.1|	Selaginella moellendorffii	212.6	2.5e-54	417	light-harvesting complex [Selaginella moellendorffii]		response to blue light (GO:0009637);response to red light (GO:0010114);response to far red light (GO:0010218);photosynthesis (GO:0015979);photosynthesis, light harvesting in photosystem I (GO:0009768);photosynthesis, light harvesting (GO:0009765)
estPama_needle_1268-700_5	gi|293331007|ref|NP_001170355.1|	unspecified	35	0.59	72	uninformative
estPama_needle_Contig251	gi|115473743|ref|NP_001060470.1|	Oryza sativa Japonica Group	107.5	7.9e-23	201	Cytochrome c oxidase%2C subunit VIIa domain containing protein. (Os07t0647500-01) [Oryza sativa Japonica Group]
estPama_needle_2647-700_5	gi|115470525|ref|NP_001058861.1|	Oryza sativa Japonica Group	52.8	5.9e-07	75	Non-protein coding transcript. (Os07t0139600-01), partial [Oryza sativa Japonica Group]
estPama_needle_2287-700_5	gi|225423993|ref|XP_002282702.1|	Vitis vinifera	175.6	4e-43	465	PREDICTED: monoglyceride lipase [Vitis vinifera]
estPama_needle_3038-800_3	gi|225434949|ref|XP_002283877.1|	Vitis vinifera	40	0.0048	69	PREDICTED: mitochondrial import inner membrane translocase subunit Tim9 [Vitis vinifera]
estPama_needle_2817-800_3	gi|356512681|ref|XP_003525045.1|	Glycine max	34.3	0.53	171	PREDICTED: polyadenylate-binding protein 2-like [Glycine max]	nucleotide binding (GO:0000166)
estPama_needle_2433-700_5	gi|56481721|gb|AAV92491.1|	Pseudotsuga menziesii var. menziesii	90.9	2.5e-16	243	water deficit inducible LP3-like protein [Pseudotsuga menziesii var. menziesii]
estPama_needle_BSc1-839-700_5	gi|356500773|ref|XP_003519205.1|	Glycine max	178.7	3e-44	318	PREDICTED: transcription initiation factor IIA subunit 2-like [Glycine max]
estPama_needle_BSC1-1012-700_5	gi|224127588|ref|XP_002329315.1|	unspecified	55.8	1.1e-07	111	uninformative
estPama_needle_1976-700_5	gi|297841389|ref|XP_002888576.1|	Arabidopsis lyrata subsp. lyrata	94	1.2e-18	315	ribulose bisphosphate carboxylase small chain 1A [Arabidopsis lyrata subsp. lyrata]	lyase activity (GO:0016829);oxidoreductase activity (GO:0016491);ribulose-bisphosphate carboxylase activity (GO:0016984);monooxygenase activity (GO:0004497)	photosynthesis (GO:0015979);carbon fixation (GO:0015977);oxidation-reduction process (GO:0055114)
estPama_needle_BSC1-656-700_5	gi|297817214|ref|XP_002876490.1|	Arabidopsis lyrata subsp. lyrata	37	0.073	159	kinase family protein [Arabidopsis lyrata subsp. lyrata]	ATP binding (GO:0005524);protein kinase activity (GO:0004672);nucleotide binding (GO:0000166);transferase activity, transferring phosphorus-containing groups (GO:0016772);protein serine/threonine kinase activity (GO:0004674)	phosphorylation (GO:0016310);protein phosphorylation (GO:0006468)
estPama_needle_Contig249	gi|225450791|ref|XP_002283842.1|	Vitis vinifera	115.5	2.9e-25	192	PREDICTED: translationally-controlled tumor protein homolog isoform 1 [Vitis vinifera]
estPama_needle_Contig232	gi|357144617|ref|XP_003573355.1|	Brachypodium distachyon	39.7	0.033	369	PREDICTED: transcription factor ILR3-like [Brachypodium distachyon]
estPama_needle_2688-800_3	gi|359478027|ref|XP_002264559.2|	Vitis vinifera	49.7	7.6e-06	123	PREDICTED: ras-related protein RABA5c-like isoform 2 [Vitis vinifera]
estPama_needle_2674-800_3	gi|145408476|ref|YP_001152099.1|	unspecified	70.9	6.7e-12	135	uninformative
estPama_needle_2550-800_3	gi|302774302|ref|XP_002970568.1|	unspecified	43.1	0.0021	243	uninformative
estPama_needle_Contig247	gi|115448527|ref|NP_001048043.1|	Oryza sativa Japonica Group	149.8	1.6e-35	291	Similar to Erwinia induced protein 2. (Os02t0734900-01) [Oryza sativa Japonica Group]		intracellular protein transport (GO:0006886)
estPama_needle_1581-700_5	gi|357123077|ref|XP_003563239.1|	Brachypodium distachyon	34.3	0.4	51	PREDICTED: putative receptor protein kinase CRINKLY4-like [Brachypodium distachyon]
estPama_needle_2386-800_3	gi|353351823|ref|YP_004891706.1|	Picea morrisonicola	101.7	2.4e-21	162	ribosomal protein L23 (chloroplast) [Picea morrisonicola]	rRNA binding (GO:0019843);nucleotide binding (GO:0000166);RNA binding (GO:0003723)	translation (GO:0006412)
estPama_needle_Contig259	gi|29565651|ref|NP_817231.1|	unspecified	45.4	0.00015	87	uninformative
estPama_needle_3008-700_5	gi|297818306|ref|XP_002877036.1|	Arabidopsis lyrata subsp. lyrata	99.8	2.3e-20	327	plant UBX domain-containing protein 1 [Arabidopsis lyrata subsp. lyrata]
estPama_needle_3035-800_3	gi|356568455|ref|XP_003552426.1|	Glycine max	100.5	6.8e-21	168	PREDICTED: RING-H2 finger protein ATL68-like [Glycine max]
estPama_needle_1663-700_5	gi|224069224|ref|XP_002326305.1|	Populus trichocarpa	286.6	2.4e-76	642	peroxiredoxin [Populus trichocarpa]	peroxiredoxin activity (GO:0051920);oxidoreductase activity (GO:0016491);antioxidant activity (GO:0016209)	oxidation-reduction process (GO:0055114)
estPama_needle_1618-700_5	gi|357495313|ref|XP_003617945.1|	Medicago truncatula	38.5	0.012	69	Downward leaf curling protein [Medicago truncatula]
estPama_needle_Contig264	gi|357436159|ref|XP_003588355.1|	Medicago truncatula	94.4	5.5e-19	180	Mitochondrial protein, putative [Medicago truncatula]
estPama_needle_Contig267	gi|255571379|ref|XP_002526638.1|	Ricinus communis	80.1	8.2e-15	114	Photosystem I reaction center subunit N, chloroplast precursor, putative [Ricinus communis]	calmodulin binding (GO:0005516)	photosynthesis (GO:0015979)
estPama_needle_Contig261	gi|297827235|ref|XP_002881500.1|	Arabidopsis lyrata subsp. lyrata	160.2	9.6e-39	267	ATRPS5B [Arabidopsis lyrata subsp. lyrata]	RNA binding (GO:0003723)	translation (GO:0006412)
estPama_needle_2110-800_3	gi|226499138|ref|NP_001144023.1|	unspecified	40	0.0033	63	uninformative
estPama_needle_1781-800_3	gi|255565214|ref|XP_002523599.1|	Ricinus communis	55.8	1.2e-07	138	RALFL33, putative [Ricinus communis]
estPama_needle_2335-800_3	gi|297611272|ref|NP_001065797.2|	Oryza sativa Japonica Group	37	0.077	141	Putative 5-3 exonuclease domain containing protein. (Os11t0157000-00) [Oryza sativa Japonica Group]
estPama_needle_Contig265	gi|356542806|ref|XP_003539856.1|	Glycine max	97.4	6.3e-20	183	PREDICTED: 50S ribosomal protein L1, chloroplastic-like [Glycine max]	RNA binding (GO:0003723)	translation (GO:0006412)
estPama_needle_1903-700_5	gi|359495106|ref|XP_003634912.1|	Vitis vinifera	46.2	5.5e-05	75	PREDICTED: calmodulin [Vitis vinifera]
estPama_needle_Contig229	gi|357159022|ref|XP_003578314.1|	Brachypodium distachyon	38.1	0.071	129	PREDICTED: disease resistance RPP8-like protein 3-like [Brachypodium distachyon]
estPama_needle_2547-700_5	gi|226502014|ref|NP_001149203.1|	Zea mays	84.7	7.8e-16	351	seed specific protein Bn15D1B [Zea mays]
estPama_needle_BSC1-617-700_5	gi|357460687|ref|XP_003600625.1|	Medicago truncatula	240.7	8.9e-63	435	GTP binding protein [Medicago truncatula]	nucleotide binding (GO:0000166)	small GTPase mediated signal transduction (GO:0007264);protein transport (GO:0015031)
estPama_needle_Contig255	gi|357125168|ref|XP_003564267.1|	Brachypodium distachyon	91.7	7.2e-18	315	PREDICTED: caffeoyl-CoA O-methyltransferase 2-like [Brachypodium distachyon]
estPama_needle_BSC1-508-700_5	gi|353351865|ref|YP_004891747.1|	Picea morrisonicola	320.5	1.1e-86	474	RNA polymerase beta subunit-1 (chloroplast) [Picea morrisonicola]	nucleotidyltransferase activity (GO:0016779);transferase activity (GO:0016740);DNA-directed RNA polymerase activity (GO:0003899);DNA binding (GO:0003677)	transcription, DNA-dependent (GO:0006351)
estPama_needle_Contig272	gi|297848674|ref|XP_002892218.1|	Arabidopsis lyrata subsp. lyrata	42.7	0.0028	240	50S ribosomal protein L28, chloroplast [Arabidopsis lyrata subsp. lyrata]		translation (GO:0006412)
estPama_needle_BSC1-629-700_5	gi|357125487|ref|XP_003564425.1|	Brachypodium distachyon	399.1	2.6e-110	597	PREDICTED: tubulin beta chain-like [Brachypodium distachyon]	GTP binding (GO:0005525);GTPase activity (GO:0003924);structural molecule activity (GO:0005198)	microtubule-based process (GO:0007017);protein polymerization (GO:0051258);GTP catabolic process (GO:0006184)
estPama_needle_Contig268	gi|115439007|ref|NP_001043783.1|	Oryza sativa Japonica Group	158.7	3.1e-38	303	Similar to NifU-like protein. (Os01t0662600-01)%3BSimilar to NifU-like protein. (Os01t0662600-02)%3BSimilar to nifU-like N-terminal domain-containing protein. (Os01t0662600-04)%3BNon-protein coding transcript. (Os01t0662600-05) [Oryza sativa Japonica Group]
estPama_needle_1220-700_5	gi|356555064|ref|XP_003545859.1|	Glycine max	141.4	6.1e-33	360	PREDICTED: putative secretory carrier-associated membrane protein 1-like [Glycine max]		protein transport (GO:0015031)
estPama_needle_Contig266	gi|225436102|ref|XP_002278088.1|	Vitis vinifera	60.8	3.2e-09	102	PREDICTED: adipocyte plasma membrane-associated protein-like isoform 1 [Vitis vinifera]
estPama_needle_2450-700_5	gi|22331053|ref|NP_683560.1|	Arabidopsis thaliana	48.5	3e-05	147	serine-rich protein-like protein [Arabidopsis thaliana]		biological_process (GO:0008150)
estPama_needle_1471-700_5	gi|356526115|ref|XP_003531665.1|	Glycine max	78.6	3.6e-14	201	PREDICTED: LOW QUALITY PROTEIN: peroxyureidoacrylate/ureidoacrylate amidohydrolase RutB-like [Glycine max]
estPama_needle_2449-700_5	gi|225469328|ref|XP_002271056.1|	Vitis vinifera	219.5	2.2e-56	378	PREDICTED: FK506-binding protein 2-1 [Vitis vinifera]	isomerase activity (GO:0016853)	protein folding (GO:0006457);protein peptidyl-prolyl isomerization (GO:0000413)
estPama_needle_Contig258	gi|255585546|ref|XP_002533463.1|	Ricinus communis	284.3	8.4e-76	492	malate dehydrogenase, putative [Ricinus communis]	nucleotide binding (GO:0000166);oxidoreductase activity, acting on the CH-OH group of donors, NAD or NADP as acceptor (GO:0016616);oxidoreductase activity (GO:0016491);malate dehydrogenase activity (GO:0016615);catalytic activity (GO:0003824)	cellular carbohydrate metabolic process (GO:0044262);tricarboxylic acid cycle (GO:0006099);oxidation-reduction process (GO:0055114);carbohydrate metabolic process (GO:0005975);malate metabolic process (GO:0006108)
estPama_needle_Contig263	gi|115464015|ref|NP_001055607.1|	Oryza sativa Japonica Group	100.1	1.1e-20	210	Similar to RNA binding protein (Fragment). (Os05t0427300-03)%3BSimilar to RNA recognition motif-containing protein. (Os05t0427300-04) [Oryza sativa Japonica Group]
estPama_needle_Contig284	gi|255567387|ref|XP_002524673.1|	Ricinus communis	81.3	6.6e-15	180	glutaredoxin-1, grx1, putative [Ricinus communis]	electron carrier activity (GO:0009055);protein disulfide oxidoreductase activity (GO:0015035)	electron transport chain (GO:0022900)
estPama_needle_Contig257	gi|297597194|ref|NP_001043549.2|	Oryza sativa Japonica Group	197.6	1e-49	447	Protein of unknown function DUF642 domain containing protein. (Os01t0611000-01)%3BHypothetical conserved gene. (Os01t0611000-02), partial [Oryza sativa Japonica Group]
estPama_needle_1513-700_5	gi|115475776|ref|NP_001061484.1|	Oryza sativa Japonica Group	96.7	4e-19	237	Mediator of ErbB2-driven cell motility (Memo)%2C related domain containing protein. (Os08t0299000-01)%3BMediator of ErbB2-driven cell motility (Memo)%2C related domain containing protein. (Os08t0299000-02) [Oryza sativa Japonica Group]
estPama_needle_2312-700_5	gi|255570416|ref|XP_002526167.1|	Ricinus communis	119.4	1.4e-26	207	alcohol dehydrogenase, putative [Ricinus communis]	S-(hydroxymethyl)glutathione dehydrogenase activity (GO:0051903);oxidoreductase activity (GO:0016491);nucleotide binding (GO:0000166);zinc ion binding (GO:0008270)	oxidation-reduction process (GO:0055114)
estPama_needle_1675-700_5	gi|115474625|ref|NP_001060909.1|	Oryza sativa Japonica Group	118.2	6.8e-26	396	Protein of unknown function DUF3537 domain containing protein. (Os08t0128200-01) [Oryza sativa Japonica Group]
estPama_needle_Contig279	gi|357154854|ref|XP_003576924.1|	Brachypodium distachyon	45.8	0.00019	99	PREDICTED: ribulose bisphosphate carboxylase small chain PWS4.3, chloroplastic-like isoform 5 [Brachypodium distachyon]
estPama_needle_2459-700_5	gi|302753806|ref|XP_002960327.1|	unspecified	57.8	7.6e-08	216	uninformative		metabolic process (GO:0008152);methylation (GO:0032259)
estPama_needle_BSC1-681-800_3	gi|255536923|ref|XP_002509528.1|	Ricinus communis	80.1	1.8e-14	264	structural constituent of ribosome, putative [Ricinus communis]		translation (GO:0006412)
estPama_needle_1623-700_5	gi|225438619|ref|XP_002281037.1|	Vitis vinifera	197.6	6.5e-50	312	PREDICTED: 60S ribosomal protein L30 [Vitis vinifera]		translation (GO:0006412)
estPama_needle_2054-700_5	gi|356501135|ref|XP_003519384.1|	Glycine max	178.3	4.2e-44	327	PREDICTED: exostosin-2-like [Glycine max]	transferase activity, transferring hexosyl groups (GO:0016758)
estPama_needle_BSC1-380-700_5	gi|255545466|ref|XP_002513793.1|	Ricinus communis	239.6	2.4e-62	570	Cation transport protein chaC, putative [Ricinus communis]
estPama_needle_2711-800_3	gi|18394102|ref|NP_563946.1|	Arabidopsis thaliana	94.4	9.1e-19	444	RNA recognition motif-containing protein [Arabidopsis thaliana]	nucleotide binding (GO:0000166)	postreplication repair (GO:0006301)
estPama_needle_2054-800_3	gi|356501135|ref|XP_003519384.1|	Glycine max	138.3	3.6e-32	252	PREDICTED: exostosin-2-like [Glycine max]	transferase activity, transferring hexosyl groups (GO:0016758)
estPama_needle_1225-700_5	gi|225444754|ref|XP_002279259.1|	Vitis vinifera	62.4	1.7e-09	156	PREDICTED: auxin-binding protein ABP19a [Vitis vinifera]	nutrient reservoir activity (GO:0045735);metal ion binding (GO:0046872);manganese ion binding (GO:0030145)	response to cold (GO:0009409)
estPama_needle_Contig286	gi|359496709|ref|XP_003635309.1|	Vitis vinifera	47.8	4.6e-05	153	PREDICTED: non-specific lipid-transfer protein-like [Vitis vinifera]		lipid transport (GO:0006869)
estPama_needle_2649-800_3	gi|115468994|ref|NP_001058096.1|	Oryza sativa Japonica Group	73.9	6.3e-13	159	Zinc finger%2C CW-type domain containing protein. (Os06t0622000-01) [Oryza sativa Japonica Group]
estPama_needle_Contig274	gi|225424742|ref|XP_002267219.1|	Vitis vinifera	84.7	4.3e-16	225	PREDICTED: MLP-like protein 423 [Vitis vinifera]		defense response (GO:0006952)
estPama_needle_1605-700_5	gi|359497738|ref|XP_002270978.2|	Vitis vinifera	312.8	3.3e-84	639	PREDICTED: methylsterol monooxygenase 1-1-like [Vitis vinifera]	oxidoreductase activity (GO:0016491);iron ion binding (GO:0005506)	fatty acid biosynthetic process (GO:0006633)
estPama_needle_BSC1-493-700_5	gi|225441155|ref|XP_002267788.1|	Vitis vinifera	80.9	9e-15	159	PREDICTED: aquaporin TIP1-1 [Vitis vinifera]	transporter activity (GO:0005215)	transmembrane transport (GO:0055085);transport (GO:0006810)
estPama_needle_Contig273	gi|15221798|ref|NP_173289.1|	Arabidopsis thaliana	52	1.4e-06	75	60S ribosomal protein L6-1 [Arabidopsis thaliana]
estPama_needle_BSC1-358-700_5	gi|225430468|ref|XP_002285505.1|	Vitis vinifera	285	4.5e-76	477	PREDICTED: eukaryotic translation initiation factor 5A [Vitis vinifera]	translation elongation factor activity (GO:0003746);ribosome binding (GO:0043022)	positive regulation of translational termination (GO:0045905);positive regulation of translational elongation (GO:0045901);peptidyl-lysine modification to hypusine (GO:0008612);translational frameshifting (GO:0006452)
estPama_needle_Contig262	gi|115455427|ref|NP_001051314.1|	Oryza sativa Japonica Group	354	1.2e-96	618	Similar to 60S ribosomal protein L13a-4. (Os03t0756000-01) [Oryza sativa Japonica Group]
estPama_needle_Contig289	gi|115471521|ref|NP_001059359.1|	Oryza sativa Japonica Group	34.3	0.24	78	B12D family protein. (Os07t0274400-01) [Oryza sativa Japonica Group]
estPama_needle_2874-800_3	gi|255540429|ref|XP_002511279.1|	Ricinus communis	89.4	1.6e-17	195	Protein tipD, putative [Ricinus communis]	myosin heavy chain kinase activity (GO:0016905)
estPama_needle_1336-800_3	gi|297822383|ref|XP_002879074.1|	unspecified	34.7	0.81	144	uninformative
estPama_needle_BSC1-380-800_3	gi|255545466|ref|XP_002513793.1|	Ricinus communis	127.9	7.3e-29	405	Cation transport protein chaC, putative [Ricinus communis]
estPama_needle_BSC1-1029-700_5	gi|359484228|ref|XP_002285448.2|	Vitis vinifera	51.6	1.8e-06	99	PREDICTED: putative clathrin assembly protein At5g35200 isoform 1 [Vitis vinifera]
estPama_needle_2915-800_3	gi|357461189|ref|XP_003600876.1|	Medicago truncatula	195.7	2.7e-49	351	Chlorophyll a-b binding protein CP29.3 [Medicago truncatula]		photosynthesis (GO:0015979);photosynthesis, light harvesting (GO:0009765)
estPama_needle_2811-700_5	gi|115471773|ref|NP_001059485.1|	Oryza sativa Japonica Group	126.7	1.7e-28	396	AWPM-19-like family protein. (Os07t0422100-01) [Oryza sativa Japonica Group]
estPama_needle_Contig277	gi|225451852|ref|XP_002278481.1|	Vitis vinifera	60.5	8.7e-09	231	PREDICTED: GDSL esterase/lipase 7-like [Vitis vinifera]
estPama_needle_Contig296	gi|353351818|ref|YP_004891701.1|	Picea morrisonicola	132.1	2.1e-30	201	ribosomal protein S14 (chloroplast) [Picea morrisonicola]	rRNA binding (GO:0019843);RNA binding (GO:0003723)	translation (GO:0006412)
estPama_needle_Contig288	gi|357488185|ref|XP_003614380.1|	Medicago truncatula	135.2	3e-31	234	Cytochrome P450 likeTBP [Medicago truncatula]
estPama_needle_2797-800_3	gi|255586697|ref|XP_002533974.1|	Ricinus communis	36.6	0.14	156	Early nodulin 20 precursor, putative [Ricinus communis]
estPama_needle_1260-800_3	gi|145336181|ref|NP_174096.3|	Arabidopsis thaliana	34.3	0.62	57	nucleic acid binding protein [Arabidopsis thaliana]
estPama_needle_Contig304	gi|115454651|ref|NP_001050926.1|	Oryza sativa Japonica Group	141.7	4.8e-33	309	CHCH domain containing protein. (Os03t0685500-01) [Oryza sativa Japonica Group]
estPama_needle_Contig285	gi|359488711|ref|XP_003633803.1|	Vitis vinifera	103.6	7.2e-22	186	PREDICTED: probable 26S proteasome complex subunit sem1-2 [Vitis vinifera]
estPama_needle_BSC1-1197-800_3	gi|15229049|ref|NP_188371.1|	Arabidopsis thaliana	47	0.00011	177	hAT dimerization domain-containing protein [Arabidopsis thaliana]	protein dimerization activity (GO:0046983);DNA binding (GO:0003677)
estPama_needle_2696-700_5	gi|115463431|ref|NP_001055315.1|	Oryza sativa Japonica Group	96.3	3e-19	429	Protein of unknown function DUF538 domain containing protein. (Os05t0362500-01) [Oryza sativa Japonica Group]
estPama_needle_2263-800_3	gi|359487591|ref|XP_003633617.1|	Vitis vinifera	58.5	3.1e-08	189	PREDICTED: G patch domain-containing protein 8-like [Vitis vinifera]
estPama_needle_2826-700_5	gi|255073805|ref|XP_002500577.1|	Micromonas sp. RCC299	39.3	0.026	183	anion exchanger family [Micromonas sp. RCC299]	inorganic anion exchanger activity (GO:0005452)
estPama_needle_Contig276	gi|357505083|ref|XP_003622830.1|	Medicago truncatula	162.2	5.2e-39	525	Eukaryotic translation initiation factor 3 subunit A [Medicago truncatula]	translation initiation factor activity (GO:0003743)
estPama_needle_2605-800_3	gi|359497258|ref|XP_002271511.2|	Vitis vinifera	107.1	7.7e-23	231	PREDICTED: homeobox-leucine zipper protein HAT22 [Vitis vinifera]	sequence-specific DNA binding (GO:0043565);sequence-specific DNA binding transcription factor activity (GO:0003700);DNA binding (GO:0003677)	response to cytokinin stimulus (GO:0009735);transcription, DNA-dependent (GO:0006351)
estPama_needle_1678-700_5	gi|359479516|ref|XP_002275749.2|	Vitis vinifera	177.9	7.5e-44	378	PREDICTED: ferredoxin-3, chloroplastic-like isoform 1 [Vitis vinifera]
estPama_needle_1791-700_5	gi|112253917|ref|YP_717171.1|	Brassica napus	318.9	3.2e-86	516	apocytochrome b (mitochondrion) [Brassica napus]	electron carrier activity (GO:0009055);oxidoreductase activity (GO:0016491);metal ion binding (GO:0046872)	respiratory electron transport chain (GO:0022904);electron transport chain (GO:0022900)
estPama_needle_Contig306	gi|253761059|ref|XP_002489041.1|	unspecified	52	1.1e-06	84	uninformative
estPama_needle_1623-800_3	gi|255576194|ref|XP_002528991.1|	Ricinus communis	68.9	1.2e-11	111	60S ribosomal protein L30, putative [Ricinus communis]		translation (GO:0006412)
estPama_needle_Contig269	gi|357513969|ref|XP_003627273.1|	Medicago truncatula	156	3.5e-37	402	Germin-like protein [Medicago truncatula]	nutrient reservoir activity (GO:0045735);manganese ion binding (GO:0030145)
estPama_needle_1938-700_5	gi|302828408|ref|XP_002945771.1|	Volvox carteri f. nagariensis	67.8	7.2e-11	306	pathogenesis-related protein 1-like protein [Volvox carteri f. nagariensis]
estPama_needle_Contig302	gi|255547742|ref|XP_002514928.1|	Ricinus communis	115.2	4e-25	273	Signal peptidase complex subunit, putative [Ricinus communis]	peptidase activity (GO:0008233)	signal peptide processing (GO:0006465)
estPama_needle_1255-700_5	gi|359496063|ref|XP_002270399.2|	Vitis vinifera	41.2	0.0016	66	PREDICTED: autophagy-related protein 101 [Vitis vinifera]
estPama_needle_Contig234	gi|225465202|ref|XP_002264623.1|	Vitis vinifera	334.7	6.3e-91	603	PREDICTED: ras-related protein RABD1 [Vitis vinifera]	nucleotide binding (GO:0000166)	small GTPase mediated signal transduction (GO:0007264);protein transport (GO:0015031)
estPama_needle_2806-800_3	gi|302804514|ref|XP_002984009.1|	Selaginella moellendorffii	48.1	2.1e-05	105	light-harvesting complex [Selaginella moellendorffii]		response to blue light (GO:0009637);response to red light (GO:0010114);response to far red light (GO:0010218);photosynthesis (GO:0015979);photosynthesis, light harvesting in photosystem I (GO:0009768);photosynthesis, light harvesting (GO:0009765)
estPama_needle_Contig299	gi|225427492|ref|XP_002263421.1|	Vitis vinifera	104.8	5.2e-22	249	PREDICTED: acyl-CoA-binding protein [Vitis vinifera]
estPama_needle_1850-700_5	gi|357496895|ref|XP_003618736.1|	Medicago truncatula	85.1	5.3e-16	261	Ribulose bisphosphate carboxylase small chain [Medicago truncatula]	lyase activity (GO:0016829);oxidoreductase activity (GO:0016491);ribulose-bisphosphate carboxylase activity (GO:0016984);monooxygenase activity (GO:0004497)	photosynthesis (GO:0015979);carbon fixation (GO:0015977);oxidation-reduction process (GO:0055114)
estPama_needle_BSc1-828-700_5	gi|225448693|ref|XP_002280527.1|	Vitis vinifera	339.3	3.2e-92	684	PREDICTED: superoxide dismutase [Mn], mitochondrial [Vitis vinifera]	superoxide dismutase activity (GO:0004784);oxidoreductase activity (GO:0016491);metal ion binding (GO:0046872)	embryo development ending in seed dormancy (GO:0009793);oxidation-reduction process (GO:0055114);superoxide metabolic process (GO:0006801);defense response to bacterium (GO:0042742);response to salt stress (GO:0009651);response to zinc ion (GO:0010043)
estPama_needle_1267-700_5	gi|359479518|ref|XP_002274218.2|	Vitis vinifera	72.8	1e-12	117	PREDICTED: 60S ribosomal protein L10a-1-like [Vitis vinifera]
estPama_needle_Contig300	gi|225453018|ref|XP_002264508.1|	Vitis vinifera	83.2	2.2e-15	237	PREDICTED: photosystem II reaction center W protein, chloroplastic [Vitis vinifera]		photosynthesis (GO:0015979)
estPama_needle_Contig287	gi|353351874|ref|YP_004891756.1|	Picea morrisonicola	115.9	1.3e-25	177	photosystem II protein K (chloroplast) [Picea morrisonicola]		photosynthesis (GO:0015979)
estPama_needle_BSC1-879-700_5	gi|42571751|ref|NP_973966.1|	Arabidopsis thaliana	77	4.6e-14	117	60S ribosomal protein L3-1 [Arabidopsis thaliana]	ATP binding (GO:0005524);phosphoprotein phosphatase activity (GO:0004721);protein serine/threonine kinase activity (GO:0004674);structural constituent of ribosome (GO:0003735);protein kinase activity (GO:0004672);phosphotransferase activity, phosphate group as acceptor (GO:0016776);transferase activity, transferring phosphorus-containing groups (GO:0016772)	stomatal complex morphogenesis (GO:0010103);embryo development ending in seed dormancy (GO:0009793);RNA methylation (GO:0001510);translation (GO:0006412);maltose metabolic process (GO:0000023);starch biosynthetic process (GO:0019252)
estPama_needle_2820-800_3	gi|255569359|ref|XP_002525647.1|	Ricinus communis	246.9	1.5e-64	510	cyclophilin, putative [Ricinus communis]	isomerase activity (GO:0016853)	protein folding (GO:0006457);protein peptidyl-prolyl isomerization (GO:0000413)
estPama_needle_Contig293	gi|162463469|ref|NP_001105294.1|	Zea mays	56.2	1.7e-07	81	ribulose bisphosphate carboxylase small chain, chloroplastic precursor [Zea mays]	lyase activity (GO:0016829);oxidoreductase activity (GO:0016491);ribulose-bisphosphate carboxylase activity (GO:0016984);monooxygenase activity (GO:0004497)	photosynthesis (GO:0015979);carbon fixation (GO:0015977);oxidation-reduction process (GO:0055114)
estPama_needle_2180-800_3	gi|255556916|ref|XP_002519491.1|	Ricinus communis	109	2.2e-23	234	ATOZI1, putative [Ricinus communis]
estPama_needle_2759-800_3	gi|255565214|ref|XP_002523599.1|	Ricinus communis	50.8	5.8e-06	192	RALFL33, putative [Ricinus communis]
estPama_needle_Contig309	gi|357488199|ref|XP_003614387.1|	Medicago truncatula	92	2.2e-18	153	RRNA intron-encoded homing endonuclease [Medicago truncatula]
estPama_needle_Contig260	gi|255554981|ref|XP_002518528.1|	Ricinus communis	255	7.8e-67	630	Xyloglucan endotransglucosylase/hydrolase protein A precursor, putative [Ricinus communis]	xyloglucan:xyloglucosyl transferase activity (GO:0016762);hydrolase activity (GO:0016787);transferase activity, transferring glycosyl groups (GO:0016757);hydrolase activity, hydrolyzing O-glycosyl compounds (GO:0004553)	cellular glucan metabolic process (GO:0006073);carbohydrate metabolic process (GO:0005975)
estPama_needle_2265-800_3	gi|115444109|ref|NP_001045834.1|	Oryza sativa Japonica Group	37	0.074	111	Leucine-rich repeat%2C plant specific containing protein. (Os02t0138000-00) [Oryza sativa Japonica Group]
estPama_needle_Contig308	gi|145408514|ref|YP_001152137.1|	unspecified	63.2	1.1e-09	114	uninformative
estPama_needle_Contig290	gi|255546227|ref|XP_002514173.1|	Ricinus communis	206.8	1.2e-52	357	60S ribosomal protein L31, putative [Ricinus communis]		translation (GO:0006412)
estPama_needle_BSC1-1064-700_5	gi|225444940|ref|XP_002282326.1|	Vitis vinifera	252.7	3.8e-66	456	PREDICTED: thioredoxin-like 2, chloroplastic [Vitis vinifera]	electron carrier activity (GO:0009055);protein disulfide oxidoreductase activity (GO:0015035)	glycerol ether metabolic process (GO:0006662)
estPama_needle_2652-700_5	gi|255081762|ref|XP_002508103.1|	Micromonas sp. RCC299	49.7	2.6e-05	324	carbohydrate-binding module family 20 protein [Micromonas sp. RCC299]	starch binding (GO:2001070)
estPama_needle_2489-800_3	gi|255555333|ref|XP_002518703.1|	Ricinus communis	45.1	0.00042	138	protein binding protein, putative [Ricinus communis]
estPama_needle_1265-700_5	gi|357484611|ref|XP_003612593.1|	Medicago truncatula	33.9	0.45	90	Acyl-CoA-binding protein [Medicago truncatula]
estPama_needle_BSC1-553-700_5	gi|356501392|ref|XP_003519509.1|	Glycine max	166.8	1e-40	270	PREDICTED: pre-mRNA branch site p14-like protein-like [Glycine max]	nucleotide binding (GO:0000166)
estPama_needle_BSC1-55_5	gi|225428436|ref|XP_002283953.1|	Vitis vinifera	246.5	2.3e-64	603	PREDICTED: isoflavone reductase homolog [Vitis vinifera]
estPama_needle_BSC1-118-700_5	gi|356548152|ref|XP_003542467.1|	Glycine max	227.3	1.2e-58	423	PREDICTED: histone H2B.4 [Glycine max]
estPama_needle_Contig307	gi|324986465|ref|YP_004276336.1|	Pinus monophylla	60.8	3.3e-09	114	ribosomal protein L2 (chloroplast) [Pinus monophylla]	structural constituent of ribosome (GO:0003735);rRNA binding (GO:0019843);RNA binding (GO:0003723)	translation (GO:0006412)
estPama_needle_2638-700_5	gi|226490821|ref|NP_001141121.1|	unspecified	35.8	0.23	222	uninformative	copper ion binding (GO:0005507)
estPama_needle_2822-700_5	gi|115473471|ref|NP_001060334.1|	Oryza sativa Japonica Group	40	0.02	297	DNA-binding SAP domain containing protein. (Os07t0626200-01)%3BHypothetical conserved gene. (Os07t0626200-02) [Oryza sativa Japonica Group]
estPama_needle_2902-800_3	gi|15230433|ref|NP_190692.1|	Arabidopsis thaliana	114.8	4.9e-25	285	Naringenin,2-oxoglutarate 3-dioxygenase [Arabidopsis thaliana]	oxidoreductase activity, acting on paired donors, with incorporation or reduction of molecular oxygen, 2-oxoglutarate as one donor, and incorporation of one atom each of oxygen into both donors (GO:0016706);oxidoreductase activity (GO:0016491);naringenin 3-dioxygenase activity (GO:0045486)	response to UV-B (GO:0010224);response to sucrose stimulus (GO:0009744);flavonoid biosynthetic process (GO:0009813);oxidation-reduction process (GO:0055114)
estPama_needle_Contig305	gi|30681058|ref|NP_850002.1|	Arabidopsis thaliana	35.4	0.56	261	nuclear fusion defective 6 [Arabidopsis thaliana]
estPama_needle_1548-700_5	gi|15224564|ref|NP_178626.1|	Arabidopsis thaliana	79	8.3e-14	663	glycine-rich protein [Arabidopsis thaliana]
estPama_needle_Contig295	gi|225449078|ref|XP_002275552.1|	Vitis vinifera	213.8	1.2e-54	438	PREDICTED: chlorophyll a-b binding protein 6A, chloroplastic isoform 1 [Vitis vinifera]		photosynthesis (GO:0015979);photosynthesis, light harvesting (GO:0009765)
estPama_needle_Contig312	gi|255568195|ref|XP_002525073.1|	Ricinus communis	141.7	3.1e-33	213	histone h4, putative [Ricinus communis]	DNA binding (GO:0003677)	nucleosome assembly (GO:0006334)
estPama_needle_2750-800_3	gi|7524621|ref|NP_042375.1|	unspecified	63.5	1.1e-09	156	uninformative
estPama_needle_1650-800_3	gi|308799517|ref|XP_003074539.1|	Ostreococcus tauri	36.2	0.099	93	Predicted RNA-binding protein (ISS) [Ostreococcus tauri]
estPama_needle_2997-700_5	gi|255559488|ref|XP_002520764.1|	Ricinus communis	224.9	4e-58	342	small nuclear ribonucleoprotein sm d1, putative [Ricinus communis]
estPama_needle_2008-800_3	gi|115471153|ref|NP_001059175.1|	Oryza sativa Japonica Group	35	0.15	66	Protein of unknown function DUF1749 family protein. (Os07t0211800-01)%3BSimilar to predicted protein. (Os07t0211800-02) [Oryza sativa Japonica Group]
estPama_needle_Contig298	gi|15240191|ref|NP_201508.1|	Arabidopsis thaliana	56.2	8.3e-08	96	protein ralf-like 34 [Arabidopsis thaliana]
estPama_needle_1905-700_5	gi|356525417|ref|XP_003531321.1|	unspecified	69.3	2.3e-11	189	uninformative
estPama_needle_2096-800_3	gi|225460309|ref|XP_002282574.1|	Vitis vinifera	52	1.2e-06	84	PREDICTED: protein TIC 40, chloroplastic [Vitis vinifera]
estPama_needle_BSC1-503-800_3	gi|302803193|ref|XP_002983350.1|	unspecified	58.9	1.9e-08	180	uninformative	structural molecule activity (GO:0005198)	response to osmotic stress (GO:0006970)
estPama_needle_Contig319	gi|255566624|ref|XP_002524296.1|	Ricinus communis	109.8	1.4e-23	207	Abscisic stress ripening protein, putative [Ricinus communis]
estPama_needle_Contig297	gi|359492169|ref|XP_003634374.1|	Vitis vinifera	98.2	5.7e-20	198	PREDICTED: thioredoxin H-type isoform 2 [Vitis vinifera]	electron carrier activity (GO:0009055);protein disulfide oxidoreductase activity (GO:0015035)	glycerol ether metabolic process (GO:0006662)
estPama_needle_2932-800_3	gi|115489102|ref|NP_001067038.1|	Oryza sativa Japonica Group	54.3	4.6e-07	150	Protein of unknown function DUF538 family protein. (Os12t0563600-03) [Oryza sativa Japonica Group]
estPama_needle_2910-700_5	gi|357516465|ref|XP_003628521.1|	Medicago truncatula	55.8	1.7e-07	165	Metallothionein-like protein [Medicago truncatula]
estPama_needle_BSc1-787-800_3	gi|225441773|ref|XP_002283613.1|	Vitis vinifera	89.4	2.5e-17	297	PREDICTED: discs large homolog 1-like protein-like isoform 1 [Vitis vinifera]
estPama_needle_BSC1-608-800_3	gi|356540755|ref|XP_003538850.1|	Glycine max	35.4	0.11	60	PREDICTED: proline-rich receptor-like protein kinase PERK1-like [Glycine max]
estPama_needle_Contig301	gi|356496951|ref|XP_003517328.1|	Glycine max	205.7	3.7e-52	399	PREDICTED: protein H2A.7-like isoform 1 [Glycine max]	DNA binding (GO:0003677)	nucleosome assembly (GO:0006334)
estPama_needle_2368-700_5	gi|356545199|ref|XP_003541032.1|	Glycine max	67	1.3e-10	282	PREDICTED: (-)-germacrene D synthase-like [Glycine max]
estPama_needle_2255-800_3	gi|225465471|ref|XP_002268349.1|	unspecified	96.3	1.4e-19	222	uninformative
estPama_needle_BSC1-970-700_5	gi|356508819|ref|XP_003523151.1|	Glycine max	102.8	3.1e-21	300	PREDICTED: thylakoid lumenal 17.9 kDa protein, chloroplastic-like [Glycine max]
estPama_needle_1502-700_5	gi|297820378|ref|XP_002878072.1|	Arabidopsis lyrata subsp. lyrata	152.9	1.5e-36	270	alpha-soluble nsf attachment protein [Arabidopsis lyrata subsp. lyrata]
estPama_needle_1632-700_5	gi|225432120|ref|XP_002263820.1|	unspecified	154.8	4e-37	264	uninformative
estPama_needle_2844-700_5	gi|115452845|ref|NP_001050023.1|	Oryza sativa Japonica Group	33.9	0.57	81	Similar to Eukaryotic translation initiation factor 2 beta subunit (eIF-2-beta) (P38). (Os03t0333300-01)%3BSimilar to eukaryotic translation initiation factor 2 beta subunit. (Os03t0333300-02)%3BSimilar to eukaryotic translation initiation factor 2 beta subunit. (Os03t0333300-03) [Oryza sativa Japonica Group]
estPama_needle_2549-800_3	gi|156618825|ref|YP_001430107.1|	Cuscuta reflexa	41.6	0.0066	114	photosystem I P700 chlorophyll a apoprotein A2 (chloroplast) [Cuscuta reflexa]
estPama_needle_2562-700_5	gi|115484331|ref|NP_001065827.1|	Oryza sativa Japonica Group	118.6	3.3e-26	207	Similar to Ubiquinol-cytochrome c reductase complex 7.8 kDa protein (EC 1.10.2.2) (Mitochondrial hinge protein) (CR7). (Os11t0162200-01) [Oryza sativa Japonica Group]
estPama_needle_Contig313	gi|334188440|ref|NP_001190552.1|	Arabidopsis thaliana	109.8	1.4e-23	255	RPM1-interacting protein 4 (RIN4) family protein [Arabidopsis thaliana]		Golgi vesicle transport (GO:0048193);cellular membrane fusion (GO:0006944);response to nitrate (GO:0010167)
estPama_needle_2964-700_5	gi|357126880|ref|XP_003565115.1|	Brachypodium distachyon	80.1	8.9e-15	192	PREDICTED: metallothionein-like protein 3B-like [Brachypodium distachyon]
estPama_needle_2097-700_5	gi|225460496|ref|XP_002274963.1|	Vitis vinifera	130.2	2.7e-29	585	PREDICTED: ATP synthase delta chain, chloroplastic [Vitis vinifera]	hydrogen ion transporting ATP synthase activity, rotational mechanism (GO:0046933)	ATP synthesis coupled proton transport (GO:0015986);photosynthetic electron transport in photosystem I (GO:0009773);photosynthetic electron transport in photosystem II (GO:0009772);photosynthesis (GO:0015979);response to cold (GO:0009409);defense response to bacterium (GO:0042742)
estPama_needle_1404-700_5	gi|115463773|ref|NP_001055486.1|	Oryza sativa Japonica Group	276.9	2e-73	723	Protein of unknown function DUF477 family protein. (Os05t0401100-01)%3BProtein of unknown function DUF477 family protein. (Os05t0401100-02) [Oryza sativa Japonica Group]
estPama_needle_1888-700_5	gi|357126880|ref|XP_003565115.1|	Brachypodium distachyon	77	7.5e-14	192	PREDICTED: metallothionein-like protein 3B-like [Brachypodium distachyon]
estPama_needle_2980-700_5	gi|225462001|ref|XP_002272641.1|	Vitis vinifera	287.3	1.1e-76	525	PREDICTED: farnesyl pyrophosphate synthase 1 [Vitis vinifera]	transferase activity (GO:0016740)
estPama_needle_Contig318	gi|356557277|ref|XP_003546944.1|	Glycine max	131.3	6.5e-30	270	PREDICTED: rho guanine nucleotide exchange factor 8-like [Glycine max]
estPama_needle_BSC1-353-800_3	gi|357113527|ref|XP_003558554.1|	Brachypodium distachyon	33.9	0.25	51	PREDICTED: formin-like protein 8-like [Brachypodium distachyon]
estPama_needle_2178-800_3	gi|225443154|ref|XP_002263869.1|	Vitis vinifera	70.1	1.5e-11	156	PREDICTED: lamin-like protein [Vitis vinifera]	copper ion binding (GO:0005507)
estPama_needle_1973-800_3	gi|353351842|ref|YP_004891725.1|	Picea morrisonicola	304.7	5.3e-82	447	ATP-dependent Clp protease proteolytic subunit (chloroplast) [Picea morrisonicola]	serine-type endopeptidase activity (GO:0004252);serine-type peptidase activity (GO:0008236);hydrolase activity (GO:0016787);peptidase activity (GO:0008233)	proteolysis (GO:0006508)
estPama_needle_2965-700_5	gi|168065224|ref|XP_001784554.1|	Physcomitrella patens subsp. patens	187.2	8.4e-47	306	condensin complex component SMC3 [Physcomitrella patens subsp. patens]	ATP binding (GO:0005524)	chromosome organization (GO:0051276)
estPama_needle_Contig303	gi|115442357|ref|NP_001045458.1|	Oryza sativa Japonica Group	33.9	0.78	93	Nucleotide-binding%2C alpha-beta plait domain containing protein. (Os01t0959000-01) [Oryza sativa Japonica Group]
estPama_needle_Contig323	gi|297796295|ref|XP_002866032.1|	unspecified	39.3	0.012	141	uninformative
estPama_needle_2736-800_3	gi|356536510|ref|XP_003536780.1|	Glycine max	105.5	2.8e-22	228	PREDICTED: 3-ketoacyl-CoA synthase 21-like [Glycine max]
estPama_needle_BSc1-787-700_5	gi|225441773|ref|XP_002283613.1|	Vitis vinifera	223.8	1.6e-57	579	PREDICTED: discs large homolog 1-like protein-like isoform 1 [Vitis vinifera]
estPama_needle_Contig327	gi|357144871|ref|XP_003573442.1|	Brachypodium distachyon	45.8	7.5e-05	75	PREDICTED: 60S ribosomal protein L13-2-like isoform 1 [Brachypodium distachyon]
estPama_needle_Contig329	gi|225469335|ref|XP_002271938.1|	Vitis vinifera	47	6.9e-05	87	PREDICTED: small ubiquitin-related modifier 2 isoform 1 [Vitis vinifera]
estPama_needle_BSC1-577-700_5	gi|225440238|ref|XP_002283849.1|	Vitis vinifera	450.3	1.3e-125	747	PREDICTED: proteasome subunit alpha type-3 [Vitis vinifera]	endopeptidase activity (GO:0004175);hydrolase activity (GO:0016787);threonine-type endopeptidase activity (GO:0004298);peptidase activity (GO:0008233)	ubiquitin-dependent protein catabolic process (GO:0006511);proteolysis (GO:0006508)
estPama_needle_2230-700_5	gi|115458600|ref|NP_001052900.1|	Oryza sativa Japonica Group	125.2	5.5e-28	276	RmlC-like jelly roll fold domain containing protein. (Os04t0445200-01) [Oryza sativa Japonica Group]
estPama_needle_Contig326	gi|255547594|ref|XP_002514854.1|	Ricinus communis	115.9	1.5e-25	180	transcription factor, putative [Ricinus communis]
estPama_needle_Contig316	gi|255575566|ref|XP_002528683.1|	Ricinus communis	64.3	5.9e-10	198	Nonspecific lipid-transfer protein precursor, putative [Ricinus communis]	oxidoreductase activity (GO:0016491)	lipid transport (GO:0006869);oxidation-reduction process (GO:0055114);transport (GO:0006810)
estPama_needle_BSC1-951-700_5	gi|225435911|ref|XP_002266622.1|	Vitis vinifera	124	9e-28	321	PREDICTED: THO complex subunit 7 homolog isoform 1 [Vitis vinifera]
estPama_needle_Contig324	gi|78103306|ref|YP_358581.1|	Phalaenopsis aphrodite subsp. formosana	55.1	1.9e-07	102	hypothetical protein PhapfoPp032 (chloroplast) [Phalaenopsis aphrodite subsp. formosana]
estPama_needle_2979-700_5	gi|225426405|ref|XP_002272936.1|	Vitis vinifera	197.6	1.2e-49	387	PREDICTED: probable glutathione peroxidase 8 [Vitis vinifera]	oxidoreductase activity (GO:0016491);glutathione peroxidase activity (GO:0004602);peroxidase activity (GO:0004601)	response to oxidative stress (GO:0006979)
estPama_needle_2201-700_5	gi|255078160|ref|XP_002502660.1|	Micromonas sp. RCC299	35.4	0.53	75	DEAD/DEAH box helicase [Micromonas sp. RCC299]		RNA processing (GO:0006396)
estPama_needle_Contig330	gi|225425246|ref|XP_002269300.1|	Vitis vinifera	63.2	6.7e-10	87	PREDICTED: light-regulated protein [Vitis vinifera]
estPama_needle_Contig328	gi|224126457|ref|XP_002319843.1|	Populus trichocarpa	117.9	4.8e-26	207	type II peroxiredoxin [Populus trichocarpa]	oxidoreductase activity (GO:0016491)	response to cadmium ion (GO:0046686)
estPama_needle_Contig314	gi|358346858|ref|XP_003637481.1|	Medicago truncatula	39.7	0.027	237	Transcription factor [Medicago truncatula]
estPama_needle_1957-800_3	gi|357488195|ref|XP_003614385.1|	Medicago truncatula	33.9	0.3	42	RRNA intron-encoded homing endonuclease [Medicago truncatula]
estPama_needle_Contig275	gi|255549269|ref|XP_002515688.1|	Ricinus communis	426.4	2.3e-118	645	60S ribosomal protein L8, putative [Ricinus communis]	RNA binding (GO:0003723)	translation (GO:0006412)
estPama_needle_Contig334	gi|15224898|ref|NP_181387.1|	Arabidopsis thaliana	48.5	1.6e-05	96	non-specific lipid-transfer protein 2 [Arabidopsis thaliana]
estPama_needle_2492-700_5	gi|115469286|ref|NP_001058242.1|	Oryza sativa Japonica Group	127.1	6.8e-29	207	Similar to Protein transport protein SEC61 gamma subunit. (Os06t0653900-01) [Oryza sativa Japonica Group]
estPama_needle_BSC1-385-700_5	gi|357475419|ref|XP_003607995.1|	Medicago truncatula	130.2	1.6e-29	381	Autophagy-related protein [Medicago truncatula]
estPama_needle_Contig325	gi|255581231|ref|XP_002531428.1|	Ricinus communis	47.4	3.1e-05	90	Transmembrane emp24 domain-containing protein 10 precursor, putative [Ricinus communis]
estPama_needle_BSc1-815-800_3	gi|15238933|ref|NP_199641.1|	Arabidopsis thaliana	141	5.7e-33	261	glucose-1-phosphate adenylyltransferase small subunit [Arabidopsis thaliana]	nucleotidyltransferase activity (GO:0016779);glucose-1-phosphate adenylyltransferase activity (GO:0008878)	glucosinolate metabolic process (GO:0019760);biosynthetic process (GO:0009058);response to far red light (GO:0010218);response to high light intensity (GO:0009644);thylakoid membrane organization (GO:0010027);iron-sulfur cluster assembly (GO:0016226);embryo development ending in seed dormancy (GO:0009793);vegetative to reproductive phase transition of meristem (GO:0010228);photorespiration (GO:00…
estPama_needle_2918-700_5	gi|356537563|ref|XP_003537296.1|	Glycine max	74.7	1.2e-12	531	PREDICTED: auxin response factor 18-like [Glycine max]
estPama_needle_2339-800_3	gi|302843505|ref|XP_002953294.1|	Volvox carteri f. nagariensis	33.1	0.54	48	metalloproteinase, extracellular matrix glycoprotein VMP7 [Volvox carteri f. nagariensis]
estPama_needle_BSC1-1084-800_3	gi|115434390|ref|NP_001041953.1|	Oryza sativa Japonica Group	43.1	0.0006	81	Similar to Cytosolic class I small heat-shock protein HSP17.5. (Os01t0136000-00) [Oryza sativa Japonica Group]
estPama_needle_Contig320	gi|115470937|ref|NP_001059067.1|	Oryza sativa Japonica Group	122.9	2.2e-27	267	Similar to C-Myc binding protein (Associate of Myc 1) (AMY-1). (Os07t0185800-01) [Oryza sativa Japonica Group]
estPama_needle_2383-800_3	gi|302857384|ref|XP_002959854.1|	unspecified	49.7	1.2e-05	153	uninformative
estPama_needle_2568-800_3	gi|255070097|ref|XP_002507130.1|	Micromonas sp. RCC299	53.1	2.3e-06	363	calmodulin [Micromonas sp. RCC299]
estPama_needle_BSC1-329_5	gi|115459162|ref|NP_001053181.1|	Oryza sativa Japonica Group	72.8	4e-12	522	Similar to H0425E08.14 protein. (Os04t0493000-01) [Oryza sativa Japonica Group]	DNA binding (GO:0003677)
estPama_needle_BSc1-758-700_5	gi|225424813|ref|XP_002271877.1|	Vitis vinifera	80.5	6.3e-15	165	PREDICTED: UPF0392 protein RCOM_0530710-like [Vitis vinifera]
estPama_needle_3015-800_3	gi|357462731|ref|XP_003601647.1|	Medicago truncatula	262.3	4.1e-69	612	Chalcone synthase [Medicago truncatula]	transferase activity (GO:0016740);catalytic activity (GO:0003824);transferase activity, transferring acyl groups other than amino-acyl groups (GO:0016747);transferase activity, transferring acyl groups (GO:0016746)	metabolic process (GO:0008152)
estPama_needle_2507-800_3	gi|359485502|ref|XP_002267127.2|	Vitis vinifera	92.4	2.3e-18	174	PREDICTED: expansin-B3-like [Vitis vinifera]
estPama_needle_BSC1-865-800_3	gi|15240772|ref|NP_196350.1|	unspecified	49.3	3.7e-05	114	uninformative	molecular_function (GO:0003674)	protein folding (GO:0006457);response to hydrogen peroxide (GO:0042542);response to heat (GO:0009408);biological_process (GO:0008150)
estPama_needle_BSC1-1017-700_5	gi|357455873|ref|XP_003598217.1|	Medicago truncatula	50.4	3.6e-06	93	Molybdopterin synthase sulfur carrier subunit [Medicago truncatula]
estPama_needle_2101-700_5	gi|225445015|ref|XP_002283066.1|	Vitis vinifera	230.3	1.1e-59	399	PREDICTED: vacuolar protein sorting-associated protein 32 homolog 2 [Vitis vinifera]
estPama_needle_1648-800_3	gi|255570793|ref|XP_002526349.1|	Ricinus communis	136.3	1.8e-31	312	oxidoreductase, putative [Ricinus communis]	oxidoreductase activity (GO:0016491)	metabolic process (GO:0008152)
estPama_needle_1834-700_5	gi|15219837|ref|NP_176291.1|	Arabidopsis thaliana	189.1	3e-47	378	ferredoxin-2 [Arabidopsis thaliana]	electron carrier activity (GO:0009055);2 iron, 2 sulfur cluster binding (GO:0051537);iron-sulfur cluster binding (GO:0051536)	photosynthetic electron transport in photosystem I (GO:0009773);response to sucrose stimulus (GO:0009744);response to blue light (GO:0009637);response to far red light (GO:0010218);photosynthetic electron transport chain (GO:0009767);response to light stimulus (GO:0009416);photosystem II assembly (GO:0010207);defense response to bacterium (GO:0042742);regulation of proton transport (GO:0010155);e…
estPama_needle_2327-700_5	gi|356535896|ref|XP_003536478.1|	Glycine max	230.7	1.1e-59	450	PREDICTED: DNA-directed RNA polymerases I, II, and III subunit RPABC2-like [Glycine max]	DNA-directed RNA polymerase activity (GO:0003899);DNA binding (GO:0003677)
estPama_needle_BSC1-1054-800_3	gi|255566712|ref|XP_002524340.1|	Ricinus communis	209.9	1.6e-53	345	40S ribosomal protein S18, putative [Ricinus communis]	RNA binding (GO:0003723);nucleic acid binding (GO:0003676)	translation (GO:0006412)
estPama_needle_1311-700_5	gi|356543302|ref|XP_003540101.1|	unspecified	146.7	1.2e-34	234	uninformative
estPama_needle_1924-800_3	gi|224135199|ref|XP_002327590.1|	Populus trichocarpa	57.8	3.3e-08	123	nbs-lrr resistance protein [Populus trichocarpa]	ADP binding (GO:0043531)
estPama_needle_2690-700_5	gi|15237656|ref|NP_201231.1|	Arabidopsis thaliana	90.9	1.5e-17	369	protein EXORDIUM like 2 [Arabidopsis thaliana]	molecular_function (GO:0003674)	response to arsenic-containing substance (GO:0046685);biological_process (GO:0008150)
estPama_needle_3008-800_3	gi|297818306|ref|XP_002877036.1|	Arabidopsis lyrata subsp. lyrata	142.5	2.5e-33	327	plant UBX domain-containing protein 1 [Arabidopsis lyrata subsp. lyrata]
estPama_needle_2655-800_3	gi|115436904|ref|NP_001043164.1|	Oryza sativa Japonica Group	83.6	6.3e-16	150	MAP kinase kinase 1. (Os01t0510100-01) [Oryza sativa Japonica Group]
estPama_needle_BSC1-310_5	gi|115476204|ref|NP_001061698.1|	Oryza sativa Japonica Group	50.4	5e-06	105	Similar to Repressor protein. (Os08t0383700-01)%3BSimilar to Repressor protein. (Os08t0383700-02) [Oryza sativa Japonica Group]
estPama_needle_2545-700_5	gi|240255878|ref|NP_567475.5|	unspecified	97.8	8.2e-20	363	uninformative
estPama_needle_BSC1-307_5	gi|303289605|ref|XP_003064090.1|	unspecified	34.3	0.94	237	uninformative
estPama_needle_2410-700_5	gi|255572761|ref|XP_002527313.1|	Ricinus communis	253.8	1.4e-66	606	golgi snare 11 protein, putative [Ricinus communis]		ER to Golgi vesicle-mediated transport (GO:0006888)
estPama_needle_BSC1-1048-700_5	gi|22330441|ref|NP_176760.2|	Arabidopsis thaliana	43.1	0.0019	318	TIR-NBS-LRR class disease resistance protein [Arabidopsis thaliana]	ADP binding (GO:0043531)	signal transduction (GO:0007165)
estPama_needle_2606-700_5	gi|255538956|ref|XP_002510543.1|	Ricinus communis	286.2	1.9e-76	450	cyclophilin, putative [Ricinus communis]	isomerase activity (GO:0016853)	protein folding (GO:0006457);protein peptidyl-prolyl isomerization (GO:0000413)
estPama_needle_Contig315	gi|357462731|ref|XP_003601647.1|	Medicago truncatula	438.3	5.8e-122	744	Chalcone synthase [Medicago truncatula]	transferase activity (GO:0016740);catalytic activity (GO:0003824);transferase activity, transferring acyl groups other than amino-acyl groups (GO:0016747);transferase activity, transferring acyl groups (GO:0016746)	metabolic process (GO:0008152)
estPama_needle_Contig335	gi|7524718|ref|NP_042472.1|	unspecified	80.1	9.3e-15	189	uninformative
estPama_needle_Contig332	gi|356543722|ref|XP_003540309.1|	Glycine max	234.2	6.8e-61	357	PREDICTED: RING-box protein 1a-like isoform 1 [Glycine max]
estPama_needle_Contig342	gi|357474147|ref|XP_003607358.1|	Medicago truncatula	45.1	0.00025	120	Ribulose bisphosphate carboxylase large chain [Medicago truncatula]
estPama_needle_BSC1-1120-700_5	gi|115464069|ref|NP_001055634.1|	Oryza sativa Japonica Group	72	3.1e-12	198	Similar to Pi starvation-induced protein (Fragment). (Os05t0432700-01) [Oryza sativa Japonica Group]
estPama_needle_2608-700_5	gi|357436101|ref|XP_003588326.1|	Medicago truncatula	36.6	0.088	60	ATP synthase subunit alpha [Medicago truncatula]
estPama_needle_2816-800_3	gi|357476475|ref|XP_003608523.1|	Medicago truncatula	292.4	3.9e-78	519	Adenylyl-sulfate kinase [Medicago truncatula]	ATP binding (GO:0005524);transferase activity (GO:0016740);nucleotide binding (GO:0000166);adenylylsulfate kinase activity (GO:0004020)	phosphorylation (GO:0016310);sulfate assimilation (GO:0000103)
estPama_needle_2821-800_3	gi|255546239|ref|XP_002514179.1|	Ricinus communis	53.5	4.3e-07	93	Charged multivesicular body protein 4b, putative [Ricinus communis]
estPama_needle_2194-700_5	gi|115463803|ref|NP_001055501.1|	Oryza sativa Japonica Group	183.7	1.4e-45	330	Methionine sulphoxide reductase B domain containing protein. (Os05t0404200-01)%3BSimilar to Peptide methionine sulfoxide reductase B3%2C chloroplastic. (Os05t0404200-02) [Oryza sativa Japonica Group]
estPama_needle_Contig339	gi|357156668|ref|XP_003577535.1|	Brachypodium distachyon	64.3	4.2e-10	147	PREDICTED: acyl carrier protein 1, chloroplastic-like [Brachypodium distachyon]	phosphopantetheine binding (GO:0031177)
estPama_needle_2162-800_3	gi|356552447|ref|XP_003544579.1|	Glycine max	117.1	7.4e-26	183	PREDICTED: E3 ubiquitin-protein ligase AIP2-like isoform 2 [Glycine max]
estPama_needle_2236-800_3	gi|356563505|ref|XP_003550002.1|	Glycine max	172.2	3.6e-42	345	PREDICTED: stem-specific protein TSJT1-like [Glycine max]
estPama_needle_BSC1-933-800_3	gi|351724069|ref|NP_001236021.1|	Glycine max	67.4	9.5e-11	237	Rhg4-like receptor kinase II precursor [Glycine max]	protein serine/threonine kinase activity (GO:0004674);protein kinase activity (GO:0004672);nucleotide binding (GO:0000166);ATP binding (GO:0005524);kinase activity (GO:0016301);receptor activity (GO:0004872);transferase activity, transferring phosphorus-containing groups (GO:0016772)	phosphorylation (GO:0016310);protein phosphorylation (GO:0006468)
estPama_needle_BSC1-509-700_5	gi|224113109|ref|XP_002316393.1|	unspecified	82	3.4e-15	258	uninformative
estPama_needle_1604-700_5	gi|357122259|ref|XP_003562833.1|	Brachypodium distachyon	170.6	1e-41	393	PREDICTED: bet1-like protein At4g14600-like [Brachypodium distachyon]
estPama_needle_BSC1-79_5	gi|226502945|ref|NP_001145040.1|	unspecified	77.4	2.5e-13	420	uninformative
estPama_needle_2467-800_3	gi|302786550|ref|XP_002975046.1|	unspecified	35.4	0.22	138	uninformative
estPama_needle_Contig344	gi|115435820|ref|NP_001042668.1|	Oryza sativa Japonica Group	110.5	5.9e-24	180	Similar to ADP-ribosylation factor. (Os01t0265100-01) [Oryza sativa Japonica Group]	transporter activity (GO:0005215)	intracellular protein transport (GO:0006886)
estPama_needle_BSC1-1118-700_5	gi|302774537|ref|XP_002970685.1|	unspecified	103.2	1.2e-21	222	uninformative
estPama_needle_BSC1-887-800_3	gi|297809115|ref|XP_002872441.1|	Arabidopsis lyrata subsp. lyrata	58.5	1.5e-08	96	nucleoside diphosphate kinase 1 [Arabidopsis lyrata subsp. lyrata]
estPama_needle_2379-800_3	gi|363543183|ref|NP_001241805.1|	Zea mays	144.8	4.3e-34	276	pleckstrin homology domain containing, family A [Zea mays]	glycolipid transporter activity (GO:0017089);glycolipid binding (GO:0051861)	glycolipid transport (GO:0046836)
estPama_needle_BSC1-1044-700_5	gi|297788385|ref|XP_002862306.1|	Arabidopsis lyrata subsp. lyrata	168.3	4.9e-41	375	hydroxyproline-rich glycoprotein family protein [Arabidopsis lyrata subsp. lyrata]
estPama_needle_Contig346	gi|115455555|ref|NP_001051378.1|	Oryza sativa Japonica Group	51.6	2.5e-06	117	PetM of cytochrome b6/f complex subunit 7 domain containing protein. (Os03t0765900-01) [Oryza sativa Japonica Group]
estPama_needle_Contig337	gi|225432586|ref|XP_002281350.1|	Vitis vinifera	171	8.5e-42	264	PREDICTED: 40S ribosomal protein S16 [Vitis vinifera]		translation (GO:0006412)
estPama_needle_Contig347	gi|358346026|ref|XP_003637074.1|	Medicago truncatula	34.3	0.3	48	Cell wall-associated hydrolase, partial [Medicago truncatula]
estPama_needle_2409-700_5	gi|356502698|ref|XP_003520154.1|	Glycine max	43.1	0.002	282	PREDICTED: proline-rich receptor-like protein kinase PERK10-like [Glycine max]
estPama_needle_1253-700_5	gi|255556550|ref|XP_002519309.1|	Ricinus communis	43.1	0.00039	60	s-adenosylmethionine synthetase, putative [Ricinus communis]
estPama_needle_2679-700_5	gi|357454089|ref|XP_003597325.1|	Medicago truncatula	80.5	5.9e-15	135	Mitochondrial ATP synthase subunit [Medicago truncatula]
estPama_needle_2987-800_3	gi|115442397|ref|NP_001045478.1|	Oryza sativa Japonica Group	118.2	2.9e-26	189	Ubiquitin-like%2C Ufm1 domain containing protein. (Os01t0962400-01) [Oryza sativa Japonica Group]
estPama_needle_BSC1-377-700_5	gi|115455737|ref|NP_001051469.1|	Oryza sativa Japonica Group	116.3	9.9e-26	171	Similar to AP-1 complex subunit sigma-2. (Os03t0783700-00) [Oryza sativa Japonica Group]
estPama_needle_2619-800_3	gi|357458593|ref|XP_003599577.1|	unspecified	56.6	7.5e-08	99	uninformative
estPama_needle_BSC1-612-700_5	gi|225429632|ref|XP_002280895.1|	Vitis vinifera	248.1	5.2e-65	405	PREDICTED: PHD finger protein ALFIN-LIKE 5 [Vitis vinifera]
estPama_needle_1863-700_5	gi|255575566|ref|XP_002528683.1|	Ricinus communis	67.4	8.4e-11	216	Nonspecific lipid-transfer protein precursor, putative [Ricinus communis]	oxidoreductase activity (GO:0016491)	lipid transport (GO:0006869);oxidation-reduction process (GO:0055114);transport (GO:0006810)
estPama_needle_1593-700_5	gi|115454887|ref|NP_001051044.1|	Oryza sativa Japonica Group	149.4	3e-35	393	Similar to Chemocyanin precursor (Basic blue protein) (Plantacyanin). (Os03t0709300-01) [Oryza sativa Japonica Group]
estPama_needle_BSC1-682-700_5	gi|297597194|ref|NP_001043549.2|	Oryza sativa Japonica Group	233.4	2e-60	582	Protein of unknown function DUF642 domain containing protein. (Os01t0611000-01)%3BHypothetical conserved gene. (Os01t0611000-02), partial [Oryza sativa Japonica Group]
estPama_needle_1397-800_3	gi|359493483|ref|XP_003634610.1|	Vitis vinifera	52.4	2.6e-06	222	PREDICTED: TMV resistance protein N-like, partial [Vitis vinifera]
estPama_needle_2801-700_5	gi|225443859|ref|XP_002276421.1|	Vitis vinifera	87.4	1.2e-16	306	PREDICTED: calcyclin-binding protein [Vitis vinifera]
estPama_needle_2368-800_3	gi|356545199|ref|XP_003541032.1|	Glycine max	64.7	6.3e-10	291	PREDICTED: (-)-germacrene D synthase-like [Glycine max]
estPama_needle_2870-700_5	gi|357158950|ref|XP_003578292.1|	unspecified	107.1	7.5e-23	189	uninformative
estPama_needle_BSC1-993-700_5	gi|356518435|ref|XP_003527884.1|	Glycine max	35	0.13	54	PREDICTED: UPF0559 protein v1g247787-like [Glycine max]
estPama_needle_Contig340	gi|255539076|ref|XP_002510603.1|	Ricinus communis	79.7	8.9e-15	147	Plastocyanin A, chloroplast precursor, putative [Ricinus communis]	copper ion binding (GO:0005507)
estPama_needle_BSC1-417-700_5	gi|18411332|ref|NP_567178.1|	Arabidopsis thaliana	357.1	1.2e-97	627	putative aquaporin PIP1-4 [Arabidopsis thaliana]	water channel activity (GO:0015250)	transport (GO:0006810);cellular response to iron ion starvation (GO:0010106);response to water deprivation (GO:0009414);water transport (GO:0006833);iron ion transport (GO:0006826)
estPama_needle_1375-800_3	gi|357123038|ref|XP_003563220.1|	Brachypodium distachyon	55.8	2e-07	135	PREDICTED: transmembrane protein 53-like [Brachypodium distachyon]
estPama_needle_3040-700_5	gi|255551002|ref|XP_002516549.1|	Ricinus communis	316.2	2.8e-85	720	catalytic, putative [Ricinus communis]
estPama_needle_1377-800_3	gi|357464229|ref|XP_003602396.1|	Medicago truncatula	57.4	8.2e-08	210	Caffeic acid O-methyltransferase [Medicago truncatula]	transferase activity (GO:0016740);protein dimerization activity (GO:0046983);O-methyltransferase activity (GO:0008171)	methylation (GO:0032259)
estPama_needle_1425-700_5	gi|145408476|ref|YP_001152099.1|	unspecified	45.4	0.00014	87	uninformative
estPama_needle_Contig352	gi|18394220|ref|NP_563969.1|	Arabidopsis thaliana	54.3	3.6e-07	132	translation machinery associated protein TMA7 [Arabidopsis thaliana]		biological_process (GO:0008150)
estPama_needle_Contig353	gi|255550471|ref|XP_002516286.1|	Ricinus communis	45.4	0.00026	207	Auxin-binding protein ABP19a precursor, putative [Ricinus communis]	oxidoreductase activity (GO:0016491);nutrient reservoir activity (GO:0045735);superoxide dismutase activity (GO:0004784);manganese ion binding (GO:0030145)	oxidation-reduction process (GO:0055114)
estPama_needle_2859-800_3	gi|255545146|ref|XP_002513634.1|	Ricinus communis	89.7	1.4e-17	198	NADH dehydrogenase, putative [Ricinus communis]	oxidoreductase activity (GO:0016491);NADH dehydrogenase (ubiquinone) activity (GO:0008137);oxidoreductase activity, acting on NADH or NADPH (GO:0016651)	respiratory electron transport chain (GO:0022904)
estPama_needle_BSC1-298_5	gi|225447415|ref|XP_002281574.1|	Vitis vinifera	278.1	7.7e-74	567	PREDICTED: xyloglucan endotransglucosylase/hydrolase protein 9 [Vitis vinifera]	xyloglucan:xyloglucosyl transferase activity (GO:0016762)	carbohydrate metabolic process (GO:0005975);cellular glucan metabolic process (GO:0006073)
estPama_needle_BSC1-1110-700_5	gi|357447873|ref|XP_003594212.1|	Medicago truncatula	357.1	1.6e-97	789	Fumarylacetoacetase [Medicago truncatula]	catalytic activity (GO:0003824)	metabolic process (GO:0008152);aromatic amino acid family metabolic process (GO:0009072)
estPama_needle_2107-800_3	gi|297846028|ref|XP_002890895.1|	unspecified	35	0.2	45	uninformative
estPama_needle_2676-700_5	gi|168009187|ref|XP_001757287.1|	Physcomitrella patens subsp. patens	133.7	1.3e-30	414	histone H1 linker [Physcomitrella patens subsp. patens]	DNA binding (GO:0003677)	nucleosome assembly (GO:0006334)
estPama_needle_BSC1-987-800_3	gi|225461347|ref|XP_002281902.1|	Vitis vinifera	103.6	6.9e-22	177	PREDICTED: PAP-specific phosphatase HAL2-like [Vitis vinifera]		phosphatidylinositol phosphorylation (GO:0046854);sulfur compound metabolic process (GO:0006790)
estPama_needle_2496-700_5	gi|357168264|ref|XP_003581564.1|	Brachypodium distachyon	78.2	4.5e-14	219	PREDICTED: flavanone 3-dioxygenase-like [Brachypodium distachyon]	oxidoreductase activity, acting on paired donors, with incorporation or reduction of molecular oxygen, 2-oxoglutarate as one donor, and incorporation of one atom each of oxygen into both donors (GO:0016706);oxidoreductase activity (GO:0016491)
estPama_needle_Contig333	gi|357462257|ref|XP_003601410.1|	Medicago truncatula	195.7	4.7e-49	465	Glucan endo-1,3-beta-glucosidase [Medicago truncatula]	hydrolase activity (GO:0016787);cation binding (GO:0043169);hydrolase activity, acting on glycosyl bonds (GO:0016798);catalytic activity (GO:0003824)	metabolic process (GO:0008152);carbohydrate metabolic process (GO:0005975)
estPama_needle_2518-800_3	gi|357488195|ref|XP_003614385.1|	Medicago truncatula	83.2	9e-16	135	RRNA intron-encoded homing endonuclease [Medicago truncatula]
estPama_needle_1735-700_5	gi|356555654|ref|XP_003546145.1|	Glycine max	97.1	7.2e-20	189	PREDICTED: zinc finger MYND domain-containing protein 15-like [Glycine max]
estPama_needle_Contig349	gi|237688499|ref|YP_002905118.1|	Picea sitchensis	201.1	5.3e-51	297	ribosomal protein S14 (chloroplast) [Picea sitchensis]	rRNA binding (GO:0019843);RNA binding (GO:0003723)	translation (GO:0006412)
estPama_needle_Contig338	gi|226530441|ref|NP_001147205.1|	Zea mays	60.5	1.4e-08	300	calmodulin [Zea mays]
estPama_needle_1574-700_5	gi|357478613|ref|XP_003609592.1|	Medicago truncatula	89.4	3.3e-17	417	TIR-NBS-LRR RCT1 resistance protein, partial [Medicago truncatula]	ATP binding (GO:0005524);ADP binding (GO:0043531);nucleotide binding (GO:0000166);nucleoside-triphosphatase activity (GO:0017111)	signal transduction (GO:0007165)
estPama_needle_Contig359	gi|15231313|ref|NP_190189.1|	Arabidopsis thaliana	108.6	3.6e-23	183	histone H2B [Arabidopsis thaliana]	DNA binding (GO:0003677)	nucleosome assembly (GO:0006334)
estPama_needle_1397-700_5	gi|357437951|ref|XP_003589251.1|	Medicago truncatula	56.6	3.2e-07	315	Nbs-lrr resistance protein [Medicago truncatula]	ADP binding (GO:0043531)
estPama_needle_BSC1-699-800_3	gi|357137966|ref|XP_003570569.1|	Brachypodium distachyon	73.6	6.1e-13	138	PREDICTED: peroxisomal multifunctional enzyme type 2-like [Brachypodium distachyon]
estPama_needle_BSC1-421-800_3	gi|242082059|ref|XP_002445798.1|	unspecified	36.6	0.1	99	uninformative
estPama_needle_BSC1-114_5	gi|226502014|ref|NP_001149203.1|	Zea mays	82.4	3.6e-15	273	seed specific protein Bn15D1B [Zea mays]
estPama_needle_BSC1-912-700_5	gi|7524726|ref|NP_042480.1|	unspecified	43.5	0.00042	90	uninformative
estPama_needle_BSC1-327-700_5	gi|18408812|ref|NP_564901.1|	Arabidopsis thaliana	98.2	4.3e-20	231	Lojap-related protein [Arabidopsis thaliana]
estPama_needle_2825-800_3	gi|308801279|ref|XP_003077953.1|	Ostreococcus tauri	42.7	0.0024	87	Thioredoxin (ISS) [Ostreococcus tauri]	electron carrier activity (GO:0009055);protein disulfide oxidoreductase activity (GO:0015035)	glycerol ether metabolic process (GO:0006662)
estPama_needle_2557-700_5	gi|225423491|ref|XP_002269100.1|	Vitis vinifera	414.5	8.1e-115	756	PREDICTED: 14-3-3-like protein GF14 iota-like [Vitis vinifera]
estPama_needle_2386-700_5	gi|353351823|ref|YP_004891706.1|	Picea morrisonicola	183.7	9.2e-46	273	ribosomal protein L23 (chloroplast) [Picea morrisonicola]	rRNA binding (GO:0019843);nucleotide binding (GO:0000166);RNA binding (GO:0003723)	translation (GO:0006412)
estPama_needle_1682-700_5	gi|357155092|ref|XP_003577005.1|	Brachypodium distachyon	45.8	0.00023	138	PREDICTED: LOW QUALITY PROTEIN: nucleolar protein 6-like [Brachypodium distachyon]
estPama_needle_Contig361	gi|18396079|ref|NP_566161.1|	Arabidopsis thaliana	56.6	2.5e-07	306	hydroxyproline-rich glycoprotein-like protein [Arabidopsis thaliana]
estPama_needle_1652-700_5	gi|225443618|ref|XP_002279435.1|	Vitis vinifera	108.6	3.6e-23	303	PREDICTED: protein DEHYDRATION-INDUCED 19-like [Vitis vinifera]
estPama_needle_1632-800_3	gi|356532484|ref|XP_003534802.1|	unspecified	108.2	5e-23	270	uninformative
estPama_needle_1338-800_3	gi|255547948|ref|XP_002515031.1|	Ricinus communis	187.6	7.6e-47	366	steroid dehydrogenase, putative [Ricinus communis]	oxidoreductase activity (GO:0016491);nucleotide binding (GO:0000166);estradiol 17-beta-dehydrogenase activity (GO:0004303)	metabolic process (GO:0008152)
estPama_needle_1723-700_5	gi|150251548|ref|YP_001312280.1|	Cycas taitungensis	110.5	6.8e-24	207	hypothetical protein CYtaCp115 (chloroplast) [Cycas taitungensis]
estPama_needle_1946-800_3	gi|225458678|ref|XP_002284923.1|	Vitis vinifera	219.2	3.4e-56	474	PREDICTED: polyadenylate-binding protein 2 [Vitis vinifera]	nucleic acid binding (GO:0003676);nucleotide binding (GO:0000166)	response to cadmium ion (GO:0046686)
estPama_needle_2151-700_5	gi|145346053|ref|XP_001417510.1|	unspecified	35.4	0.17	75	uninformative
estPama_needle_Contig362	gi|225448385|ref|XP_002269465.1|	Vitis vinifera	56.6	2e-07	282	PREDICTED: clathrin light chain 2-like [Vitis vinifera]	structural molecule activity (GO:0005198)	vesicle-mediated transport (GO:0016192);intracellular protein transport (GO:0006886)
estPama_needle_Contig358	gi|297800752|ref|XP_002868260.1|	Arabidopsis lyrata subsp. lyrata	206.1	2.9e-52	456	ATARD2 [Arabidopsis lyrata subsp. lyrata]	acireductone dioxygenase [iron(II)-requiring] activity (GO:0010309)
estPama_needle_BSC1-1085-700_5	gi|115454539|ref|NP_001050870.1|	Oryza sativa Japonica Group	139.8	1.9e-32	246	Similar to Glycine-rich RNA-binding%2C abscisic acid-inducible protein. (Os03t0670700-01)%3BSimilar to Glycine-rich protein. (Os03t0670700-02)%3BSimilar to Glycine rich RNA binding protein. (Os03t0670700-03)%3BSimilar to Glycine-rich protein. (Os03t0670700-04) [Oryza sativa Japonica Group]
estPama_needle_BSC1-1145-800_3	gi|115471963|ref|NP_001059580.1|	Oryza sativa Japonica Group	57.4	5.8e-08	144	Protein of unknown function DUF1218 family protein. (Os07t0462200-01) [Oryza sativa Japonica Group]
estPama_needle_BSC1-865-700_5	gi|255540007|ref|XP_002511068.1|	unspecified	77.8	8e-14	210	uninformative
estPama_needle_Contig354	gi|357156020|ref|XP_003577316.1|	Brachypodium distachyon	147.1	6.9e-35	216	PREDICTED: elongation factor 1-alpha-like isoform 1 [Brachypodium distachyon]	GTP binding (GO:0005525);translation elongation factor activity (GO:0003746);GTPase activity (GO:0003924)	GTP catabolic process (GO:0006184)
estPama_needle_Contig355	gi|255542876|ref|XP_002512501.1|	Ricinus communis	174.1	8.4e-43	357	calreticulin, putative [Ricinus communis]	unfolded protein binding (GO:0051082);calcium ion binding (GO:0005509);carbohydrate binding (GO:0030246)	protein folding (GO:0006457)
estPama_needle_2567-800_3	gi|350534934|ref|NP_001234423.1|	Solanum lycopersicum	110.5	6.6e-24	207	chaperonin 21 precursor [Solanum lycopersicum]		protein folding (GO:0006457)
estPama_needle_2314-700_5	gi|357485269|ref|XP_003612922.1|	unspecified	44.7	0.00077	363	uninformative
estPama_needle_BSC1-384-700_5	gi|334185068|ref|NP_187072.2|	Arabidopsis thaliana	126.3	2.1e-28	363	TIR-NBS-LRR class disease resistance protein [Arabidopsis thaliana]
estPama_needle_BSC1-428-700_5	gi|353351847|ref|YP_004891729.1|	Picea morrisonicola	78.2	2.4e-14	126	photosystem I subunit IX (chloroplast) [Picea morrisonicola]		photosynthesis (GO:0015979)
estPama_needle_1813-700_5	gi|115444603|ref|NP_001046081.1|	Oryza sativa Japonica Group	192.6	3.3e-48	516	Metal-dependent phosphohydrolase%2C HD region domain containing protein. (Os02t0179100-01) [Oryza sativa Japonica Group]
estPama_needle_Contig367	gi|350538375|ref|NP_001233828.1|	Solanum lycopersicum	88.6	2.4e-17	180	small GTP-binding protein [Solanum lycopersicum]	nucleotide binding (GO:0000166)	small GTPase mediated signal transduction (GO:0007264);protein transport (GO:0015031)
estPama_needle_1668-700_5	gi|186495099|ref|NP_177501.2|	Arabidopsis thaliana	217.2	1.1e-55	465	putative phosphoethanolamine N-methyltransferase 3 [Arabidopsis thaliana]
estPama_needle_BSC1-1094-800_3	gi|115488294|ref|NP_001066634.1|	Oryza sativa Japonica Group	39.3	0.024	240	Tensin phosphatase%2C C2 domain domain containing protein. (Os12t0407500-01)%3BSimilar to PTEN-like protein. (Os12t0407500-02) [Oryza sativa Japonica Group]
estPama_needle_1991-800_3	gi|357127521|ref|XP_003565428.1|	Brachypodium distachyon	44.7	0.0003	63	PREDICTED: leucine-rich repeat extensin-like protein 3-like [Brachypodium distachyon]
estPama_needle_Contig368	gi|18396349|ref|NP_565335.1|	Arabidopsis thaliana	67.8	3.7e-11	156	photosystem II subunit X [Arabidopsis thaliana]	molecular_function (GO:0003674)	photosynthesis (GO:0015979)
estPama_needle_2410-800_3	gi|357467839|ref|XP_003604204.1|	Medicago truncatula	62.8	2.4e-09	114	Golgi SNARE 11 protein [Medicago truncatula]		ER to Golgi vesicle-mediated transport (GO:0006888)
estPama_needle_Contig357	gi|115450741|ref|NP_001048971.1|	Oryza sativa Japonica Group	196.8	1.6e-49	471	HR-like lesion-inducer family protein. (Os03t0149200-01) [Oryza sativa Japonica Group]
estPama_needle_1692-800_3	gi|297791165|ref|XP_002863467.1|	Arabidopsis lyrata subsp. lyrata	54.7	2.1e-07	99	structural constituent of ribosome [Arabidopsis lyrata subsp. lyrata]		translation (GO:0006412)
estPama_needle_Contig365	gi|225469335|ref|XP_002271938.1|	Vitis vinifera	176.4	1.4e-43	282	PREDICTED: small ubiquitin-related modifier 2 isoform 1 [Vitis vinifera]
estPama_needle_1335-700_5	gi|15230325|ref|NP_190652.1|	Arabidopsis thaliana	228	7.5e-59	552	cold-regulated 413-plasma membrane 2 [Arabidopsis thaliana]		response to stress (GO:0006950)
estPama_needle_1846-700_5	gi|226495405|ref|NP_001148901.1|	Zea mays	34.3	0.18	45	NFU3 [Zea mays]
estPama_needle_1854-700_5	gi|255561735|ref|XP_002521877.1|	Ricinus communis	55.1	8.9e-07	423	zinc finger protein, putative [Ricinus communis]	zinc ion binding (GO:0008270)
estPama_needle_1838-700_5	gi|226510266|ref|NP_001151477.1|	Zea mays	124	1.2e-27	294	EF-hand Ca2+-binding protein CCD1 [Zea mays]
estPama_needle_2812-800_3	gi|115466046|ref|NP_001056622.1|	Oryza sativa Japonica Group	115.5	2e-25	189	Proteinase inhibitor%2C propeptide domain containing protein. (Os06t0116600-01) [Oryza sativa Japonica Group]
estPama_needle_2123-700_5	gi|357472861|ref|XP_003606715.1|	Medicago truncatula	77.8	3.8e-14	144	Serine/arginine repetitive matrix protein [Medicago truncatula]
estPama_needle_1847-700_5	gi|226494103|ref|NP_001147386.1|	Zea mays	68.9	2e-11	177	adhesive/proline-rich protein [Zea mays]
estPama_needle_BSC1-710-800_3	gi|224064027|ref|XP_002301355.1|	unspecified	39.7	0.014	96	uninformative
estPama_needle_BSC1-602-800_3	gi|224053509|ref|XP_002297849.1|	unspecified	35	0.13	78	uninformative
estPama_needle_BSC1-497-800_3	gi|225432051|ref|XP_002280268.1|	Vitis vinifera	236.9	1.5e-61	480	PREDICTED: beta-glucosidase-like SFR2, chloroplastic-like [Vitis vinifera]
estPama_needle_3014-700_5	gi|356511726|ref|XP_003524574.1|	Glycine max	117.1	1e-25	285	PREDICTED: ferredoxin-thioredoxin reductase, variable chain-like [Glycine max]	lipoate synthase activity (GO:0016992);4 iron, 4 sulfur cluster binding (GO:0051539);ferredoxin-NAD(P) reductase activity (GO:0008937)	photosynthesis (GO:0015979);lipoate biosynthetic process (GO:0009107)
estPama_needle_BSC1-740-700_5	gi|359483861|ref|XP_002276730.2|	Vitis vinifera	72	9.1e-12	198	PREDICTED: la-related protein 6-like [Vitis vinifera]	nucleic acid binding (GO:0003676);nucleotide binding (GO:0000166)	RNA processing (GO:0006396)
estPama_needle_1379-800_3	gi|356526320|ref|XP_003531766.1|	Glycine max	62	1.8e-09	138	PREDICTED: ATP synthase subunit epsilon, mitochondrial isoform 1 [Glycine max]	proton-transporting ATPase activity, rotational mechanism (GO:0046961);hydrogen ion transporting ATP synthase activity, rotational mechanism (GO:0046933)	ATP synthesis coupled proton transport (GO:0015986)
estPama_needle_1375-700_5	gi|356536439|ref|XP_003536745.1|	Glycine max	94	2e-18	330	PREDICTED: transmembrane protein 53-like [Glycine max]
estPama_needle_BSC1-96_5	gi|357485917|ref|XP_003613246.1|	Medicago truncatula	211.5	6.8e-54	522	Spermidine synthase [Medicago truncatula]	catalytic activity (GO:0003824)	metabolic process (GO:0008152)
estPama_needle_BSC1-398-800_3	gi|359476186|ref|XP_002283410.2|	Vitis vinifera	158.7	4.4e-38	324	PREDICTED: monogalactosyldiacylglycerol synthase, chloroplastic-like [Vitis vinifera]	carbohydrate binding (GO:0030246);transferase activity, transferring hexosyl groups (GO:0016758)	lipid glycosylation (GO:0030259);carbohydrate metabolic process (GO:0005975)
estPama_needle_2738-800_3	gi|255536839|ref|XP_002509486.1|	Ricinus communis	149.1	1.9e-35	207	NADH-ubiquinone oxidoreductase 1, chain, putative [Ricinus communis]	oxidoreductase activity (GO:0016491);electron carrier activity (GO:0009055);4 iron, 4 sulfur cluster binding (GO:0051539);NADH dehydrogenase activity (GO:0003954);oxidoreductase activity, acting on NADH or NADPH (GO:0016651);iron-sulfur cluster binding (GO:0051536)
estPama_needle_1893-700_5	gi|255538978|ref|XP_002510554.1|	Ricinus communis	53.5	1.4e-06	99	dead box ATP-dependent RNA helicase, putative [Ricinus communis]
estPama_needle_BSC1-742-700_5	gi|115472095|ref|NP_001059646.1|	Oryza sativa Japonica Group	113.6	1.2e-24	303	Protein of unknown function DUF2365 domain containing protein. (Os07t0483400-01) [Oryza sativa Japonica Group]
estPama_needle_Contig371	gi|255557945|ref|XP_002520001.1|	Ricinus communis	134	6.4e-31	237	electron transporter, putative [Ricinus communis]
estPama_needle_Contig373	gi|226509598|ref|NP_001151551.1|	Zea mays	53.9	3.8e-07	99	COX VIIa-like protein [Zea mays]
estPama_needle_1550-700_5	gi|359485721|ref|XP_003633321.1|	Vitis vinifera	299.3	4.1e-80	633	PREDICTED: uncharacterized protein C167.05-like isoform 2 [Vitis vinifera]
estPama_needle_2536-700_5	gi|15217440|ref|NP_177890.1|	Arabidopsis thaliana	56.6	1.5e-07	249	putative aminotransferase [Arabidopsis thaliana]	1-aminocyclopropane-1-carboxylate synthase activity (GO:0016847);transferase activity (GO:0016740);catalytic activity (GO:0003824);pyridoxal phosphate binding (GO:0030170);transaminase activity (GO:0008483)	1-aminocyclopropane-1-carboxylate biosynthetic process (GO:0042218)
estPama_needle_1654-800_3	gi|18413934|ref|NP_568100.1|	Arabidopsis thaliana	33.1	0.78	45	HSP20-like chaperone [Arabidopsis thaliana]
estPama_needle_2180-700_5	gi|255556916|ref|XP_002519491.1|	Ricinus communis	115.2	3.1e-25	237	ATOZI1, putative [Ricinus communis]
estPama_needle_BSC1-863-700_5	gi|356572417|ref|XP_003554365.1|	Glycine max	134	9.4e-31	249	PREDICTED: cell number regulator 8-like [Glycine max]
estPama_needle_2758-700_5	gi|255566746|ref|XP_002524357.1|	Ricinus communis	137.1	6.8e-32	213	60S ribosomal protein L10, putative [Ricinus communis]		translation (GO:0006412)
estPama_needle_BSc1-850-700_5	gi|225432442|ref|XP_002278411.1|	Vitis vinifera	90.1	8.8e-18	183	PREDICTED: histidine-containing phosphotransfer protein 1 isoform 1 [Vitis vinifera]	signal transducer activity (GO:0004871)
estPama_needle_2117-700_5	gi|225434076|ref|XP_002273601.1|	Vitis vinifera	249.2	4e-65	615	PREDICTED: chitinase 5-like [Vitis vinifera]
estPama_needle_Contig372	gi|356524918|ref|XP_003531075.1|	Glycine max	184.9	4.3e-46	303	PREDICTED: tubulin beta-1 chain-like [Glycine max]	GTP binding (GO:0005525);GTPase activity (GO:0003924);structural molecule activity (GO:0005198)	microtubule-based process (GO:0007017);protein polymerization (GO:0051258);GTP catabolic process (GO:0006184)
estPama_needle_2719-700_5	gi|356572536|ref|XP_003554424.1|	Glycine max	152.9	3.4e-36	390	PREDICTED: GDSL esterase/lipase At5g03610-like [Glycine max]
estPama_needle_BSC1-78_5	gi|357114103|ref|XP_003558840.1|	Brachypodium distachyon	124	7.1e-28	255	PREDICTED: 60S ribosomal protein L21-1-like [Brachypodium distachyon]		translation (GO:0006412)
estPama_needle_3001-700_5	gi|357478987|ref|XP_003609779.1|	Medicago truncatula	107.8	1.1e-22	447	Disease resistance response protein [Medicago truncatula]
estPama_needle_BSC1-581-700_5	gi|15236930|ref|NP_195251.1|	Arabidopsis thaliana	161.4	4.3e-39	264	Rossmann-fold NAD(P)-binding domain-containing protein [Arabidopsis thaliana]	nucleotide binding (GO:0000166)	response to blue light (GO:0009637);response to red light (GO:0010114);response to far red light (GO:0010218);rRNA processing (GO:0006364);isopentenyl diphosphate biosynthetic process, mevalonate-independent pathway (GO:0019288);photosynthesis, light reaction (GO:0019684);carotenoid biosynthetic process (GO:0016117)
estPama_needle_1646-800_3	gi|115440671|ref|NP_001044615.1|	Oryza sativa Japonica Group	161	7e-39	342	Similar to 60S ribosomal protein L24-A (L30A) (RP29) (YL21). (Os01t0815800-01)%3BNon-protein coding transcript. (Os01t0815800-02) [Oryza sativa Japonica Group]
estPama_needle_1576-700_5	gi|356543722|ref|XP_003540309.1|	Glycine max	228	5.4e-59	357	PREDICTED: RING-box protein 1a-like isoform 1 [Glycine max]
estPama_needle_2791-800_3	gi|303291414|ref|XP_003064992.1|	Micromonas pusilla CCMP1545	83.2	8.8e-16	141	senescence-associated protein [Micromonas pusilla CCMP1545]
estPama_needle_2777-800_3	gi|356511295|ref|XP_003524362.1|	Glycine max	44.3	0.0011	186	PREDICTED: probable calcium-binding protein CML25-like [Glycine max]
estPama_needle_BSC1-315-700_5	gi|356506632|ref|XP_003522081.1|	Glycine max	36.6	0.17	159	PREDICTED: non-specific lipid-transfer protein 3-like [Glycine max]		lipid transport (GO:0006869);transport (GO:0006810)
estPama_needle_Contig379	gi|309322321|ref|YP_003934172.1|	Cedrus deodara	129	1.8e-29	207	ribosomal protein S7 (chloroplast) [Cedrus deodara]	rRNA binding (GO:0019843);RNA binding (GO:0003723)	translation (GO:0006412)
estPama_needle_Contig378	gi|302823528|ref|XP_002993416.1|	Selaginella moellendorffii	81.6	2.1e-15	135	ubiquitin-conjugating enzyme 11, E2 [Selaginella moellendorffii]	ligase activity (GO:0016874);nucleotide binding (GO:0000166);acid-amino acid ligase activity (GO:0016881)
estPama_needle_Contig369	gi|115455193|ref|NP_001051197.1|	Oryza sativa Japonica Group	101.7	8.2e-21	501	Similar to Sorghum bicolor protein targeted either to mitochondria or chloroplast proteins T50848. (Os03t0736900-01), partial [Oryza sativa Japonica Group]
estPama_needle_BSC1-632-700_5	gi|255578852|ref|XP_002530280.1|	Ricinus communis	136.3	1.2e-31	216	Aquaporin PIP2.1, putative [Ricinus communis]	transporter activity (GO:0005215)	transmembrane transport (GO:0055085);transport (GO:0006810)
estPama_needle_BSC1-337_5	gi|15237341|ref|NP_197144.1|	Arabidopsis thaliana	99.4	3.1e-20	168	thioredoxin F2 [Arabidopsis thaliana]	electron carrier activity (GO:0009055);enzyme activator activity (GO:0008047);protein disulfide oxidoreductase activity (GO:0015035)	glycerol ether metabolic process (GO:0006662);positive regulation of catalytic activity (GO:0043085);cell redox homeostasis (GO:0045454)
estPama_needle_BSC1-141_5	gi|225462227|ref|XP_002271791.1|	Vitis vinifera	48.1	5.3e-05	186	PREDICTED: photosystem II 10 kDa polypeptide, chloroplastic [Vitis vinifera]		photosynthesis (GO:0015979)
estPama_needle_Contig377	gi|357517381|ref|XP_003628979.1|	Medicago truncatula	82.4	2.3e-15	219	Defensin [Medicago truncatula]
estPama_needle_2218-700_5	gi|255539076|ref|XP_002510603.1|	Ricinus communis	75.1	6.3e-13	357	Plastocyanin A, chloroplast precursor, putative [Ricinus communis]	copper ion binding (GO:0005507)
estPama_needle_BSC1-206-700_5	gi|115446295|ref|NP_001046927.1|	Oryza sativa Japonica Group	45.1	0.00037	84	Protein of unknown function DUF3339 domain containing protein. (Os02t0509500-01) [Oryza sativa Japonica Group]
estPama_needle_BSC1-653-800_3	gi|15240191|ref|NP_201508.1|	Arabidopsis thaliana	42.4	0.0013	105	protein ralf-like 34 [Arabidopsis thaliana]	signal transducer activity (GO:0004871)	syncytium formation (GO:0006949)
estPama_needle_2108-800_3	gi|15221013|ref|NP_173070.1|	Arabidopsis thaliana	51.2	2.5e-06	84	putative DNA repair protein RAD23-2 [Arabidopsis thaliana]
estPama_needle_2325-800_3	gi|356521042|ref|XP_003529167.1|	Glycine max	92	2.6e-18	213	PREDICTED: proliferation-associated protein 2G4-like [Glycine max]
estPama_needle_BSC1-945-700_5	gi|356572518|ref|XP_003554415.1|	Glycine max	46.2	0.00023	111	PREDICTED: peroxiredoxin-2E, chloroplastic-like [Glycine max]	oxidoreductase activity (GO:0016491)
estPama_needle_Contig381	gi|15231108|ref|NP_191429.1|	Arabidopsis thaliana	114.8	4.4e-25	198	60S ribosomal protein L11-2 [Arabidopsis thaliana]	structural constituent of ribosome (GO:0003735)	translation (GO:0006412)
estPama_needle_2906-700_5	gi|115440863|ref|NP_001044711.1|	Oryza sativa Japonica Group	120.6	1.4e-26	288	Similar to expressed protein. (Os01t0833200-01) [Oryza sativa Japonica Group]
estPama_needle_BSC1-1184-800_3	gi|357475053|ref|XP_003607812.1|	Medicago truncatula	42	0.001	72	U6 snRNA-associated Sm-like protein LSm3 [Medicago truncatula]
estPama_needle_1412-700_5	gi|359806771|ref|NP_001241302.1|	Glycine max	261.5	5.4e-69	474	peroxisomal (S)-2-hydroxy-acid oxidase GLO1-like [Glycine max]	oxidoreductase activity (GO:0016491);catalytic activity (GO:0003824);glycolate oxidase activity (GO:0008891);FMN binding (GO:0010181)
estPama_needle_BSC1-538-800_3	gi|356556559|ref|XP_003546592.1|	unspecified	35	0.2	114	uninformative
estPama_needle_1630-800_3	gi|225431904|ref|XP_002276563.1|	Vitis vinifera	186.4	1.8e-46	405	PREDICTED: chitinase-like protein 2 [Vitis vinifera]	chitinase activity (GO:0004568)	carbohydrate metabolic process (GO:0005975);cell wall macromolecule catabolic process (GO:0016998)
estPama_needle_1345-800_3	gi|357113635|ref|XP_003558607.1|	Brachypodium distachyon	95.5	1.7e-19	153	PREDICTED: inositol-3-phosphate synthase-like [Brachypodium distachyon]	nucleotide binding (GO:0000166)	phospholipid biosynthetic process (GO:0008654);inositol biosynthetic process (GO:0006021)
estPama_needle_Contig382	gi|225452570|ref|XP_002280653.1|	Vitis vinifera	119.8	1.3e-26	198	PREDICTED: ferredoxin-thioredoxin reductase catalytic chain, chloroplastic [Vitis vinifera]	ferredoxin-NAD(P) reductase activity (GO:0008937)
estPama_needle_2160-700_5	gi|225449046|ref|XP_002273970.1|	Vitis vinifera	230.3	1.8e-59	534	PREDICTED: CASP-like protein At2g28370 [Vitis vinifera]
estPama_needle_1896-700_5	gi|225424329|ref|XP_002281081.1|	Vitis vinifera	55.8	1.6e-07	162	PREDICTED: protein PLANT CADMIUM RESISTANCE 2-like [Vitis vinifera]
estPama_needle_Contig386	gi|226508528|ref|NP_001152380.1|	Zea mays	76.6	7.3e-14	144	photosystem I reaction center6 [Zea mays]		photosynthesis (GO:0015979)
estPama_needle_BSc1-803-700_5	gi|225462902|ref|XP_002263538.1|	Vitis vinifera	81.6	4.9e-15	123	PREDICTED: calmodulin isoform 2 [Vitis vinifera]
estPama_needle_BSC1-1123-700_5	gi|225462683|ref|XP_002265607.1|	Vitis vinifera	45.1	0.00022	120	PREDICTED: arabinogalactan peptide 20 [Vitis vinifera]
estPama_needle_2104-700_5	gi|297820890|ref|XP_002878328.1|	Arabidopsis lyrata subsp. lyrata	149.4	3.1e-35	474	DNA binding protein [Arabidopsis lyrata subsp. lyrata]
estPama_needle_BSC1-933-700_5	gi|356568469|ref|XP_003552433.1|	Glycine max	141	8.3e-33	372	PREDICTED: probable receptor protein kinase TMK1-like isoform 2 [Glycine max]	protein kinase activity (GO:0004672);transferase activity, transferring phosphorus-containing groups (GO:0016772);protein serine/threonine kinase activity (GO:0004674)	protein phosphorylation (GO:0006468)
estPama_needle_2525-800_3	gi|357116869|ref|XP_003560199.1|	Brachypodium distachyon	38.1	0.028	120	PREDICTED: cathepsin B-like [Brachypodium distachyon]	cysteine-type peptidase activity (GO:0008234);cysteine-type endopeptidase activity (GO:0004197)	proteolysis (GO:0006508)
estPama_needle_Contig383	gi|226500368|ref|NP_001141893.1|	Zea mays	36.2	0.16	159	heat shock protein3 precursor [Zea mays]	copper ion binding (GO:0005507)
estPama_needle_BSC1-690-700_5	gi|255547908|ref|XP_002515011.1|	Ricinus communis	174.1	1.6e-42	582	oligopeptidase, putative [Ricinus communis]
estPama_needle_Contig375	gi|356557277|ref|XP_003546944.1|	Glycine max	142.9	1.9e-33	270	PREDICTED: rho guanine nucleotide exchange factor 8-like [Glycine max]
estPama_needle_Contig385	gi|225442353|ref|XP_002281233.1|	Vitis vinifera	92.8	1.5e-18	201	PREDICTED: 60S ribosomal protein L28-2 [Vitis vinifera]		translation (GO:0006412)
estPama_needle_BSC1-652-700_5	gi|79325918|ref|NP_001031760.1|	Arabidopsis thaliana	191.4	1.2e-47	816	myosin heavy chain-related protein [Arabidopsis thaliana]		D-xylose metabolic process (GO:0042732)
estPama_needle_1546-700_5	gi|255571296|ref|XP_002526597.1|	Ricinus communis	140.2	1.1e-32	297	auxin:hydrogen symporter, putative [Ricinus communis]		transmembrane transport (GO:0055085)
estPama_needle_2882-700_5	gi|359490173|ref|XP_002268037.2|	Vitis vinifera	195.3	4.1e-49	420	PREDICTED: clp protease-related protein At4g12060, chloroplastic-like [Vitis vinifera]
estPama_needle_BSC1-1075-700_5	gi|356512984|ref|XP_003525194.1|	Glycine max	253.1	1.9e-66	477	PREDICTED: eukaryotic translation initiation factor 3 subunit C-like [Glycine max]
estPama_needle_BSC1-428-800_3	gi|309322355|ref|YP_003934206.1|	Cedrus deodara	64.7	5.3e-10	159	ribosomal protein L33 (chloroplast) [Cedrus deodara]	structural constituent of ribosome (GO:0003735)	translation (GO:0006412)
estPama_needle_BSC1-870-700_5	gi|357488195|ref|XP_003614385.1|	Medicago truncatula	43.5	0.0006	126	RRNA intron-encoded homing endonuclease [Medicago truncatula]
estPama_needle_Contig360	gi|357449591|ref|XP_003595072.1|	Medicago truncatula	109	2.5e-23	249	Fiber protein Fb15 [Medicago truncatula]
estPama_needle_Contig348	gi|225457971|ref|XP_002275563.1|	Vitis vinifera	226.9	1.7e-58	492	PREDICTED: flavanone 3-dioxygenase isoform 1 [Vitis vinifera]	oxidoreductase activity, acting on paired donors, with incorporation or reduction of molecular oxygen, 2-oxoglutarate as one donor, and incorporation of one atom each of oxygen into both donors (GO:0016706);oxidoreductase activity (GO:0016491)
estPama_needle_1773-800_3	gi|225446014|ref|XP_002268720.1|	unspecified	74.7	3.5e-13	186	uninformative
estPama_needle_BSC1-542-800_3	gi|357488221|ref|XP_003614398.1|	unspecified	53.9	7.4e-07	111	uninformative
estPama_needle_2599-700_5	gi|115474091|ref|NP_001060644.1|	Oryza sativa Japonica Group	70.1	1.3e-11	159	Similar to Ubiquinol-cytochrome c reductase complex 6.7 kDa protein (EC 1.10.2.2) (CR6). (Os07t0680300-01) [Oryza sativa Japonica Group]
estPama_needle_Contig384	gi|15228342|ref|NP_190397.1|	Arabidopsis thaliana	42	0.0028	63	B12D protein [Arabidopsis thaliana]
estPama_needle_1698-700_5	gi|359492060|ref|XP_003634360.1|	Vitis vinifera	284.3	1.1e-75	591	PREDICTED: uncharacterized RNA-binding protein C23E6.01c-like isoform 2 [Vitis vinifera]	nucleotide binding (GO:0000166)
estPama_needle_BSC1-575-700_5	gi|255548688|ref|XP_002515400.1|	Ricinus communis	107.8	4.5e-23	192	steroid binding protein, putative [Ricinus communis]	heme binding (GO:0020037);oxidoreductase activity (GO:0016491);2-alkenal reductase [NAD(P)] activity (GO:0032440)
estPama_needle_BSC1-499-700_5	gi|350540638|ref|NP_001234521.1|	Solanum lycopersicum	193.4	1.9e-48	504	BURP domain-containing protein precursor [Solanum lycopersicum]
estPama_needle_2648-700_5	gi|115466924|ref|NP_001057061.1|	Oryza sativa Japonica Group	58.5	4.4e-08	246	CHD5-like protein domain containing protein. (Os06t0198700-01) [Oryza sativa Japonica Group]
estPama_needle_1827-800_3	gi|225449280|ref|XP_002280935.1|	Vitis vinifera	89.4	1.4e-17	177	PREDICTED: 18.2 kDa class I heat shock protein [Vitis vinifera]
estPama_needle_2139-700_5	gi|225448150|ref|XP_002263889.1|	Vitis vinifera	145.6	4.7e-34	501	PREDICTED: ATP-dependent RNA helicase DHX29 [Vitis vinifera]
estPama_needle_1584-700_5	gi|115470937|ref|NP_001059067.1|	Oryza sativa Japonica Group	85.5	1.8e-16	153	Similar to C-Myc binding protein (Associate of Myc 1) (AMY-1). (Os07t0185800-01) [Oryza sativa Japonica Group]
estPama_needle_BSC1-962-700_5	gi|115434218|ref|NP_001041867.1|	Oryza sativa Japonica Group	197.6	1.3e-49	552	Alanyl-tRNA synthetase%2C class IIc family protein. (Os01t0120400-01)%3BAlanyl-tRNA synthetase%2C class IIc family protein. (Os01t0120400-02) [Oryza sativa Japonica Group]
estPama_needle_BSC1-1203-800_3	gi|358346026|ref|XP_003637074.1|	Medicago truncatula	65.5	2.3e-10	105	Cell wall-associated hydrolase, partial [Medicago truncatula]
estPama_needle_1616-800_3	gi|15240191|ref|NP_201508.1|	Arabidopsis thaliana	66.6	1.5e-10	132	protein ralf-like 34 [Arabidopsis thaliana]
estPama_needle_2286-800_3	gi|224135911|ref|XP_002327334.1|	unspecified	69.3	3.4e-11	327	uninformative
estPama_needle_BSC1-1006-800_3	gi|357469127|ref|XP_003604848.1|	Medicago truncatula	296.6	1.7e-79	540	FHY1 [Medicago truncatula]
estPama_needle_2141-700_5	gi|357472201|ref|XP_003606385.1|	Medicago truncatula	187.2	8e-47	288	60S ribosomal protein L12 [Medicago truncatula]		translation (GO:0006412)
estPama_needle_1841-700_5	gi|108802688|ref|YP_636345.1|	Eucalyptus globulus subsp. globulus	60.5	4.8e-09	84	hypothetical protein EuglglCp070 (chloroplast) [Eucalyptus globulus subsp. globulus]
estPama_needle_2139-800_3	gi|225448150|ref|XP_002263889.1|	Vitis vinifera	142.1	5e-33	501	PREDICTED: ATP-dependent RNA helicase DHX29 [Vitis vinifera]
estPama_needle_BSC1-542-700_5	gi|357514887|ref|XP_003627732.1|	Medicago truncatula	45.4	0.00011	102	ATP synthase subunit beta [Medicago truncatula]
estPama_needle_1376-700_5	gi|357493549|ref|XP_003617063.1|	Medicago truncatula	178.3	5.3e-44	345	KRR1 small subunit processome component-like protein [Medicago truncatula]
estPama_needle_BSC1-301_5	gi|115483602|ref|NP_001065471.1|	Oryza sativa Japonica Group	335.1	6e-91	726	Similar to Mitochondrial carnitine/acylcarnitine carrier-like protein (A BOUT DE SOUFFLE) (Carnitine/acylcarnitine translocase-like protein) (CAC-like protein). (Os10t0573700-01)%3BSimilar to Mitochondrial carnitine/acylcarnitine carrier-like protein (A BOUT DE SOUFFLE) (Carnitine/acylcarnitine translocase-like protein) (CAC-like protein). (Os10t0573700-02) [Oryza sativa Japonica Group]	transporter activity (GO:0005215)	transport (GO:0006810)
estPama_needle_BSC1-918-700_5	gi|115481666|ref|NP_001064426.1|	Oryza sativa Japonica Group	107.5	6.3e-23	234	Similar to OSIGBa0136O08-OSIGBa0153H12.4 protein. (Os10t0358600-01), partial [Oryza sativa Japonica Group]
estPama_needle_2749-800_3	gi|297803796|ref|XP_002869782.1|	Arabidopsis lyrata subsp. lyrata	58.2	2e-08	87	PIP1_5/PIP1D [Arabidopsis lyrata subsp. lyrata]
estPama_needle_1701-700_5	gi|225436124|ref|XP_002278901.1|	Vitis vinifera	287.3	1.3e-76	657	PREDICTED: apoptosis-inducing factor homolog A [Vitis vinifera]	oxidoreductase activity (GO:0016491);flavin adenine dinucleotide binding (GO:0050660)
estPama_needle_Contig389	gi|357516753|ref|XP_003628665.1|	Medicago truncatula	146	3.2e-34	318	LSM12-like protein [Medicago truncatula]
estPama_needle_BSC1-968-700_5	gi|334186550|ref|NP_193252.5|	Arabidopsis thaliana	77.4	9.6e-14	324	bifunctional inhibitor/lipid-transfer protein/seed storage 2S albumin-like protein [Arabidopsis thaliana]
estPama_needle_2972-800_3	gi|15239629|ref|NP_200248.1|	Arabidopsis thaliana	90.9	1e-17	327	late embryogenesis abundant protein-like protein [Arabidopsis thaliana]		biological_process (GO:0008150)
estPama_needle_2833-800_3	gi|302796621|ref|XP_002980072.1|	Selaginella moellendorffii	55.5	1.5e-07	78	light-harvesting complex [Selaginella moellendorffii]
estPama_needle_Contig393	gi|356529227|ref|XP_003533197.1|	Glycine max	110.9	4.8e-24	192	PREDICTED: 60S ribosomal protein L29-1-like [Glycine max]		translation (GO:0006412)
estPama_needle_BSC1-1070-700_5	gi|225427149|ref|XP_002277302.1|	Vitis vinifera	183	1.9e-45	351	PREDICTED: cell cycle checkpoint protein RAD1-like [Vitis vinifera]	damaged DNA binding (GO:0003684)
estPama_needle_Contig390	gi|225455513|ref|XP_002265347.1|	Vitis vinifera	125.9	1.8e-28	225	PREDICTED: 40S ribosomal protein S20-2 isoform 1 [Vitis vinifera]	RNA binding (GO:0003723)	translation (GO:0006412)
estPama_needle_2422-700_5	gi|15242152|ref|NP_200560.1|	Arabidopsis thaliana	71.6	1.3e-11	366	zinc finger protein 2 [Arabidopsis thaliana]	nucleic acid binding (GO:0003676);zinc ion binding (GO:0008270);sequence-specific DNA binding transcription factor activity (GO:0003700)
estPama_needle_1593-800_3	gi|226499432|ref|NP_001147285.1|	Zea mays	49.7	1.1e-05	105	chemocyanin precursor [Zea mays]	copper ion binding (GO:0005507)
estPama_needle_BSC1-595-800_3	gi|224106894|ref|XP_002314320.1|	unspecified	60.8	4.6e-09	132	uninformative
estPama_needle_Contig388	gi|226532932|ref|NP_001149366.1|	Zea mays	283.5	1.3e-75	420	60S ribosomal protein L23 [Zea mays]		translation (GO:0006412)
estPama_needle_BSc1-824-700_5	gi|255584285|ref|XP_002532879.1|	Ricinus communis	179.1	2.8e-44	339	Cyanate hydratase, putative [Ricinus communis]	cyanate hydratase activity (GO:0008824);sequence-specific DNA binding (GO:0043565);lyase activity (GO:0016829);DNA binding (GO:0003677)
estPama_needle_Contig401	gi|225448385|ref|XP_002269465.1|	Vitis vinifera	77	2.7e-13	546	PREDICTED: clathrin light chain 2-like [Vitis vinifera]	structural molecule activity (GO:0005198)	vesicle-mediated transport (GO:0016192);intracellular protein transport (GO:0006886)
estPama_needle_BSc1-750-700_5	gi|225461832|ref|XP_002285646.1|	Vitis vinifera	47.8	1.5e-05	60	PREDICTED: chlorophyll a-b binding protein 40, chloroplastic [Vitis vinifera]
estPama_needle_1362-800_3	gi|255541632|ref|XP_002511880.1|	Ricinus communis	36.2	0.046	57	cysteine synthase, putative [Ricinus communis]
estPama_needle_2425-700_5	gi|225544169|ref|YP_002720159.1|	Jatropha curcas	45.8	0.00016	162	ndhF (chloroplast) [Jatropha curcas]
estPama_needle_Contig396	gi|334186552|ref|NP_001154236.2|	Arabidopsis thaliana	92.4	3.5e-18	288	bifunctional inhibitor/lipid-transfer protein/seed storage 2S albumin-like protein [Arabidopsis thaliana]
estPama_needle_3005-700_5	gi|356555082|ref|XP_003545868.1|	Glycine max	236.9	1.5e-61	402	PREDICTED: UPF0559 protein-like [Glycine max]
estPama_needle_Contig394	gi|359487826|ref|XP_003633657.1|	Vitis vinifera	97.4	4.8e-20	159	PREDICTED: 40S ribosomal protein S24-2 isoform 2 [Vitis vinifera]	nucleotide binding (GO:0000166)	translation (GO:0006412)
estPama_needle_Contig392	gi|350536527|ref|NP_001234507.1|	Solanum lycopersicum	83.6	5.4e-16	126	eukaryotic translation initiation factor 5A-3 [Solanum lycopersicum]	RNA binding (GO:0003723);ribosome binding (GO:0043022);translation elongation factor activity (GO:0003746);translation initiation factor activity (GO:0003743)	peptidyl-lysine modification to hypusine (GO:0008612);translational initiation (GO:0006413);translation (GO:0006412);positive regulation of translational termination (GO:0045905);positive regulation of translational elongation (GO:0045901)
estPama_needle_BSC1-694-700_5	gi|255560107|ref|XP_002521071.1|	Ricinus communis	102.8	2.6e-21	396	transferase, transferring glycosyl groups, putative [Ricinus communis]
estPama_needle_Contig403	gi|357111682|ref|XP_003557641.1|	Brachypodium distachyon	50.8	5.8e-06	126	PREDICTED: photosystem II 10 kDa polypeptide, chloroplastic-like [Brachypodium distachyon]		photosynthesis (GO:0015979)
estPama_needle_Contig370	gi|225447137|ref|XP_002274828.1|	Vitis vinifera	271.9	5.3e-72	654	PREDICTED: glucan endo-1,3-beta-glucosidase 3-like [Vitis vinifera]	hydrolase activity (GO:0016787);cation binding (GO:0043169);hydrolase activity, acting on glycosyl bonds (GO:0016798);catalytic activity (GO:0003824)	metabolic process (GO:0008152);carbohydrate metabolic process (GO:0005975)
estPama_needle_BSC1-603-700_5	gi|226531193|ref|NP_001151652.1|	Zea mays	135.6	4.8e-31	519	senescence-associated protein DH [Zea mays]
estPama_needle_1917-800_3	gi|225441385|ref|XP_002278032.1|	Vitis vinifera	151.4	4.7e-36	291	PREDICTED: 60S ribosomal protein L6 [Vitis vinifera]		translation (GO:0006412)
estPama_needle_Contig387	gi|162458982|ref|NP_001105682.1|	Zea mays	195.7	2.4e-49	312	brain protein 44-like [Zea mays]
estPama_needle_2711-700_5	gi|18394102|ref|NP_563946.1|	Arabidopsis thaliana	94.4	8.9e-19	444	RNA recognition motif-containing protein [Arabidopsis thaliana]	nucleotide binding (GO:0000166)	postreplication repair (GO:0006301)
estPama_needle_BSc1-790-800_3	gi|224062109|ref|XP_002300759.1|	Populus trichocarpa	92	2.3e-18	180	dihydroflavonol 4-reductase [Populus trichocarpa]	oxidoreductase activity (GO:0016491);nucleotide binding (GO:0000166);catalytic activity (GO:0003824);coenzyme binding (GO:0050662)	oxidation-reduction process (GO:0055114);cellular metabolic process (GO:0044237)
estPama_needle_2480-800_3	gi|357110922|ref|XP_003557264.1|	Brachypodium distachyon	187.2	9.9e-47	363	PREDICTED: 60S ribosomal protein L9-like [Brachypodium distachyon]	rRNA binding (GO:0019843)	translation (GO:0006412)
estPama_needle_Contig407	gi|325210926|ref|YP_004286000.1|	Gossypium thurberi	90.1	5.7e-18	129	photosystem II CP43 chlorophyll apoprotein (chloroplast) [Gossypium thurberi]
estPama_needle_1423-800_3	gi|255553552|ref|XP_002517817.1|	Ricinus communis	38.5	0.029	129	Photosystem II 5 kDa protein, chloroplast precursor, putative [Ricinus communis]
estPama_needle_Contig405	gi|359477606|ref|XP_003632002.1|	Vitis vinifera	216.5	1.4e-55	330	PREDICTED: 40S ribosomal protein S15-like isoform 2 [Vitis vinifera]
estPama_needle_BSC1-349-800_3	gi|224109226|ref|XP_002315128.1|	unspecified	46.2	0.00014	129	uninformative
estPama_needle_1817-700_5	gi|225437251|ref|XP_002282315.1|	Vitis vinifera	123.6	1.4e-27	261	PREDICTED: ethylene-responsive transcription factor 7-like [Vitis vinifera]	sequence-specific DNA binding transcription factor activity (GO:0003700);DNA binding (GO:0003677)	transcription, DNA-dependent (GO:0006351)
estPama_needle_2215-700_5	gi|302832672|ref|XP_002947900.1|	Volvox carteri f. nagariensis	41.2	0.01	165	histone H3 Lys 4 methyltransferase [Volvox carteri f. nagariensis]	methyltransferase activity (GO:0008168);transferase activity (GO:0016740);zinc ion binding (GO:0008270);DNA binding (GO:0003677)	methylation (GO:0032259)
estPama_needle_1380-700_5	gi|225424502|ref|XP_002285211.1|	Vitis vinifera	193.7	1.4e-48	477	PREDICTED: probable NAD(P)H-dependent oxidoreductase 1 [Vitis vinifera]	oxidoreductase activity (GO:0016491)	iron ion transport (GO:0006826)
estPama_needle_BSC1-1131-700_5	gi|358344403|ref|XP_003636279.1|	Medicago truncatula	49.3	6.8e-06	78	Protein kinase-like protein [Medicago truncatula]
estPama_needle_2737-700_5	gi|30689801|ref|NP_851072.1|	Arabidopsis thaliana	108.2	9e-23	516	serine-rich protein-like protein [Arabidopsis thaliana]		biological_process (GO:0008150)
estPama_needle_2136-700_5	gi|255560277|ref|XP_002521156.1|	Ricinus communis	46.2	8.9e-05	105	zinc finger protein, putative [Ricinus communis]	hydrolase activity, acting on ester bonds (GO:0016788);hydrolase activity (GO:0016787)
estPama_needle_Contig400	gi|255581778|ref|XP_002531690.1|	Ricinus communis	219.9	1.3e-56	336	chlorophyll A/B binding protein, putative [Ricinus communis]		photosynthesis (GO:0015979);photosynthesis, light harvesting (GO:0009765)
estPama_needle_1521-800_3	gi|356571299|ref|XP_003553816.1|	Glycine max	182.2	3e-45	348	PREDICTED: universal stress protein A-like protein-like [Glycine max]
estPama_needle_BSc1-823-700_5	gi|356532072|ref|XP_003534598.1|	Glycine max	194.9	7.2e-49	510	PREDICTED: MADS-box protein SOC1-like [Glycine max]	protein dimerization activity (GO:0046983);sequence-specific DNA binding transcription factor activity (GO:0003700);DNA binding (GO:0003677)
estPama_needle_Contig402	gi|356548152|ref|XP_003542467.1|	Glycine max	211.1	6.9e-54	393	PREDICTED: histone H2B.4 [Glycine max]
estPama_needle_3035-700_5	gi|15233144|ref|NP_191714.1|	Arabidopsis thaliana	77.8	7.6e-14	312	RING-H2 finger protein ATL68 [Arabidopsis thaliana]
estPama_needle_1486-800_3	gi|237688489|ref|YP_002905108.1|	Picea sitchensis	88.6	3.7e-17	168	ribosomal protein S8 (chloroplast) [Picea sitchensis]	rRNA binding (GO:0019843);RNA binding (GO:0003723)	translation (GO:0006412)
estPama_needle_2115-700_5	gi|353351821|ref|YP_004891704.1|	Picea morrisonicola	89	1.3e-17	129	photosystem I assembly protein Ycf3 (chloroplast) [Picea morrisonicola]
estPama_needle_Contig391	gi|255565372|ref|XP_002523677.1|	Ricinus communis	99	1.8e-20	186	Magnesium-protoporphyrin IX monomethyl ester [oxidative] cyclase, chloroplast precursor, putative [Ricinus communis]	metal ion binding (GO:0046872);oxidoreductase activity (GO:0016491);transition metal ion binding (GO:0046914)	oxidation-reduction process (GO:0055114);chlorophyll biosynthetic process (GO:0015995);photosynthesis (GO:0015979)
estPama_needle_1273-700_5	gi|15638607|gb|AAL05052.1|AF410952_1	Pinus sylvestris	127.5	3e-27	315	F410952_1 antimicrobial peptide 1 [Pinus sylvestris]		negative regulation of growth (GO:0045926)
estPama_needle_2570-800_3	gi|302772096|ref|XP_002969466.1|	Selaginella moellendorffii	64.7	3e-10	120	UDP-arabinose mutase [Selaginella moellendorffii]	transferase activity, transferring hexosyl groups (GO:0016758);glycogenin glucosyltransferase activity (GO:0008466)	cellulose biosynthetic process (GO:0030244);response to salt stress (GO:0009651);response to cadmium ion (GO:0046686)
estPama_needle_Contig406	gi|224128095|ref|XP_002329080.1|	unspecified	45.4	0.00014	96	uninformative
estPama_needle_2961-700_5	gi|255584176|ref|XP_002532827.1|	Ricinus communis	157.5	7.4e-38	312	mitochondrial translational initiation factor, putative [Ricinus communis]	GTPase activity (GO:0003924);translation initiation factor activity (GO:0003743);nucleotide binding (GO:0000166)	translational initiation (GO:0006413);translation (GO:0006412);GTP catabolic process (GO:0006184)
estPama_needle_2385-700_5	gi|15227350|ref|NP_181673.1|	Arabidopsis thaliana	60.1	9.2e-09	180	proline-rich uncharacterized protein [Arabidopsis thaliana]
estPama_needle_1722-800_3	gi|356539482|ref|XP_003538227.1|	Glycine max	155.2	3.6e-37	258	PREDICTED: 50S ribosomal protein L27, chloroplastic-like [Glycine max]		translation (GO:0006412)
estPama_needle_BSc1-842-800_3	gi|115442485|ref|NP_001045522.1|	Oryza sativa Japonica Group	38.9	0.0074	63	Similar to Chloroplast outer envelope 24 kD protein. (Os01t0969000-01) [Oryza sativa Japonica Group]
estPama_needle_1946-700_5	gi|358346231|ref|XP_003637173.1|	Medicago truncatula	158.7	4.4e-38	384	Polyadenylate-binding protein [Medicago truncatula]	nucleic acid binding (GO:0003676);nucleotide binding (GO:0000166)
estPama_needle_BSc1-754-700_5	gi|350535280|ref|NP_001234442.1|	Solanum lycopersicum	82.4	2.9e-15	192	Stig1 protein precursor [Solanum lycopersicum]
estPama_needle_Contig399	gi|356573702|ref|XP_003554996.1|	Glycine max	89.7	1.6e-17	198	PREDICTED: GDSL esterase/lipase At5g33370-like [Glycine max]
estPama_needle_BSC1-1006-700_5	gi|297827323|ref|XP_002881544.1|	Arabidopsis lyrata subsp. lyrata	347.1	1.3e-94	654	far-red elongated hypocotyl 1 [Arabidopsis lyrata subsp. lyrata]
estPama_needle_1972-800_3	gi|357464711|ref|XP_003602637.1|	Medicago truncatula	63.9	1.1e-09	258	Ankyrin-like protein [Medicago truncatula]		methylation (GO:0032259)
estPama_needle_Contig412	gi|255584168|ref|XP_002532823.1|	Ricinus communis	144.8	6.3e-34	375	glutathione s-transferase, putative [Ricinus communis]	lactoylglutathione lyase activity (GO:0004462);lyase activity (GO:0016829)
estPama_needle_2012-700_5	gi|225427104|ref|XP_002277416.1|	Vitis vinifera	193.7	9.9e-49	345	PREDICTED: defender against cell death 1 [Vitis vinifera]
estPama_needle_1762-700_5	gi|255564345|ref|XP_002523169.1|	Ricinus communis	248.1	5.4e-65	411	sphingolipid fatty acid alpha hydroxylase [Ricinus communis]	oxidoreductase activity (GO:0016491);iron ion binding (GO:0005506)	fatty acid biosynthetic process (GO:0006633)
estPama_needle_BSC1-1118-800_3	gi|357467151|ref|XP_003603860.1|	Medicago truncatula	77.8	3.4e-14	144	Chloroplast channel forming outer membrane protein [Medicago truncatula]
estPama_needle_BSC1-662-800_3	gi|357112223|ref|XP_003557909.1|	Brachypodium distachyon	70.1	1.8e-11	132	PREDICTED: hydrophobic protein LTI6A-like [Brachypodium distachyon]
estPama_needle_2606-800_3	gi|255538956|ref|XP_002510543.1|	Ricinus communis	226.1	2e-58	375	cyclophilin, putative [Ricinus communis]	isomerase activity (GO:0016853)	protein folding (GO:0006457);protein peptidyl-prolyl isomerization (GO:0000413)
estPama_needle_1732-800_3	gi|115474515|ref|NP_001060854.1|	Oryza sativa Japonica Group	160.6	9.1e-39	339	Similar to 60S acidic ribosomal protein P1 (L12). (Os08t0116500-01)%3BNon-protein coding transcript. (Os08t0116500-02) [Oryza sativa Japonica Group]
estPama_needle_2106-800_3	gi|225454373|ref|XP_002278820.1|	Vitis vinifera	212.6	2.4e-54	393	PREDICTED: 50S ribosomal protein L5, chloroplastic [Vitis vinifera]		translation (GO:0006412)
estPama_needle_BSC1-604-800_3	gi|255571316|ref|XP_002526607.1|	Ricinus communis	39.7	0.013	213	Photosystem I reaction center subunit psaK, chloroplast precursor, putative [Ricinus communis]		photosynthesis (GO:0015979)
estPama_needle_2736-700_5	gi|224109616|ref|XP_002315256.1|	Populus trichocarpa	102.4	4.9e-21	363	beta-ketoacyl-coa synthase family protein [Populus trichocarpa]	catalytic activity (GO:0003824);transferase activity, transferring acyl groups other than amino-acyl groups (GO:0016747);transferase activity, transferring acyl groups (GO:0016746)	fatty acid biosynthetic process (GO:0006633);lipid biosynthetic process (GO:0008610);response to light stimulus (GO:0009416);response to cold (GO:0009409);metabolic process (GO:0008152)
estPama_needle_2699-700_5	gi|255540363|ref|XP_002511246.1|	Ricinus communis	76.3	3.1e-13	219	nucleoside diphosphate kinase, putative [Ricinus communis]	nucleotide binding (GO:0000166);ATP binding (GO:0005524);kinase activity (GO:0016301);nucleoside diphosphate kinase activity (GO:0004550)	phosphorylation (GO:0016310);GTP biosynthetic process (GO:0006183);UTP biosynthetic process (GO:0006228);nucleoside diphosphate phosphorylation (GO:0006165);CTP biosynthetic process (GO:0006241)
estPama_needle_BSC1-941-700_5	gi|42573543|ref|NP_974868.1|	Arabidopsis thaliana	69.7	1.9e-11	270	glucan endo-1,3-beta-glucosidase 10 [Arabidopsis thaliana]	glucan endo-1,3-beta-D-glucosidase activity (GO:0042973);cation binding (GO:0043169);catalytic activity (GO:0003824);hydrolase activity, hydrolyzing O-glycosyl compounds (GO:0004553)	cell communication (GO:0007154);carbohydrate metabolic process (GO:0005975);regulation of protein localization (GO:0032880)
estPama_needle_BSC1-607-800_3	gi|358345090|ref|XP_003636616.1|	Medicago truncatula	81.3	5.2e-15	219	Defensin [Medicago truncatula]
estPama_needle_1598-700_5	gi|297720059|ref|NP_001172391.1|	Oryza sativa Japonica Group	102.4	1.4e-21	141	RNA polymerase Rbp10 domain containing protein. (Os01t0530366-01) [Oryza sativa Japonica Group]
estPama_needle_1870-700_5	gi|226500572|ref|NP_001151840.1|	Zea mays	107.5	5e-23	168	hydrophobic protein LTI6B [Zea mays]		response to cold (GO:0009409);hyperosmotic salinity response (GO:0042538)
estPama_needle_2516-700_5	gi|357135392|ref|XP_003569293.1|	Brachypodium distachyon	34.7	0.33	87	PREDICTED: 50S ribosomal protein L25-like [Brachypodium distachyon]	cobalt ion binding (GO:0050897);5S rRNA binding (GO:0008097);zinc ion binding (GO:0008270)	translation (GO:0006412)
estPama_needle_2574-700_5	gi|115459336|ref|NP_001053268.1|	Oryza sativa Japonica Group	45.4	0.00015	114	Similar to OSIGBa0101P20.5 protein. (Os04t0508100-01) [Oryza sativa Japonica Group]
estPama_needle_Contig411	gi|225459459|ref|XP_002285833.1|	Vitis vinifera	109.8	1.8e-23	288	PREDICTED: 30S ribosomal protein S13, chloroplastic [Vitis vinifera]	RNA binding (GO:0003723);nucleic acid binding (GO:0003676)	translation (GO:0006412)
estPama_needle_Contig415	gi|357488207|ref|XP_003614391.1|	Medicago truncatula	51.6	7.1e-06	195	Tar1p [Medicago truncatula]
estPama_needle_2872-800_3	gi|357157167|ref|XP_003577708.1|	Brachypodium distachyon	119.8	1.1e-26	192	PREDICTED: eukaryotic translation initiation factor 2 subunit 3 [Brachypodium distachyon]	GTPase activity (GO:0003924)	GTP catabolic process (GO:0006184)
estPama_needle_1500-800_3	gi|356557357|ref|XP_003546983.1|	Glycine max	94.7	4.7e-19	192	PREDICTED: 60S ribosomal protein L38-like [Glycine max]
estPama_needle_1565-800_3	gi|357436159|ref|XP_003588355.1|	Medicago truncatula	33.5	0.68	96	Mitochondrial protein, putative [Medicago truncatula]
estPama_needle_BSC1-744-700_5	gi|259490743|ref|NP_001159102.1|	Zea mays	123.6	7.4e-28	204	membrane protein [Zea mays]
estPama_needle_1758-800_3	gi|302759927|ref|XP_002963386.1|	Selaginella moellendorffii	65.5	1.7e-10	144	Metallothionein 1 [Selaginella moellendorffii]
estPama_needle_1607-700_5	gi|115470525|ref|NP_001058861.1|	Oryza sativa Japonica Group	54.7	7.2e-07	123	Non-protein coding transcript. (Os07t0139600-01), partial [Oryza sativa Japonica Group]
estPama_needle_2751-700_5	gi|351722749|ref|NP_001235975.1|	Glycine max	58.5	1.4e-08	93	ATG8d protein [Glycine max]
estPama_needle_2678-700_5	gi|356559258|ref|XP_003547917.1|	Glycine max	62	4.2e-09	225	PREDICTED: F-box protein At4g35930-like [Glycine max]
estPama_needle_BSc1-848-700_5	gi|356575670|ref|XP_003555961.1|	Glycine max	33.9	0.73	90	PREDICTED: probable cinnamyl alcohol dehydrogenase-like [Glycine max]
estPama_needle_1684-800_3	gi|359497288|ref|XP_002263566.2|	Vitis vinifera	43.9	0.00047	105	PREDICTED: 70 kDa peptidyl-prolyl isomerase [Vitis vinifera]
estPama_needle_Contig418	gi|356546877|ref|XP_003541848.1|	Glycine max	62.8	1.5e-09	105	PREDICTED: thioredoxin M4, chloroplastic-like [Glycine max]
estPama_needle_1879-700_5	gi|357159616|ref|XP_003578503.1|	Brachypodium distachyon	162.2	3.2e-39	291	PREDICTED: lon protease homolog 2, peroxisomal-like [Brachypodium distachyon]	ATP binding (GO:0005524);serine-type endopeptidase activity (GO:0004252);nucleotide binding (GO:0000166);ATP-dependent peptidase activity (GO:0004176);nucleoside-triphosphatase activity (GO:0017111)
estPama_needle_1406-700_5	gi|15238482|ref|NP_198386.1|	Arabidopsis thaliana	224.2	8.5e-58	381	biotin carboxylase [Arabidopsis thaliana]	acetyl-CoA carboxylase activity (GO:0003989);ATP binding (GO:0005524);metal ion binding (GO:0046872);ligase activity (GO:0016874);catalytic activity (GO:0003824)	response to wounding (GO:0009611);brassinosteroid biosynthetic process (GO:0016132);fatty acid biosynthetic process (GO:0006633);regulation of hormone levels (GO:0010817);cell tip growth (GO:0009932);multidimensional cell growth (GO:0009825);metabolic process (GO:0008152);root hair elongation (GO:0048767);polysaccharide biosynthetic process (GO:0000271);acetyl-CoA metabolic process (GO:0006084);s…
estPama_needle_2918-800_3	gi|301793233|emb|CBA12007.1|	Cycas rumphii	147.9	2.7e-33	417	putative auxin response factor 10/16/17 [Cycas rumphii]	DNA binding (GO:0003677);protein dimerization activity (GO:0046983)	pattern specification process (GO:0007389);response to carbohydrate stimulus (GO:0009743);abscisic acid mediated signaling pathway (GO:0009738);leaf development (GO:0048366);cell division (GO:0051301);sepal development (GO:0048442);auxin mediated signaling pathway (GO:0009734);petal development (GO:0048441);regulation of transcription, DNA-dependent (GO:0006355);regulation of anthocyanin biosynth…
estPama_needle_BSC1-961-800_3	gi|115482534|ref|NP_001064860.1|	Oryza sativa Japonica Group	75.1	3.3e-13	234	Cytoplasmic malate dehydrogenase. (Os10t0478200-01) [Oryza sativa Japonica Group]
estPama_needle_BSC1-919-700_5	gi|255559068|ref|XP_002520556.1|	Ricinus communis	61.6	8.1e-09	483	Major latex allergen Hev b, putative [Ricinus communis]
estPama_needle_2601-800_3	gi|15235668|ref|NP_193070.1|	Arabidopsis thaliana	37	0.069	138	leucine-rich repeat extensin-like protein 3 [Arabidopsis thaliana]	structural constituent of cell wall (GO:0005199);protein binding (GO:0005515)
estPama_needle_2230-800_3	gi|15235021|ref|NP_192768.1|	Arabidopsis thaliana	65.5	1.1e-10	96	cupin domain-containing protein [Arabidopsis thaliana]
estPama_needle_1879-800_3	gi|255575800|ref|XP_002528799.1|	Ricinus communis	79	1.4e-14	129	ATP-dependent protease La, putative [Ricinus communis]	serine-type endopeptidase activity (GO:0004252);hydrolase activity (GO:0016787);nucleotide binding (GO:0000166);nucleoside-triphosphatase activity (GO:0017111);ATP binding (GO:0005524);serine-type peptidase activity (GO:0008236);peptidase activity (GO:0008233)	proteolysis (GO:0006508)
estPama_needle_2444-700_5	gi|297824439|ref|XP_002880102.1|	Arabidopsis lyrata subsp. lyrata	136.7	1.4e-31	321	calcium-binding EF hand family protein [Arabidopsis lyrata subsp. lyrata]
estPama_needle_2969-800_3	gi|30683885|ref|NP_193431.2|	Arabidopsis thaliana	39.3	0.017	159	arabinogalactan family protein [Arabidopsis thaliana]
estPama_needle_Contig414	gi|15217781|ref|NP_171751.1|	Arabidopsis thaliana	50.1	3.4e-06	66	S-adenosylmethionine synthetase 1 [Arabidopsis thaliana]
estPama_needle_2188-800_3	gi|18401511|ref|NP_565657.1|	Arabidopsis thaliana	46.6	8.6e-05	135	copper ion binding protein [Arabidopsis thaliana]		photorespiration (GO:0009853);response to misfolded protein (GO:0051788);ubiquitin-dependent protein catabolic process (GO:0006511);proteasome core complex assembly (GO:0080129)
estPama_needle_1991-700_5	gi|357127521|ref|XP_003565428.1|	Brachypodium distachyon	44.3	0.00029	63	PREDICTED: leucine-rich repeat extensin-like protein 3-like [Brachypodium distachyon]
estPama_needle_Contig413	gi|357126880|ref|XP_003565115.1|	Brachypodium distachyon	64.7	3.6e-10	186	PREDICTED: metallothionein-like protein 3B-like [Brachypodium distachyon]
estPama_needle_Contig419	gi|255565489|ref|XP_002523735.1|	Ricinus communis	52	1e-06	72	pheophorbide A oxygenase, putative [Ricinus communis]
estPama_needle_1368-700_5	gi|357131472|ref|XP_003567361.1|	Brachypodium distachyon	53.1	1.6e-06	189	PREDICTED: probable methyltransferase PMT19-like [Brachypodium distachyon]
estPama_needle_1820-700_5	gi|351726363|ref|NP_001236612.1|	Glycine max	416.4	1.9e-115	678	heat shock protein 90-1 [Glycine max]	ATP binding (GO:0005524)	response to stress (GO:0006950);protein folding (GO:0006457)
estPama_needle_BSC1-325-700_5	gi|225446097|ref|XP_002270182.1|	Vitis vinifera	330.9	9.9e-90	627	PREDICTED: probable xyloglucan endotransglucosylase/hydrolase protein 23-like [Vitis vinifera]
estPama_needle_2033-700_5	gi|225440918|ref|XP_002282873.1|	Vitis vinifera	47.8	3.3e-05	111	PREDICTED: acyl carrier protein 2, mitochondrial [Vitis vinifera]		fatty acid biosynthetic process (GO:0006633)
estPama_needle_Contig416	gi|359481661|ref|XP_002279947.2|	Vitis vinifera	114.8	5e-25	276	PREDICTED: high mobility group B protein 1-like [Vitis vinifera]
estPama_needle_1756-700_5	gi|255544266|ref|XP_002513195.1|	Ricinus communis	130.6	1e-29	273	electron transporter, putative [Ricinus communis]
estPama_needle_BSC1-1080-700_5	gi|351721569|ref|NP_001235678.1|	Glycine max	208.8	4.2e-53	471	repressor protein [Glycine max]	DNA binding (GO:0003677)
estPama_needle_2690-800_3	gi|15237656|ref|NP_201231.1|	Arabidopsis thaliana	228	6.4e-59	480	protein EXORDIUM like 2 [Arabidopsis thaliana]	molecular_function (GO:0003674)	response to arsenic-containing substance (GO:0046685);biological_process (GO:0008150)
estPama_needle_2249-700_5	gi|359472914|ref|XP_003631214.1|	Vitis vinifera	35.4	0.17	102	PREDICTED: zinc finger protein CONSTANS-LIKE 12-like [Vitis vinifera]
estPama_needle_Contig420	gi|225431766|ref|XP_002270635.1|	Vitis vinifera	202.2	3e-51	351	PREDICTED: 60S ribosomal protein L18-2-like [Vitis vinifera]
estPama_needle_2623-800_3	gi|22328770|ref|NP_680719.1|	Arabidopsis thaliana	47.4	3.7e-05	105	Small nuclear ribonucleoprotein family protein [Arabidopsis thaliana]		biological_process (GO:0008150)
estPama_needle_2644-700_5	gi|255583657|ref|XP_002532583.1|	Ricinus communis	182.6	2.4e-45	357	vacuolar protein sorting 26, vps26, putative [Ricinus communis]		vacuolar transport (GO:0007034)
estPama_needle_2780-700_5	gi|255562860|ref|XP_002522435.1|	Ricinus communis	244.6	9.4e-64	669	membrane associated ring finger 1,8, putative [Ricinus communis]
estPama_needle_2063-700_5	gi|225426540|ref|XP_002279034.1|	Vitis vinifera	194.9	1.1e-48	711	PREDICTED: granule-bound starch synthase 1, chloroplastic/amyloplastic-like isoform 1 [Vitis vinifera]	glycogen (starch) synthase activity (GO:0004373);starch synthase activity (GO:0009011)	biosynthetic process (GO:0009058);starch metabolic process (GO:0005982)
estPama_needle_BSC1-924-800_3	gi|225463432|ref|XP_002275075.1|	Vitis vinifera	186.4	1.7e-46	327	PREDICTED: chlorophyll a-b binding protein 40, chloroplastic [Vitis vinifera]		response to blue light (GO:0009637);response to red light (GO:0010114);response to far red light (GO:0010218);photosynthesis (GO:0015979);photosynthesis, light harvesting (GO:0009765)
estPama_needle_1483-700_5	gi|356553413|ref|XP_003545051.1|	Glycine max	104.4	1.1e-21	387	PREDICTED: cysteine proteinase 15A-like [Glycine max]	cysteine-type peptidase activity (GO:0008234)
estPama_needle_1592-700_5	gi|359497145|ref|XP_002264869.2|	Vitis vinifera	167.9	1e-40	402	PREDICTED: 50S ribosomal protein L19, chloroplastic [Vitis vinifera]		translation (GO:0006412)
estPama_needle_1373-800_3	gi|30685162|ref|NP_188532.2|	Arabidopsis thaliana	55.1	6.3e-07	357	Pollen-specific leucine-rich repeat extensin-like protein 1 [Arabidopsis thaliana]
estPama_needle_2841-700_5	gi|255581610|ref|XP_002531609.1|	Ricinus communis	45.4	0.00011	84	60S ribosomal protein L35, putative [Ricinus communis]
estPama_needle_1319-700_5	gi|115483809|ref|NP_001065566.1|	Oryza sativa Japonica Group	190.3	1.5e-47	414	Similar to Cationic peroxidase 1 precursor (EC 1.11.1.7) (PNPC1). (Os11t0112200-01) [Oryza sativa Japonica Group]
estPama_needle_1398-700_5	gi|302848747|ref|XP_002955905.1|	unspecified	38.5	0.051	198	uninformative
estPama_needle_BSC1-1122-800_3	gi|357137521|ref|XP_003570349.1|	Brachypodium distachyon	47.4	9.2e-05	147	PREDICTED: ABC transporter I family member 19-like [Brachypodium distachyon]	ATP binding (GO:0005524);nucleotide binding (GO:0000166);nucleoside-triphosphatase activity (GO:0017111)	ATP catabolic process (GO:0006200)
estPama_needle_BSC1-884-700_5	gi|357461597|ref|XP_003601080.1|	Medicago truncatula	218	7.7e-56	525	Flavonol synthase/flavanone 3-hydroxylase [Medicago truncatula]	oxidoreductase activity, acting on paired donors, with incorporation or reduction of molecular oxygen, 2-oxoglutarate as one donor, and incorporation of one atom each of oxygen into both donors (GO:0016706);oxidoreductase activity (GO:0016491)
estPama_needle_2927-700_5	gi|255559090|ref|XP_002520567.1|	Ricinus communis	35	0.7	264	Repetitive proline-rich cell wall protein 2 precursor, putative [Ricinus communis]
estPama_needle_2480-700_5	gi|357110922|ref|XP_003557264.1|	Brachypodium distachyon	145.6	2.4e-34	264	PREDICTED: 60S ribosomal protein L9-like [Brachypodium distachyon]	rRNA binding (GO:0019843)	translation (GO:0006412)
estPama_needle_Contig408	gi|115448483|ref|NP_001048021.1|	Oryza sativa Japonica Group	104	1.4e-21	231	Similar to Threonine endopeptidase. (Os02t0731600-01), partial [Oryza sativa Japonica Group]
estPama_needle_BSC1-676-700_5	gi|224144390|ref|XP_002325273.1|	Populus trichocarpa	121.3	8.6e-27	489	nls-tir-nbs-lrr resistance protein, partial [Populus trichocarpa]	ATP binding (GO:0005524);ADP binding (GO:0043531);nucleotide binding (GO:0000166);nucleoside-triphosphatase activity (GO:0017111)	signal transduction (GO:0007165)
estPama_needle_1408-700_5	gi|237688471|ref|YP_002905090.1|	Picea sitchensis	155.6	2.2e-37	243	cytochrome f (chloroplast) [Picea sitchensis]	iron ion binding (GO:0005506);electron carrier activity (GO:0009055);metal ion binding (GO:0046872)	photosynthesis (GO:0015979);oxidation-reduction process (GO:0055114);electron transport chain (GO:0022900)
estPama_needle_Contig427	gi|226504698|ref|NP_001152379.1|	Zea mays	76.3	1.5e-13	228	thioesterase family protein [Zea mays]
estPama_needle_2980-800_3	gi|225462001|ref|XP_002272641.1|	Vitis vinifera	285.4	4e-76	525	PREDICTED: farnesyl pyrophosphate synthase 1 [Vitis vinifera]	transferase activity (GO:0016740)
estPama_needle_2020-800_3	gi|255570408|ref|XP_002526163.1|	Ricinus communis	67.4	4.1e-11	138	stearoyl-ACP desaturase [Ricinus communis]	oxidoreductase activity (GO:0016491);transition metal ion binding (GO:0046914)	oxidation-reduction process (GO:0055114);lipid biosynthetic process (GO:0008610);fatty acid biosynthetic process (GO:0006633);fatty acid metabolic process (GO:0006631)
estPama_needle_2728-800_3	gi|224128095|ref|XP_002329080.1|	unspecified	45.1	0.00018	96	uninformative
estPama_needle_Contig421	gi|357148721|ref|XP_003574870.1|	Brachypodium distachyon	400.6	1e-110	630	PREDICTED: polyubiquitin-like isoform 2 [Brachypodium distachyon]
estPama_needle_BSC1-1079-800_3	gi|357488199|ref|XP_003614387.1|	Medicago truncatula	135.2	4e-31	315	RRNA intron-encoded homing endonuclease [Medicago truncatula]
estPama_needle_1255-800_3	gi|359496063|ref|XP_002270399.2|	Vitis vinifera	35	0.12	60	PREDICTED: autophagy-related protein 101 [Vitis vinifera]
estPama_needle_1790-700_5	gi|302836441|ref|XP_002949781.1|	unspecified	39.3	0.015	69	uninformative
estPama_needle_BSc1-799-700_5	gi|115463503|ref|NP_001055351.1|	Oryza sativa Japonica Group	82	3.8e-15	282	C2 calcium-dependent membrane targeting domain containing protein. (Os05t0370600-01)%3BSimilar to predicted protein. (Os05t0370600-02) [Oryza sativa Japonica Group]
estPama_needle_2644-800_3	gi|255583657|ref|XP_002532583.1|	Ricinus communis	199.9	1.2e-50	309	vacuolar protein sorting 26, vps26, putative [Ricinus communis]		vacuolar transport (GO:0007034)
estPama_needle_2311-700_5	gi|302840754|ref|XP_002951923.1|	Volvox carteri f. nagariensis	36.2	0.36	396	transcription factor jumonji domain-containing protein [Volvox carteri f. nagariensis]
estPama_needle_Contig432	gi|225452570|ref|XP_002280653.1|	Vitis vinifera	217.6	8.3e-56	390	PREDICTED: ferredoxin-thioredoxin reductase catalytic chain, chloroplastic [Vitis vinifera]	ferredoxin-NAD(P) reductase activity (GO:0008937)
estPama_needle_1329-800_3	gi|357139210|ref|XP_003571177.1|	Brachypodium distachyon	69.3	2e-11	156	PREDICTED: high mobility group B protein 13-like [Brachypodium distachyon]
estPama_needle_BSC1-888-800_3	gi|115470525|ref|NP_001058861.1|	Oryza sativa Japonica Group	52	1.9e-06	123	Non-protein coding transcript. (Os07t0139600-01), partial [Oryza sativa Japonica Group]
estPama_needle_2613-700_5	gi|115456900|ref|NP_001052050.1|	Oryza sativa Japonica Group	62	2e-09	147	ATPase%2C F0 complex%2C subunit E%2C mitochondrial domain containing protein. (Os04t0117100-01) [Oryza sativa Japonica Group]		ATP synthesis coupled proton transport (GO:0015986)
estPama_needle_BSC1-580-700_5	gi|356523324|ref|XP_003530290.1|	Glycine max	345.5	4.8e-94	687	PREDICTED: beta-glucosidase 11-like [Glycine max]	cation binding (GO:0043169);catalytic activity (GO:0003824)	carbohydrate metabolic process (GO:0005975)
estPama_needle_1841-800_3	gi|345895263|ref|YP_004841994.1|	Panicum virgatum	37	0.047	90	hypothetical chloroplast RF68 (chloroplast) [Panicum virgatum]
estPama_needle_2260-700_5	gi|226532888|ref|NP_001149346.1|	Zea mays	92.4	1.9e-18	213	50S ribosomal protein L34 [Zea mays]		translation (GO:0006412)
estPama_needle_2295-800_3	gi|358346026|ref|XP_003637074.1|	Medicago truncatula	72.4	2.1e-12	231	Cell wall-associated hydrolase, partial [Medicago truncatula]
estPama_needle_Contig429	gi|18390562|ref|NP_563747.1|	Arabidopsis thaliana	63.9	9.3e-10	147	selenoprotein-like protein [Arabidopsis thaliana]		biological_process (GO:0008150)
estPama_needle_2423-800_3	gi|255586911|ref|XP_002534058.1|	Ricinus communis	107.1	7.2e-23	198	60S ribosomal protein L34, putative [Ricinus communis]		translation (GO:0006412)
estPama_needle_2794-700_5	gi|255560376|ref|XP_002521203.1|	Ricinus communis	63.2	1.1e-09	189	2,3-bisphosphoglycerate-independent phosphoglycerate mutase, putative [Ricinus communis]	phosphoglycerate mutase activity (GO:0004619);catalytic activity (GO:0003824);isomerase activity (GO:0016853)	metabolic process (GO:0008152)
estPama_needle_2521-700_5	gi|356554913|ref|XP_003545785.1|	Glycine max	38.9	0.019	159	PREDICTED: probable pectinesterase/pectinesterase inhibitor 25-like, partial [Glycine max]
estPama_needle_1212-700_5	gi|225451036|ref|XP_002284922.1|	Vitis vinifera	38.1	0.046	198	PREDICTED: GDSL esterase/lipase At1g54790 [Vitis vinifera]	hydrolase activity, acting on ester bonds (GO:0016788);hydrolase activity (GO:0016787)
estPama_needle_Contig433	gi|255546227|ref|XP_002514173.1|	Ricinus communis	172.9	1.8e-42	303	60S ribosomal protein L31, putative [Ricinus communis]		translation (GO:0006412)
estPama_needle_1924-700_5	gi|224075299|ref|XP_002304589.1|	Populus trichocarpa	102.8	3.3e-21	480	nbs-lrr resistance protein [Populus trichocarpa]	ADP binding (GO:0043531)
estPama_needle_Contig435	gi|15219826|ref|NP_176880.1|	Arabidopsis thaliana	79.3	2e-14	228	ribulose bisphosphate carboxylase small chain 1A [Arabidopsis thaliana]	ribulose-bisphosphate carboxylase activity (GO:0016984);copper ion binding (GO:0005507)	response to far red light (GO:0010218);chloroplast ribulose bisphosphate carboxylase complex biogenesis (GO:0080158);response to cold (GO:0009409);response to red light (GO:0010114);photosynthesis (GO:0015979);response to blue light (GO:0009637);carbon fixation (GO:0015977)
estPama_needle_2722-800_3	gi|115484331|ref|NP_001065827.1|	Oryza sativa Japonica Group	117.5	5.4e-26	207	Similar to Ubiquinol-cytochrome c reductase complex 7.8 kDa protein (EC 1.10.2.2) (Mitochondrial hinge protein) (CR7). (Os11t0162200-01) [Oryza sativa Japonica Group]
estPama_needle_1583-700_5	gi|225461013|ref|XP_002280849.1|	Vitis vinifera	164.1	8.7e-40	351	PREDICTED: UPF0136 membrane protein At2g26240 [Vitis vinifera]
estPama_needle_2463-800_3	gi|357487527|ref|XP_003614051.1|	Medicago truncatula	195.7	2.7e-49	351	14-3-3-like protein GF14 iota [Medicago truncatula]
estPama_needle_Contig430	gi|255548313|ref|XP_002515213.1|	Ricinus communis	37.4	0.038	78	ubiquitin, putative [Ricinus communis]
estPama_needle_BSC1-878-800_3	gi|224107747|ref|XP_002314588.1|	unspecified	38.5	0.021	105	uninformative	cation binding (GO:0043169);catalytic activity (GO:0003824)	carbohydrate metabolic process (GO:0005975)
estPama_needle_2573-800_3	gi|115446285|ref|NP_001046922.1|	Oryza sativa Japonica Group	177.6	7.6e-44	360	Protein of unknown function DUF493 family protein. (Os02t0507400-01)%3BProtein of unknown function DUF493 family protein. (Os02t0507400-02)%3BSimilar to OSIGBa0148P16.4 protein. (Os02t0507400-03) [Oryza sativa Japonica Group]
estPama_needle_2422-800_3	gi|356501009|ref|XP_003519322.1|	Glycine max	64.3	1.3e-09	393	PREDICTED: zinc finger protein 4-like isoform 1 [Glycine max]	zinc ion binding (GO:0008270)
estPama_needle_2941-700_5	gi|302833627|ref|XP_002948377.1|	Volvox carteri f. nagariensis	41.6	0.004	219	metalloproteinase, extracellular matrix glycoprotein VMP3 [Volvox carteri f. nagariensis]
estPama_needle_1901-800_3	gi|357124424|ref|XP_003563900.1|	Brachypodium distachyon	35.4	0.18	126	PREDICTED: chlorophyll a-b binding protein 1B-21, chloroplastic-like [Brachypodium distachyon]		photosynthesis, light harvesting (GO:0009765)
estPama_needle_Contig439	gi|297598798|ref|NP_001046247.2|	Oryza sativa Japonica Group	57	5.9e-08	135	Similar to Unidentified precursor. (Os02t0205200-01), partial [Oryza sativa Japonica Group]
estPama_needle_Contig434	gi|255564768|ref|XP_002523378.1|	Ricinus communis	78.2	4.9e-14	297	Anther-specific protein LAT52 precursor, putative [Ricinus communis]
estPama_needle_2803-700_5	gi|302763433|ref|XP_002965138.1|	Selaginella moellendorffii	198.7	2.7e-50	297	ARF family GTPase [Selaginella moellendorffii]	nucleotide binding (GO:0000166)	small GTPase mediated signal transduction (GO:0007264);protein ADP-ribosylation (GO:0006471);intracellular protein transport (GO:0006886)
estPama_needle_BSC1-203-800_3	gi|255537037|ref|XP_002509585.1|	Ricinus communis	105.1	6.9e-22	507	21 kDa protein precursor, putative [Ricinus communis]	enzyme inhibitor activity (GO:0004857);pectinesterase activity (GO:0030599)
estPama_needle_1701-800_3	gi|359487025|ref|XP_002266714.2|	Vitis vinifera	122.1	3.1e-27	285	PREDICTED: apoptosis-inducing factor homolog A-like [Vitis vinifera]	oxidoreductase activity (GO:0016491);flavin adenine dinucleotide binding (GO:0050660)
estPama_needle_BSC1-977-700_5	gi|255540771|ref|XP_002511450.1|	Ricinus communis	295.4	3.9e-79	552	Pollen-specific protein SF3, putative [Ricinus communis]	zinc ion binding (GO:0008270)
estPama_needle_2408-700_5	gi|356501146|ref|XP_003519389.1|	Glycine max	90.5	7.3e-18	177	PREDICTED: pleckstrin homology domain-containing protein 1-like [Glycine max]
estPama_needle_1682-800_3	gi|357155092|ref|XP_003577005.1|	Brachypodium distachyon	37.4	0.14	81	PREDICTED: LOW QUALITY PROTEIN: nucleolar protein 6-like [Brachypodium distachyon]
estPama_needle_2709-700_5	gi|255556687|ref|XP_002519377.1|	Ricinus communis	143.3	1.3e-33	288	cinnamoyl-CoA reductase, putative [Ricinus communis]	oxidoreductase activity (GO:0016491);nucleotide binding (GO:0000166);catalytic activity (GO:0003824);coenzyme binding (GO:0050662)	oxidation-reduction process (GO:0055114);cellular metabolic process (GO:0044237)
estPama_needle_BSC1-668-700_5	gi|225463249|ref|XP_002274573.1|	Vitis vinifera	361.7	6.1e-99	777	PREDICTED: translocase of chloroplast 34, chloroplastic [Vitis vinifera]	P-P-bond-hydrolysis-driven protein transmembrane transporter activity (GO:0015450)	intracellular protein transport (GO:0006886)
estPama_needle_2868-700_5	gi|255584708|ref|XP_002533075.1|	Ricinus communis	39.7	0.016	93	glutathione peroxidase, putative [Ricinus communis]
estPama_needle_Contig423	gi|15221191|ref|NP_177567.1|	Arabidopsis thaliana	175.3	3.5e-43	336	60S ribosomal protein L35a-3 [Arabidopsis thaliana]		translation (GO:0006412);ribosome biogenesis (GO:0042254)
estPama_needle_Contig422	gi|225458690|ref|XP_002284949.1|	Vitis vinifera	311.2	5.9e-84	480	PREDICTED: SUMO-conjugating enzyme SCE1 [Vitis vinifera]
estPama_needle_2072-800_3	gi|115441959|ref|NP_001045259.1|	Oryza sativa Japonica Group	238.4	4.3e-62	423	Similar to Ubiquitin conjugating enzyme. (Os01t0925800-01) [Oryza sativa Japonica Group]	ubiquitin-protein ligase activity (GO:0004842)	cellular protein modification process (GO:0006464)
estPama_needle_BSC1-1074-800_3	gi|224112905|ref|XP_002316326.1|	Populus trichocarpa	56.6	4.6e-08	84	histone H4 [Populus trichocarpa]
estPama_needle_BSC1-319_5	gi|357453827|ref|XP_003597194.1|	Medicago truncatula	114.4	5.5e-25	237	Protein transport protein Sec61 beta subunit [Medicago truncatula]
estPama_needle_2669-700_5	gi|357166445|ref|XP_003580712.1|	Brachypodium distachyon	38.5	0.019	108	PREDICTED: protein TIFY 3B-like [Brachypodium distachyon]
estPama_needle_BSC1-320-700_5	gi|225441910|ref|XP_002284489.1|	Vitis vinifera	287	1.4e-76	549	PREDICTED: S-formylglutathione hydrolase isoform 1 [Vitis vinifera]	carboxylesterase activity (GO:0004091);S-formylglutathione hydrolase activity (GO:0018738)
estPama_needle_Contig424	gi|357134797|ref|XP_003569002.1|	Brachypodium distachyon	77	6e-14	147	PREDICTED: actin-depolymerizing factor 7-like [Brachypodium distachyon]
estPama_needle_1316-700_5	gi|356516007|ref|XP_003526688.1|	Glycine max	168.3	3.4e-41	258	PREDICTED: ubiquitin-conjugating enzyme E2 10-like [Glycine max]
estPama_needle_1637-700_5	gi|79313229|ref|NP_001030694.1|	Arabidopsis thaliana	223.8	1e-57	396	putative peroxisomal (S)-2-hydroxy-acid oxidase 2 [Arabidopsis thaliana]	glycolate oxidase activity (GO:0008891);oxidoreductase activity (GO:0016491);catalytic activity (GO:0003824);FMN binding (GO:0010181)	oxidation-reduction process (GO:0055114)
estPama_needle_BSC1-875-800_3	gi|358348053|ref|XP_003638064.1|	Medicago truncatula	90.9	9.3e-18	219	SNF1-related protein kinase regulatory subunit beta-2 [Medicago truncatula]		phosphorylation (GO:0016310)
estPama_needle_2111-700_5	gi|18396334|ref|NP_564283.1|	unspecified	36.2	0.082	96	uninformative
estPama_needle_1796-700_5	gi|225468320|ref|XP_002271482.1|	Vitis vinifera	171.4	9.1e-42	411	PREDICTED: 50S ribosomal protein L12, chloroplastic-like [Vitis vinifera]		translation (GO:0006412)
estPama_needle_Contig440	gi|356538640|ref|XP_003537809.1|	Glycine max	37.4	0.094	108	PREDICTED: E3 ubiquitin-protein ligase UPL3-like [Glycine max]		cellular protein modification process (GO:0006464)
estPama_needle_Contig438	gi|225440948|ref|XP_002283113.1|	Vitis vinifera	126.3	2.2e-28	423	PREDICTED: GDSL esterase/lipase At5g03610 [Vitis vinifera]	hydrolase activity, acting on ester bonds (GO:0016788);hydrolase activity (GO:0016787)
estPama_needle_Contig437	gi|356565537|ref|XP_003550996.1|	Glycine max	164.5	4.5e-40	240	PREDICTED: 40S ribosomal protein S15-like isoform 2 [Glycine max]	RNA binding (GO:0003723)	translation (GO:0006412)
estPama_needle_1904-800_3	gi|115444867|ref|NP_001046213.1|	Oryza sativa Japonica Group	154.5	5.9e-37	294	Peptidyl-prolyl cis-trans isomerase%2C FKBP-type domain containing protein. (Os02t0199300-01) [Oryza sativa Japonica Group]
estPama_needle_2589-700_5	gi|351726038|ref|NP_001236857.1|	Glycine max	32.3	0.73	54	MADS-box protein GmNMH7 [Glycine max]
estPama_needle_BSC1-642-700_5	gi|225454430|ref|XP_002276525.1|	Vitis vinifera	252.3	4.8e-66	591	PREDICTED: GDSL esterase/lipase At4g01130 [Vitis vinifera]
estPama_needle_2682-700_5	gi|255557899|ref|XP_002519978.1|	Ricinus communis	86.7	2.1e-16	297	Protein kinase APK1B, chloroplast precursor, putative [Ricinus communis]	protein serine/threonine kinase activity (GO:0004674);protein kinase activity (GO:0004672);nucleotide binding (GO:0000166);non-membrane spanning protein tyrosine kinase activity (GO:0004715);ATP binding (GO:0005524);kinase activity (GO:0016301);transferase activity, transferring phosphorus-containing groups (GO:0016772)	phosphorylation (GO:0016310);protein phosphorylation (GO:0006468)
estPama_needle_Contig425	gi|115476102|ref|NP_001061647.1|	Oryza sativa Japonica Group	235	5.8e-61	420	Similar to Endothelial differentiation-related factor 1 (EDF-1) (Multiprotein bridging factor 1) (MBF1). (Os08t0366100-01) [Oryza sativa Japonica Group]
estPama_needle_1684-700_5	gi|225458880|ref|XP_002283423.1|	Vitis vinifera	73.2	1e-12	159	PREDICTED: 70 kDa peptidyl-prolyl isomerase [Vitis vinifera]
estPama_needle_1702-800_3	gi|115467898|ref|NP_001057548.1|	Oryza sativa Japonica Group	40.8	0.002	60	Similar to Bundle sheath defective protein 2. (Os06t0332800-01) [Oryza sativa Japonica Group]
estPama_needle_3038-700_5	gi|225434949|ref|XP_002283877.1|	Vitis vinifera	119.8	1.3e-26	219	PREDICTED: mitochondrial import inner membrane translocase subunit Tim9 [Vitis vinifera]	metal ion binding (GO:0046872)	protein targeting to mitochondrion (GO:0006626);transport (GO:0006810);protein import into mitochondrial inner membrane (GO:0045039)
estPama_needle_1517-700_5	gi|357158103|ref|XP_003578017.1|	Brachypodium distachyon	224.6	6.5e-58	438	PREDICTED: histone H2A-like isoform 1 [Brachypodium distachyon]	DNA binding (GO:0003677)	nucleosome assembly (GO:0006334)
estPama_needle_2993-700_5	gi|225430075|ref|XP_002284484.1|	Vitis vinifera	254.6	7.2e-67	465	PREDICTED: group 2 truncated hemoglobin yjbI [Vitis vinifera]	oxygen binding (GO:0019825);iron ion binding (GO:0005506)	oxygen transport (GO:0015671)
estPama_needle_2758-800_3	gi|356509104|ref|XP_003523292.1|	Glycine max	38.5	0.016	75	PREDICTED: 60S ribosomal protein L10-like [Glycine max]
estPama_needle_2514-800_3	gi|115435122|ref|NP_001042319.1|	Oryza sativa Japonica Group	64.3	4.7e-10	183	Similar to Metallothionein-like protein type 3 (MT-3) (MWMT3). (Os01t0200700-01) [Oryza sativa Japonica Group]
estPama_needle_2944-800_3	gi|226495193|ref|NP_001151748.1|	Zea mays	43.9	0.0012	297	mouse DNA EBV homolog1 [Zea mays]		metal ion transport (GO:0030001)
estPama_needle_BSC1-602-700_5	gi|115461589|ref|NP_001054394.1|	Oryza sativa Japonica Group	89.7	2e-17	192	Protein of unknown function DUF3339 domain containing protein. (Os05t0103400-01) [Oryza sativa Japonica Group]
estPama_needle_BSC1-673-700_5	gi|255553623|ref|XP_002517852.1|	Ricinus communis	37.7	0.072	234	homeobox protein, putative [Ricinus communis]	sequence-specific DNA binding (GO:0043565);sequence-specific DNA binding transcription factor activity (GO:0003700);DNA binding (GO:0003677)
estPama_needle_2750-700_5	gi|7524621|ref|NP_042375.1|	unspecified	64.7	4.8e-10	156	uninformative
estPama_needle_1500-700_5	gi|359476741|ref|XP_003631881.1|	Vitis vinifera	130.6	6.2e-30	207	PREDICTED: 60S ribosomal protein L38-like [Vitis vinifera]
estPama_needle_2944-700_5	gi|356516237|ref|XP_003526802.1|	Glycine max	129	6.8e-29	708	PREDICTED: probable methionyl-tRNA synthetase-like [Glycine max]
estPama_needle_1691-700_5	gi|351727004|ref|NP_001235866.1|	unspecified	39.3	0.011	108	uninformative
estPama_needle_BSC1-1038-700_5	gi|225435052|ref|XP_002284344.1|	Vitis vinifera	231.5	5.3e-60	444	PREDICTED: probable histone H2B.1-like [Vitis vinifera]
estPama_needle_1313-800_3	gi|255555289|ref|XP_002518681.1|	Ricinus communis	68.6	2e-11	132	50S ribosomal protein L10, putative [Ricinus communis]		ribosome biogenesis (GO:0042254)
estPama_needle_Contig444	gi|115470525|ref|NP_001058861.1|	Oryza sativa Japonica Group	37.4	0.047	60	Non-protein coding transcript. (Os07t0139600-01), partial [Oryza sativa Japonica Group]
estPama_needle_2582-800_3	gi|357152094|ref|XP_003576008.1|	Brachypodium distachyon	73.9	4.1e-13	117	PREDICTED: stress-associated endoplasmic reticulum protein 2-like [Brachypodium distachyon]
estPama_needle_BSC1-697-700_5	gi|162464439|ref|NP_001104885.1|	Zea mays	217.6	7.3e-56	396	profilin-4 [Zea mays]	actin binding (GO:0003779)	cytoskeleton organization (GO:0007010);actin cytoskeleton organization (GO:0030036)
estPama_needle_2709-800_3	gi|255556687|ref|XP_002519377.1|	Ricinus communis	282.3	3.7e-75	573	cinnamoyl-CoA reductase, putative [Ricinus communis]	oxidoreductase activity (GO:0016491);nucleotide binding (GO:0000166);catalytic activity (GO:0003824);coenzyme binding (GO:0050662)	oxidation-reduction process (GO:0055114);cellular metabolic process (GO:0044237)
estPama_needle_BSC1-1024-800_3	gi|226503649|ref|NP_001150995.1|	Zea mays	37.4	0.075	201	metal ion binding protein [Zea mays]
estPama_needle_BSC1-601-700_5	gi|225441179|ref|XP_002268987.1|	unspecified	82.8	1.7e-15	192	uninformative
estPama_needle_BSC1-61_5	gi|356497076|ref|XP_003517390.1|	Glycine max	186.4	1.6e-46	276	PREDICTED: 60S ribosomal protein L37a-like [Glycine max]		translation (GO:0006412)
estPama_needle_1218-700_5	gi|42572065|ref|NP_974123.1|	Arabidopsis thaliana	72	3.8e-12	165	cobalt ion binding protein [Arabidopsis thaliana]	cobalt ion binding (GO:0050897);single-stranded DNA binding (GO:0003697);protein binding (GO:0005515);double-stranded DNA binding (GO:0003690)	DNA repair (GO:0006281);double-strand break repair via homologous recombination (GO:0000724)
estPama_needle_1381-700_5	gi|226500212|ref|NP_001147332.1|	Zea mays	34.3	0.71	69	extensin-like protein precursor [Zea mays]
estPama_needle_BSC1-348_5	gi|359480591|ref|XP_002283922.2|	Vitis vinifera	96.3	2.6e-19	417	PREDICTED: protein FRIGIDA-like isoform 1 [Vitis vinifera]
estPama_needle_1617-800_3	gi|255586392|ref|XP_002533843.1|	Ricinus communis	123.6	8.3e-28	207	60S ribosomal protein L38, putative [Ricinus communis]		translation (GO:0006412)
estPama_needle_2707-800_3	gi|359806194|ref|NP_001241459.1|	Glycine max	150.2	1.4e-35	387	germin-like protein subfamily 1 member 1-like precursor [Glycine max]	nutrient reservoir activity (GO:0045735);manganese ion binding (GO:0030145)
estPama_needle_2592-700_5	gi|224127748|ref|XP_002320154.1|	unspecified	38.9	0.024	144	uninformative		metal ion transport (GO:0030001)
estPama_needle_2840-800_3	gi|255538652|ref|XP_002510391.1|	Ricinus communis	99.8	9.1e-21	162	60S ribosomal protein L11, putative [Ricinus communis]		translation (GO:0006412)
estPama_needle_Contig451	gi|357505597|ref|XP_003623087.1|	Medicago truncatula	35.8	0.11	105	F-box protein [Medicago truncatula]
estPama_needle_Contig446	gi|297821064|ref|XP_002878415.1|	Arabidopsis lyrata subsp. lyrata	77.4	5.8e-14	168	aspartyl protease family protein [Arabidopsis lyrata subsp. lyrata]	hydrolase activity (GO:0016787);aspartic-type endopeptidase activity (GO:0004190);peptidase activity (GO:0008233)
estPama_needle_Contig452	gi|357124231|ref|XP_003563807.1|	Brachypodium distachyon	77	6.7e-14	171	PREDICTED: 40S ribosomal protein S26-2-like [Brachypodium distachyon]		translation (GO:0006412)
estPama_needle_1578-800_3	gi|225430989|ref|XP_002278780.1|	Vitis vinifera	161	6.1e-39	294	PREDICTED: photosystem I reaction center subunit XI, chloroplastic [Vitis vinifera]		photosynthesis (GO:0015979)
estPama_needle_BSC1-1062-700_5	gi|255542265|ref|XP_002512196.1|	Ricinus communis	107.8	1.1e-22	420	ATP binding protein, putative [Ricinus communis]	nucleotide binding (GO:0000166);nucleoside-triphosphatase activity (GO:0017111)
estPama_needle_1345-700_5	gi|15238080|ref|NP_196579.1|	Arabidopsis thaliana	192.2	4.2e-48	330	myo-inositol-1-phosphate synthase [Arabidopsis thaliana]	inositol-3-phosphate synthase activity (GO:0004512);nucleotide binding (GO:0000166)	response to reactive oxygen species (GO:0000302);inositol biosynthetic process (GO:0006021);iron ion homeostasis (GO:0055072);photosynthesis (GO:0015979);embryo development ending in seed dormancy (GO:0009793);phospholipid biosynthetic process (GO:0008654)
estPama_needle_Contig436	gi|115469432|ref|NP_001058315.1|	Oryza sativa Japonica Group	154.1	7.5e-37	300	Similar to Glycine decarboxylase complex H-protein. (Os06t0667600-01)%3BNon-protein coding transcript. (Os06t0667600-03) [Oryza sativa Japonica Group]
estPama_needle_BSC1-884-800_3	gi|255545428|ref|XP_002513774.1|	Ricinus communis	52.4	1.8e-06	144	flavonol synthase, putative [Ricinus communis]	flavonol synthase activity (GO:0045431);oxidoreductase activity, acting on paired donors, with incorporation or reduction of molecular oxygen, 2-oxoglutarate as one donor, and incorporation of one atom each of oxygen into both donors (GO:0016706);oxidoreductase activity (GO:0016491)	flavonol biosynthetic process (GO:0051555)
estPama_needle_1509-800_3	gi|357474781|ref|XP_003607676.1|	Medicago truncatula	96.7	1.1e-19	189	Annotation was added to scaffolds in November 2011~Long chain fatty alcohol oxidase FAO1 [Medicago truncatula]	long-chain-alcohol oxidase activity (GO:0046577);oxidoreductase activity, acting on CH-OH group of donors (GO:0016614);flavin adenine dinucleotide binding (GO:0050660)
estPama_needle_BSC1-1184-700_5	gi|255583342|ref|XP_002532432.1|	Ricinus communis	182.2	3e-45	291	snrnp sm protein, putative [Ricinus communis]
estPama_needle_2405-800_3	gi|255560211|ref|XP_002521123.1|	Ricinus communis	43.5	0.00049	99	3-ketoacyl-CoA thiolase B, putative [Ricinus communis]
estPama_needle_1511-700_5	gi|297842980|ref|XP_002889371.1|	Arabidopsis lyrata subsp. lyrata	43.9	0.0009	174	UDP-glucoronosyl/UDP-glucosyl transferase family protein [Arabidopsis lyrata subsp. lyrata]	transferase activity, transferring hexosyl groups (GO:0016758);transferase activity, transferring glycosyl groups (GO:0016757)	metabolic process (GO:0008152)
estPama_needle_Contig448	gi|359497525|ref|XP_003635553.1|	Vitis vinifera	114.8	3.1e-25	183	PREDICTED: tubulin alpha-1 chain-like, partial [Vitis vinifera]
estPama_needle_BSc1-751-800_3	gi|255072331|ref|XP_002499840.1|	Micromonas sp. RCC299	33.9	0.75	87	cold-shock protein [Micromonas sp. RCC299]
estPama_needle_2738-700_5	gi|297844602|ref|XP_002890182.1|	Arabidopsis lyrata subsp. lyrata	127.1	1.5e-28	255	ATMLO14 [Arabidopsis lyrata subsp. lyrata]	oxidoreductase activity (GO:0016491);electron carrier activity (GO:0009055);4 iron, 4 sulfur cluster binding (GO:0051539);oxidoreductase activity, acting on NADH or NADPH (GO:0016651);iron-sulfur cluster binding (GO:0051536)
estPama_needle_1840-700_5	gi|15231313|ref|NP_190189.1|	Arabidopsis thaliana	210.3	1.3e-53	411	histone H2B [Arabidopsis thaliana]	DNA binding (GO:0003677)	nucleosome assembly (GO:0006334)
estPama_needle_2901-700_5	gi|357497317|ref|XP_003618947.1|	Medicago truncatula	100.9	4.6e-21	174	Superoxide dismutase [Medicago truncatula]	oxidoreductase activity (GO:0016491);antioxidant activity (GO:0016209);superoxide dismutase activity (GO:0004784)	oxidation-reduction process (GO:0055114);superoxide metabolic process (GO:0006801)
estPama_needle_BSC1-983-700_5	gi|353351808|ref|YP_004891690.1|	Picea morrisonicola	151.8	2.8e-36	222	ribosomal protein S7 (chloroplast) [Picea morrisonicola]	rRNA binding (GO:0019843);RNA binding (GO:0003723)	translation (GO:0006412)
estPama_needle_Contig455	gi|149390251|ref|YP_001294081.1|	Chloranthus spicatus	37.7	0.032	123	photosystem II protein K (chloroplast) [Chloranthus spicatus]		photosynthesis (GO:0015979)
estPama_needle_BSC1-1198-800_3	gi|18394184|ref|NP_563961.1|	Arabidopsis thaliana	100.1	9.3e-21	216	chaperonin 10 [Arabidopsis thaliana]	ATP binding (GO:0005524);chaperone binding (GO:0051087)	response to hydrogen peroxide (GO:0042542);response to endoplasmic reticulum stress (GO:0034976);indoleacetic acid biosynthetic process (GO:0009684);tryptophan catabolic process (GO:0006569);response to heat (GO:0009408);protein folding (GO:0006457);response to high light intensity (GO:0009644)
estPama_needle_BSC1-604-700_5	gi|356553686|ref|XP_003545184.1|	unspecified	40.4	0.0069	141	uninformative
estPama_needle_1702-700_5	gi|115467898|ref|NP_001057548.1|	Oryza sativa Japonica Group	95.5	3.9e-19	213	Similar to Bundle sheath defective protein 2. (Os06t0332800-01) [Oryza sativa Japonica Group]
estPama_needle_BSC1-1064-800_3	gi|255546083|ref|XP_002514101.1|	Ricinus communis	84.3	4.9e-16	189	Thioredoxin, putative [Ricinus communis]	electron carrier activity (GO:0009055);protein disulfide oxidoreductase activity (GO:0015035)	glycerol ether metabolic process (GO:0006662)
estPama_needle_1313-700_5	gi|255555289|ref|XP_002518681.1|	Ricinus communis	72.8	2.1e-12	252	50S ribosomal protein L10, putative [Ricinus communis]		ribosome biogenesis (GO:0042254)
estPama_needle_2063-800_3	gi|351721255|ref|NP_001237971.1|	Glycine max	141	5.8e-33	264	granule bound starch synthase Ia [Glycine max]	starch synthase activity (GO:0009011)	biosynthetic process (GO:0009058)
estPama_needle_1648-700_5	gi|334188522|ref|NP_001190580.1|	Arabidopsis thaliana	75.9	2.6e-13	207	Thioesterase-like protein [Arabidopsis thaliana]	oxidoreductase activity (GO:0016491)	metabolic process (GO:0008152)
estPama_needle_2120-800_3	gi|145324176|ref|NP_001077677.1|	Arabidopsis thaliana	48.9	2.6e-05	273	ECA1 gametogenesis related family protein [Arabidopsis thaliana]
estPama_needle_2090-800_3	gi|224102515|ref|XP_002312708.1|	Populus trichocarpa	251.5	6e-66	519	porin/voltage-dependent anion-selective channel protein [Populus trichocarpa]	voltage-gated anion channel activity (GO:0008308)	regulation of anion transport (GO:0044070);defense response to bacterium (GO:0042742);transmembrane transport (GO:0055085);response to bacterium (GO:0009617)
estPama_needle_2343-700_5	gi|115482272|ref|NP_001064729.1|	Oryza sativa Japonica Group	96.7	1e-19	234	Similar to Glycine-rich cell wall structural protein 2 precursor. (Os10t0450900-02) [Oryza sativa Japonica Group]
estPama_needle_BSC1-580-800_3	gi|356559149|ref|XP_003547863.1|	Glycine max	96.7	1.9e-19	270	PREDICTED: beta-glucosidase 11-like [Glycine max]
estPama_needle_BSC1-981-700_5	gi|357436849|ref|XP_003588700.1|	Medicago truncatula	68.9	2e-11	186	Taxadien-5-alpha-ol O-acetyltransferase [Medicago truncatula]	transferase activity, transferring acyl groups other than amino-acyl groups (GO:0016747)
estPama_needle_2862-700_5	gi|115465471|ref|NP_001056335.1|	Oryza sativa Japonica Group	66.6	5.7e-11	99	Similar to 60S ribosomal protein L18a-1. (Os05t0565000-01) [Oryza sativa Japonica Group]
estPama_needle_2155-800_3	gi|226530607|ref|NP_001149602.1|	Zea mays	37.7	0.021	75	40S ribosomal protein S27 [Zea mays]
estPama_needle_Contig456	gi|115456211|ref|NP_001051706.1|	Oryza sativa Japonica Group	92.8	1.7e-18	225	NAD(P)-binding domain containing protein. (Os03t0818200-01) [Oryza sativa Japonica Group]
estPama_needle_BSC1-994-700_5	gi|308804049|ref|XP_003079337.1|	Ostreococcus tauri	103.6	2.5e-21	510	COG0697: Permeases of the drug/metabolite transporter (ISS) [Ostreococcus tauri]	zinc ion binding (GO:0008270)
estPama_needle_BSC1-422-700_5	gi|225453454|ref|XP_002276342.1|	Vitis vinifera	62.4	1.1e-09	102	PREDICTED: autophagy-related protein 3 [Vitis vinifera]
estPama_needle_2733-800_3	gi|255587307|ref|XP_002534222.1|	Ricinus communis	124.8	3.5e-28	207	myo-inositol-1 phosphate synthase, putative [Ricinus communis]	nucleotide binding (GO:0000166);isomerase activity (GO:0016853)	phospholipid biosynthetic process (GO:0008654);inositol biosynthetic process (GO:0006021)
estPama_needle_Contig449	gi|225425420|ref|XP_002277906.1|	Vitis vinifera	172.2	3.6e-42	396	PREDICTED: chlorophyll a-b binding protein, chloroplastic [Vitis vinifera]		photosynthesis (GO:0015979);photosynthesis, light harvesting (GO:0009765)
estPama_needle_BSC1-1021-800_3	gi|356563300|ref|XP_003549902.1|	Glycine max	78.6	4.7e-14	237	PREDICTED: acid beta-fructofuranosidase-like isoform 1 [Glycine max]	beta-fructofuranosidase activity (GO:0004564);sucrose alpha-glucosidase activity (GO:0004575)	carbohydrate metabolic process (GO:0005975)
estPama_needle_1700-700_5	gi|225457949|ref|XP_002274505.1|	Vitis vinifera	47.4	8.2e-05	234	PREDICTED: chaperone protein dnaJ 11, chloroplastic-like [Vitis vinifera]
estPama_needle_2973-700_5	gi|225465809|ref|XP_002262773.1|	Vitis vinifera	365.9	2.6e-100	567	PREDICTED: peptidyl-prolyl cis-trans isomerase H [Vitis vinifera]	isomerase activity (GO:0016853)	protein folding (GO:0006457);protein peptidyl-prolyl isomerization (GO:0000413)
estPama_needle_2990-800_3	gi|356559316|ref|XP_003547946.1|	Glycine max	151	6.5e-36	282	PREDICTED: peptidyl-prolyl cis-trans isomerase Pin1-like [Glycine max]
estPama_needle_Contig454	gi|356548015|ref|XP_003542399.1|	Glycine max	284.3	7.2e-76	447	PREDICTED: polyubiquitin-A-like [Glycine max]
estPama_needle_2940-800_3	gi|357487155|ref|XP_003613865.1|	Medicago truncatula	68.6	5.1e-11	231	Endoplasmic reticulum membrane protein, putative [Medicago truncatula]
estPama_needle_2965-800_3	gi|168065224|ref|XP_001784554.1|	Physcomitrella patens subsp. patens	240.4	9.9e-63	372	condensin complex component SMC3 [Physcomitrella patens subsp. patens]	ATP binding (GO:0005524)	chromosome organization (GO:0051276)
estPama_needle_1739-700_5	gi|302833329|ref|XP_002948228.1|	Volvox carteri f. nagariensis	62	2.4e-09	180	metalloproteinase, extracellular matrix glycoprotein VMP10, partial [Volvox carteri f. nagariensis]
estPama_needle_BSC1-1066-700_5	gi|297801426|ref|XP_002868597.1|	Arabidopsis lyrata subsp. lyrata	87	1.9e-16	498	zinc finger family protein [Arabidopsis lyrata subsp. lyrata]	zinc ion binding (GO:0008270)
estPama_needle_1927-700_5	gi|79502976|ref|NP_195739.2|	Arabidopsis thaliana	46.6	5.3e-05	84	laccase 10 [Arabidopsis thaliana]
estPama_needle_2953-700_5	gi|255560287|ref|XP_002521161.1|	Ricinus communis	160.2	1.7e-38	462	photosystem I reaction center subunit IV A, chloroplast precursor [Ricinus communis]		photosynthesis (GO:0015979)
estPama_needle_1474-700_5	gi|297725733|ref|NP_001175230.1|	Oryza sativa Japonica Group	218.4	3.4e-56	315	Similar to 60S ribosomal protein L44. (Os07t0523500-01)%3BSimilar to 60S ribosomal protein L44. (Os07t0523500-02)%3BNon-protein coding transcript. (Os07t0523500-03) [Oryza sativa Japonica Group]
estPama_needle_1629-800_3	gi|359479655|ref|XP_003632320.1|	Vitis vinifera	33.1	0.47	60	PREDICTED: type I inositol-1,4,5-trisphosphate 5-phosphatase CVP2-like [Vitis vinifera]
estPama_needle_2940-700_5	gi|225457377|ref|XP_002284835.1|	Vitis vinifera	268.1	7.8e-71	594	PREDICTED: uncharacterized endoplasmic reticulum membrane protein C16E8.02-like [Vitis vinifera]
estPama_needle_Contig450	gi|15230779|ref|NP_187329.1|	Arabidopsis thaliana	117.1	2.1e-25	531	thioredoxin-like protein CITRX [Arabidopsis thaliana]	electron carrier activity (GO:0009055);protein-disulfide reductase activity (GO:0047134);protein disulfide oxidoreductase activity (GO:0015035)	glycerol ether metabolic process (GO:0006662);positive regulation of transcription, DNA-dependent (GO:0045893);rRNA processing (GO:0006364);chloroplast organization (GO:0009658);plastid organization (GO:0009657);protein targeting to chloroplast (GO:0045036);cell redox homeostasis (GO:0045454);transcription from plastid promoter (GO:0042793)
estPama_needle_BSC1-621-700_5	gi|115449185|ref|NP_001048372.1|	Oryza sativa Japonica Group	131.3	8.8e-30	291	Similar to Snf1-related kinase interacting protein SKI1. (Os02t0793900-01) [Oryza sativa Japonica Group]
estPama_needle_2749-700_5	gi|357137703|ref|XP_003570439.1|	Brachypodium distachyon	55.1	2.1e-07	84	PREDICTED: aquaporin PIP1-5-like [Brachypodium distachyon]	transporter activity (GO:0005215)	transmembrane transport (GO:0055085);transport (GO:0006810)
estPama_needle_BSC1-395-800_3	gi|115476534|ref|NP_001061863.1|	Oryza sativa Japonica Group	37	0.051	99	NADH-ubiquinone oxidoreductase%2C 21kDa subunit%2C N-terminal domain containing protein. (Os08t0431500-01)%3BSimilar to predicted protein. (Os08t0431500-02), partial [Oryza sativa Japonica Group]
estPama_needle_2248-800_3	gi|297850988|ref|XP_002893375.1|	Arabidopsis lyrata subsp. lyrata	189.9	1.3e-47	303	dehydration-responsive family protein [Arabidopsis lyrata subsp. lyrata]		methylation (GO:0032259)
estPama_needle_2692-700_5	gi|225445557|ref|XP_002285309.1|	Vitis vinifera	113.6	1.4e-24	366	PREDICTED: blue copper protein-like [Vitis vinifera]
estPama_needle_BSC1-576-800_3	gi|356520651|ref|XP_003528974.1|	Glycine max	144.1	8.4e-34	366	PREDICTED: glutamine synthetase PR-2-like [Glycine max]
estPama_needle_2913-700_5	gi|225436624|ref|XP_002280005.1|	Vitis vinifera	183.3	1.5e-45	366	PREDICTED: minor histocompatibility antigen H13 [Vitis vinifera]	aspartic-type endopeptidase activity (GO:0004190)
estPama_needle_1404-800_3	gi|115463773|ref|NP_001055486.1|	Oryza sativa Japonica Group	263.5	1.4e-69	468	Protein of unknown function DUF477 family protein. (Os05t0401100-01)%3BProtein of unknown function DUF477 family protein. (Os05t0401100-02) [Oryza sativa Japonica Group]
estPama_needle_2238-700_5	gi|225444515|ref|XP_002274769.1|	Vitis vinifera	525.4	4.3e-148	930	PREDICTED: peroxidase 42 isoform 1 [Vitis vinifera]	heme binding (GO:0020037);oxidoreductase activity (GO:0016491);peroxidase activity (GO:0004601)	oxidation-reduction process (GO:0055114);response to oxidative stress (GO:0006979)
estPama_needle_2493-700_5	gi|302794045|ref|XP_002978787.1|	Selaginella moellendorffii	239.6	2.5e-62	504	ubiquitin-conjugating enzyme 19, E2 [Selaginella moellendorffii]	ligase activity (GO:0016874);nucleotide binding (GO:0000166);acid-amino acid ligase activity (GO:0016881)
estPama_needle_2720-800_3	gi|7524650|ref|NP_042404.1|	unspecified	47.4	7.4e-05	93	uninformative
estPama_needle_2915-700_5	gi|357468737|ref|XP_003604653.1|	Medicago truncatula	263.1	2.7e-69	702	Chlorophyll a-b binding protein [Medicago truncatula]		photosynthesis (GO:0015979);photosynthesis, light harvesting (GO:0009765)
estPama_needle_BSC1-501-800_3	gi|357517381|ref|XP_003628979.1|	Medicago truncatula	47.8	4e-05	132	Defensin [Medicago truncatula]
estPama_needle_2423-700_5	gi|255586911|ref|XP_002534058.1|	Ricinus communis	218	5.1e-56	360	60S ribosomal protein L34, putative [Ricinus communis]		translation (GO:0006412)
estPama_needle_BSC1-58_5	gi|225434135|ref|XP_002277631.1|	Vitis vinifera	195.7	2.3e-49	291	PREDICTED: U5 small nuclear ribonucleoprotein 40 kDa protein-like [Vitis vinifera]
estPama_needle_Contig461	gi|357497317|ref|XP_003618947.1|	Medicago truncatula	100.9	4.5e-21	174	Superoxide dismutase [Medicago truncatula]	oxidoreductase activity (GO:0016491);antioxidant activity (GO:0016209);superoxide dismutase activity (GO:0004784)	oxidation-reduction process (GO:0055114);superoxide metabolic process (GO:0006801)
estPama_needle_2294-800_3	gi|357503891|ref|XP_003622234.1|	Medicago truncatula	40.8	0.0046	78	Senescence-associated protein [Medicago truncatula]
estPama_needle_BSc1-751-700_5	gi|255583736|ref|XP_002532621.1|	Ricinus communis	63.5	5.2e-10	117	histone h2b, putative [Ricinus communis]	DNA binding (GO:0003677)	nucleosome assembly (GO:0006334)
estPama_needle_Contig453	gi|115484359|ref|NP_001065841.1|	Oryza sativa Japonica Group	85.5	4.5e-16	363	Similar to Anth (Pollen-specific desiccation-associated LLA23 protein). (Os11t0167800-01) [Oryza sativa Japonica Group]
estPama_needle_Contig457	gi|302774302|ref|XP_002970568.1|	unspecified	51.6	5.4e-06	159	uninformative
estPama_needle_BSC1-328-800_3	gi|297815030|ref|XP_002875398.1|	Arabidopsis lyrata subsp. lyrata	84.7	2.5e-16	135	LHCB2:4 [Arabidopsis lyrata subsp. lyrata]		photosynthesis (GO:0015979);photosynthesis, light harvesting (GO:0009765)
estPama_needle_2523-700_5	gi|255537691|ref|XP_002509912.1|	Ricinus communis	135.2	3e-31	246	50S ribosomal protein L18, chloroplast precursor, putative [Ricinus communis]		translation (GO:0006412)
estPama_needle_BSC1-588-800_3	gi|18405196|ref|NP_564675.1|	Arabidopsis thaliana	100.1	1e-20	171	polyubiquitin 12 [Arabidopsis thaliana]		cellular protein modification process (GO:0006464)
estPama_needle_1583-800_3	gi|357121293|ref|XP_003562355.1|	Brachypodium distachyon	63.2	7.7e-10	132	PREDICTED: transmembrane protein 14C-like isoform 2 [Brachypodium distachyon]
estPama_needle_2841-800_3	gi|357472637|ref|XP_003606603.1|	Medicago truncatula	62	1.4e-09	105	60S ribosomal protein L35 [Medicago truncatula]		translation (GO:0006412)
estPama_needle_BSC1-1075-800_3	gi|225441573|ref|XP_002281426.1|	Vitis vinifera	148.3	5e-35	381	PREDICTED: eukaryotic translation initiation factor 3 subunit C-like [Vitis vinifera]	translation initiation factor activity (GO:0003743)	translation (GO:0006412)
estPama_needle_1788-700_5	gi|15233968|ref|NP_195574.1|	Arabidopsis thaliana	244.6	7e-64	453	transcription repressor MYB4 [Arabidopsis thaliana]	sequence-specific DNA binding transcription factor activity (GO:0003700);DNA binding (GO:0003677)	regulation of phenylpropanoid metabolic process (GO:2000762);response to UV-B (GO:0010224);response to wounding (GO:0009611);negative regulation of transcription, DNA-dependent (GO:0045892);polyamine catabolic process (GO:0006598);oligopeptide transport (GO:0006857);coumarin biosynthetic process (GO:0009805);cellular modified amino acid biosynthetic process (GO:0042398);response to jasmonic acid …
estPama_needle_BSC1-410-800_3	gi|357490465|ref|XP_003615520.1|	Medicago truncatula	166	2.1e-40	303	Fructose-bisphosphate aldolase [Medicago truncatula]	catalytic activity (GO:0003824);lyase activity (GO:0016829)	glycolysis (GO:0006096)
estPama_needle_Contig464	gi|357506615|ref|XP_003623596.1|	Medicago truncatula	38.5	0.02	120	Non-specific lipid-transfer protein [Medicago truncatula]		lipid transport (GO:0006869);transport (GO:0006810)
estPama_needle_Contig465	gi|115470525|ref|NP_001058861.1|	Oryza sativa Japonica Group	48.5	1.1e-05	75	Non-protein coding transcript. (Os07t0139600-01), partial [Oryza sativa Japonica Group]
estPama_needle_2234-700_5	gi|145408433|ref|YP_001152056.1|	unspecified	109.4	1.2e-23	162	uninformative
estPama_needle_1412-800_3	gi|145361806|ref|NP_850585.2|	Arabidopsis thaliana	100.5	6.8e-21	207	putative peroxisomal (S)-2-hydroxy-acid oxidase 2 [Arabidopsis thaliana]
estPama_needle_2183-700_5	gi|255582168|ref|XP_002531878.1|	Ricinus communis	100.9	1.3e-20	336	RALFL33, putative [Ricinus communis]
estPama_needle_BSC1-1024-700_5	gi|356505681|ref|XP_003521618.1|	Glycine max	40.8	0.0079	165	PREDICTED: putative DNA-binding protein ESCAROLA-like [Glycine max]
estPama_needle_2080-800_3	gi|297848418|ref|XP_002892090.1|	unspecified	34.7	0.19	63	uninformative
estPama_needle_1259-700_5	gi|255582683|ref|XP_002532120.1|	Ricinus communis	75.9	1.3e-13	141	50S ribosomal protein L13, putative [Ricinus communis]		translation (GO:0006412)
estPama_needle_2942-700_5	gi|226506294|ref|NP_001148924.1|	Zea mays	151.8	4.1e-36	330	vacuolar ATP synthase subunit G [Zea mays]	hydrolase activity, acting on acid anhydrides, catalyzing transmembrane movement of substances (GO:0016820)	proton transport (GO:0015992)
estPama_needle_BSC1-395-700_5	gi|115476534|ref|NP_001061863.1|	Oryza sativa Japonica Group	109.4	1.7e-23	222	NADH-ubiquinone oxidoreductase%2C 21kDa subunit%2C N-terminal domain containing protein. (Os08t0431500-01)%3BSimilar to predicted protein. (Os08t0431500-02), partial [Oryza sativa Japonica Group]
estPama_needle_Contig463	gi|297724251|ref|NP_001174489.1|	Oryza sativa Japonica Group	52.8	1.7e-06	156	Similar to Hydroxyproline-rich glycoprotein DZ-HRGP precursor. (Os05t0516400-01), partial [Oryza sativa Japonica Group]
estPama_needle_3007-700_5	gi|357441493|ref|XP_003591024.1|	Medicago truncatula	231.9	3.9e-60	414	40S ribosomal protein S24 [Medicago truncatula]	nucleotide binding (GO:0000166)	translation (GO:0006412)
estPama_needle_BSC1-632-800_3	gi|255578852|ref|XP_002530280.1|	Ricinus communis	177.6	6.2e-44	288	Aquaporin PIP2.1, putative [Ricinus communis]	transporter activity (GO:0005215)	transmembrane transport (GO:0055085);transport (GO:0006810)
estPama_needle_BSC1-954-700_5	gi|297812201|ref|XP_002873984.1|	Arabidopsis lyrata subsp. lyrata	174.9	4.2e-43	279	ribosomal protein L7Ae/L30e/S12e/Gadd45 family protein [Arabidopsis lyrata subsp. lyrata]		ribosome biogenesis (GO:0042254)
estPama_needle_1357-700_5	gi|225464063|ref|XP_002269289.1|	Vitis vinifera	45.8	0.00011	105	PREDICTED: uncharacterized protein C6C3.02c [Vitis vinifera]
estPama_needle_2929-700_5	gi|302845100|ref|XP_002954089.1|	unspecified	37.4	0.053	120	uninformative
estPama_needle_1484-700_5	gi|357491477|ref|XP_003616026.1|	Medicago truncatula	98.6	2e-20	156	Expansin [Medicago truncatula]
estPama_needle_1822-700_5	gi|115473743|ref|NP_001060470.1|	Oryza sativa Japonica Group	107.5	5.4e-23	201	Cytochrome c oxidase%2C subunit VIIa domain containing protein. (Os07t0647500-01) [Oryza sativa Japonica Group]
estPama_needle_1387-700_5	gi|353351807|ref|YP_004891689.1|	Picea morrisonicola	199.1	2e-50	291	hypothetical protein PimoC_p002 (chloroplast) [Picea morrisonicola]	ATP binding (GO:0005524);nucleotide binding (GO:0000166);nucleoside-triphosphatase activity (GO:0017111)
estPama_needle_BSC1-207-700_5	gi|15240363|ref|NP_198600.1|	unspecified	40.8	0.0075	171	uninformative		biological_process (GO:0008150)
estPama_needle_BSC1-1005-700_5	gi|351721559|ref|NP_001238237.1|	Glycine max	54.3	4.6e-07	123	calmodulin [Glycine max]	calcium ion binding (GO:0005509)
estPama_needle_BSC1-1060-700_5	gi|357159969|ref|XP_003578616.1|	Brachypodium distachyon	123.2	1.1e-27	222	PREDICTED: exosome complex component CSL4-like [Brachypodium distachyon]
estPama_needle_BSC1-585-800_3	gi|212721652|ref|NP_001131276.1|	Zea mays	87.4	1.1e-16	240	histone H3.2 [Zea mays]	DNA binding (GO:0003677)	nucleosome assembly (GO:0006334)
estPama_needle_1693-700_5	gi|356531756|ref|XP_003534442.1|	Glycine max	155.6	4.9e-37	432	PREDICTED: putative esterase HI_1161-like [Glycine max]
estPama_needle_1263-700_5	gi|255582939|ref|XP_002532240.1|	Ricinus communis	177.2	1.5e-43	522	30S ribosomal protein S20, putative [Ricinus communis]	RNA binding (GO:0003723)	translation (GO:0006412)
estPama_needle_2402-700_5	gi|162461600|ref|NP_001105417.1|	Zea mays	51.6	5.1e-06	252	extensin [Zea mays]		cellular cell wall organization (GO:0007047)
estPama_needle_2379-700_5	gi|255575861|ref|XP_002528828.1|	Ricinus communis	107.5	8e-23	249	Glycolipid transfer protein, putative [Ricinus communis]	glycolipid transporter activity (GO:0017089);glycolipid binding (GO:0051861)	glycolipid transport (GO:0046836)
estPama_needle_2293-700_5	gi|356532421|ref|XP_003534771.1|	Glycine max	35.8	0.33	264	PREDICTED: WPP domain-associated protein-like [Glycine max]
estPama_needle_1880-700_5	gi|115470525|ref|NP_001058861.1|	Oryza sativa Japonica Group	46.2	5.5e-05	75	Non-protein coding transcript. (Os07t0139600-01), partial [Oryza sativa Japonica Group]
estPama_needle_BSC1-962-800_3	gi|357132161|ref|XP_003567700.1|	Brachypodium distachyon	107.5	5.9e-23	213	PREDICTED: alanyl-tRNA synthetase-like [Brachypodium distachyon]
estPama_needle_1916-700_5	gi|225427108|ref|XP_002277546.1|	Vitis vinifera	58.9	1.9e-08	105	PREDICTED: dolichol phosphate-mannose biosynthesis regulatory protein [Vitis vinifera]		macromolecule biosynthetic process (GO:0009059)
estPama_needle_Contig462	gi|255581578|ref|XP_002531594.1|	Ricinus communis	149.8	1.3e-35	231	40S ribosomal protein S5, putative [Ricinus communis]	RNA binding (GO:0003723)	translation (GO:0006412)
estPama_needle_2297-800_3	gi|255545488|ref|XP_002513804.1|	Ricinus communis	86.3	2.5e-16	390	Caldesmon, putative [Ricinus communis]
estPama_needle_2858-700_5	gi|356563924|ref|XP_003550207.1|	Glycine max	83.2	1e-15	192	PREDICTED: NADH dehydrogenase [ubiquinone] 1 beta subcomplex subunit 3-B [Glycine max]
estPama_needle_Contig467	gi|356552422|ref|XP_003544567.1|	Glycine max	507.7	8.6e-143	936	PREDICTED: fructose-bisphosphate aldolase, cytoplasmic isozyme 1-like [Glycine max]	catalytic activity (GO:0003824)	glycolysis (GO:0006096)
estPama_needle_2101-800_3	gi|255546239|ref|XP_002514179.1|	Ricinus communis	90.5	7e-18	207	Charged multivesicular body protein 4b, putative [Ricinus communis]
estPama_needle_1489-700_5	gi|356520322|ref|XP_003528812.1|	Glycine max	335.1	4.8e-91	597	PREDICTED: 60S ribosomal protein L5-like [Glycine max]
estPama_needle_2484-700_5	gi|357469969|ref|XP_003605269.1|	Medicago truncatula	71.2	5.5e-12	210	Non-specific lipid-transfer protein [Medicago truncatula]		lipid transport (GO:0006869);transport (GO:0006810)
estPama_needle_1808-700_5	gi|225452340|ref|XP_002274098.1|	Vitis vinifera	80.1	6.5e-15	138	PREDICTED: 60S ribosomal protein L27a-3 [Vitis vinifera]		translation (GO:0006412)
estPama_needle_3037-700_5	gi|15218553|ref|NP_172520.1|	Arabidopsis thaliana	191.4	7.9e-48	402	Iron-sulfur assembly protein IscA [Arabidopsis thaliana]	structural molecule activity (GO:0005198);iron-sulfur cluster binding (GO:0051536)	iron-sulfur cluster assembly (GO:0016226);hydrogen peroxide catabolic process (GO:0042744)
estPama_needle_2178-700_5	gi|225443154|ref|XP_002263869.1|	Vitis vinifera	71.2	4.5e-12	156	PREDICTED: lamin-like protein [Vitis vinifera]	copper ion binding (GO:0005507)
estPama_needle_BSC1-1137-700_5	gi|255567325|ref|XP_002524642.1|	Ricinus communis	197.6	1.2e-49	459	carbonic anhydrase, putative [Ricinus communis]	lyase activity (GO:0016829);carbonate dehydratase activity (GO:0004089)	carbon utilization (GO:0015976)
estPama_needle_Contig459	gi|302800742|ref|XP_002982128.1|	Selaginella moellendorffii	253.8	1e-66	432	ubiquitin-conjugating enzyme 11, E2 [Selaginella moellendorffii]	ligase activity (GO:0016874);nucleotide binding (GO:0000166);acid-amino acid ligase activity (GO:0016881)
estPama_needle_BSC1-1106-700_5	gi|115448307|ref|NP_001047933.1|	Oryza sativa Japonica Group	266.5	1.9e-70	477	Similar to X7 (Fragment). (Os02t0717500-01) [Oryza sativa Japonica Group]
estPama_needle_BSC1-599-700_5	gi|255559635|ref|XP_002520837.1|	Ricinus communis	39.7	0.018	132	LOB domain-containing protein, putative [Ricinus communis]
estPama_needle_2143-700_5	gi|297612433|ref|NP_001068508.2|	Oryza sativa Japonica Group	35	0.77	111	Armadillo-like helical domain containing protein. (Os11t0695900-01) [Oryza sativa Japonica Group]
estPama_needle_2021-800_3	gi|115476522|ref|NP_001061857.1|	Oryza sativa Japonica Group	125.6	3.1e-28	300	Similar to Threonine endopeptidase. (Os08t0430600-01)%3BSimilar to Threonine endopeptidase. (Os08t0430600-02) [Oryza sativa Japonica Group]
estPama_needle_2325-700_5	gi|357506033|ref|XP_003623305.1|	Medicago truncatula	403.7	1.3e-111	711	Proliferation-associated protein 2G4 [Medicago truncatula]	metalloexopeptidase activity (GO:0008235);aminopeptidase activity (GO:0004177)	cellular process (GO:0009987)
estPama_needle_BSC1-651-700_5	gi|225446672|ref|XP_002281964.1|	Vitis vinifera	38.5	0.035	120	PREDICTED: probable endopeptidase p60-like [Vitis vinifera]
estPama_needle_1696-800_3	gi|225436442|ref|XP_002274210.1|	Vitis vinifera	44.3	0.00042	129	PREDICTED: pheophorbide a oxygenase, chloroplastic [Vitis vinifera]	oxidoreductase activity (GO:0016491);chlorophyllide a oxygenase [overall] activity (GO:0010277);2 iron, 2 sulfur cluster binding (GO:0051537);iron-sulfur cluster binding (GO:0051536)	oxidation-reduction process (GO:0055114)
estPama_needle_1546-800_3	gi|18409758|ref|NP_565011.1|	Arabidopsis thaliana	47.4	4.8e-05	123	auxin efflux carrier-like protein [Arabidopsis thaliana]	auxin:hydrogen symporter activity (GO:0009672)	transmembrane transport (GO:0055085)
estPama_needle_2638-800_3	gi|357461253|ref|XP_003600908.1|	Medicago truncatula	103.6	8.4e-22	216	DNA-directed RNA polymerases I and III subunit RPAC2 [Medicago truncatula]	DNA-directed RNA polymerase activity (GO:0003899);DNA binding (GO:0003677)
estPama_needle_1399-700_5	gi|358345798|ref|XP_003636962.1|	Medicago truncatula	48.1	5.3e-05	174	F-box protein [Medicago truncatula]
estPama_needle_BSC1-940-800_3	gi|350534878|ref|NP_001234420.1|	Solanum lycopersicum	119	3.3e-26	351	fatty acid hydroperoxide lyase [Solanum lycopersicum]	oxidoreductase activity, acting on paired donors, with incorporation or reduction of molecular oxygen (GO:0016705);heme binding (GO:0020037);electron carrier activity (GO:0009055);iron ion binding (GO:0005506);monooxygenase activity (GO:0004497);lyase activity (GO:0016829)	oxidation-reduction process (GO:0055114)
estPama_needle_BSC1-143_5	gi|356557086|ref|XP_003546849.1|	Glycine max	148.3	4.5e-35	258	PREDICTED: UPF0678 fatty acid-binding protein-like protein At1g79260-like [Glycine max]
estPama_needle_3015-700_5	gi|356496018|ref|XP_003516867.1|	Glycine max	336.7	2.1e-91	660	PREDICTED: chalcone synthase 6-like [Glycine max]	catalytic activity (GO:0003824);transferase activity, transferring acyl groups other than amino-acyl groups (GO:0016747);transferase activity, transferring acyl groups (GO:0016746)	metabolic process (GO:0008152)
estPama_needle_BSC1-498-800_3	gi|357136751|ref|XP_003569967.1|	Brachypodium distachyon	40.4	0.0047	105	PREDICTED: transmembrane ascorbate ferrireductase 1-like [Brachypodium distachyon]
estPama_needle_1310-800_3	gi|302793486|ref|XP_002978508.1|	unspecified	34.3	0.51	90	uninformative
estPama_needle_1499-700_5	gi|356575021|ref|XP_003555641.1|	Glycine max	116.7	1.2e-25	228	PREDICTED: probable inositol transporter 1-like [Glycine max]	substrate-specific transmembrane transporter activity (GO:0022891);transporter activity (GO:0005215)	transmembrane transport (GO:0055085);transport (GO:0006810)
estPama_needle_Contig469	gi|357507201|ref|XP_003623889.1|	unspecified	37.4	0.17	150	uninformative
estPama_needle_2388-700_5	gi|30688804|ref|NP_851060.1|	Arabidopsis thaliana	43.5	0.0023	225	protein Dr1-like protein [Arabidopsis thaliana]	sequence-specific DNA binding (GO:0043565);sequence-specific DNA binding transcription factor activity (GO:0003700);DNA binding (GO:0003677)
estPama_needle_2164-800_3	gi|255537209|ref|XP_002509671.1|	Ricinus communis	88.2	2.9e-17	153	splicing factor yt521-B, putative [Ricinus communis]
estPama_needle_2414-700_5	gi|115476734|ref|NP_001061963.1|	Oryza sativa Japonica Group	115.2	4.2e-25	276	RmlC-like jelly roll fold domain containing protein. (Os08t0455800-01)%3BRmlC-like jelly roll fold domain containing protein. (Os08t0455800-02) [Oryza sativa Japonica Group]
estPama_needle_BSC1-1195-700_5	gi|255582570|ref|XP_002532068.1|	Ricinus communis	229.9	1.4e-59	336	tubulin alpha chain, putative [Ricinus communis]	nucleotide binding (GO:0000166);GTP binding (GO:0005525);GTPase activity (GO:0003924);structural molecule activity (GO:0005198)	microtubule-based process (GO:0007017);protein polymerization (GO:0051258);GTP catabolic process (GO:0006184)
estPama_needle_BSc1-830-800_3	gi|302759719|ref|XP_002963282.1|	Selaginella moellendorffii	57.4	4.8e-08	102	Maf protein-like protein [Selaginella moellendorffii]
estPama_needle_2704-700_5	gi|225445499|ref|XP_002285192.1|	Vitis vinifera	131.7	4.1e-30	240	PREDICTED: heme oxygenase 1, chloroplastic-like [Vitis vinifera]
estPama_needle_1610-800_3	gi|15234785|ref|NP_195588.1|	Arabidopsis thaliana	42	0.003	216	proline-rich protein 4 [Arabidopsis thaliana]		cysteine biosynthetic process (GO:0019344)
estPama_needle_BSc1-853-700_5	gi|357483929|ref|XP_003612251.1|	unspecified	62	2.8e-09	153	uninformative
estPama_needle_2916-700_5	gi|255079196|ref|XP_002503178.1|	Micromonas sp. RCC299	47	0.00016	351	chloroplast envelope anion channel-forming Tic110 family [Micromonas sp. RCC299]
estPama_needle_BSC1-494-800_3	gi|357148020|ref|XP_003574592.1|	Brachypodium distachyon	44.3	0.0005	117	PREDICTED: germin-like protein 8-14-like [Brachypodium distachyon]	nutrient reservoir activity (GO:0045735);manganese ion binding (GO:0030145)
estPama_needle_1711-700_5	gi|255543609|ref|XP_002512867.1|	Ricinus communis	41.6	0.002	153	LRX1, putative [Ricinus communis]
estPama_needle_2414-800_3	gi|297850296|ref|XP_002893029.1|	Arabidopsis lyrata subsp. lyrata	60.5	5.1e-09	132	F14D16.29 [Arabidopsis lyrata subsp. lyrata]
estPama_needle_BSc1-820-700_5	gi|356505965|ref|XP_003521759.1|	Glycine max	234.2	7.7e-61	375	PREDICTED: auxin-induced protein PCNT115-like isoform 1 [Glycine max]
estPama_needle_2983-800_3	gi|225436442|ref|XP_002274210.1|	Vitis vinifera	370.9	8e-102	612	PREDICTED: pheophorbide a oxygenase, chloroplastic [Vitis vinifera]	oxidoreductase activity (GO:0016491);chlorophyllide a oxygenase [overall] activity (GO:0010277);2 iron, 2 sulfur cluster binding (GO:0051537);iron-sulfur cluster binding (GO:0051536)	oxidation-reduction process (GO:0055114)
estPama_needle_BSC1-517-700_5	gi|115463431|ref|NP_001055315.1|	Oryza sativa Japonica Group	109	3.7e-23	387	Protein of unknown function DUF538 domain containing protein. (Os05t0362500-01) [Oryza sativa Japonica Group]
estPama_needle_2658-700_5	gi|293334013|ref|NP_001167864.1|	unspecified	37.4	0.12	177	uninformative
estPama_needle_BSC1-1071-700_5	gi|225449004|ref|XP_002271854.1|	Vitis vinifera	107.5	5.6e-23	195	PREDICTED: uncharacterized protein C24H6.02c [Vitis vinifera]
estPama_needle_BSC1-1030-700_5	gi|302754064|ref|XP_002960456.1|	Selaginella moellendorffii	227.6	6.3e-59	348	ubiquitin-conjugating enzyme 13, E2 [Selaginella moellendorffii]
estPama_needle_BSC1-354-800_3	gi|255543100|ref|XP_002512613.1|	unspecified	47.8	6.2e-05	234	uninformative
estPama_needle_2082-800_3	gi|7524718|ref|NP_042472.1|	unspecified	75.5	2.4e-13	189	uninformative
estPama_needle_1914-700_5	gi|226499246|ref|NP_001148959.1|	Zea mays	58.2	2.3e-08	129	NAD-dependent epimerase/dehydratase [Zea mays]	nucleotide binding (GO:0000166)	response to abscisic acid stimulus (GO:0009737);defense response to bacterium (GO:0042742)
estPama_needle_BSC1-858-700_5	gi|357442487|ref|XP_003591521.1|	Medicago truncatula	169.5	2.6e-41	474	UDP-glucuronic acid decarboxylase [Medicago truncatula]	catalytic activity (GO:0003824);coenzyme binding (GO:0050662)	cellular metabolic process (GO:0044237)
estPama_needle_BSC1-322-700_5	gi|359481669|ref|XP_002274396.2|	Vitis vinifera	112.1	3.6e-24	324	PREDICTED: 30S ribosomal protein S31, chloroplastic-like [Vitis vinifera]
estPama_needle_BSC1-508-800_3	gi|237688587|ref|YP_002905204.1|	Pinus gerardiana	59.3	9.9e-09	99	RNA polymerase beta' subunit (chloroplast) [Pinus gerardiana]	nucleotidyltransferase activity (GO:0016779);transferase activity (GO:0016740);DNA-directed RNA polymerase activity (GO:0003899);DNA binding (GO:0003677)	transcription, DNA-dependent (GO:0006351)
estPama_needle_BSC1-892-800_3	gi|297840829|ref|XP_002888296.1|	Arabidopsis lyrata subsp. lyrata	83.6	9.4e-16	237	gamma-tocopherol methyltransferase [Arabidopsis lyrata subsp. lyrata]	transferase activity (GO:0016740)	metabolic process (GO:0008152);methylation (GO:0032259)
estPama_needle_2469-700_5	gi|255540773|ref|XP_002511451.1|	unspecified	90.1	1.4e-17	198	uninformative
estPama_needle_Contig472	gi|357122998|ref|XP_003563200.1|	Brachypodium distachyon	52	4.6e-06	180	Uncharacterised protein family UPF0497%2C trans-membrane plant subgroup domain containing protein. (Os07t0442900-01)-like [Brachypodium distachyon]
estPama_needle_2249-800_3	gi|357137774|ref|XP_003570474.1|	Brachypodium distachyon	47.8	2.1e-05	81	PREDICTED: zinc finger protein CONSTANS-LIKE 10-like [Brachypodium distachyon]
estPama_needle_1897-700_5	gi|356520543|ref|XP_003528921.1|	Glycine max	63.2	1.3e-09	168	PREDICTED: protein CbxX, chromosomal-like [Glycine max]	nucleotide binding (GO:0000166);nucleoside-triphosphatase activity (GO:0017111)
estPama_needle_2315-800_3	gi|255561142|ref|XP_002521583.1|	Ricinus communis	60.8	6e-09	126	sugar transporter, putative [Ricinus communis]	2-alkenal reductase [NAD(P)] activity (GO:0032440);transmembrane transporter activity (GO:0022857);oxidoreductase activity (GO:0016491)	carbohydrate transport (GO:0008643);transport (GO:0006810);oxidation-reduction process (GO:0055114);transmembrane transport (GO:0055085)
estPama_needle_BSC1-1068-700_5	gi|225459546|ref|XP_002285851.1|	Vitis vinifera	44.3	0.00025	87	PREDICTED: UDP-galactose transporter 1 isoform 2 [Vitis vinifera]
estPama_needle_2649-700_5	gi|255583448|ref|XP_002532483.1|	Ricinus communis	74.3	1.2e-12	399	zinc finger protein, putative [Ricinus communis]	zinc ion binding (GO:0008270)
estPama_needle_1819-700_5	gi|115439403|ref|NP_001043981.1|	Oryza sativa Japonica Group	200.7	1.3e-50	453	Similar to Plasma membrane associated protein-like. (Os01t0699900-01) [Oryza sativa Japonica Group]
estPama_needle_2935-700_5	gi|255567278|ref|XP_002524620.1|	Ricinus communis	220.7	1.1e-56	405	actin depolymerizing factor, putative [Ricinus communis]
estPama_needle_Contig476	gi|115443751|ref|NP_001045655.1|	Oryza sativa Japonica Group	66.6	6.5e-11	117	Similar to 60S ribosomal protein L37-A (L37-1). (Os02t0111700-01) [Oryza sativa Japonica Group]
estPama_needle_1935-700_5	gi|357464909|ref|XP_003602736.1|	Medicago truncatula	169.9	2.4e-41	531	Succinate dehydrogenase assembly factor [Medicago truncatula]		biological_process (GO:0008150);fatty acid catabolic process (GO:0009062)
estPama_needle_Contig475	gi|225442683|ref|XP_002280037.1|	Vitis vinifera	163.3	1.1e-39	261	PREDICTED: probable ADP-ribosylation factor GTPase-activating protein AGD14-like [Vitis vinifera]
estPama_needle_2847-800_3	gi|225449673|ref|XP_002264332.1|	Vitis vinifera	120.2	9e-27	210	PREDICTED: copper transport protein ATOX1 [Vitis vinifera]	metal ion binding (GO:0046872)	metal ion transport (GO:0030001);aging (GO:0007568);high-affinity iron ion transport (GO:0006827);response to salt stress (GO:0009651);response to cadmium ion (GO:0046686);cellular copper ion homeostasis (GO:0006878)
estPama_needle_BSC1-1011-800_3	gi|255555305|ref|XP_002518689.1|	Ricinus communis	74.7	6.2e-13	291	ADP-ribosylation factor, arf, putative [Ricinus communis]	nucleotide binding (GO:0000166)	small GTPase mediated signal transduction (GO:0007264)
estPama_needle_1734-800_3	gi|18417050|ref|NP_567785.1|	Arabidopsis thaliana	137.1	8.9e-32	273	rhodanese-like domain-containing protein [Arabidopsis thaliana]	molecular_function (GO:0003674)	aging (GO:0007568);positive regulation of catalytic activity (GO:0043085);pentose-phosphate shunt (GO:0006098);starch biosynthetic process (GO:0019252);maltose metabolic process (GO:0000023)
estPama_needle_1904-700_5	gi|18416773|ref|NP_567750.1|	Arabidopsis thaliana	144.4	1.3e-33	381	FKBP-like peptidyl-prolyl cis-trans isomerase family protein [Arabidopsis thaliana]	peptidyl-prolyl cis-trans isomerase activity (GO:0003755);FK506 binding (GO:0005528)	protein folding (GO:0006457);histone peptidyl-prolyl isomerization (GO:0000412)
estPama_needle_2781-800_3	gi|356571214|ref|XP_003553774.1|	Glycine max	114	6.3e-25	174	PREDICTED: LOW QUALITY PROTEIN: rRNA-processing protein FCF1 homolog [Glycine max]
estPama_needle_3049-_5	gi|357135272|ref|XP_003569234.1|	Brachypodium distachyon	47.8	5.8e-05	213	PREDICTED: 50S ribosomal protein L34, chloroplastic-like isoform 2 [Brachypodium distachyon]		translation (GO:0006412)
estPama_needle_BSC1-964-800_3	gi|115470897|ref|NP_001059047.1|	Oryza sativa Japonica Group	45.1	0.00014	75	Protein of unknown function DUF2346 domain containing protein. (Os07t0181800-01) [Oryza sativa Japonica Group]
estPama_needle_BSC1-1060-800_3	gi|42568189|ref|NP_568559.2|	Arabidopsis thaliana	47.4	2.8e-05	69	exosome complex component CSL4 [Arabidopsis thaliana]
estPama_needle_2031-700_5	gi|302821187|ref|XP_002992258.1|	unspecified	37.4	0.095	153	uninformative
estPama_needle_2874-700_5	gi|255540429|ref|XP_002511279.1|	Ricinus communis	90.5	7e-18	195	Protein tipD, putative [Ricinus communis]	myosin heavy chain kinase activity (GO:0016905)
estPama_needle_1402-800_3	gi|225424621|ref|XP_002285476.1|	Vitis vinifera	53.5	8.3e-07	174	PREDICTED: serine/threonine-protein kinase AFC2 [Vitis vinifera]	protein kinase activity (GO:0004672);nucleotide binding (GO:0000166);transferase activity, transferring phosphorus-containing groups (GO:0016772);protein serine/threonine kinase activity (GO:0004674)	protein phosphorylation (GO:0006468)
estPama_needle_BSC1-515-700_5	gi|115477511|ref|NP_001062351.1|	Oryza sativa Japonica Group	206.1	3.1e-52	543	Armadillo-type fold domain containing protein. (Os08t0534900-01) [Oryza sativa Japonica Group]
estPama_needle_Contig479	gi|356538644|ref|XP_003537811.1|	Glycine max	56.6	9.8e-08	138	PREDICTED: ubiquitin-conjugating enzyme E2 10-like [Glycine max]
estPama_needle_BSC1-1196-800_3	gi|226506542|ref|NP_001148714.1|	Zea mays	42.4	0.00077	72	60S ribosomal protein L7-1 [Zea mays]
estPama_needle_2162-700_5	gi|226504624|ref|NP_001147307.1|	Zea mays	174.1	1.7e-42	642	protein binding protein [Zea mays]	zinc ion binding (GO:0008270);ubiquitin-protein ligase activity (GO:0004842)	negative regulation of abscisic acid mediated signaling pathway (GO:0009788);response to abscisic acid stimulus (GO:0009737);protein ubiquitination (GO:0016567)
estPama_needle_2236-700_5	gi|255552269|ref|XP_002517179.1|	Ricinus communis	265.8	3.3e-70	555	Stem-specific protein TSJT1, putative [Ricinus communis]
estPama_needle_1789-800_3	gi|226507784|ref|NP_001148704.1|	Zea mays	33.1	0.41	60	low-molecular-weight cysteine-rich protein LCR69 [Zea mays]
estPama_needle_1791-800_3	gi|385153427|ref|YP_006073030.1|	Nitella hyalina	78.6	1.8e-14	126	cob gene product (mitochondrion) [Nitella hyalina]	oxidoreductase activity (GO:0016491);electron carrier activity (GO:0009055);RNA-directed DNA polymerase activity (GO:0003964)	respiratory electron transport chain (GO:0022904)
estPama_needle_BSC1-1116-800_3	gi|225439823|ref|XP_002277319.1|	unspecified	54.3	8.7e-07	249	uninformative
estPama_needle_BSC1-1180-700_5	gi|115486125|ref|NP_001068206.1|	Oryza sativa Japonica Group	87.4	1.3e-16	429	Protein of unknown function DUF538 family protein. (Os11t0594700-00) [Oryza sativa Japonica Group]
estPama_needle_Contig478	gi|357126880|ref|XP_003565115.1|	Brachypodium distachyon	63.2	1.1e-09	189	PREDICTED: metallothionein-like protein 3B-like [Brachypodium distachyon]
estPama_needle_BSC1-351-700_5	gi|255555799|ref|XP_002518935.1|	Ricinus communis	49.7	1.2e-05	147	Beta-1,3-galactosyltransferase sqv-2, putative [Ricinus communis]	galactosylxylosylprotein 3-beta-galactosyltransferase activity (GO:0047220);transferase activity (GO:0016740);galactosyltransferase activity (GO:0008378);transferase activity, transferring glycosyl groups (GO:0016757)
estPama_needle_2779-800_3	gi|351727993|ref|NP_001235900.1|	Glycine max	144.1	6e-34	231	polyubiquitin [Glycine max]
estPama_needle_2468-700_5	gi|115465183|ref|NP_001056191.1|	Oryza sativa Japonica Group	53.5	7.5e-07	162	Similar to Fiber protein Fb11. (Os05t0542100-01) [Oryza sativa Japonica Group]
estPama_needle_2786-700_5	gi|224135737|ref|XP_002322148.1|	unspecified	60.8	1.1e-08	246	uninformative
estPama_needle_BSC1-917-700_5	gi|357507677|ref|XP_003624127.1|	Medicago truncatula	190.3	1.8e-47	447	Glutaredoxin-like protein [Medicago truncatula]	electron carrier activity (GO:0009055);protein disulfide oxidoreductase activity (GO:0015035)
estPama_needle_1605-800_3	gi|15234416|ref|NP_192948.1|	Arabidopsis thaliana	129	2.5e-29	246	sterol-4alpha-methyl oxidase 1-1 [Arabidopsis thaliana]	iron ion binding (GO:0005506);C-4 methylsterol oxidase activity (GO:0000254);4,4-dimethyl-9beta,19-cyclopropylsterol-4alpha-methyl oxidase activity (GO:0080064);oxidoreductase activity (GO:0016491);catalytic activity (GO:0003824)	acetyl-CoA metabolic process (GO:0006084);calcium ion transport (GO:0006816);fatty acid biosynthetic process (GO:0006633);methionine biosynthetic process (GO:0009086);sterol biosynthetic process (GO:0016126);oxidation-reduction process (GO:0055114);Golgi organization (GO:0007030);response to salt stress (GO:0009651);RNA splicing, via endonucleolytic cleavage and ligation (GO:0000394);brassinoster…
estPama_needle_1608-700_5	gi|359495565|ref|XP_002271669.2|	Vitis vinifera	123.6	2.1e-27	345	PREDICTED: blue copper protein [Vitis vinifera]
estPama_needle_BSC1-711-800_3	gi|115465583|ref|NP_001056391.1|	Oryza sativa Japonica Group	177.9	7.4e-44	405	Similar to 3-ketoacyl-CoA synthase. (Os05t0574600-01) [Oryza sativa Japonica Group]
estPama_needle_2107-700_5	gi|225440928|ref|XP_002282913.1|	Vitis vinifera	196.4	2.4e-49	501	PREDICTED: zinc finger A20 and AN1 domain-containing stress-associated protein 4 isoform 1 [Vitis vinifera]	zinc ion binding (GO:0008270);DNA binding (GO:0003677)
estPama_needle_1906-700_5	gi|255552529|ref|XP_002517308.1|	Ricinus communis	161.4	7.5e-39	351	Dual specificity phosphatase Cdc25, putative [Ricinus communis]	protein tyrosine phosphatase activity (GO:0004725)	peptidyl-tyrosine dephosphorylation (GO:0035335)
estPama_needle_1819-800_3	gi|115471773|ref|NP_001059485.1|	Oryza sativa Japonica Group	82.4	2.8e-15	306	AWPM-19-like family protein. (Os07t0422100-01) [Oryza sativa Japonica Group]
estPama_needle_BSC1-288-700_5	gi|358248248|ref|NP_001239847.1|	Glycine max	146	3.5e-34	411	germin-like protein subfamily 3 member 2-like precursor [Glycine max]	nutrient reservoir activity (GO:0045735);manganese ion binding (GO:0030145)
estPama_needle_2859-700_5	gi|225464631|ref|XP_002276087.1|	Vitis vinifera	219.9	2e-56	474	PREDICTED: probable NADH dehydrogenase [ubiquinone] 1 alpha subcomplex subunit 5, mitochondrial [Vitis vinifera]	oxidoreductase activity, acting on NADH or NADPH (GO:0016651)
estPama_needle_2906-800_3	gi|115440863|ref|NP_001044711.1|	Oryza sativa Japonica Group	40.4	0.0036	69	Similar to expressed protein. (Os01t0833200-01) [Oryza sativa Japonica Group]
estPama_needle_2080-700_5	gi|255542618|ref|XP_002512372.1|	Ricinus communis	370.5	1.5e-101	855	peroxisomal membrane protein pmp34, putative [Ricinus communis]		transmembrane transport (GO:0055085);transport (GO:0006810)
estPama_needle_1707-800_3	gi|255539076|ref|XP_002510603.1|	Ricinus communis	172.2	3.9e-42	381	Plastocyanin A, chloroplast precursor, putative [Ricinus communis]	copper ion binding (GO:0005507)
estPama_needle_BSC1-699-700_5	gi|115467040|ref|NP_001057119.1|	Oryza sativa Japonica Group	196.1	2.2e-49	360	Short-chain dehydrogenase/reductase SDR domain containing protein. (Os06t0211300-01) [Oryza sativa Japonica Group]
estPama_needle_BSC1-1185-700_5	gi|255542560|ref|XP_002512343.1|	Ricinus communis	179.5	3.5e-44	435	ring finger protein, putative [Ricinus communis]	zinc ion binding (GO:0008270)
estPama_needle_2970-800_3	gi|225463319|ref|XP_002267838.1|	Vitis vinifera	139.8	1.3e-32	279	PREDICTED: brassinosteroid-regulated protein BRU1 [Vitis vinifera]	xyloglucan:xyloglucosyl transferase activity (GO:0016762)	carbohydrate metabolic process (GO:0005975);cellular glucan metabolic process (GO:0006073)
estPama_needle_BSC1-866-800_3	gi|225438597|ref|XP_002276487.1|	Vitis vinifera	147.5	9.2e-35	378	PREDICTED: cytochrome P450 71A1 [Vitis vinifera]
estPama_needle_BSC1-711-700_5	gi|356517901|ref|XP_003527624.1|	Glycine max	146.7	1.5e-34	375	PREDICTED: 3-ketoacyl-CoA synthase 4-like [Glycine max]
estPama_needle_Contig489	gi|7524650|ref|NP_042404.1|	unspecified	47.4	7.4e-05	93	uninformative
estPama_needle_1744-700_5	gi|259490603|ref|NP_001158958.1|	Zea mays	126.3	3.6e-28	603	neurogenic locus notch protein precursor-like precursor [Zea mays]
estPama_needle_Contig483	gi|302788686|ref|XP_002976112.1|	unspecified	39.3	0.053	183	uninformative	copper ion binding (GO:0005507)
estPama_needle_1996-700_5	gi|18417097|ref|NP_567791.1|	Arabidopsis thaliana	155.6	2.9e-37	291	SUMO-conjugating enzyme UBC9 [Arabidopsis thaliana]	ubiquitin-protein ligase activity (GO:0004842)	ubiquitin-dependent protein catabolic process (GO:0006511)
estPama_needle_1355-700_5	gi|15221191|ref|NP_177567.1|	Arabidopsis thaliana	135.6	2.5e-31	228	60S ribosomal protein L35a-3 [Arabidopsis thaliana]		translation (GO:0006412);ribosome biogenesis (GO:0042254)
estPama_needle_BSC1-513-700_5	gi|255551543|ref|XP_002516817.1|	Ricinus communis	266.5	1.8e-70	492	transferase, transferring glycosyl groups, putative [Ricinus communis]	transferase activity, transferring glycosyl groups (GO:0016757)
estPama_needle_1625-800_3	gi|115447083|ref|NP_001047321.1|	Oryza sativa Japonica Group	58.2	3e-08	159	Cytochrome P450 domain containing protein. (Os02t0596300-01) [Oryza sativa Japonica Group]
estPama_needle_BSc1-830-700_5	gi|302759719|ref|XP_002963282.1|	Selaginella moellendorffii	261.5	7.4e-69	618	Maf protein-like protein [Selaginella moellendorffii]
estPama_needle_2095-700_5	gi|359475059|ref|XP_003631578.1|	Vitis vinifera	359.8	2.5e-98	795	PREDICTED: 5'-methylthioadenosine/S-adenosylhomocysteine nucleosidase 1 isoform 2 [Vitis vinifera]	catalytic activity (GO:0003824)
estPama_needle_BSC1-603-800_3	gi|226531193|ref|NP_001151652.1|	Zea mays	165.2	6.4e-40	588	senescence-associated protein DH [Zea mays]
estPama_needle_2088-700_5	gi|356523666|ref|XP_003530457.1|	Glycine max	76.6	8.3e-14	135	PREDICTED: DUF246 domain-containing protein At1g04910-like [Glycine max]
estPama_needle_BSC1-409-700_5	gi|359479846|ref|XP_002272042.2|	Vitis vinifera	58.2	5.8e-08	264	PREDICTED: probably inactive leucine-rich repeat receptor-like protein kinase IMK2 [Vitis vinifera]
estPama_needle_1717-800_3	gi|255566712|ref|XP_002524340.1|	Ricinus communis	75.1	1.5e-13	102	40S ribosomal protein S18, putative [Ricinus communis]	RNA binding (GO:0003723);nucleic acid binding (GO:0003676)	translation (GO:0006412)
estPama_needle_Contig484	gi|255537647|ref|XP_002509890.1|	Ricinus communis	211.8	5.1e-54	447	Transmembrane protein TPARL, putative [Ricinus communis]
estPama_needle_1843-700_5	gi|293335973|ref|NP_001167662.1|	Zea mays	197.2	1e-49	339	calmodulin [Zea mays]
estPama_needle_Contig482	gi|356552918|ref|XP_003544809.1|	Glycine max	153.7	8.4e-37	216	PREDICTED: cytochrome c oxidase subunit 6b-1-like [Glycine max]	cytochrome-c oxidase activity (GO:0004129)
estPama_needle_1559-800_3	gi|356567931|ref|XP_003552168.1|	Glycine max	38.1	0.021	54	PREDICTED: metallothionein-like protein 2-like isoform 3 [Glycine max]
estPama_needle_BSC1-733-800_3	gi|357137663|ref|XP_003570419.1|	Brachypodium distachyon	41.2	0.0075	183	PREDICTED: putative DNA-binding protein ESCAROLA-like [Brachypodium distachyon]
estPama_needle_2285-800_3	gi|255572702|ref|XP_002527284.1|	Ricinus communis	57.4	4.5e-08	129	Photosystem I reaction center subunit XI, chloroplast precursor, putative [Ricinus communis]		photosynthesis (GO:0015979)
estPama_needle_1797-800_3	gi|357134110|ref|XP_003568661.1|	Brachypodium distachyon	77	9e-14	237	PREDICTED: metallothionein-like protein 2-like [Brachypodium distachyon]
estPama_needle_Contig490	gi|255547594|ref|XP_002514854.1|	Ricinus communis	72.4	2.5e-12	159	transcription factor, putative [Ricinus communis]
estPama_needle_Contig486	gi|115469692|ref|NP_001058445.1|	Oryza sativa Japonica Group	145.2	6.8e-34	459	Protein of unknown function DUF1517 domain containing protein. (Os06t0694800-01) [Oryza sativa Japonica Group]
estPama_needle_1341-700_5	gi|79416715|ref|NP_189117.2|	Arabidopsis thaliana	207.6	7.4e-53	381	mRNA splicing factor, thioredoxin-like U5 snRNP [Arabidopsis thaliana]
estPama_needle_2348-800_3	gi|303291414|ref|XP_003064992.1|	Micromonas pusilla CCMP1545	45.1	0.00038	72	senescence-associated protein [Micromonas pusilla CCMP1545]
estPama_needle_1652-800_3	gi|115465439|ref|NP_001056319.1|	Oryza sativa Japonica Group	39.7	0.0073	99	Drought induced 19 family protein. (Os05t0562200-01) [Oryza sativa Japonica Group]
estPama_needle_1542-700_5	gi|308810637|ref|XP_003082627.1|	Ostreococcus tauri	115.2	2.4e-25	174	GTP-binding regulatory protein beta chain homolog-Ch (ISS) [Ostreococcus tauri]
estPama_needle_1591-700_5	gi|297836292|ref|XP_002886028.1|	Arabidopsis lyrata subsp. lyrata	195.7	4.5e-49	363	mitochondrial ATP synthase g subunit family protein [Arabidopsis lyrata subsp. lyrata]		ATP synthesis coupled proton transport (GO:0015986)
estPama_needle_1408-800_3	gi|237688471|ref|YP_002905090.1|	Picea sitchensis	108.6	2.1e-23	174	cytochrome f (chloroplast) [Picea sitchensis]	iron ion binding (GO:0005506);electron carrier activity (GO:0009055);metal ion binding (GO:0046872)	photosynthesis (GO:0015979);oxidation-reduction process (GO:0055114);electron transport chain (GO:0022900)
estPama_needle_BSC1-182_5	gi|357515015|ref|XP_003627796.1|	Medicago truncatula	124.8	4.9e-28	249	Uridine 5'-monophosphate synthase [Medicago truncatula]	transferase activity, transferring glycosyl groups (GO:0016757);orotate phosphoribosyltransferase activity (GO:0004588);orotidine-5'-phosphate decarboxylase activity (GO:0004590);catalytic activity (GO:0003824)	'de novo' pyrimidine nucleobase biosynthetic process (GO:0006207);'de novo' UMP biosynthetic process (GO:0044205);pyrimidine nucleotide biosynthetic process (GO:0006221);nucleoside metabolic process (GO:0009116);metabolic process (GO:0008152)
estPama_needle_2507-700_5	gi|255553797|ref|XP_002517939.1|	Ricinus communis	201.8	5.4e-51	366	Beta-expansin 3 precursor, putative [Ricinus communis]
estPama_needle_1957-700_5	gi|357514887|ref|XP_003627732.1|	Medicago truncatula	122.9	1.3e-27	192	ATP synthase subunit beta [Medicago truncatula]
estPama_needle_1845-700_5	gi|255581778|ref|XP_002531690.1|	Ricinus communis	124.4	6.7e-28	240	chlorophyll A/B binding protein, putative [Ricinus communis]		photosynthesis (GO:0015979);photosynthesis, light harvesting (GO:0009765)
estPama_needle_Contig488	gi|255576538|ref|XP_002529160.1|	Ricinus communis	167.5	8.4e-41	369	tubulin-specific chaperone B, putative [Ricinus communis]
estPama_needle_2321-700_5	gi|167998414|ref|XP_001751913.1|	Physcomitrella patens subsp. patens	88.2	3.3e-15	477	Qc-SNARE, SYP5 family [Physcomitrella patens subsp. patens]
estPama_needle_BSC1-206-800_3	gi|7524924|ref|NP_045926.1|	Chlorella vulgaris	35.4	0.13	63	hypothetical protein ChvulCp168 (chloroplast) [Chlorella vulgaris]
estPama_needle_1550-800_3	gi|359485723|ref|XP_003633322.1|	Vitis vinifera	53.1	1.2e-06	144	PREDICTED: uncharacterized protein C167.05-like isoform 3 [Vitis vinifera]
estPama_needle_2973-800_3	gi|225465809|ref|XP_002262773.1|	Vitis vinifera	93.2	7.4e-19	141	PREDICTED: peptidyl-prolyl cis-trans isomerase H [Vitis vinifera]	isomerase activity (GO:0016853)	protein folding (GO:0006457);protein peptidyl-prolyl isomerization (GO:0000413)
estPama_needle_1948-800_3	gi|115472099|ref|NP_001059648.1|	Oryza sativa Japonica Group	47.8	2.4e-05	90	Similar to Actin-depolymerizing factor 1 (ADF 1) (ZmABP1) (ZmADF1). (Os07t0484200-01) [Oryza sativa Japonica Group]
estPama_needle_BSC1-649-700_5	gi|225459808|ref|XP_002285913.1|	Vitis vinifera	46.2	7.1e-05	93	PREDICTED: L-ascorbate oxidase homolog [Vitis vinifera]
estPama_needle_1582-700_5	gi|255544740|ref|XP_002513431.1|	Ricinus communis	148.3	5.2e-35	390	catalytic, putative [Ricinus communis]
estPama_needle_Contig491	gi|358346026|ref|XP_003637074.1|	Medicago truncatula	69.7	7.7e-12	117	Cell wall-associated hydrolase, partial [Medicago truncatula]
estPama_needle_2898-700_5	gi|225461287|ref|XP_002284361.1|	Vitis vinifera	233.8	9.4e-61	369	PREDICTED: cytochrome b6-f complex iron-sulfur subunit, chloroplastic isoform 1 [Vitis vinifera]	oxidoreductase activity, acting on diphenols and related substances as donors (GO:0016679);2 iron, 2 sulfur cluster binding (GO:0051537);oxidoreductase activity (GO:0016491);iron-sulfur cluster binding (GO:0051536);plastoquinol--plastocyanin reductase activity (GO:0009496);metal ion binding (GO:0046872);ubiquinol-cytochrome-c reductase activity (GO:0008121)	photosynthesis (GO:0015979);oxidation-reduction process (GO:0055114);electron transport chain (GO:0022900)
estPama_needle_BSC1-321-700_5	gi|225442156|ref|XP_002275541.1|	Vitis vinifera	337.8	7e-92	570	PREDICTED: 40S ribosomal protein S3-3 [Vitis vinifera]	RNA binding (GO:0003723)	translation (GO:0006412)
estPama_needle_BSC1-689-700_5	gi|356534702|ref|XP_003535891.1|	Glycine max	173.3	2.5e-42	657	PREDICTED: LOW QUALITY PROTEIN: probable calcium-binding protein CML49-like [Glycine max]
estPama_needle_1728-800_3	gi|29565623|ref|NP_817202.1|	unspecified	40.8	0.002	66	uninformative
estPama_needle_BSc1-778-700_5	gi|226501910|ref|NP_001151906.1|	Zea mays	287.3	1.3e-76	660	caleosin [Zea mays]
estPama_needle_BSC1-996-700_5	gi|112253878|ref|YP_717133.1|	Brassica napus	80.1	8.4e-15	117	hypothetical protein BrnapMp036 (mitochondrion) [Brassica napus]
estPama_needle_2441-700_5	gi|302828406|ref|XP_002945770.1|	Volvox carteri f. nagariensis	70.9	1.2e-11	438	pathogenesis-related protein 1-like protein [Volvox carteri f. nagariensis]
estPama_needle_BSc1-785-700_5	gi|255585312|ref|XP_002533354.1|	Ricinus communis	129	4.7e-29	342	WRKY transcription factor, putative [Ricinus communis]	sequence-specific DNA binding (GO:0043565);sequence-specific DNA binding transcription factor activity (GO:0003700)
estPama_needle_2994-700_5	gi|357476979|ref|XP_003608775.1|	Medicago truncatula	295.8	4.2e-79	696	Cu/Zn-superoxide dismutase copper chaperone [Medicago truncatula]		oxidation-reduction process (GO:0055114);superoxide metabolic process (GO:0006801);metal ion transport (GO:0030001)
estPama_needle_1220-800_3	gi|259490150|ref|NP_001158996.1|	Zea mays	133.3	1.2e-30	264	SC3 protein [Zea mays]		receptor-mediated endocytosis (GO:0006898);endocytosis (GO:0006897);protein transport (GO:0015031)
estPama_needle_1427-700_5	gi|309322309|ref|YP_003934160.1|	Cedrus deodara	404.1	8.7e-112	615	photosystem I P700 apoprotein A2 (chloroplast) [Cedrus deodara]	chlorophyll binding (GO:0016168);electron carrier activity (GO:0009055);metal ion binding (GO:0046872);magnesium ion binding (GO:0000287);oxidoreductase activity (GO:0016491);4 iron, 4 sulfur cluster binding (GO:0051539)	electron transport chain (GO:0022900);photosynthesis (GO:0015979);oxidation-reduction process (GO:0055114);protein-chromophore linkage (GO:0018298)
estPama_needle_BSC1-59_5	gi|357444265|ref|XP_003592410.1|	Medicago truncatula	156.4	2.2e-37	432	Lipoxygenase [Medicago truncatula]	oxidoreductase activity, acting on single donors with incorporation of molecular oxygen, incorporation of two atoms of oxygen (GO:0016702);oxidoreductase activity (GO:0016491);lipoxygenase activity (GO:0016165);metal ion binding (GO:0046872)	fatty acid biosynthetic process (GO:0006633);lipid biosynthetic process (GO:0008610);oxidation-reduction process (GO:0055114);oxylipin biosynthetic process (GO:0031408)
estPama_needle_BSC1-368-800_3	gi|297836818|ref|XP_002886291.1|	unspecified	35.8	0.084	84	uninformative
estPama_needle_1427-800_3	gi|222084133|ref|YP_002519585.1|	Keteleeria davidiana	37.4	0.032	87	ribosomal protein S14 (chloroplast) [Keteleeria davidiana]
estPama_needle_1983-700_5	gi|359806194|ref|NP_001241459.1|	Glycine max	49.3	2.1e-05	156	germin-like protein subfamily 1 member 1-like precursor [Glycine max]	nutrient reservoir activity (GO:0045735);manganese ion binding (GO:0030145)
estPama_needle_2146-700_5	gi|15234117|ref|NP_193642.1|	Arabidopsis thaliana	133.7	1.5e-30	204	cadmium-induced protein AS8 [Arabidopsis thaliana]		biological_process (GO:0008150)
estPama_needle_1247-700_5	gi|225456104|ref|XP_002281407.1|	Vitis vinifera	118.2	3.3e-26	216	PREDICTED: beta-glucosidase 44 [Vitis vinifera]	cation binding (GO:0043169);catalytic activity (GO:0003824)	carbohydrate metabolic process (GO:0005975)
estPama_needle_Contig485	gi|115462353|ref|NP_001054776.1|	Oryza sativa Japonica Group	196.4	2.6e-49	420	Glyoxalase/bleomycin resistance protein/dioxygenase domain containing protein. (Os05t0171900-01)%3BSimilar to Lactoylglutathione lyase. (Os05t0171900-02) [Oryza sativa Japonica Group]
estPama_needle_1636-800_3	gi|15230632|ref|NP_190104.1|	Arabidopsis thaliana	137.5	7.4e-32	219	ubiquitin family protein [Arabidopsis thaliana]
estPama_needle_BSC1-935-800_3	gi|225438387|ref|XP_002275126.1|	Vitis vinifera	109.4	2.9e-23	270	PREDICTED: RNA polymerase II transcriptional coactivator KIWI [Vitis vinifera]	transcription coactivator activity (GO:0003713);DNA binding (GO:0003677)
estPama_needle_Contig474	gi|350538909|ref|NP_001234109.1|	Solanum lycopersicum	161.4	1.2e-38	465	oxygen-evolving enhancer protein 2, chloroplastic [Solanum lycopersicum]	calcium ion binding (GO:0005509)	photosynthesis (GO:0015979)
estPama_needle_BSC1-1011-700_5	gi|255555305|ref|XP_002518689.1|	Ricinus communis	52.8	1.1e-06	126	ADP-ribosylation factor, arf, putative [Ricinus communis]	nucleotide binding (GO:0000166)	small GTPase mediated signal transduction (GO:0007264)
estPama_needle_BSC1-586-700_5	gi|225453014|ref|XP_002264422.1|	Vitis vinifera	159.8	1.4e-38	300	PREDICTED: probable prefoldin subunit 4 [Vitis vinifera]	chaperone binding (GO:0051087)	protein folding (GO:0006457)
estPama_needle_2570-700_5	gi|255547137|ref|XP_002514626.1|	Ricinus communis	348.6	4.1e-95	549	Alpha-1,4-glucan-protein synthase [UDP-forming], putative [Ricinus communis]	transferase activity (GO:0016740);transferase activity, transferring hexosyl groups (GO:0016758);transferase activity, transferring glycosyl groups (GO:0016757)	cellular cell wall organization (GO:0007047);cellulose biosynthetic process (GO:0030244)
estPama_needle_BSC1-572-800_3	gi|225432130|ref|XP_002264654.1|	Vitis vinifera	108.6	2.5e-23	180	PREDICTED: ADP-ribosylation factor 2-like [Vitis vinifera]
estPama_needle_3014-800_3	gi|356511726|ref|XP_003524574.1|	Glycine max	117.1	1e-25	285	PREDICTED: ferredoxin-thioredoxin reductase, variable chain-like [Glycine max]	lipoate synthase activity (GO:0016992);4 iron, 4 sulfur cluster binding (GO:0051539);ferredoxin-NAD(P) reductase activity (GO:0008937)	photosynthesis (GO:0015979);lipoate biosynthetic process (GO:0009107)
estPama_needle_1221-800_3	gi|302841278|ref|XP_002952184.1|	unspecified	34.3	0.71	108	uninformative
estPama_needle_1813-800_3	gi|297821635|ref|XP_002878700.1|	Arabidopsis lyrata subsp. lyrata	141	5.8e-33	261	metal-dependent phosphohydrolase HD domain-containing protein [Arabidopsis lyrata subsp. lyrata]	hydrolase activity (GO:0016787);phosphoric diester hydrolase activity (GO:0008081);catalytic activity (GO:0003824)	metabolic process (GO:0008152)
estPama_needle_BSC1-550-800_3	gi|324986394|ref|YP_004276266.1|	Pinus lambertiana	118.2	3.5e-26	231	ribosomal protein L2 (chloroplast) [Pinus lambertiana]	structural constituent of ribosome (GO:0003735);rRNA binding (GO:0019843);RNA binding (GO:0003723)	translation (GO:0006412)
estPama_needle_BSC1-921-700_5	gi|115473825|ref|NP_001060511.1|	Oryza sativa Japonica Group	153.3	2.1e-36	453	Glycosyltransferase AER61%2C uncharacterized domain containing protein. (Os07t0657400-01) [Oryza sativa Japonica Group]
estPama_needle_BSC1-629-800_3	gi|357136741|ref|XP_003569962.1|	Brachypodium distachyon	338.2	5.1e-92	528	PREDICTED: tubulin beta-3 chain-like [Brachypodium distachyon]	GTP binding (GO:0005525);GTPase activity (GO:0003924);structural molecule activity (GO:0005198)	microtubule-based process (GO:0007017);protein polymerization (GO:0051258);GTP catabolic process (GO:0006184)
estPama_needle_1371-700_5	gi|255561893|ref|XP_002521955.1|	Ricinus communis	122.9	2e-27	300	associate of C-myc, putative [Ricinus communis]
estPama_needle_3037-800_3	gi|356512760|ref|XP_003525084.1|	Glycine max	123.2	1e-27	216	PREDICTED: iron-sulfur assembly protein IscA, chloroplastic-like [Glycine max]	structural molecule activity (GO:0005198);iron-sulfur cluster binding (GO:0051536)
estPama_needle_BSC1-547-700_5	gi|302783579|ref|XP_002973562.1|	unspecified	60.8	4e-09	135	uninformative
estPama_needle_BSC1-667-700_5	gi|334186552|ref|NP_001154236.2|	Arabidopsis thaliana	33.5	0.91	63	bifunctional inhibitor/lipid-transfer protein/seed storage 2S albumin-like protein [Arabidopsis thaliana]
estPama_needle_1646-700_5	gi|359481954|ref|XP_002283947.2|	Vitis vinifera	245.7	3e-64	438	PREDICTED: LOW QUALITY PROTEIN: 60S ribosomal protein L24 [Vitis vinifera]
estPama_needle_1337-700_5	gi|357121952|ref|XP_003562680.1|	Brachypodium distachyon	120.9	1.1e-26	249	PREDICTED: phospho-2-dehydro-3-deoxyheptonate aldolase 2, chloroplastic-like [Brachypodium distachyon]		aromatic amino acid family biosynthetic process (GO:0009073)
estPama_needle_BSC1-1066-800_3	gi|255586512|ref|XP_002533895.1|	Ricinus communis	39.3	0.0062	60	RING-H2 finger protein ATL3J, putative [Ricinus communis]
estPama_needle_BSC1-385-800_3	gi|115467502|ref|NP_001057350.1|	Oryza sativa Japonica Group	59.3	1.7e-08	156	Autophagy-related%2C C-terminal domain containing protein. (Os06t0267600-01) [Oryza sativa Japonica Group]
estPama_needle_BSC1-57_5	gi|255564232|ref|XP_002523113.1|	Ricinus communis	112.1	6.3e-24	555	Pectinesterase-3 precursor, putative [Ricinus communis]	hydrolase activity (GO:0016787);aspartyl esterase activity (GO:0045330);enzyme inhibitor activity (GO:0004857);pectinesterase activity (GO:0030599)	cell wall modification (GO:0042545);negative regulation of catalytic activity (GO:0043086)
estPama_needle_1722-700_5	gi|225451461|ref|XP_002270270.1|	Vitis vinifera	249.2	3.3e-65	534	PREDICTED: 50S ribosomal protein L27, chloroplastic [Vitis vinifera]		translation (GO:0006412)
estPama_needle_2892-700_5	gi|115476506|ref|NP_001061849.1|	Oryza sativa Japonica Group	68.2	1e-10	384	Tify domain containing protein. (Os08t0428400-01)%3BSimilar to ZIM motif family protein. (Os08t0428400-02) [Oryza sativa Japonica Group]
estPama_needle_1906-800_3	gi|115450195|ref|NP_001048698.1|	Oryza sativa Japonica Group	43.5	0.0004	66	Similar to Rhodanese-like protein. (Os03t0108000-01) [Oryza sativa Japonica Group]
estPama_needle_2803-800_3	gi|225432130|ref|XP_002264654.1|	Vitis vinifera	87	4.4e-17	117	PREDICTED: ADP-ribosylation factor 2-like [Vitis vinifera]
estPama_needle_1739-800_3	gi|15224236|ref|NP_181844.1|	Arabidopsis thaliana	39.3	0.013	87	Proline-rich extensin-like family protein [Arabidopsis thaliana]
estPama_needle_BSc1-826-800_3	gi|225463432|ref|XP_002275075.1|	Vitis vinifera	334.3	6.9e-91	507	PREDICTED: chlorophyll a-b binding protein 40, chloroplastic [Vitis vinifera]		response to blue light (GO:0009637);response to red light (GO:0010114);response to far red light (GO:0010218);photosynthesis (GO:0015979);photosynthesis, light harvesting (GO:0009765)
estPama_needle_2536-800_3	gi|255545444|ref|XP_002513782.1|	Ricinus communis	80.9	4.1e-15	150	Aminotransferase ybdL, putative [Ricinus communis]	transferase activity (GO:0016740);L-aspartate:2-oxoglutarate aminotransferase activity (GO:0004069);catalytic activity (GO:0003824);L-phenylalanine:2-oxoglutarate aminotransferase activity (GO:0080130);pyridoxal phosphate binding (GO:0030170);transaminase activity (GO:0008483)
estPama_needle_2122-700_5	gi|115450113|ref|NP_001048657.1|	Oryza sativa Japonica Group	140.2	1.2e-32	273	Similar to DUF614 containing protein. (Os03t0101800-01)%3BProtein of unknown function Cys-rich family protein. (Os03t0101800-02) [Oryza sativa Japonica Group]
estPama_needle_2338-700_5	gi|225457421|ref|XP_002284937.1|	Vitis vinifera	89.7	2e-17	264	PREDICTED: gibberellin-regulated protein 6 [Vitis vinifera]		cell redox homeostasis (GO:0045454)
estPama_needle_BSc1-855-800_3	gi|255576615|ref|XP_002529198.1|	Ricinus communis	190.7	1.1e-47	450	FLU, putative [Ricinus communis]
estPama_needle_2129-800_3	gi|7524924|ref|NP_045926.1|	Chlorella vulgaris	43.1	0.0018	138	hypothetical protein ChvulCp168 (chloroplast) [Chlorella vulgaris]
estPama_needle_2132-800_3	gi|357120404|ref|XP_003561917.1|	Brachypodium distachyon	38.9	0.051	120	PREDICTED: cysteine proteinase inhibitor 8-like [Brachypodium distachyon]
estPama_needle_BSC1-571-800_3	gi|255567666|ref|XP_002524812.1|	Ricinus communis	105.1	3.2e-22	228	endo-1,3-1,4-beta-d-glucanase, putative [Ricinus communis]	carboxymethylenebutenolidase activity (GO:0008806)
estPama_needle_1797-700_5	gi|357134110|ref|XP_003568661.1|	Brachypodium distachyon	35	0.29	123	PREDICTED: metallothionein-like protein 2-like [Brachypodium distachyon]
estPama_needle_1625-700_5	gi|225423739|ref|XP_002277006.1|	Vitis vinifera	172.9	2.4e-42	432	PREDICTED: cytochrome P450 86B1 [Vitis vinifera]	iron ion binding (GO:0005506);oxidoreductase activity, acting on paired donors, with incorporation or reduction of molecular oxygen (GO:0016705);electron carrier activity (GO:0009055);oxidoreductase activity (GO:0016491);metal ion binding (GO:0046872);monooxygenase activity (GO:0004497)	very long-chain fatty acid biosynthetic process (GO:0042761);oxidation-reduction process (GO:0055114);suberin biosynthetic process (GO:0010345)
estPama_needle_BSC1-1097-700_5	gi|226499486|ref|NP_001140324.1|	Zea mays	177.2	8.2e-44	285	isocitrate dehydrogenase2 [Zea mays]	NAD binding (GO:0051287);oxidoreductase activity, acting on the CH-OH group of donors, NAD or NADP as acceptor (GO:0016616);oxidoreductase activity (GO:0016491);isocitrate dehydrogenase (NADP+) activity (GO:0004450);metal ion binding (GO:0046872);magnesium ion binding (GO:0000287)	tricarboxylic acid cycle (GO:0006099);oxidation-reduction process (GO:0055114)
estPama_needle_Contig493	gi|356557465|ref|XP_003547036.1|	Glycine max	204.1	7.9e-52	321	PREDICTED: histone H4-like [Glycine max]
estPama_needle_1856-700_5	gi|358346026|ref|XP_003637074.1|	Medicago truncatula	81.6	2.9e-15	174	Cell wall-associated hydrolase, partial [Medicago truncatula]
estPama_needle_BSC1-595-700_5	gi|115474475|ref|NP_001060834.1|	Oryza sativa Japonica Group	105.9	2.6e-22	276	Rickettsia 17 kDa surface antigen family protein. (Os08t0112800-01) [Oryza sativa Japonica Group]
estPama_needle_1678-800_3	gi|357122462|ref|XP_003562934.1|	Brachypodium distachyon	79.7	8e-15	129	PREDICTED: ferredoxin-3, chloroplastic-like [Brachypodium distachyon]	2 iron, 2 sulfur cluster binding (GO:0051537);iron-sulfur cluster binding (GO:0051536)	electron transport chain (GO:0022900)
estPama_needle_2688-700_5	gi|359478027|ref|XP_002264559.2|	Vitis vinifera	119.4	2.7e-26	207	PREDICTED: ras-related protein RABA5c-like isoform 2 [Vitis vinifera]
estPama_needle_BSC1-1194-800_3	gi|255572385|ref|XP_002527131.1|	Ricinus communis	148.7	3.1e-35	279	exocyst complex component sec6, putative [Ricinus communis]
estPama_needle_BSC1-1010-800_3	gi|356514035|ref|XP_003525713.1|	Glycine max	110.2	1.1e-23	225	PREDICTED: ATP synthase delta chain, chloroplastic-like [Glycine max]	hydrogen ion transporting ATP synthase activity, rotational mechanism (GO:0046933)
estPama_needle_1875-800_3	gi|115466830|ref|NP_001057014.1|	Oryza sativa Japonica Group	37.4	0.075	147	Similar to Origin recognition complex 1. (Os06t0187000-01)%3BNon-protein coding transcript. (Os06t0187000-02) [Oryza sativa Japonica Group]	nucleotide binding (GO:0000166)	nuclear mRNA splicing, via spliceosome (GO:0000398);sugar mediated signaling pathway (GO:0010182)
estPama_needle_BSC1-858-800_3	gi|186511349|ref|NP_001118893.1|	Arabidopsis thaliana	307.4	1e-82	480	UDP-glucuronic acid decarboxylase [Arabidopsis thaliana]	coenzyme binding (GO:0050662);dTDP-glucose 4,6-dehydratase activity (GO:0008460);nucleotide binding (GO:0000166);catalytic activity (GO:0003824);UDP-glucuronate decarboxylase activity (GO:0048040)	cellular metabolic process (GO:0044237);dTDP-rhamnose biosynthetic process (GO:0019305);nucleotide-sugar metabolic process (GO:0009225)
estPama_needle_2143-800_3	gi|357494843|ref|XP_003617710.1|	Medicago truncatula	38.1	0.03	93	mTERF domain-containing protein [Medicago truncatula]
estPama_needle_1503-700_5	gi|357457127|ref|XP_003598844.1|	Medicago truncatula	45.8	0.0004	225	Cc-nbs-lrr resistance protein [Medicago truncatula]	ADP binding (GO:0043531)
estPama_needle_BSC1-545-700_5	gi|255540771|ref|XP_002511450.1|	Ricinus communis	204.1	7.9e-52	366	Pollen-specific protein SF3, putative [Ricinus communis]	zinc ion binding (GO:0008270)
estPama_needle_2687-800_3	gi|162464228|ref|NP_001105947.1|	Zea mays	185.3	5.2e-46	483	glucan endo-1,3-beta-glucosidase homolog1 precursor [Zea mays]	hydrolase activity (GO:0016787);catalytic activity (GO:0003824);hydrolase activity, hydrolyzing O-glycosyl compounds (GO:0004553);hydrolase activity, acting on glycosyl bonds (GO:0016798)	defense response to fungus, incompatible interaction (GO:0009817);carbohydrate metabolic process (GO:0005975);response to cold (GO:0009409);response to salt stress (GO:0009651);response to bacterium (GO:0009617);metabolic process (GO:0008152)
estPama_needle_BSC1-1207-700_5	gi|15235962|ref|NP_194875.1|	Arabidopsis thaliana	66.6	1.8e-10	207	putative pathogenesis-related protein [Arabidopsis thaliana]		biological_process (GO:0008150)
estPama_needle_BSC1-398-700_5	gi|255548682|ref|XP_002515397.1|	Ricinus communis	378.3	6.2e-104	741	1,2-diacylglycerol 3-beta-galactosyltransferase, putative [Ricinus communis]	carbohydrate binding (GO:0030246);transferase activity (GO:0016740);transferase activity, transferring hexosyl groups (GO:0016758);transferase activity, transferring glycosyl groups (GO:0016757)	lipid glycosylation (GO:0030259);carbohydrate metabolic process (GO:0005975)
estPama_needle_BSC1-1207-800_3	gi|255562124|ref|XP_002522070.1|	Ricinus communis	53.5	1.1e-06	207	STS14 protein precursor, putative [Ricinus communis]
estPama_needle_BSC1-1107-700_5	gi|297611947|ref|NP_001068026.2|	Oryza sativa Japonica Group	84.3	1.5e-15	537	Non-protein coding transcript. (Os11t0536000-01) [Oryza sativa Japonica Group]
estPama_needle_2990-700_5	gi|356559316|ref|XP_003547946.1|	Glycine max	184.5	6.4e-46	357	PREDICTED: peptidyl-prolyl cis-trans isomerase Pin1-like [Glycine max]
estPama_needle_BSC1-500-700_5	gi|18399910|ref|NP_565528.1|	Arabidopsis thaliana	54.3	4.8e-07	159	3R-hydroxymyristoyl ACP dehydrase [Arabidopsis thaliana]	crotonoyl-[acyl-carrier-protein] hydratase activity (GO:0047450);hydro-lyase activity (GO:0016836)	cysteine biosynthetic process (GO:0019344);regulation of meristem growth (GO:0010075);defense response to fungus, incompatible interaction (GO:0009817);ubiquinone biosynthetic process (GO:0006744);fatty acid biosynthetic process (GO:0006633);regulation of hormone levels (GO:0010817);cell tip growth (GO:0009932);multidimensional cell growth (GO:0009825);starch metabolic process (GO:0005982);root h…
estPama_needle_2502-700_5	gi|225468027|ref|XP_002273265.1|	Vitis vinifera	85.9	2.6e-16	252	PREDICTED: eukaryotic translation initiation factor 5A [Vitis vinifera]	translation elongation factor activity (GO:0003746);ribosome binding (GO:0043022)	positive regulation of translational termination (GO:0045905);positive regulation of translational elongation (GO:0045901);peptidyl-lysine modification to hypusine (GO:0008612);translational frameshifting (GO:0006452)
estPama_needle_BSC1-1106-800_3	gi|115448307|ref|NP_001047933.1|	Oryza sativa Japonica Group	70.5	7.3e-12	141	Similar to X7 (Fragment). (Os02t0717500-01) [Oryza sativa Japonica Group]
estPama_needle_BSC1-203-700_5	gi|225424323|ref|XP_002284784.1|	Vitis vinifera	70.9	5.5e-12	165	PREDICTED: 21 kDa protein [Vitis vinifera]	enzyme inhibitor activity (GO:0004857);pectinesterase activity (GO:0030599)
estPama_needle_2398-700_5	gi|225441355|ref|XP_002276914.1|	Vitis vinifera	35.8	0.24	114	PREDICTED: U4/U6 small nuclear ribonucleoprotein PRP4-like protein-like [Vitis vinifera]
estPama_needle_2863-800_3	gi|225447049|ref|XP_002269348.1|	Vitis vinifera	77.8	4.9e-14	210	PREDICTED: disease resistance response protein 206 [Vitis vinifera]
estPama_needle_1263-800_3	gi|225461526|ref|XP_002285149.1|	Vitis vinifera	94.4	6.3e-19	231	PREDICTED: 30S ribosomal protein S20, chloroplastic [Vitis vinifera]	RNA binding (GO:0003723)	translation (GO:0006412)
estPama_needle_2702-800_3	gi|356539750|ref|XP_003538357.1|	unspecified	50.4	9.6e-06	198	uninformative
estPama_needle_2463-700_5	gi|225459292|ref|XP_002285787.1|	Vitis vinifera	401	8.8e-111	702	PREDICTED: 14-3-3 protein 7 [Vitis vinifera]
estPama_needle_BSC1-405-800_3	gi|359496625|ref|XP_002263670.2|	Vitis vinifera	58.2	1.9e-08	99	PREDICTED: malate dehydrogenase, glyoxysomal [Vitis vinifera]	nucleotide binding (GO:0000166);oxidoreductase activity, acting on the CH-OH group of donors, NAD or NADP as acceptor (GO:0016616);oxidoreductase activity (GO:0016491);catalytic activity (GO:0003824)	cellular carbohydrate metabolic process (GO:0044262);oxidation-reduction process (GO:0055114);carbohydrate metabolic process (GO:0005975);malate metabolic process (GO:0006108)
estPama_needle_BSC1-1084-700_5	gi|357498829|ref|XP_003619703.1|	Medicago truncatula	119	2.5e-26	279	18.2 kDa class I heat shock protein [Medicago truncatula]
estPama_needle_2196-800_3	gi|115489102|ref|NP_001067038.1|	Oryza sativa Japonica Group	55.1	2.3e-07	141	Protein of unknown function DUF538 family protein. (Os12t0563600-03) [Oryza sativa Japonica Group]
estPama_needle_BSc1-790-700_5	gi|351724975|ref|NP_001238612.1|	Glycine max	200.3	1.3e-50	399	dihydroflavonol-4-reductase DFR1 [Glycine max]	catalytic activity (GO:0003824);coenzyme binding (GO:0050662)	cellular metabolic process (GO:0044237)
estPama_needle_1631-800_3	gi|297829346|ref|XP_002882555.1|	Arabidopsis lyrata subsp. lyrata	171.4	6.7e-42	441	rho GDP-dissociation inhibitor family protein [Arabidopsis lyrata subsp. lyrata]
estPama_needle_2224-800_3	gi|145408498|ref|YP_001152121.1|	unspecified	63.5	7.9e-10	141	uninformative
estPama_needle_BSC1-964-700_5	gi|115470897|ref|NP_001059047.1|	Oryza sativa Japonica Group	63.5	6.2e-10	123	Protein of unknown function DUF2346 domain containing protein. (Os07t0181800-01) [Oryza sativa Japonica Group]
estPama_needle_BSC1-1142-700_5	gi|225441795|ref|XP_002283838.1|	Vitis vinifera	268.5	5.1e-71	528	PREDICTED: zinc finger AN1 and C2H2 domain-containing stress-associated protein 16-like isoform 1 [Vitis vinifera]	zinc ion binding (GO:0008270)
estPama_needle_BSC1-1038-800_3	gi|15231304|ref|NP_190184.1|	Arabidopsis thaliana	196.1	2e-49	351	histone H2B [Arabidopsis thaliana]	DNA binding (GO:0003677)	microtubule nucleation (GO:0007020);nucleosome assembly (GO:0006334)
estPama_needle_BSC1-209-800_3	gi|225426785|ref|XP_002282926.1|	Vitis vinifera	157.1	1.2e-37	414	PREDICTED: elicitor-responsive protein 3 [Vitis vinifera]
estPama_needle_BSC1-1039-700_5	gi|115439657|ref|NP_001044108.1|	Oryza sativa Japonica Group	392.5	2.9e-108	678	Ribose-phosphate pyrophosphokinase 3 (EC 2.7.6.1) (Phosphoribosyl pyrophosphate synthetase 3). (Os01t0723600-01) [Oryza sativa Japonica Group]
estPama_needle_Contig492	gi|225436494|ref|XP_002273336.1|	Vitis vinifera	223.8	9.6e-58	345	PREDICTED: S-adenosylmethionine synthase 1-like [Vitis vinifera]	copper ion binding (GO:0005507);nucleotide binding (GO:0000166);ATP binding (GO:0005524);methionine adenosyltransferase activity (GO:0004478);metal ion binding (GO:0046872)	S-adenosylmethionine biosynthetic process (GO:0006556);one-carbon metabolic process (GO:0006730)
estPama_needle_1851-700_5	gi|42571571|ref|NP_973876.1|	Arabidopsis thaliana	119.8	1.7e-26	312	thioredoxin-like protein [Arabidopsis thaliana]	oxidoreductase activity (GO:0016491);antioxidant activity (GO:0016209)	thylakoid membrane organization (GO:0010027)
estPama_needle_1786-700_5	gi|225443930|ref|XP_002271683.1|	unspecified	41.6	0.0017	87	uninformative
estPama_needle_1878-800_3	gi|302762450|ref|XP_002964647.1|	unspecified	78.2	5.1e-14	147	uninformative
estPama_needle_2096-700_5	gi|225460309|ref|XP_002282574.1|	Vitis vinifera	259.2	5.6e-68	924	PREDICTED: protein TIC 40, chloroplastic [Vitis vinifera]
estPama_needle_BSC1-364-700_5	gi|115451331|ref|NP_001049266.1|	Oryza sativa Japonica Group	183.7	1.5e-45	483	Similar to Cyanelle 30S ribosomal protein S10. (Os03t0196800-01) [Oryza sativa Japonica Group]
estPama_needle_1512-800_3	gi|115476360|ref|NP_001061776.1|	Oryza sativa Japonica Group	78.2	5e-14	231	Protein of unknown function DUF581 family protein. (Os08t0407600-01) [Oryza sativa Japonica Group]
estPama_needle_2169-700_5	gi|297850648|ref|XP_002893205.1|	unspecified	55.8	2.9e-07	294	uninformative
estPama_needle_2769-800_3	gi|15241741|ref|NP_195846.1|	Arabidopsis thaliana	32.7	0.53	48	expansin A9 [Arabidopsis thaliana]
estPama_needle_1836-700_5	gi|225448279|ref|XP_002274773.1|	Vitis vinifera	273.9	1.4e-72	465	PREDICTED: nudC domain-containing protein 2 [Vitis vinifera]
estPama_needle_2108-700_5	gi|356521680|ref|XP_003529481.1|	Glycine max	237.3	1.3e-61	591	PREDICTED: putative DNA repair protein RAD23-1-like isoform 2 [Glycine max]
estPama_needle_2167-700_5	gi|351721220|ref|NP_001237458.1|	Glycine max	36.6	0.037	57	eukaryotic translation initiation factor 5A3 [Glycine max]
estPama_needle_1377-700_5	gi|42571827|ref|NP_974004.1|	Arabidopsis thaliana	38.1	0.028	93	O-methyltransferase-like 2 protein [Arabidopsis thaliana]	transferase activity (GO:0016740);protein dimerization activity (GO:0046983);O-methyltransferase activity (GO:0008171)	methylation (GO:0032259)
estPama_needle_BSC1-883-800_3	gi|115451863|ref|NP_001049532.1|	Oryza sativa Japonica Group	128.3	3.7e-29	249	Heat shock protein DnaJ%2C cysteine-rich region domain containing protein. (Os03t0244000-01)%3BHeat shock protein DnaJ%2C cysteine-rich region domain containing protein. (Os03t0244000-02) [Oryza sativa Japonica Group]
estPama_needle_BSC1-514-800_3	gi|302775464|ref|XP_002971149.1|	unspecified	90.1	1.2e-17	195	uninformative
estPama_needle_1310-700_5	gi|357149385|ref|XP_003575094.1|	Brachypodium distachyon	165.6	3.7e-40	408	PREDICTED: histone H3.2-like isoform 1 [Brachypodium distachyon]	DNA binding (GO:0003677)	nucleosome assembly (GO:0006334)
estPama_needle_BSC1-1027-700_5	gi|255560099|ref|XP_002521067.1|	Ricinus communis	99.4	1.9e-20	258	bcr-associated protein, bap, putative [Ricinus communis]		intracellular protein transport (GO:0006886)
estPama_needle_BSC1-497-700_5	gi|225432051|ref|XP_002280268.1|	Vitis vinifera	379.4	3.4e-104	918	PREDICTED: beta-glucosidase-like SFR2, chloroplastic-like [Vitis vinifera]
estPama_needle_2797-700_5	gi|356496943|ref|XP_003517324.1|	Glycine max	73.6	2.4e-12	408	PREDICTED: lysine-rich arabinogalactan protein 17-like [Glycine max]
estPama_needle_3027-800_3	gi|224066983|ref|XP_002302311.1|	Populus trichocarpa	88.2	3.1e-17	183	histone H3 [Populus trichocarpa]	DNA binding (GO:0003677)	nucleosome assembly (GO:0006334)
estPama_needle_2679-800_3	gi|357472657|ref|XP_003606613.1|	Medicago truncatula	48.9	1.1e-05	90	Mitochondrial ATP synthase subunit [Medicago truncatula]
estPama_needle_BSC1-1053-800_3	gi|225425332|ref|XP_002274520.1|	Vitis vinifera	98.6	2.3e-20	171	PREDICTED: probable xyloglucan endotransglucosylase/hydrolase protein B [Vitis vinifera]	xyloglucan:xyloglucosyl transferase activity (GO:0016762);hydrolase activity, hydrolyzing O-glycosyl compounds (GO:0004553)	cellular glucan metabolic process (GO:0006073);response to auxin stimulus (GO:0009733);carbohydrate metabolic process (GO:0005975);response to low light intensity stimulus (GO:0009645);unidimensional cell growth (GO:0009826)
estPama_needle_BSC1-205-800_3	gi|357156668|ref|XP_003577535.1|	Brachypodium distachyon	49.7	1.7e-05	186	PREDICTED: acyl carrier protein 1, chloroplastic-like [Brachypodium distachyon]	phosphopantetheine binding (GO:0031177)
estPama_needle_BSC1-413-800_3	gi|225451637|ref|XP_002276946.1|	Vitis vinifera	208.4	4.5e-53	381	PREDICTED: chalcone synthase [Vitis vinifera]	transferase activity (GO:0016740);catalytic activity (GO:0003824);naringenin-chalcone synthase activity (GO:0016210);transferase activity, transferring acyl groups other than amino-acyl groups (GO:0016747);transferase activity, transferring acyl groups (GO:0016746)	metabolic process (GO:0008152);flavonoid biosynthetic process (GO:0009813)
estPama_needle_2097-800_3	gi|15233985|ref|NP_192703.1|	Arabidopsis thaliana	94.4	6.7e-19	225	F-type H+-transporting ATPase subunit delta [Arabidopsis thaliana]	hydrogen ion transporting ATP synthase activity, rotational mechanism (GO:0046933)	regulation of plant-type hypersensitive response (GO:0010363);defense response, incompatible interaction (GO:0009814);photosystem II assembly (GO:0010207);protein targeting to membrane (GO:0006612);pentose-phosphate shunt (GO:0006098);response to chitin (GO:0010200);isopentenyl diphosphate biosynthetic process, mevalonate-independent pathway (GO:0019288);starch biosynthetic process (GO:0019252);p…
estPama_needle_2117-800_3	gi|115459168|ref|NP_001053184.1|	Oryza sativa Japonica Group	119.8	1.9e-26	270	Similar to Chitinase. (Os04t0493400-01) [Oryza sativa Japonica Group]	chitinase activity (GO:0004568)	response to other organism (GO:0051707);cell wall macromolecule catabolic process (GO:0016998)
estPama_needle_2445-700_5	gi|313199639|ref|YP_004021255.1|	Isoetes flaccida	181.4	4e-45	264	photosystem I P700 apoprotein A2 (chloroplast) [Isoetes flaccida]	chlorophyll binding (GO:0016168);electron carrier activity (GO:0009055);metal ion binding (GO:0046872);magnesium ion binding (GO:0000287);oxidoreductase activity (GO:0016491);4 iron, 4 sulfur cluster binding (GO:0051539)	electron transport chain (GO:0022900);photosynthesis (GO:0015979);oxidation-reduction process (GO:0055114);protein-chromophore linkage (GO:0018298)
estPama_needle_1624-700_5	gi|359489678|ref|XP_003633965.1|	Vitis vinifera	86.7	1.2e-16	234	PREDICTED: reticulon-like protein B1 isoform 3 [Vitis vinifera]
estPama_needle_2327-800_3	gi|225455445|ref|XP_002279544.1|	Vitis vinifera	144.1	5.7e-34	219	PREDICTED: DNA-directed RNA polymerases I, II, and III subunit RPABC2 isoform 1 [Vitis vinifera]	DNA-directed RNA polymerase activity (GO:0003899);DNA binding (GO:0003677)
estPama_needle_1972-700_5	gi|357464715|ref|XP_003602639.1|	Medicago truncatula	108.6	6.1e-23	495	Ankyrin-like protein [Medicago truncatula]		methylation (GO:0032259)
estPama_needle_BSc1-789-700_5	gi|225452120|ref|XP_002284266.1|	Vitis vinifera	240	1.8e-62	453	PREDICTED: 60S ribosomal protein L26-1 [Vitis vinifera]		translation (GO:0006412)
estPama_needle_1734-700_5	gi|357464053|ref|XP_003602308.1|	Medicago truncatula	120.9	1.1e-26	255	Senescence-associated protein DIN1 [Medicago truncatula]
estPama_needle_2491-800_3	gi|359497133|ref|XP_003635433.1|	Vitis vinifera	49.7	6.6e-06	99	PREDICTED: brain protein 44 [Vitis vinifera]
estPama_needle_BSC1-581-800_3	gi|115477733|ref|NP_001062462.1|	Oryza sativa Japonica Group	127.1	8.5e-29	258	NAD(P)-binding domain containing protein. (Os08t0553800-01)%3BNAD(P)-binding domain containing protein. (Os08t0553800-02)%3BNAD(P)-binding domain containing protein. (Os08t0553800-03)%3BNAD(P)-binding domain containing protein. (Os08t0553800-05) [Oryza sativa Japonica Group]
estPama_needle_1337-800_3	gi|224084626|ref|XP_002307364.1|	Populus trichocarpa	170.2	1.1e-41	285	2-dehydro-3-deoxyphosphoheptonate aldolase/ 3-deoxy-d-arabino-heptulosonate 7-phosphate synthetase [Populus trichocarpa]	3-deoxy-7-phosphoheptulonate synthase activity (GO:0003849)	chorismate biosynthetic process (GO:0009423);aromatic amino acid family biosynthetic process (GO:0009073)
estPama_needle_BSC1-617-800_3	gi|356569718|ref|XP_003553043.1|	Glycine max	171.8	3.7e-42	315	PREDICTED: ras-related protein RHN1-like [Glycine max]
estPama_needle_1679-800_3	gi|225460472|ref|XP_002273027.1|	unspecified	89.4	2.2e-17	303	uninformative
estPama_needle_BSC1-284-700_5	gi|239985418|ref|NP_001148628.1|	Zea mays	83.6	7.6e-16	177	mitochondrial import inner membrane translocase subunit Tim8 [Zea mays]	metal ion binding (GO:0046872)	protein targeting to mitochondrion (GO:0006626);transport (GO:0006810);protein import into mitochondrial inner membrane (GO:0045039)
estPama_needle_2030-700_5	gi|15235668|ref|NP_193070.1|	Arabidopsis thaliana	63.9	2.3e-09	198	leucine-rich repeat extensin-like protein 3 [Arabidopsis thaliana]	structural constituent of cell wall (GO:0005199);protein binding (GO:0005515)
estPama_needle_2525-700_5	gi|357116869|ref|XP_003560199.1|	Brachypodium distachyon	186.8	1.9e-46	471	PREDICTED: cathepsin B-like [Brachypodium distachyon]	cysteine-type peptidase activity (GO:0008234);cysteine-type endopeptidase activity (GO:0004197)	proteolysis (GO:0006508)
estPama_needle_2512-700_5	gi|359494595|ref|XP_002262881.2|	Vitis vinifera	228	9.2e-59	627	PREDICTED: nuclear transcription factor Y subunit C-9 [Vitis vinifera]	sequence-specific DNA binding (GO:0043565);DNA binding (GO:0003677)
estPama_needle_3036-700_5	gi|359489676|ref|XP_003633964.1|	Vitis vinifera	212.6	3.2e-54	522	PREDICTED: reticulon-like protein B1 isoform 2 [Vitis vinifera]
estPama_needle_BSC1-1196-700_5	gi|356526310|ref|XP_003531761.1|	Glycine max	102.1	2.3e-21	198	PREDICTED: 60S ribosomal protein L7-4-like [Glycine max]		translation (GO:0006412)
estPama_needle_2557-800_3	gi|225423491|ref|XP_002269100.1|	Vitis vinifera	50.1	5.7e-06	87	PREDICTED: 14-3-3-like protein GF14 iota-like [Vitis vinifera]
estPama_needle_BSC1-730-800_3	gi|359496930|ref|XP_003635375.1|	Vitis vinifera	33.9	0.45	72	PREDICTED: eukaryotic translation initiation factor 5A-2-like, partial [Vitis vinifera]
estPama_needle_1966-700_5	gi|15233996|ref|NP_195020.1|	Arabidopsis thaliana	268.9	4.2e-71	600	vacuolar-processing enzyme gamma-isozyme [Arabidopsis thaliana]	cysteine-type endopeptidase activity (GO:0004197)	Golgi vesicle transport (GO:0048193);vacuolar protein processing (GO:0006624);cellular membrane fusion (GO:0006944)
estPama_needle_1525-700_5	gi|357110798|ref|XP_003557203.1|	Brachypodium distachyon	123.6	9.3e-28	204	PREDICTED: cytochrome c oxidase subunit 5b-2, mitochondrial-like [Brachypodium distachyon]	cytochrome-c oxidase activity (GO:0004129)
estPama_needle_1552-800_3	gi|297837789|ref|XP_002886776.1|	Arabidopsis lyrata subsp. lyrata	78.6	2.5e-14	180	ribosomal protein S5 family protein [Arabidopsis lyrata subsp. lyrata]	RNA binding (GO:0003723)	translation (GO:0006412)
estPama_needle_2985-700_5	gi|226503327|ref|NP_001148183.1|	Zea mays	82.4	2e-15	195	chlorophyll a-b binding protein 6A [Zea mays]		photosynthesis (GO:0015979);photosynthesis, light harvesting (GO:0009765)
estPama_needle_1857-800_3	gi|225423557|ref|XP_002272628.1|	Vitis vinifera	45.4	0.00014	72	PREDICTED: FKBP-type peptidyl-prolyl cis-trans isomerase 3, chloroplastic [Vitis vinifera]	FK506 binding (GO:0005528);peptidyl-prolyl cis-trans isomerase activity (GO:0003755);protein binding (GO:0005515)	isopentenyl diphosphate biosynthetic process, mevalonate-independent pathway (GO:0019288);carotenoid biosynthetic process (GO:0016117);peptidyl-proline modification (GO:0018208);stomatal complex morphogenesis (GO:0010103);chlorophyll biosynthetic process (GO:0015995);protein folding (GO:0006457);unsaturated fatty acid biosynthetic process (GO:0006636)
estPama_needle_BSC1-739-700_5	gi|115452579|ref|NP_001049890.1|	Oryza sativa Japonica Group	122.5	3.4e-27	387	Similar to CP12 (Fragment). (Os03t0306800-01) [Oryza sativa Japonica Group]
estPama_needle_1846-800_3	gi|357157352|ref|XP_003577769.1|	Brachypodium distachyon	53.1	7.2e-07	99	PREDICTED: nifU-like protein 2, chloroplastic-like [Brachypodium distachyon]
estPama_needle_BSC1-1087-700_5	gi|225446370|ref|XP_002273772.1|	Vitis vinifera	54.3	3.1e-07	96	PREDICTED: mannan endo-1,4-beta-mannosidase 2-like [Vitis vinifera]
estPama_needle_1224-800_3	gi|356539366|ref|XP_003538169.1|	Glycine max	218.8	2.8e-56	333	PREDICTED: superoxide dismutase [Cu-Zn], chloroplastic-like [Glycine max]	superoxide dismutase activity (GO:0004784)	oxidation-reduction process (GO:0055114);superoxide metabolic process (GO:0006801)
estPama_needle_2547-800_3	gi|145334503|ref|NP_001078597.1|	unspecified	33.9	0.78	186	uninformative		biological_process (GO:0008150)
estPama_needle_BSc1-778-800_3	gi|226501910|ref|NP_001151906.1|	Zea mays	228.8	4.5e-59	519	caleosin [Zea mays]
estPama_needle_1679-700_5	gi|225460472|ref|XP_002273027.1|	unspecified	92.4	2.6e-18	303	uninformative
estPama_needle_2821-700_5	gi|255546239|ref|XP_002514179.1|	Ricinus communis	57.8	2.5e-08	102	Charged multivesicular body protein 4b, putative [Ricinus communis]
estPama_needle_BSC1-1054-700_5	gi|225432662|ref|XP_002282412.1|	Vitis vinifera	286.2	1.9e-76	456	PREDICTED: 40S ribosomal protein S18-like [Vitis vinifera]	nucleic acid binding (GO:0003676);RNA binding (GO:0003723)	translation (GO:0006412)
estPama_needle_1557-700_5	gi|357441291|ref|XP_003590923.1|	Medicago truncatula	176	4.5e-43	714	Ammonium transporter [Medicago truncatula]	ammonium transmembrane transporter activity (GO:0008519)	ammonium transmembrane transport (GO:0072488)
estPama_needle_1540-700_5	gi|334183649|ref|NP_001185317.1|	Arabidopsis thaliana	39.3	0.015	102	transcription elongation factor SPT6 [Arabidopsis thaliana]	hydrolase activity, acting on ester bonds (GO:0016788);RNA binding (GO:0003723)	regulation of DNA-dependent transcription, elongation (GO:0032784);gravitropism (GO:0009630);chromatin assembly or disassembly (GO:0006333);regulation of transcription from RNA polymerase II promoter (GO:0006357);nucleobase-containing compound metabolic process (GO:0006139);DNA-dependent transcription, initiation (GO:0006352)
estPama_needle_BSC1-1188-800_3	gi|356559643|ref|XP_003548108.1|	Glycine max	109	2.1e-23	180	PREDICTED: chlorophyll a-b binding protein 21, chloroplastic isoform 3 [Glycine max]
estPama_needle_1493-800_3	gi|255565413|ref|XP_002523697.1|	Ricinus communis	42.7	0.002	84	metal ion binding protein, putative [Ricinus communis]
estPama_needle_1729-700_5	gi|255574040|ref|XP_002527936.1|	Ricinus communis	60.5	7.8e-09	201	pinn, putative [Ricinus communis]
estPama_needle_2873-700_5	gi|226502768|ref|NP_001143638.1|	unspecified	34.7	0.43	156	uninformative
estPama_needle_2696-800_3	gi|255564210|ref|XP_002523102.1|	unspecified	33.5	0.34	39	uninformative
estPama_needle_2315-700_5	gi|255561142|ref|XP_002521583.1|	Ricinus communis	168.7	4.8e-41	453	sugar transporter, putative [Ricinus communis]	2-alkenal reductase [NAD(P)] activity (GO:0032440);transmembrane transporter activity (GO:0022857);oxidoreductase activity (GO:0016491)	carbohydrate transport (GO:0008643);transport (GO:0006810);oxidation-reduction process (GO:0055114);transmembrane transport (GO:0055085)
estPama_needle_2863-700_5	gi|357478983|ref|XP_003609777.1|	Medicago truncatula	62.8	4.1e-09	276	Disease resistance response protein [Medicago truncatula]
estPama_needle_BSC1-316-700_5	gi|359480735|ref|XP_002277938.2|	Vitis vinifera	194.9	1e-48	765	PREDICTED: polypyrimidine tract-binding protein homolog 3-like isoform 1 [Vitis vinifera]	nucleic acid binding (GO:0003676);nucleotide binding (GO:0000166)	mRNA processing (GO:0006397)
estPama_needle_2312-800_3	gi|255587152|ref|XP_002534157.1|	Ricinus communis	349.4	2.7e-95	642	alcohol dehydrogenase, putative [Ricinus communis]	S-(hydroxymethyl)glutathione dehydrogenase activity (GO:0051903);oxidoreductase activity (GO:0016491);nucleotide binding (GO:0000166);zinc ion binding (GO:0008270)	oxidation-reduction process (GO:0055114)
estPama_needle_2932-700_5	gi|115470349|ref|NP_001058773.1|	Oryza sativa Japonica Group	106.7	1.3e-22	288	Protein of unknown function DUF538 domain containing protein. (Os07t0119800-00) [Oryza sativa Japonica Group]
estPama_needle_2320-800_3	gi|79324887|ref|NP_001031528.1|	Arabidopsis thaliana	105.9	1.7e-22	213	Tim17 domain-containing protein [Arabidopsis thaliana]	P-P-bond-hydrolysis-driven protein transmembrane transporter activity (GO:0015450)	protein transport (GO:0015031);response to misfolded protein (GO:0051788);ubiquitin-dependent protein catabolic process (GO:0006511);proteasome core complex assembly (GO:0080129)
estPama_needle_BSc1-850-800_3	gi|255551577|ref|XP_002516834.1|	Ricinus communis	98.6	2.7e-20	210	Histidine-containing phosphotransfer protein, putative [Ricinus communis]	oxidoreductase activity (GO:0016491);signal transducer activity (GO:0004871);2-alkenal reductase [NAD(P)] activity (GO:0032440)	oxidation-reduction process (GO:0055114)
estPama_needle_1374-700_5	gi|255555813|ref|XP_002518942.1|	Ricinus communis	159.1	4.3e-38	252	50S robosomal protein L11, putative [Ricinus communis]		translation (GO:0006412)
estPama_needle_2828-800_3	gi|224131950|ref|XP_002321218.1|	Populus trichocarpa	199.1	2.4e-50	342	light-harvesting complex I protein Lhca3 [Populus trichocarpa]		photosynthesis (GO:0015979);photosynthesis, light harvesting (GO:0009765)
estPama_needle_1557-800_3	gi|357441293|ref|XP_003590924.1|	Medicago truncatula	73.2	1.1e-12	189	Ammonium transporter [Medicago truncatula]
estPama_needle_1555-800_3	gi|115439131|ref|NP_001043845.1|	Oryza sativa Japonica Group	69.3	1.1e-11	132	Similar to peroxiredoxin. (Os01t0675100-01) [Oryza sativa Japonica Group]
estPama_needle_2467-700_5	gi|302840754|ref|XP_002951923.1|	Volvox carteri f. nagariensis	43.1	0.0014	192	transcription factor jumonji domain-containing protein [Volvox carteri f. nagariensis]
estPama_needle_2898-800_3	gi|359475739|ref|XP_002265183.2|	Vitis vinifera	90.5	6e-18	165	PREDICTED: cytochrome b6-f complex iron-sulfur subunit, chloroplastic-like [Vitis vinifera]
estPama_needle_3040-800_3	gi|255551002|ref|XP_002516549.1|	Ricinus communis	68.2	3.7e-11	156	catalytic, putative [Ricinus communis]
estPama_needle_BSC1-1122-700_5	gi|226498660|ref|NP_001149302.1|	Zea mays	79.3	2e-14	183	ATP-dependent transporter YFL028C [Zea mays]	ATP binding (GO:0005524);nucleotide binding (GO:0000166);nucleoside-triphosphatase activity (GO:0017111)	response to red light (GO:0010114);response to far red light (GO:0010218);ATP catabolic process (GO:0006200)
estPama_needle_1538-700_5	gi|357443981|ref|XP_003592268.1|	Medicago truncatula	129.4	2.4e-29	321	60S ribosomal protein L36 [Medicago truncatula]		translation (GO:0006412)
estPama_needle_1636-700_5	gi|226958671|ref|NP_001152932.1|	Zea mays	150.2	1.2e-35	219	ubiquitin-like protein 5 [Zea mays]
estPama_needle_1896-800_3	gi|356511315|ref|XP_003524372.1|	Glycine max	52.4	1.6e-06	171	PREDICTED: protein PLANT CADMIUM RESISTANCE 2-like [Glycine max]
estPama_needle_2781-700_5	gi|356543662|ref|XP_003540279.1|	Glycine max	358.2	5.5e-98	588	PREDICTED: rRNA-processing protein FCF1 homolog [Glycine max]
estPama_needle_1820-800_3	gi|351726363|ref|NP_001236612.1|	Glycine max	332.4	2.8e-90	528	heat shock protein 90-1 [Glycine max]	ATP binding (GO:0005524)	response to stress (GO:0006950);protein folding (GO:0006457)
estPama_needle_2158-800_3	gi|225433211|ref|XP_002285387.1|	Vitis vinifera	143.7	1.7e-33	405	PREDICTED: 50S ribosomal protein L28, chloroplastic [Vitis vinifera]		translation (GO:0006412)
estPama_needle_2805-800_3	gi|242048438|ref|XP_002461965.1|	unspecified	34.3	0.5	102	uninformative
estPama_needle_2967-800_3	gi|357513083|ref|XP_003626830.1|	Medicago truncatula	151	7.5e-36	309	Uridylate kinase [Medicago truncatula]	nucleobase-containing compound kinase activity (GO:0019205);ATP binding (GO:0005524);nucleotide kinase activity (GO:0019201);kinase activity (GO:0016301);phosphotransferase activity, phosphate group as acceptor (GO:0016776)	nucleotide phosphorylation (GO:0046939);phosphorylation (GO:0016310);nucleobase-containing compound metabolic process (GO:0006139)
estPama_needle_1324-700_5	gi|357446939|ref|XP_003593745.1|	Medicago truncatula	177.2	8.4e-44	258	Ribosomal protein S27 [Medicago truncatula]	structural constituent of ribosome (GO:0003735)	translation (GO:0006412)
estPama_needle_2857-700_5	gi|225423704|ref|XP_002277425.1|	Vitis vinifera	229.6	2.3e-59	405	PREDICTED: 60S ribosomal protein L27-3 isoform 1 [Vitis vinifera]
estPama_needle_BSc1-750-800_3	gi|255548299|ref|XP_002515206.1|	Ricinus communis	40	0.0033	60	chlorophyll A/B binding protein, putative [Ricinus communis]	transferase activity (GO:0016740);transferase activity, transferring acyl groups (GO:0016746)	metabolic process (GO:0008152)
estPama_needle_2156-800_3	gi|297596442|ref|NP_001042581.2|	Oryza sativa Japonica Group	90.9	8.4e-18	234	Stigma-specific protein Stig1 family protein. (Os01t0248000-01) [Oryza sativa Japonica Group]
estPama_needle_2020-700_5	gi|359496940|ref|XP_003635378.1|	Vitis vinifera	488	7.2e-137	948	PREDICTED: acyl-[acyl-carrier-protein] desaturase, chloroplastic-like [Vitis vinifera]	oxidoreductase activity (GO:0016491);transition metal ion binding (GO:0046914)	oxidation-reduction process (GO:0055114);lipid biosynthetic process (GO:0008610);fatty acid biosynthetic process (GO:0006633);fatty acid metabolic process (GO:0006631)
estPama_needle_2707-700_5	gi|359806194|ref|NP_001241459.1|	Glycine max	253.1	3e-66	657	germin-like protein subfamily 1 member 1-like precursor [Glycine max]	nutrient reservoir activity (GO:0045735);manganese ion binding (GO:0030145)
estPama_needle_3005-800_3	gi|359494870|ref|XP_002264581.2|	Vitis vinifera	162.2	2.8e-39	297	PREDICTED: UPF0559 protein-like [Vitis vinifera]
estPama_needle_1224-700_5	gi|115477837|ref|NP_001062514.1|	Oryza sativa Japonica Group	284.3	1.2e-75	630	Similar to Superoxide dismutase. (Os08t0561700-01) [Oryza sativa Japonica Group]
estPama_needle_BSc1-839-800_3	gi|255572854|ref|XP_002527359.1|	Ricinus communis	83.2	8.7e-16	159	transcription initiation factor iia (tfiia), gamma chain, putative [Ricinus communis]	translation initiation factor activity (GO:0003743)	regulation of transcription, DNA-dependent (GO:0006355);translational initiation (GO:0006413);transcription, DNA-dependent (GO:0006351)
estPama_needle_BSC1-931-800_3	gi|115450741|ref|NP_001048971.1|	Oryza sativa Japonica Group	159.5	2.4e-38	399	HR-like lesion-inducer family protein. (Os03t0149200-01) [Oryza sativa Japonica Group]
estPama_needle_1341-800_3	gi|226495987|ref|NP_001147284.1|	Zea mays	154.8	3.7e-37	249	thioredoxin-like protein 4B [Zea mays]		mitosis (GO:0007067)
estPama_needle_BSC1-505-800_3	gi|225448677|ref|XP_002275084.1|	Vitis vinifera	85.5	4.4e-16	261	PREDICTED: RING-H2 finger protein ATL72 [Vitis vinifera]	zinc ion binding (GO:0008270)
estPama_needle_1519-800_3	gi|302800419|ref|XP_002981967.1|	unspecified	44.3	0.00041	138	uninformative		negative regulation of growth (GO:0045926)
estPama_needle_2897-700_5	gi|226504448|ref|NP_001146988.1|	Zea mays	138.7	6e-32	318	60S ribosomal protein L44 [Zea mays]		translation (GO:0006412)
estPama_needle_2405-700_5	gi|357137631|ref|XP_003570403.1|	Brachypodium distachyon	136.7	1.4e-31	246	PREDICTED: 3-ketoacyl-CoA thiolase 2, peroxisomal-like [Brachypodium distachyon]	catalytic activity (GO:0003824);transferase activity, transferring acyl groups other than amino-acyl groups (GO:0016747)
estPama_needle_BSC1-303_5	gi|225439125|ref|XP_002270641.1|	Vitis vinifera	216.9	1.3e-55	402	PREDICTED: 14 kDa zinc-binding protein-like [Vitis vinifera]	adenylylsulfatase activity (GO:0047627);catalytic activity (GO:0003824)	purine ribonucleotide metabolic process (GO:0009150);sulfur compound metabolic process (GO:0006790)
estPama_needle_BSC1-704-700_5	gi|115455555|ref|NP_001051378.1|	Oryza sativa Japonica Group	99.4	3.3e-20	360	PetM of cytochrome b6/f complex subunit 7 domain containing protein. (Os03t0765900-01) [Oryza sativa Japonica Group]
estPama_needle_2295-700_5	gi|112253878|ref|YP_717133.1|	Brassica napus	77	6.4e-14	117	hypothetical protein BrnapMp036 (mitochondrion) [Brassica napus]
estPama_needle_1967-700_5	gi|225438912|ref|XP_002283986.1|	Vitis vinifera	105.1	5.3e-22	267	PREDICTED: snakin-1-like [Vitis vinifera]
estPama_needle_BSC1-1145-700_5	gi|115471963|ref|NP_001059580.1|	Oryza sativa Japonica Group	115.2	3.2e-25	237	Protein of unknown function DUF1218 family protein. (Os07t0462200-01) [Oryza sativa Japonica Group]
estPama_needle_2310-700_5	gi|225457929|ref|XP_002279699.1|	unspecified	39.3	0.01	90	uninformative
estPama_needle_1373-700_5	gi|308807238|ref|XP_003080930.1|	Ostreococcus tauri	33.5	0.48	87	DEAD-box protein abstrakt (ISS) [Ostreococcus tauri]
estPama_needle_BSc1-814-700_5	gi|115479421|ref|NP_001063304.1|	Oryza sativa Japonica Group	41.6	0.0038	189	Similar to oxidoreductase/ transition metal ion binding protein. (Os09t0445600-01) [Oryza sativa Japonica Group]		biological_process (GO:0008150)
estPama_needle_2436-700_5	gi|353351813|ref|YP_004891696.1|	Picea morrisonicola	96.3	3.1e-19	207	hypothetical protein PimoC_p009 (chloroplast) [Picea morrisonicola]
estPama_needle_1933-800_3	gi|15233288|ref|NP_188233.1|	Arabidopsis thaliana	63.9	7.4e-10	198	Dynein light chain type 1 family protein [Arabidopsis thaliana]		microtubule-based process (GO:0007017)
estPama_needle_1787-700_5	gi|356531876|ref|XP_003534502.1|	Glycine max	192.2	3.1e-48	369	PREDICTED: putative RNA-binding protein Luc7-like 2-like [Glycine max]
estPama_needle_2955-700_5	gi|15238748|ref|NP_197316.1|	Arabidopsis thaliana	75.5	2.9e-13	237	Methyltransferase-related protein [Arabidopsis thaliana]
estPama_needle_BSC1-1089-800_3	gi|225430153|ref|XP_002284738.1|	Vitis vinifera	114.8	2.9e-25	171	PREDICTED: probable histone H2A variant 3 [Vitis vinifera]	DNA binding (GO:0003677)	nucleosome assembly (GO:0006334)
estPama_needle_BSc1-781-700_5	gi|356547095|ref|XP_003541953.1|	Glycine max	85.5	2.1e-16	192	PREDICTED: WRKY transcription factor 6 [Glycine max]	sequence-specific DNA binding (GO:0043565);sequence-specific DNA binding transcription factor activity (GO:0003700)
estPama_needle_1387-800_3	gi|353351807|ref|YP_004891689.1|	Picea morrisonicola	191.8	3.1e-48	288	hypothetical protein PimoC_p002 (chloroplast) [Picea morrisonicola]	ATP binding (GO:0005524);nucleotide binding (GO:0000166);nucleoside-triphosphatase activity (GO:0017111)
estPama_needle_2829-800_3	gi|13449292|ref|NP_085475.1|	Arabidopsis thaliana	105.5	1.9e-22	171	hypothetical protein ArthMp003 (mitochondrion) [Arabidopsis thaliana]
estPama_needle_2953-800_3	gi|255560287|ref|XP_002521161.1|	Ricinus communis	151.8	4.3e-36	303	photosystem I reaction center subunit IV A, chloroplast precursor [Ricinus communis]		photosynthesis (GO:0015979)
estPama_needle_1935-800_3	gi|115485717|ref|NP_001068002.1|	Oryza sativa Japonica Group	140.6	8.3e-33	288	Protein of unknown function DUF339 family protein. (Os11t0528300-01) [Oryza sativa Japonica Group]		biological_process (GO:0008150);fatty acid catabolic process (GO:0009062)
estPama_needle_1374-800_3	gi|255555813|ref|XP_002518942.1|	Ricinus communis	262.3	3e-69	450	50S robosomal protein L11, putative [Ricinus communis]		translation (GO:0006412)
estPama_needle_1507-700_5	gi|224064306|ref|XP_002301419.1|	unspecified	83.6	1.6e-15	144	uninformative
estPama_needle_BSc1-815-700_5	gi|297835714|ref|XP_002885739.1|	Arabidopsis lyrata subsp. lyrata	288.9	4.7e-77	669	glucose-1-phosphate adenylyltransferase [Arabidopsis lyrata subsp. lyrata]	nucleotidyltransferase activity (GO:0016779);transferase activity (GO:0016740);catalytic activity (GO:0003824);glucose-1-phosphate adenylyltransferase activity (GO:0008878)	glycogen biosynthetic process (GO:0005978);metabolic process (GO:0008152)
estPama_needle_1644-800_3	gi|115471983|ref|NP_001059590.1|	Oryza sativa Japonica Group	121.7	4e-27	222	Similar to Clone ZZD536 mRNA sequence. (Os07t0467200-01) [Oryza sativa Japonica Group]
estPama_needle_1521-700_5	gi|225452434|ref|XP_002277349.1|	Vitis vinifera	117.9	6.1e-26	264	PREDICTED: universal stress protein A-like protein [Vitis vinifera]
estPama_needle_2777-700_5	gi|225457717|ref|XP_002277499.1|	Vitis vinifera	67.4	7.6e-11	192	PREDICTED: calcium-binding protein CML37 [Vitis vinifera]	calcium ion binding (GO:0005509)	response to wounding (GO:0009611);response to ozone (GO:0010193)
estPama_needle_2164-700_5	gi|255537209|ref|XP_002509671.1|	Ricinus communis	89.7	1.1e-17	156	splicing factor yt521-B, putative [Ricinus communis]
estPama_needle_BSC1-500-800_3	gi|225447747|ref|XP_002263229.1|	Vitis vinifera	135.2	5.1e-31	324	PREDICTED: (3R)-hydroxymyristoyl-[acyl-carrier-protein] dehydratase [Vitis vinifera]
estPama_needle_BSC1-336-700_5	gi|351727955|ref|NP_001238458.1|	Glycine max	117.5	8.8e-26	360	homeodomain-leucine zipper protein 57 [Glycine max]	sequence-specific DNA binding (GO:0043565);transcription regulatory region sequence-specific DNA binding (GO:0000976);sequence-specific DNA binding transcription factor activity (GO:0003700);DNA binding (GO:0003677)	transcription, DNA-dependent (GO:0006351)
estPama_needle_BSc1-825-800_3	gi|358346026|ref|XP_003637074.1|	Medicago truncatula	52	1.9e-06	114	Cell wall-associated hydrolase, partial [Medicago truncatula]
estPama_needle_BSC1-883-700_5	gi|115451863|ref|NP_001049532.1|	Oryza sativa Japonica Group	199.5	2.7e-50	471	Heat shock protein DnaJ%2C cysteine-rich region domain containing protein. (Os03t0244000-01)%3BHeat shock protein DnaJ%2C cysteine-rich region domain containing protein. (Os03t0244000-02) [Oryza sativa Japonica Group]	heat shock protein binding (GO:0031072)
estPama_needle_1693-800_3	gi|255556618|ref|XP_002519343.1|	Ricinus communis	40	0.0056	102	acyl-CoA thioesterase, putative [Ricinus communis]
estPama_needle_2188-700_5	gi|357160184|ref|XP_003578684.1|	Brachypodium distachyon	93.6	1.8e-18	381	PREDICTED: LOW QUALITY PROTEIN: uncharacterized protein At2g27730, mitochondrial-like [Brachypodium distachyon]
estPama_needle_2776-800_3	gi|224094564|ref|XP_002310181.1|	unspecified	34.7	0.5	144	uninformative
estPama_needle_2173-800_3	gi|225462922|ref|XP_002265609.1|	Vitis vinifera	180.6	7.7e-45	309	PREDICTED: 26S proteasome non-ATPase regulatory subunit 11 [Vitis vinifera]
estPama_needle_BSC1-1094-700_5	gi|18409018|ref|NP_566929.1|	Arabidopsis thaliana	42.7	0.002	210	phosphatidylinositol-3,4,5-trisphosphate 3-phosphatase [Arabidopsis thaliana]	protein tyrosine/serine/threonine phosphatase activity (GO:0008138);protein tyrosine phosphatase activity (GO:0004725)	dephosphorylation (GO:0016311);protein dephosphorylation (GO:0006470);peptidyl-tyrosine dephosphorylation (GO:0035335)
estPama_needle_BSC1-982-700_5	gi|255569004|ref|XP_002525472.1|	Ricinus communis	52.8	7.1e-07	81	syntaxin, putative [Ricinus communis]
estPama_needle_2262-700_5	gi|225450611|ref|XP_002282401.1|	Vitis vinifera	238.4	4.1e-62	402	PREDICTED: calreticulin [Vitis vinifera]	calcium ion binding (GO:0005509)	protein folding (GO:0006457)
estPama_needle_BSC1-1204-800_3	gi|357495313|ref|XP_003617945.1|	Medicago truncatula	112.8	1.3e-24	201	Downward leaf curling protein [Medicago truncatula]
estPama_needle_BSC1-1209-800_3	gi|357121054|ref|XP_003562237.1|	Brachypodium distachyon	162.5	2.3e-39	318	PREDICTED: quinone oxidoreductase-like [Brachypodium distachyon]
estPama_needle_BSC1-1198-700_5	gi|18394184|ref|NP_563961.1|	Arabidopsis thaliana	130.6	8.8e-30	297	chaperonin 10 [Arabidopsis thaliana]	ATP binding (GO:0005524);chaperone binding (GO:0051087)	response to hydrogen peroxide (GO:0042542);response to endoplasmic reticulum stress (GO:0034976);indoleacetic acid biosynthetic process (GO:0009684);tryptophan catabolic process (GO:0006569);response to heat (GO:0009408);protein folding (GO:0006457);response to high light intensity (GO:0009644)
estPama_needle_2780-800_3	gi|255562860|ref|XP_002522435.1|	Ricinus communis	157.9	6.5e-38	375	membrane associated ring finger 1,8, putative [Ricinus communis]
estPama_needle_BSC1-585-700_5	gi|145334271|ref|NP_001078516.1|	Arabidopsis thaliana	64.7	4.3e-10	105	histone H3 [Arabidopsis thaliana]	DNA binding (GO:0003677)	nucleosome assembly (GO:0006334)
estPama_needle_BSc1-814-800_3	gi|115479421|ref|NP_001063304.1|	Oryza sativa Japonica Group	43.9	0.00073	234	Similar to oxidoreductase/ transition metal ion binding protein. (Os09t0445600-01) [Oryza sativa Japonica Group]
estPama_needle_2487-700_5	gi|356575474|ref|XP_003555865.1|	Glycine max	109	1.5e-23	165	PREDICTED: brain protein 44-like protein-like [Glycine max]
estPama_needle_2141-800_3	gi|357137154|ref|XP_003570166.1|	Brachypodium distachyon	49.3	7.3e-06	78	PREDICTED: 60S ribosomal protein L12-2-like isoform 4 [Brachypodium distachyon]
estPama_needle_1551-700_5	gi|356515734|ref|XP_003526553.1|	Glycine max	120.9	1.4e-26	492	PREDICTED: double-stranded RNA-binding protein 1-like [Glycine max]	double-stranded RNA binding (GO:0003725)
estPama_needle_BSc1-785-800_3	gi|357121735|ref|XP_003562573.1|	Brachypodium distachyon	33.5	0.91	99	PREDICTED: probable carboxylesterase 18-like [Brachypodium distachyon]
estPama_needle_BSc1-855-700_5	gi|115436916|ref|NP_001043167.1|	Oryza sativa Japonica Group	147.1	2.2e-34	606	Tetratricopeptide-like helical domain containing protein. (Os01t0510600-01) [Oryza sativa Japonica Group]
estPama_needle_1535-700_5	gi|357500427|ref|XP_003620502.1|	Medicago truncatula	50.8	5.3e-06	162	Extensin-like protein [Medicago truncatula]
estPama_needle_BSC1-1208-700_5	gi|356544404|ref|XP_003540641.1|	Glycine max	136.7	9.2e-32	219	PREDICTED: photosystem II stability/assembly factor HCF136, chloroplastic-like [Glycine max]
estPama_needle_2173-700_5	gi|225451255|ref|XP_002277010.1|	Vitis vinifera	93.2	1.4e-18	258	PREDICTED: 26S proteasome non-ATPase regulatory subunit 11 isoform 2 [Vitis vinifera]
estPama_needle_1486-700_5	gi|351653829|ref|YP_004891445.1|	Pseudotsuga sinensis var. wilsoniana	79	1.3e-14	117	ribosomal protein L14 (chloroplast) [Pseudotsuga sinensis var. wilsoniana]	rRNA binding (GO:0019843);RNA binding (GO:0003723)	translation (GO:0006412)
estPama_needle_2605-700_5	gi|359497258|ref|XP_002271511.2|	Vitis vinifera	231.5	5.4e-60	435	PREDICTED: homeobox-leucine zipper protein HAT22 [Vitis vinifera]	sequence-specific DNA binding (GO:0043565);sequence-specific DNA binding transcription factor activity (GO:0003700);DNA binding (GO:0003677)	response to cytokinin stimulus (GO:0009735);transcription, DNA-dependent (GO:0006351)
estPama_needle_1717-700_5	gi|359479621|ref|XP_003632303.1|	Vitis vinifera	286.6	1.5e-76	456	PREDICTED: 40S ribosomal protein S18-like [Vitis vinifera]	nucleic acid binding (GO:0003676);RNA binding (GO:0003723)	translation (GO:0006412)
estPama_needle_2733-700_5	gi|15238080|ref|NP_196579.1|	Arabidopsis thaliana	76.3	1.3e-13	195	myo-inositol-1-phosphate synthase [Arabidopsis thaliana]	inositol-3-phosphate synthase activity (GO:0004512);nucleotide binding (GO:0000166)	response to reactive oxygen species (GO:0000302);inositol biosynthetic process (GO:0006021);iron ion homeostasis (GO:0055072);photosynthesis (GO:0015979);embryo development ending in seed dormancy (GO:0009793);phospholipid biosynthetic process (GO:0008654)
estPama_needle_1420-700_5	gi|357123797|ref|XP_003563594.1|	Brachypodium distachyon	178.7	5.5e-44	546	PREDICTED: peroxiredoxin-2E-1, chloroplastic-like [Brachypodium distachyon]	oxidoreductase activity (GO:0016491)
estPama_needle_2255-700_5	gi|225465471|ref|XP_002268349.1|	unspecified	102.4	2e-21	225	uninformative
estPama_needle_BSC1-66_5	gi|225463041|ref|XP_002267370.1|	Vitis vinifera	152.5	3.1e-36	267	PREDICTED: 60S ribosomal protein L14-2-like [Vitis vinifera]
estPama_needle_2955-800_3	gi|15238748|ref|NP_197316.1|	Arabidopsis thaliana	52.4	2.1e-06	186	Methyltransferase-related protein [Arabidopsis thaliana]
estPama_needle_BSC1-1015-700_5	gi|297796583|ref|XP_002866176.1|	Arabidopsis lyrata subsp. lyrata	40	0.016	114	AT5g56980/MHM17_10 [Arabidopsis lyrata subsp. lyrata]
estPama_needle_BSC1-498-700_5	gi|255539461|ref|XP_002510795.1|	Ricinus communis	225.7	4e-58	552	cytochrome B561, putative [Ricinus communis]
estPama_needle_2172-700_5	gi|357478983|ref|XP_003609777.1|	Medicago truncatula	79.7	2.4e-14	366	Disease resistance response protein [Medicago truncatula]
estPama_needle_2825-700_5	gi|302775786|ref|XP_002971310.1|	unspecified	52.8	1.6e-06	117	uninformative	electron carrier activity (GO:0009055);protein disulfide oxidoreductase activity (GO:0015035)	glycerol ether metabolic process (GO:0006662)
estPama_needle_2884-700_5	gi|303286351|ref|XP_003062465.1|	unspecified	57.4	1.4e-07	213	uninformative
estPama_needle_1362-700_5	gi|357507417|ref|XP_003623997.1|	Medicago truncatula	332.4	3.1e-90	594	Cysteine synthase [Medicago truncatula]	catalytic activity (GO:0003824);pyridoxal phosphate binding (GO:0030170);cysteine synthase activity (GO:0004124)	metabolic process (GO:0008152);cysteine biosynthetic process (GO:0019344);cellular amino acid biosynthetic process (GO:0008652);cysteine biosynthetic process from serine (GO:0006535)
estPama_needle_1630-700_5	gi|225431904|ref|XP_002276563.1|	Vitis vinifera	310.1	1.8e-83	645	PREDICTED: chitinase-like protein 2 [Vitis vinifera]	chitinase activity (GO:0004568)	carbohydrate metabolic process (GO:0005975);cell wall macromolecule catabolic process (GO:0016998)
estPama_needle_2471-700_5	gi|255557935|ref|XP_002519996.1|	Ricinus communis	331.6	4.9e-90	555	60S ribosomal protein L13, putative [Ricinus communis]		translation (GO:0006412)
estPama_needle_2248-700_5	gi|255562840|ref|XP_002522425.1|	Ricinus communis	116.3	1.1e-25	189	ATP binding protein, putative [Ricinus communis]		methylation (GO:0032259)
estPama_needle_BSC1-940-700_5	gi|225428606|ref|XP_002281226.1|	Vitis vinifera	185.7	4.4e-46	561	PREDICTED: allene oxide synthase, chloroplastic [Vitis vinifera]	oxidoreductase activity, acting on paired donors, with incorporation or reduction of molecular oxygen (GO:0016705);heme binding (GO:0020037);electron carrier activity (GO:0009055);iron ion binding (GO:0005506);monooxygenase activity (GO:0004497)	oxidation-reduction process (GO:0055114)
estPama_needle_1356-700_5	gi|356570510|ref|XP_003553428.1|	Glycine max	119.8	2.4e-26	315	PREDICTED: squamosa promoter-binding-like protein 9-like [Glycine max]	DNA binding (GO:0003677)
estPama_needle_1885-700_5	gi|225458241|ref|XP_002282050.1|	Vitis vinifera	288.1	6.5e-77	567	PREDICTED: protein RER1B [Vitis vinifera]
estPama_needle_2834-700_5	gi|357464921|ref|XP_003602742.1|	Medicago truncatula	79	3.4e-14	228	Sec14 cytosolic factor [Medicago truncatula]
estPama_needle_BSC1-1194-700_5	gi|225429246|ref|XP_002264732.1|	Vitis vinifera	451.1	8.6e-126	858	PREDICTED: exocyst complex component 3 [Vitis vinifera]
estPama_needle_BSC1-373-700_5	gi|255564051|ref|XP_002523024.1|	Ricinus communis	203	3.2e-51	438	amino acid binding protein, putative [Ricinus communis]
estPama_needle_2967-700_5	gi|255571119|ref|XP_002526510.1|	Ricinus communis	242.3	3.6e-63	492	uridylate kinase plant, putative [Ricinus communis]	nucleobase-containing compound kinase activity (GO:0019205);ATP binding (GO:0005524);nucleotide kinase activity (GO:0019201);kinase activity (GO:0016301);phosphotransferase activity, phosphate group as acceptor (GO:0016776);nucleoside triphosphate adenylate kinase activity (GO:0046899)	nucleotide phosphorylation (GO:0046939);phosphorylation (GO:0016310);nucleobase-containing compound metabolic process (GO:0006139)
estPama_needle_2978-700_5	gi|357467393|ref|XP_003603981.1|	Medicago truncatula	35.4	0.47	204	26S proteasome regulatory ATPase subunit S10b [Medicago truncatula]	hydrolase activity (GO:0016787);nucleotide binding (GO:0000166);nucleoside-triphosphatase activity (GO:0017111)	protein catabolic process (GO:0030163)
estPama_needle_Contig497	gi|356534696|ref|XP_003535888.1|	Glycine max	311.2	6.7e-84	528	PREDICTED: mitogen-activated protein kinase kinase 6-like [Glycine max]
estPama_needle_Contig17	gi|224284159|gb|ACN39816.1|	unspecified	117.9	1.5e-24	159	uninformative
estPama_needle_2822-800_3	gi|116786127|gb|ABK23986.1|	unspecified	70.1	4.4e-10	243	uninformative
estPama_needle_Contig25	gi|116791034|gb|ABK25832.1|	unspecified	214.9	1.6e-53	348	uninformative
estPama_needle_2282-700_5	gi|224284194|gb|ACN39833.1|	unspecified	124.4	2.6e-26	255	uninformative
estPama_needle_Contig68	gi|116782108|gb|ABK22373.1|	unspecified	245.7	8.5e-63	372	uninformative
estPama_needle_Contig73	gi|294463249|gb|ADE77160.1|	unspecified	147.5	2.1e-33	213	uninformative
estPama_needle_2816-700_5	gi|148909626|gb|ABR17904.1|	unspecified	121.7	1.1e-25	177	uninformative
estPama_needle_Contig92	gi|116779729|gb|ABK21407.1|	unspecified	93.6	2.6e-17	153	uninformative
estPama_needle_2774-700_5	gi|148907166|gb|ABR16726.1|	unspecified	231.5	1.6e-58	360	uninformative
estPama_needle_Contig107	gi|306015199|gb|ADM76653.1|	Picea sitchensis	161.8	9.8e-38	225	extensin-like protein [Picea sitchensis]
estPama_needle_2735-800_3	gi|116790097|gb|ABK25500.1|	unspecified	111.7	8.1e-23	153	uninformative
estPama_needle_BSC1-1029-800_3	gi|148905912|gb|ABR16117.1|	unspecified	114.4	1.5e-23	180	uninformative
estPama_needle_1964-700_5	gi|116783628|gb|ABK23028.1|	unspecified	77.4	1.2e-12	111	uninformative
estPama_needle_2459-800_3	gi|294461797|gb|ADE76457.1|	unspecified	83.2	3.4e-14	171	uninformative
estPama_needle_1307-700_5	gi|148910258|gb|ABR18209.1|	unspecified	122.1	1.5e-25	297	uninformative
estPama_needle_Contig172	gi|116789968|gb|ABK25454.1|	unspecified	92.8	3.6e-17	144	uninformative
estPama_needle_Contig167	gi|68474431|ref|XP_718755.1|	Candida albicans SC5314	72	6.9e-11	135	hypothetical protein CaO19.13631 [Candida albicans SC5314]
estPama_needle_Contig175	gi|224284808|gb|ACN40134.1|	unspecified	70.5	4.1e-10	219	uninformative
estPama_needle_2937-800_3	gi|116780882|gb|ABK21861.1|	unspecified	109	1e-21	306	uninformative
estPama_needle_Contig177	gi|116786340|gb|ABK24072.1|	unspecified	74.7	1.1e-11	117	uninformative
estPama_needle_Contig193	gi|116780984|gb|ABK21912.1|	unspecified	74.3	1.5e-11	114	uninformative
estPama_needle_2658-800_3	gi|145048695|gb|ABP35314.1|	unspecified	85.9	6.1e-15	207	uninformative
estPama_needle_Contig190	gi|148907031|gb|ABR16659.1|	unspecified	104	2.1e-20	195	uninformative
estPama_needle_Contig205	gi|148909556|gb|ABR17872.1|	unspecified	103.2	6.2e-20	162	uninformative
estPama_needle_Contig223	gi|116793980|gb|ABK26955.1|	unspecified	113.2	3.1e-23	177	uninformative
estPama_needle_BSC1-745-700_5	gi|116787950|gb|ABK24700.1|	unspecified	115.9	8.6e-24	207	uninformative
estPama_needle_1549-700_5	gi|116792438|gb|ABK26364.1|	unspecified	80.9	1.1e-13	114	uninformative
estPama_needle_BSC1-1055-800_3	gi|148908223|gb|ABR17226.1|	unspecified	91.3	1.1e-16	144	uninformative
estPama_needle_BSC1-950-700_5	gi|116781209|gb|ABK22005.1|	unspecified	80.5	1.5e-13	117	uninformative
estPama_needle_BSC1-1180-800_3	gi|116793031|gb|ABK26592.1|	unspecified	68.9	8.1e-10	129	uninformative
estPama_needle_BSC1-416-800_3	gi|116781981|gb|ABK22325.1|	unspecified	198	1.8e-48	327	uninformative
estPama_needle_1369-700_5	gi|116787962|gb|ABK24706.1|	unspecified	94	1.7e-17	147	uninformative
estPama_needle_Contig282	gi|116789547|gb|ABK25287.1|	unspecified	112.5	8.9e-23	162	uninformative
estPama_needle_Contig280	gi|116784759|gb|ABK23461.1|	unspecified	175.6	8.1e-42	306	uninformative
estPama_needle_2774-800_3	gi|148907166|gb|ABR16726.1|	unspecified	165.6	8.3e-39	261	uninformative
estPama_needle_1855-700_5	gi|148908357|gb|ABR17292.1|	unspecified	90.5	1.7e-16	129	uninformative
estPama_needle_1221-700_5	gi|116779410|gb|ABK21271.1|	unspecified	168.3	2.2e-39	498	uninformative
estPama_needle_Contig322	gi|116779025|gb|ABK21105.1|	unspecified	98.6	6.6e-19	147	uninformative
estPama_needle_BSC1-737-700_5	gi|116786518|gb|ABK24139.1|	unspecified	111.7	2.3e-22	168	uninformative
estPama_needle_1579-700_5	gi|148908208|gb|ABR17219.1|	unspecified	154.8	1.5e-35	276	uninformative
estPama_needle_Contig341	gi|2497751|sp|Q41073.1|NLTP_PINTA	Pinus taeda	78.2	7.4e-13	117	nonspecific lipid transfer protein [Pinus taeda]
estPama_needle_Contig343	gi|148905772|gb|ABR16050.1|	unspecified	81.6	8.8e-14	120	uninformative
estPama_needle_1888-800_3	gi|116787958|gb|ABK24704.1|	unspecified	72	4.6e-11	102	uninformative
estPama_needle_BSC1-318-700_5	gi|294460728|gb|ADE75938.1|	unspecified	172.6	7.8e-41	255	uninformative
estPama_needle_Contig350	gi|116789508|gb|ABK25272.1|	unspecified	114.8	1.3e-23	210	uninformative
estPama_needle_Contig366	gi|294463249|gb|ADE77160.1|	unspecified	183.7	3.2e-44	282	uninformative
estPama_needle_BSC1-736-700_5	gi|116782248|gb|ABK22430.1|	unspecified	155.2	1.1e-35	240	uninformative
estPama_needle_BSC1-989-700_5	gi|1350504|gb|AAB01555.1|	Picea glauca	147.1	2.8e-33	201	EMB20 [Picea glauca]
estPama_needle_Contig356	gi|116785310|gb|ABK23673.1|	unspecified	175.6	7.9e-42	273	uninformative
estPama_needle_1769-700_5	gi|116792874|gb|ABK26536.1|	unspecified	112.8	6.9e-23	294	uninformative
estPama_needle_1757-700_5	gi|148910389|gb|ABR18271.1|	unspecified	100.9	1.4e-19	150	uninformative
estPama_needle_1644-700_5	gi|116778636|gb|ABK20944.1|	unspecified	93.2	5.6e-17	210	uninformative
estPama_needle_2440-700_5	gi|294464323|gb|ADE77674.1|	unspecified	196.8	4.1e-48	321	uninformative
estPama_needle_2811-800_3	gi|294464251|gb|ADE77639.1|	unspecified	70.9	1.1e-10	108	uninformative
estPama_needle_2427-700_5	gi|294462040|gb|ADE76574.1|	unspecified	87	2.3e-15	165	uninformative
estPama_needle_2085-700_5	gi|116789240|gb|ABK25170.1|	unspecified	118.6	7.2e-25	171	uninformative
estPama_needle_BSC1-687-800_3	gi|294464078|gb|ADE77558.1|	unspecified	94.7	2.6e-17	369	uninformative
estPama_needle_2866-700_5	gi|116792350|gb|ABK26327.1|	unspecified	114.8	1.1e-23	180	uninformative
estPama_needle_2512-800_3	gi|116786068|gb|ABK23959.1|	unspecified	81.3	1.3e-13	168	uninformative
estPama_needle_Contig426	gi|116787252|gb|ABK24431.1|	unspecified	76.3	2.8e-12	117	uninformative
estPama_needle_1588-800_3	gi|294462760|gb|ADE76924.1|	unspecified	162.9	6e-38	246	uninformative
estPama_needle_1790-800_3	gi|116781209|gb|ABK22005.1|	unspecified	84.7	8.5e-15	126	uninformative
estPama_needle_1579-800_3	gi|148908208|gb|ABR17219.1|	unspecified	101.7	1.7e-19	282	uninformative
estPama_needle_Contig428	gi|116792874|gb|ABK26536.1|	unspecified	157.9	1.7e-36	249	uninformative
estPama_needle_1649-800_3	gi|116792874|gb|ABK26536.1|	unspecified	105.1	8.4e-21	159	uninformative
estPama_needle_BSC1-681-700_5	gi|116787789|gb|ABK24643.1|	unspecified	153.7	2.9e-35	225	uninformative
estPama_needle_Contig441	gi|148910248|gb|ABR18205.1|	unspecified	152.9	5e-35	246	uninformative
estPama_needle_2892-800_3	gi|148906456|gb|ABR16381.1|	unspecified	88.2	2.4e-15	369	uninformative
estPama_needle_BSC1-1062-800_3	gi|116794298|gb|ABK27085.1|	unspecified	82	5.4e-14	123	uninformative
estPama_needle_2968-800_3	gi|224284063|gb|ACN39769.1|	unspecified	87	1.8e-15	126	uninformative
estPama_needle_1382-800_3	gi|294461464|gb|ADE76293.1|	unspecified	70.5	1.9e-10	141	uninformative
estPama_needle_BSC1-336-800_3	gi|76577747|gb|ABA54144.1|	Picea glauca	191.8	1.8e-46	459	homeobox-leucine zipper-like protein [Picea glauca]
estPama_needle_BSC1-907-800_3	gi|294464876|gb|ADE77943.1|	unspecified	105.1	8.3e-21	171	uninformative
estPama_needle_1510-800_3	gi|15638611|gb|AAL05054.1|AF410954_1	Pinus sylvestris	86.7	4e-15	222	F410954_1 antimicrobial peptide 3 [Pinus sylvestris]
estPama_needle_BSc1-853-800_3	gi|116786234|gb|ABK24034.1|	unspecified	105.9	4.7e-21	165	uninformative
estPama_needle_1882-700_5	gi|116793821|gb|ABK26890.1|	unspecified	222.6	7.8e-56	342	uninformative
estPama_needle_1867-700_5	gi|224284243|gb|ACN39857.1|	unspecified	85.1	1.7e-14	261	uninformative
estPama_needle_2021-700_5	gi|116781331|gb|ABK22056.1|	unspecified	91.3	2.9e-16	222	uninformative
estPama_needle_2849-700_5	gi|116783900|gb|ABK23132.1|	unspecified	126.7	3.1e-27	204	uninformative
estPama_needle_2969-700_5	gi|116791051|gb|ABK25840.1|	unspecified	454.1	3.3e-125	699	uninformative
estPama_needle_BSC1-620-700_5	gi|224286389|gb|ACN40902.1|	unspecified	231.5	2.2e-58	501	uninformative
estPama_needle_2363-700_5	gi|148905944|gb|ABR16133.1|	unspecified	77.8	9.7e-13	120	uninformative
estPama_needle_Contig471	gi|116782491|gb|ABK22527.1|	unspecified	162.9	5.2e-38	267	uninformative
estPama_needle_BSC1-1120-800_3	gi|116779490|gb|ABK21306.1|	unspecified	82	6.3e-14	144	uninformative
estPama_needle_2849-800_3	gi|116783900|gb|ABK23132.1|	unspecified	122.9	4.5e-26	204	uninformative
estPama_needle_1575-700_5	gi|294464594|gb|ADE77806.1|	unspecified	127.1	2.7e-27	183	uninformative
estPama_needle_2282-800_3	gi|224284159|gb|ACN39816.1|	unspecified	75.9	3.5e-12	108	uninformative
estPama_needle_1503-800_3	gi|116782579|gb|ABK22558.1|	unspecified	135.2	9.4e-30	189	uninformative
estPama_needle_1759-700_5	gi|116780728|gb|ABK21792.1|	unspecified	145.6	9.5e-33	219	uninformative
estPama_needle_2286-700_5	gi|116780704|gb|ABK21780.1|	unspecified	216.1	6.3e-54	324	uninformative
estPama_needle_Contig496	gi|116778563|gb|ABK20912.1|	unspecified	104	1.6e-20	147	uninformative
estPama_needle_1919-700_5	gi|294463650|gb|ADE77352.1|	unspecified	69.3	5.1e-10	129	uninformative
estPama_needle_2766-800_3	gi|116782108|gb|ABK22373.1|	unspecified	256.1	6.3e-66	372	uninformative
estPama_needle_2858-800_3	gi|116780060|gb|ABK21539.1|	unspecified	78.6	8.3e-13	123	uninformative
estPama_needle_BSC1-1186-700_5	gi|148907087|gb|ABR16687.1|	unspecified	96.7	3.1e-18	162	uninformative
estPama_needle_2085-800_3	gi|116789240|gb|ABK25170.1|	unspecified	107.5	1.7e-21	171	uninformative
estPama_needle_1336-700_5	gi|148909903|gb|ABR18038.1|	unspecified	134.4	3.2e-29	243	uninformative
estPama_needle_1512-700_5	gi|294464657|gb|ADE77836.1|	unspecified	276.9	4.7e-72	495	uninformative
estPama_needle_1964-800_3	gi|116783628|gb|ABK23028.1|	unspecified	76.3	2.7e-12	111	uninformative
estPama_needle_1757-800_3	gi|148910389|gb|ABR18271.1|	unspecified	95.9	4.4e-18	150	uninformative
estPama_needle_2613-800_3	gi|116794497|gb|ABK27163.1|	unspecified	122.5	5.8e-26	198	uninformative
estPama_needle_1248-700_5	gi|116784494|gb|ABK23363.1|	unspecified	70.1	3.5e-10	210	uninformative
estPama_needle_BSC1-427-700_5	gi|116790572|gb|ABK25667.1|	unspecified	105.9	4.2e-21	150	uninformative
estPama_needle_BSC1-1182-700_5	gi|294460471|gb|ADE75813.1|	unspecified	101.3	9.8e-20	138	uninformative
