# Supplementary material for: Generation, functional annotation and comparative analysis of black spruce (Picea mariana) ESTs: an important conifer genomic resource
Source: BMC Genomics. 2013 Oct 11;14:702. doi: 10.1186/1471-2164-14-702 (PMC4007752; doi:10.1186/1471-2164-14-702)
Supplement: Additional file 2: Table S2 — BLASTX similarity results against peptides from five model species: Arabidopsis, Populus, Oryza sativa, and Vitis vinifera, and Physcomitrella patens. [file 1471-2164-14-702-S2.xlsx]

## Sheet: Mann-et-al-Pama-EST-SuppTable2
Additional file 2: Table S2- BLASTx similarity results against peptides from five model species (Arabidopsis, Populus, Oryza sativa, and Vitis Vinifera, and Physcomitrella patens).
	BLASTX vs. Arabidopsis peptides						BLASTX vs. Populus peptides						BLASTX vs. Oryza peptides						BLASTX vs. Vitis peptides						BLASTX vs. Physcomitrella peptides
Est Sequence Singlet/Contig	Sequence identifier	Score	Expect value	Match length(bp)	Match identity(%)	Blastx annotation	Sequence identifier	Score	Expect value	Match length(bp)	Match identity(%)	Blastx annotation	Sequence identifier	Score	Expect value	Match length(bp)	Match identity(%)	Blastx annotation	Sequence identifier	Score	Expect value	Match length(bp)	Match identity(%)	Blastx annotation	Sequence identifier	Score	Expect value	Match length(bp)	Match identity(%)	Blastx annotation
estPama_needle_1212-700_5	gi|334183319|ref|NP_001185228.1|	36.2	0.17	67	31.3	GDSL esterase/lipase [Arabidopsis thaliana]													gi|225451036|ref|XP_002284922.1|	38.1	0.046	66	30.3	PREDICTED: GDSL esterase/lipase At1g54790 [Vitis vinifera]
estPama_needle_1214-700_5
estPama_needle_1218-700_5	gi|42572065|ref|NP_974123.1|	72	3.8e-12	55	56.4	cobalt ion binding protein [Arabidopsis thaliana]	gi|224127742|ref|XP_002329166.1|	72	3.8e-12	56	55.4	predicted protein, partial [Populus trichocarpa]	gi|115441385|ref|NP_001044972.1|	75.1	4.5e-13	103	42.7	Os01g0876900 [Oryza sativa Japonica Group]	gi|225459957|ref|XP_002266658.1|	78.2	5.3e-14	96	42.7	PREDICTED: uncharacterized protein LOC100261996 [Vitis vinifera]
estPama_needle_1220-700_5													gi|115453919|ref|NP_001050560.1|	111.7	5.1e-24	115	53	SCAMP family protein. (Os03t0582200-01)%3BSCAMP family protein. (Os03t0582200-02) [Oryza sativa Japonica Group]
estPama_needle_1220-800_3	gi|297843946|ref|XP_002889854.1|	132.5	2.1e-30	88	72.7	secretory carrier membrane protein family protein [Arabidopsis lyrata subsp. lyrata]							gi|115472811|ref|NP_001060004.1|	132.5	2.1e-30	88	73.9	Similar to Secretory carrier membrane protein. (Os07t0564600-01)%3BSimilar to Secretory carrier membrane protein. (Os07t0564600-02) [Oryza sativa Japonica Group]
estPama_needle_1221-800_3
estPama_needle_1224-700_5	gi|18401659|ref|NP_565666.1|	267.7	1.2e-70	209	64.6	Superoxide dismutase [Cu-Zn] [Arabidopsis thaliana]							gi|115477837|ref|NP_001062514.1|	284.3	1.2e-75	210	69.5	Similar to Superoxide dismutase. (Os08t0561700-01) [Oryza sativa Japonica Group]	gi|225436450|ref|XP_002274421.1|	281.2	1.1e-74	212	67	PREDICTED: superoxide dismutase [Cu-Zn], chloroplastic [Vitis vinifera]
estPama_needle_1224-800_3	gi|18401659|ref|NP_565666.1|	208.8	2.9e-53	111	85.6	Superoxide dismutase [Cu-Zn] [Arabidopsis thaliana]							gi|115477837|ref|NP_001062514.1|	210.7	7.7e-54	111	87.4	Similar to Superoxide dismutase. (Os08t0561700-01) [Oryza sativa Japonica Group]	gi|225436450|ref|XP_002274421.1|	216.1	1.8e-55	111	91	PREDICTED: superoxide dismutase [Cu-Zn], chloroplastic [Vitis vinifera]
estPama_needle_1225-700_5	gi|15242028|ref|NP_197563.1|	61.2	3.7e-09	49	63.3	germin-like protein subfamily 3 member 3 [Arabidopsis thaliana]							gi|115476760|ref|NP_001061976.1|	58.2	3.2e-08	53	54.7	Similar to Germin-like protein 1 precursor. (Os08t0460000-01) [Oryza sativa Japonica Group]	gi|225444754|ref|XP_002279259.1|	62.4	1.7e-09	52	55.8	PREDICTED: auxin-binding protein ABP19a [Vitis vinifera]
estPama_needle_1244-800_3	gi|15230063|ref|NP_187240.1|	85.9	1.4e-16	54	66.7	Hydrophobic protein RCI2B [Arabidopsis thaliana]	gi|224124306|ref|XP_002329990.1|	84.7	3e-16	52	73.1	stress-induced hydrophobic peptide [Populus trichocarpa]							gi|359487595|ref|XP_002279333.2|	37.7	0.069	30	53.3	PREDICTED: uncharacterized protein LOC100259666 [Vitis vinifera]
estPama_needle_1247-700_5	gi|297830450|ref|XP_002883107.1|	110.9	5.3e-24	69	69.6	glycosyl hydrolase family 1 protein [Arabidopsis lyrata subsp. lyrata]							gi|115436870|ref|NP_001043156.1|	112.8	1.4e-24	72	70.8	Similar to Beta-glucosidase. (Os01t0508000-01)%3BSimilar to Beta-mannosidase 2. (Os01t0508000-02) [Oryza sativa Japonica Group]	gi|225456104|ref|XP_002281407.1|	118.2	3.3e-26	72	70.8	PREDICTED: beta-glucosidase 44 [Vitis vinifera]
estPama_needle_1247-800_3	gi|15229584|ref|NP_188436.1|	90.5	5.7e-18	54	74.1	beta-glucosidase 44 [Arabidopsis thaliana]							gi|115436870|ref|NP_001043156.1|	52.4	9.9e-07	29	75.9	Similar to Beta-glucosidase. (Os01t0508000-01)%3BSimilar to Beta-mannosidase 2. (Os01t0508000-02) [Oryza sativa Japonica Group]	gi|225453116|ref|XP_002272413.1|	86.7	8.3e-17	54	70.4	PREDICTED: beta-glucosidase 44-like [Vitis vinifera]
estPama_needle_1253-700_5							gi|224124942|ref|XP_002319463.1|	42	0.00088	19	84.2	s-adenosylmethionine synthetase 2 [Populus trichocarpa]							gi|225432155|ref|XP_002266358.1|	43.1	0.00039	20	85	PREDICTED: S-adenosylmethionine synthase 2 [Vitis vinifera]
estPama_needle_1255-700_5	gi|30698268|ref|NP_569042.2|	38.5	0.011	22	68.2	uncharacterized protein [Arabidopsis thaliana]													gi|359496063|ref|XP_002270399.2|	41.2	0.0016	22	77.3	PREDICTED: autophagy-related protein 101 [Vitis vinifera]
estPama_needle_1255-800_3																			gi|359496063|ref|XP_002270399.2|	35	0.12	20	70	PREDICTED: autophagy-related protein 101 [Vitis vinifera]
estPama_needle_1259-700_5	gi|297839733|ref|XP_002887748.1|	72	1.8e-12	46	78.3	EMB1473 [Arabidopsis lyrata subsp. lyrata]							gi|115439933|ref|NP_001044246.1|	73.2	8.1e-13	47	74.5	Similar to 50S ribosomal protein L13. (Os01t0749200-01) [Oryza sativa Japonica Group]	gi|225461790|ref|XP_002285616.1|	74.7	2.8e-13	47	78.7	PREDICTED: 50S ribosomal protein L13, chloroplastic [Vitis vinifera]
estPama_needle_1260-800_3	gi|145336181|ref|NP_174096.3|	34.3	0.62	19	68.4	nucleic acid binding protein [Arabidopsis thaliana]
estPama_needle_1263-700_5	gi|15232515|ref|NP_188137.1|	164.9	7.6e-40	176	56.2	30S ribosomal protein S20 [Arabidopsis thaliana]	gi|224128071|ref|XP_002329074.1|	172.6	3.6e-42	152	61.8	predicted protein [Populus trichocarpa]	gi|115439159|ref|NP_001043859.1|	133.7	1.9e-30	189	41.8	Ribosomal protein S20 family protein. (Os01t0678600-01)%3BSimilar to ribosomal protein rpS20. (Os01t0678600-02)%3BSimilar to ribosomal protein rpS20. (Os01t0678600-03) [Oryza sativa Japonica Group]	gi|225461526|ref|XP_002285149.1|	173.7	1.6e-42	144	63.9	PREDICTED: 30S ribosomal protein S20, chloroplastic [Vitis vinifera]
estPama_needle_1263-800_3	gi|297830074|ref|XP_002882919.1|	88.6	3.5e-17	80	55	hypothetical protein ARALYDRAFT_897793 [Arabidopsis lyrata subsp. lyrata]	gi|224128071|ref|XP_002329074.1|	95.9	2.2e-19	77	62.3	predicted protein [Populus trichocarpa]	gi|115439159|ref|NP_001043859.1|	87.8	5.9e-17	77	57.1	Ribosomal protein S20 family protein. (Os01t0678600-01)%3BSimilar to ribosomal protein rpS20. (Os01t0678600-02)%3BSimilar to ribosomal protein rpS20. (Os01t0678600-03) [Oryza sativa Japonica Group]	gi|225461526|ref|XP_002285149.1|	94.4	6.3e-19	77	62.3	PREDICTED: 30S ribosomal protein S20, chloroplastic [Vitis vinifera]
estPama_needle_1265-700_5
estPama_needle_1267-700_5	gi|15242248|ref|NP_197636.1|	66.6	7.3e-11	39	82.1	60S ribosomal protein L10a-3 [Arabidopsis thaliana]							gi|115445821|ref|NP_001046690.1|	70.1	6.6e-12	39	84.6	Similar to Ribosomal protein L1. (Os02t0321900-01)%3BSimilar to 60S ribosomal protein L10a-1. (Os02t0321900-02) [Oryza sativa Japonica Group]	gi|359479518|ref|XP_002274218.2|	72.8	1e-12	39	89.7	PREDICTED: 60S ribosomal protein L10a-1-like [Vitis vinifera]
estPama_needle_1267-800_3	gi|15242248|ref|NP_197636.1|	81.6	2.1e-15	44	86.4	60S ribosomal protein L10a-3 [Arabidopsis thaliana]													gi|225440890|ref|XP_002282641.1|	81.3	2.7e-15	44	86.4	PREDICTED: 60S ribosomal protein L10a-1-like [Vitis vinifera]
estPama_needle_1268-700_5
estPama_needle_1273-700_5
estPama_needle_1310-700_5
estPama_needle_1310-800_3
estPama_needle_1311-700_5	gi|42562956|ref|NP_176680.2|	130.2	1.2e-29	76	75	uncharacterized protein [Arabidopsis thaliana]	gi|224124116|ref|XP_002319249.1|	139	2.6e-32	79	74.7	predicted protein, partial [Populus trichocarpa]	gi|297722717|ref|NP_001173722.1|	128.6	3.5e-29	79	67.1	Os03g0857750 [Oryza sativa Japonica Group]
estPama_needle_1313-700_5	gi|297807377|ref|XP_002871572.1|	60.5	1.1e-08	73	45.2	ribosomal protein L10 family protein [Arabidopsis lyrata subsp. lyrata]							gi|115452321|ref|NP_001049761.1|	56.6	1.6e-07	89	36	Similar to Ribosomal protein L10-like. (Os03t0284400-01) [Oryza sativa Japonica Group]	gi|225448737|ref|XP_002281167.1|	63.5	1.3e-09	74	47.3	PREDICTED: 50S ribosomal protein L10, chloroplastic [Vitis vinifera]
estPama_needle_1313-800_3	gi|15240644|ref|NP_196855.1|	61.6	2.5e-09	43	62.8	Ribosomal protein L10 family protein [Arabidopsis thaliana]	gi|224112933|ref|XP_002316337.1|	73.6	6.3e-13	44	81.8	predicted protein [Populus trichocarpa]	gi|115452321|ref|NP_001049761.1|	60.8	4.3e-09	46	63	Similar to Ribosomal protein L10-like. (Os03t0284400-01) [Oryza sativa Japonica Group]	gi|225448737|ref|XP_002281167.1|	67.4	4.5e-11	42	78.6	PREDICTED: 50S ribosomal protein L10, chloroplastic [Vitis vinifera]
estPama_needle_1316-700_5																			gi|225426040|ref|XP_002274274.1|	166.4	1.3e-40	82	92.7	PREDICTED: ubiquitin-conjugating enzyme E2-17 kDa-like isoform 1 [Vitis vinifera]
estPama_needle_1319-700_5													gi|115483809|ref|NP_001065566.1|	190.3	1.5e-47	138	68.1	Similar to Cationic peroxidase 1 precursor (EC 1.11.1.7) (PNPC1). (Os11t0112200-01) [Oryza sativa Japonica Group]	gi|225459176|ref|XP_002283995.1|	188.7	4.4e-47	140	64.3	PREDICTED: cationic peroxidase 1-like [Vitis vinifera]
estPama_needle_1324-700_5	gi|15233044|ref|NP_191670.1|	173.3	1.2e-42	86	91.9	40S ribosomal protein S27-2 [Arabidopsis thaliana]													gi|225425304|ref|XP_002273119.1|	174.9	4.2e-43	86	94.2	PREDICTED: 40S ribosomal protein S27-2 [Vitis vinifera]
estPama_needle_1325-700_5	gi|42567379|ref|NP_567963.3|	47.8	8.8e-05	86	40.7	uncharacterized protein [Arabidopsis thaliana]													gi|225429307|ref|XP_002270434.1|	51.2	8e-06	97	38.1	PREDICTED: uncharacterized protein LOC100260985 isoform 1 [Vitis vinifera]
estPama_needle_1329-700_5	gi|15236607|ref|NP_194111.1|	59.3	2.2e-08	51	60.8	HMG (high mobility group) box protein [Arabidopsis thaliana]	gi|224072172|ref|XP_002303636.1|	60.1	1.3e-08	61	44.3	high mobility group family [Populus trichocarpa]	gi|115445389|ref|NP_001046474.1|	60.1	1.3e-08	55	49.1	Similar to high mobility group family. (Os02t0258200-01), partial [Oryza sativa Japonica Group]	gi|225426010|ref|XP_002273198.1|	61.6	4.4e-09	60	48.3	PREDICTED: high mobility group B protein 13-like [Vitis vinifera]
estPama_needle_1329-800_3	gi|15236607|ref|NP_194111.1|	62.8	1.9e-09	50	60	HMG (high mobility group) box protein [Arabidopsis thaliana]	gi|224072172|ref|XP_002303636.1|	65.5	2.9e-10	62	50	high mobility group family [Populus trichocarpa]	gi|115445389|ref|NP_001046474.1|	63.2	1.5e-09	50	54	Similar to high mobility group family. (Os02t0258200-01), partial [Oryza sativa Japonica Group]	gi|225426010|ref|XP_002273198.1|	68.6	3.5e-11	50	60	PREDICTED: high mobility group B protein 13-like [Vitis vinifera]
estPama_needle_1335-700_5	gi|15230325|ref|NP_190652.1|	228	7.5e-59	184	63.6	cold-regulated 413-plasma membrane 2 [Arabidopsis thaliana]	gi|224126121|ref|XP_002329666.1|	34.7	0.51	62	35.5	predicted protein [Populus trichocarpa]	gi|115455579|ref|NP_001051390.1|	209.1	3.6e-53	190	56.8	Cold acclimation WCOR413 family protein. (Os03t0767800-01)%3BCold acclimation WCOR413 family protein. (Os03t0767800-02) [Oryza sativa Japonica Group]
estPama_needle_1336-800_3	gi|297822383|ref|XP_002879074.1|	34.7	0.81	48	43.8	predicted protein [Arabidopsis lyrata subsp. lyrata]
estPama_needle_1337-700_5	gi|297802656|ref|XP_002869212.1|	116.3	2.6e-25	84	61.9	3-deoxy-D-arabino-heptulosonate 7-phosphate synthase [Arabidopsis lyrata subsp. lyrata]	gi|224063263|ref|XP_002301067.1|	119.4	3.1e-26	151	42.4	2-dehydro-3-deoxyphosphoheptonate aldolase/ 3-deoxy-d-arabino-heptulosonate 7-phosphate synthetase [Populus trichocarpa]	gi|115473431|ref|NP_001060314.1|	117.1	1.5e-25	84	63.1	Similar to M-160-u1_1 (Fragment). (Os07t0622200-01) [Oryza sativa Japonica Group]	gi|359496691|ref|XP_003635302.1|	119	4e-26	99	57.6	PREDICTED: phospho-2-dehydro-3-deoxyheptonate aldolase 1, chloroplastic [Vitis vinifera]
estPama_needle_1337-800_3							gi|224084626|ref|XP_002307364.1|	170.2	1.1e-41	95	85.3	2-dehydro-3-deoxyphosphoheptonate aldolase/ 3-deoxy-d-arabino-heptulosonate 7-phosphate synthetase [Populus trichocarpa]							gi|225459235|ref|XP_002285754.1|	167.9	5.7e-41	95	83.2	PREDICTED: phospho-2-dehydro-3-deoxyheptonate aldolase 2, chloroplastic [Vitis vinifera]
estPama_needle_1338-700_5	gi|18408847|ref|NP_564905.1|	207.2	1.4e-52	172	56.4	beta-ketoacyl reductase 1 [Arabidopsis thaliana]													gi|225424552|ref|XP_002285316.1|	223.4	1.9e-57	175	62.3	PREDICTED: estradiol 17-beta-dehydrogenase 12 [Vitis vinifera]
estPama_needle_1338-800_3													gi|297599533|ref|NP_001047329.2|	180.3	1.2e-44	121	68.6	Similar to B-keto acyl reductase. (Os02t0597900-01), partial [Oryza sativa Japonica Group]	gi|225424552|ref|XP_002285316.1|	179.5	2.1e-44	122	69.7	PREDICTED: estradiol 17-beta-dehydrogenase 12 [Vitis vinifera]
estPama_needle_1341-700_5	gi|79416715|ref|NP_189117.2|	207.6	7.4e-53	127	74.8	mRNA splicing factor, thioredoxin-like U5 snRNP [Arabidopsis thaliana]							gi|115485167|ref|NP_001067727.1|	186.8	1.4e-46	123	72.4	Similar to Txnl4b protein. (Os11t0297900-01) [Oryza sativa Japonica Group]	gi|225464217|ref|XP_002265712.1|	199.1	2.6e-50	127	72.4	PREDICTED: thioredoxin-like protein 4B isoform 1 [Vitis vinifera]
estPama_needle_1341-800_3	gi|79416715|ref|NP_189117.2|	151.8	3.1e-36	83	79.5	mRNA splicing factor, thioredoxin-like U5 snRNP [Arabidopsis thaliana]							gi|115485167|ref|NP_001067727.1|	152.9	1.4e-36	83	83.1	Similar to Txnl4b protein. (Os11t0297900-01) [Oryza sativa Japonica Group]	gi|359480353|ref|XP_003632435.1|	153.3	1.1e-36	83	81.9	PREDICTED: thioredoxin-like protein 4B isoform 2 [Vitis vinifera]
estPama_needle_1345-700_5	gi|15238080|ref|NP_196579.1|	192.2	4.2e-48	110	80	myo-inositol-1-phosphate synthase [Arabidopsis thaliana]													gi|225438660|ref|XP_002281657.1|	187.6	1e-46	110	77.3	PREDICTED: inositol-3-phosphate synthase [Vitis vinifera]
estPama_needle_1345-800_3													gi|115451283|ref|NP_001049242.1|	95.5	1.7e-19	51	90.2	Similar to Myo-inositol-1-phosphate synthase. (Os03t0192700-01) [Oryza sativa Japonica Group]	gi|225438660|ref|XP_002281657.1|	94.4	3.8e-19	51	88.2	PREDICTED: inositol-3-phosphate synthase [Vitis vinifera]
estPama_needle_1346-700_5	gi|15225331|ref|NP_179616.1|	125.6	2.2e-28	73	79.5	photosystem I reaction center subunit IV B [Arabidopsis thaliana]							gi|297607127|ref|NP_001059501.2|	125.9	1.7e-28	71	83.1	Photosystem I reaction center subunit IV%2C chloroplast precursor (PSI- E) (Photosystem I 10.8 kDa polypeptide). (Os07t0435300-01), partial [Oryza sativa Japonica Group]	gi|225437898|ref|XP_002266424.1|	130.2	9.1e-30	71	83.1	PREDICTED: photosystem I reaction center subunit IV A, chloroplastic-like [Vitis vinifera]
estPama_needle_1348-700_5	gi|79330414|ref|NP_001032044.1|	108.6	3.7e-23	81	58	uncharacterized protein [Arabidopsis thaliana]							gi|115476076|ref|NP_001061634.1|	98.6	3.8e-20	80	51.2	Os08g0360000 [Oryza sativa Japonica Group]	gi|225431279|ref|XP_002275676.1|	112.1	3.4e-24	80	56.2	PREDICTED: uncharacterized protein LOC100267751 [Vitis vinifera]
estPama_needle_1355-700_5	gi|15221191|ref|NP_177567.1|	135.6	2.5e-31	76	84.2	60S ribosomal protein L35a-3 [Arabidopsis thaliana]							gi|115449101|ref|NP_001048330.1|	33.9	0.5	29	51.7	Similar to Ribosomal protein L35A. (Os02t0785800-01)%3BSimilar to Ribosomal protein L35A. (Os02t0785800-02) [Oryza sativa Japonica Group]	gi|225440584|ref|XP_002277272.1|	129	2.3e-29	76	82.9	PREDICTED: 60S ribosomal protein L35a-1-like isoform 1 [Vitis vinifera]
estPama_needle_1356-700_5	gi|30697804|ref|NP_177077.3|	116.3	2.6e-25	137	45.3	squamosa promoter-binding-like protein 6 [Arabidopsis thaliana]													gi|225443638|ref|XP_002280052.1|	118.6	5.3e-26	135	44.4	PREDICTED: squamosa promoter-binding protein 1 [Vitis vinifera]
estPama_needle_1357-700_5																			gi|225464063|ref|XP_002269289.1|	45.8	0.00011	35	60	PREDICTED: uncharacterized protein C6C3.02c [Vitis vinifera]
estPama_needle_1359-700_5	gi|186478886|ref|NP_001117356.1|	38.5	0.019	47	48.9	protein SPIRAL1-like1 [Arabidopsis thaliana]							gi|115488676|ref|NP_001066825.1|	42	0.0018	39	59	Similar to nitrilase-associated protein. (Os12t0502000-01) [Oryza sativa Japonica Group]
estPama_needle_1362-700_5	gi|15233111|ref|NP_191703.1|	330.1	1.5e-89	198	79.3	cysteine synthase C1 [Arabidopsis thaliana]													gi|225454278|ref|XP_002276013.1|	326.6	1.7e-88	198	77.8	PREDICTED: cysteine synthase, chloroplastic/chromoplastic isoform 1 [Vitis vinifera]
estPama_needle_1362-800_3																			gi|359489632|ref|XP_003633952.1|	34.7	0.13	19	84.2	PREDICTED: cysteine synthase, chloroplastic/chromoplastic isoform 3 [Vitis vinifera]
estPama_needle_1364-800_3													gi|115486125|ref|NP_001068206.1|	58.5	3.4e-08	52	46.2	Protein of unknown function DUF538 family protein. (Os11t0594700-00) [Oryza sativa Japonica Group]
estPama_needle_1368-700_5	gi|186478685|ref|NP_173441.2|	38.9	0.037	51	37.3	anther-specific proline-rich protein APG [Arabidopsis thaliana]							gi|297612310|ref|NP_001068397.2|	40.4	0.01	86	34.9	Similar to Extensin-like protein. (Os11t0657400-00) [Oryza sativa Japonica Group]	gi|359475172|ref|XP_003631608.1|	38.5	0.048	66	33.3	PREDICTED: proline-rich receptor-like protein kinase PERK7-like [Vitis vinifera]
estPama_needle_1371-700_5							gi|224116004|ref|XP_002332024.1|	132.1	3.3e-30	106	64.2	predicted protein [Populus trichocarpa]	gi|115470937|ref|NP_001059067.1|	122.9	2e-27	89	65.2	Similar to C-Myc binding protein (Associate of Myc 1) (AMY-1). (Os07t0185800-01) [Oryza sativa Japonica Group]	gi|359488039|ref|XP_002271408.2|	128.3	4.7e-29	89	68.5	PREDICTED: uncharacterized protein LOC100251329 [Vitis vinifera]
estPama_needle_1373-700_5	gi|297839829|ref|XP_002887796.1|	43.9	0.00089	76	32.9	predicted protein, partial [Arabidopsis lyrata subsp. lyrata]
estPama_needle_1373-800_3	gi|30685162|ref|NP_188532.2|	55.1	6.3e-07	119	28.6	Pollen-specific leucine-rich repeat extensin-like protein 1 [Arabidopsis thaliana]	gi|224100675|ref|XP_002311970.1|	41.6	0.0073	79	34.2	DNA glycosylase [Populus trichocarpa]	gi|297721823|ref|NP_001173275.1|	43.1	0.0025	119	26.9	Phosphoserine aminotransferase%2C chloroplast precursor (EC 2.6.1.52) (PSAT). (Os03t0157900-01), partial [Oryza sativa Japonica Group]	gi|225423802|ref|XP_002277905.1|	43.5	0.0019	82	30.5	PREDICTED: proline-rich receptor-like protein kinase PERK9 [Vitis vinifera]
estPama_needle_1374-700_5	gi|15223354|ref|NP_174575.1|	158.7	5.6e-38	84	91.7	50S ribosomal protein L11 [Arabidopsis thaliana]							gi|115450395|ref|NP_001048798.1|	155.2	6.2e-37	84	88.1	Similar to 50S ribosomal protein L11. (Os03t0122200-01) [Oryza sativa Japonica Group]	gi|225426522|ref|XP_002278388.1|	157.9	9.6e-38	110	76.4	PREDICTED: 50S ribosomal protein L11, chloroplastic-like [Vitis vinifera]
estPama_needle_1374-800_3	gi|15223354|ref|NP_174575.1|	262.3	3e-69	150	86	50S ribosomal protein L11 [Arabidopsis thaliana]							gi|115450395|ref|NP_001048798.1|	254.2	8.1e-67	150	79.3	Similar to 50S ribosomal protein L11. (Os03t0122200-01) [Oryza sativa Japonica Group]	gi|225426522|ref|XP_002278388.1|	258.5	4.3e-68	150	83.3	PREDICTED: 50S ribosomal protein L11, chloroplastic-like [Vitis vinifera]
estPama_needle_1375-700_5							gi|224081326|ref|XP_002306371.1|	91.3	1.3e-17	87	46	predicted protein [Populus trichocarpa]	gi|115470112|ref|NP_001058655.1|	93.6	2.6e-18	119	37.8	Protein of unknown function DUF829%2C eukaryotic family protein. (Os06t0730300-01) [Oryza sativa Japonica Group]	gi|225463679|ref|XP_002276066.1|	86.7	3.1e-16	87	46	PREDICTED: transmembrane protein 53 [Vitis vinifera]
estPama_needle_1375-800_3	gi|18398681|ref|NP_565432.1|	45.1	0.00036	45	46.7	alpha/beta-hydrolase domain-containing protein [Arabidopsis thaliana]							gi|115470112|ref|NP_001058655.1|	55.1	3.5e-07	45	55.6	Protein of unknown function DUF829%2C eukaryotic family protein. (Os06t0730300-01) [Oryza sativa Japonica Group]	gi|225463679|ref|XP_002276066.1|	50.1	1.1e-05	45	51.1	PREDICTED: transmembrane protein 53 [Vitis vinifera]
estPama_needle_1376-700_5	gi|15241622|ref|NP_196459.1|	162.2	3.9e-39	119	62.2	RNA-binding KH domain-containing protein [Arabidopsis thaliana]							gi|115482288|ref|NP_001064737.1|	171.4	6.5e-42	119	67.2	Similar to Rev interacting protein mis3-like. (Os10t0452800-01) [Oryza sativa Japonica Group]	gi|225429319|ref|XP_002271394.1|	176.8	1.5e-43	117	69.2	PREDICTED: ribosomal RNA assembly protein mis3-like [Vitis vinifera]
estPama_needle_1377-700_5	gi|42571827|ref|NP_974004.1|	38.1	0.028	31	48.4	O-methyltransferase-like 2 protein [Arabidopsis thaliana]	gi|224124568|ref|XP_002319364.1|	36.2	0.11	43	41.9	alkaloid o-methyltransferase related [Populus trichocarpa]							gi|225426518|ref|XP_002271830.1|	35.8	0.14	32	46.9	PREDICTED: caffeic acid 3-O-methyltransferase [Vitis vinifera]
estPama_needle_1377-800_3	gi|297792849|ref|XP_002864309.1|	54.3	6.9e-07	87	40.2	O-methyltransferase 1 [Arabidopsis lyrata subsp. lyrata]	gi|224124568|ref|XP_002319364.1|	53.1	1.5e-06	84	36.9	alkaloid o-methyltransferase related [Populus trichocarpa]							gi|225426518|ref|XP_002271830.1|	55.8	2.4e-07	72	40.3	PREDICTED: caffeic acid 3-O-methyltransferase [Vitis vinifera]
estPama_needle_1379-800_3	gi|15217996|ref|NP_175576.1|	56.6	7.5e-08	44	52.3	ATP synthase subunit epsilon [Arabidopsis thaliana]							gi|297608272|ref|NP_001061374.2|	54.7	2.9e-07	40	57.5	ATPase%2C F1 complex%2C epsilon subunit%2C mitochondrial family protein. (Os08t0250200-01) [Oryza sativa Japonica Group]	gi|225443282|ref|XP_002274249.1|	57.8	3.4e-08	47	51.1	PREDICTED: ATP synthase subunit epsilon, mitochondrial isoform 1 [Vitis vinifera]
estPama_needle_1380-700_5																			gi|225424502|ref|XP_002285211.1|	193.7	1.4e-48	159	58.5	PREDICTED: probable NAD(P)H-dependent oxidoreductase 1 [Vitis vinifera]
estPama_needle_1380-800_3	gi|15232354|ref|NP_190956.1|	83.6	9.3e-16	73	46.6	aldo/keto reductase family protein [Arabidopsis thaliana]													gi|225440476|ref|XP_002272736.1|	79.3	1.7e-14	73	47.9	PREDICTED: aldo-keto reductase family 4 member C9-like [Vitis vinifera]
estPama_needle_1381-700_5
estPama_needle_1384-700_5	gi|30684839|ref|NP_180672.2|	65.5	1.6e-10	41	65.9	peptidase-S24/S26 domain-containing protein [Arabidopsis thaliana]	gi|224066245|ref|XP_002302044.1|	58.5	1.9e-08	41	58.5	predicted protein [Populus trichocarpa]							gi|225438115|ref|XP_002278029.1|	58.9	1.5e-08	42	59.5	PREDICTED: mitochondrial inner membrane protease subunit 1-like [Vitis vinifera]
estPama_needle_1387-700_5
estPama_needle_1387-800_3
estPama_needle_1389-700_5
estPama_needle_1397-700_5	gi|297798606|ref|XP_002867187.1|	42	0.0081	103	24.3	hypothetical protein ARALYDRAFT_913089 [Arabidopsis lyrata subsp. lyrata]	gi|224063557|ref|XP_002301203.1|	52.8	4.6e-06	124	25.8	nbs-lrr resistance protein [Populus trichocarpa]							gi|359480453|ref|XP_002263130.2|	46.2	0.00043	102	26.5	PREDICTED: probable disease resistance protein At5g66900-like [Vitis vinifera]
estPama_needle_1397-800_3	gi|15227238|ref|NP_179024.1|	46.2	0.00019	73	37	TIR-NBS-LRR class disease resistance protein [Arabidopsis thaliana]	gi|224114339|ref|XP_002332402.1|	44.3	0.00071	70	34.3	NBS resistance protein, partial [Populus trichocarpa]							gi|359493483|ref|XP_003634610.1|	52.4	2.6e-06	74	36.5	PREDICTED: TMV resistance protein N-like, partial [Vitis vinifera]
estPama_needle_1398-700_5
estPama_needle_1399-700_5							gi|224130992|ref|XP_002320975.1|	67.8	6.5e-11	91	40.7	predicted protein [Populus trichocarpa]	gi|297725267|ref|NP_001174997.1|	67.4	8.4e-11	79	44.3	Os06g0717300 [Oryza sativa Japonica Group]	gi|225437551|ref|XP_002276108.1|	72.8	2e-12	80	43.8	PREDICTED: uncharacterized protein LOC100250421 [Vitis vinifera]
estPama_needle_1402-700_5	gi|15233948|ref|NP_194205.1|	104	1.1e-21	70	68.6	serine/threonine-protein kinase AFC2 [Arabidopsis thaliana]													gi|225456860|ref|XP_002279764.1|	97.8	7.9e-20	67	65.7	PREDICTED: serine/threonine-protein kinase AFC2 [Vitis vinifera]
estPama_needle_1402-800_3	gi|15233948|ref|NP_194205.1|	48.9	2e-05	38	60.5	serine/threonine-protein kinase AFC2 [Arabidopsis thaliana]													gi|225424621|ref|XP_002285476.1|	53.5	8.3e-07	58	43.1	PREDICTED: serine/threonine-protein kinase AFC2 [Vitis vinifera]
estPama_needle_1404-700_5	gi|297848060|ref|XP_002891911.1|	269.6	3.2e-71	197	66.5	thylakoid lumen 18.3 kDa protein [Arabidopsis lyrata subsp. lyrata]	gi|224125350|ref|XP_002319564.1|	273.9	1.7e-72	252	56.3	predicted protein [Populus trichocarpa]	gi|115463773|ref|NP_001055486.1|	276.9	2e-73	241	60.6	Protein of unknown function DUF477 family protein. (Os05t0401100-01)%3BProtein of unknown function DUF477 family protein. (Os05t0401100-02) [Oryza sativa Japonica Group]	gi|225451038|ref|XP_002284939.1|	275.4	5.8e-73	197	68.5	PREDICTED: UPF0603 protein At1g54780, chloroplastic [Vitis vinifera]
estPama_needle_1404-800_3	gi|297848060|ref|XP_002891911.1|	255.4	3.8e-67	156	76.3	thylakoid lumen 18.3 kDa protein [Arabidopsis lyrata subsp. lyrata]							gi|115463773|ref|NP_001055486.1|	263.5	1.4e-69	156	80.8	Protein of unknown function DUF477 family protein. (Os05t0401100-01)%3BProtein of unknown function DUF477 family protein. (Os05t0401100-02) [Oryza sativa Japonica Group]	gi|225451038|ref|XP_002284939.1|	253.1	1.9e-66	156	77.6	PREDICTED: UPF0603 protein At1g54780, chloroplastic [Vitis vinifera]
estPama_needle_1406-700_5	gi|15238482|ref|NP_198386.1|	224.2	8.5e-58	127	82.7	biotin carboxylase [Arabidopsis thaliana]													gi|225445664|ref|XP_002266489.1|	221.9	4.2e-57	131	77.9	PREDICTED: biotin carboxylase 1, chloroplastic-like [Vitis vinifera]
estPama_needle_1408-700_5
estPama_needle_1408-800_3
estPama_needle_1412-700_5	gi|145332395|ref|NP_001078154.1|	260	1.6e-68	159	83.6	putative peroxisomal (S)-2-hydroxy-acid oxidase 2 [Arabidopsis thaliana]													gi|225462096|ref|XP_002277249.1|	260.8	9.2e-69	149	89.3	PREDICTED: peroxisomal (S)-2-hydroxy-acid oxidase GLO1 [Vitis vinifera]
estPama_needle_1412-800_3	gi|145361806|ref|NP_850585.2|	100.5	6.8e-21	69	76.8	putative peroxisomal (S)-2-hydroxy-acid oxidase 2 [Arabidopsis thaliana]
estPama_needle_1420-700_5	gi|15231718|ref|NP_190864.1|	156.8	2.2e-37	175	49.7	peroxiredoxin-2E [Arabidopsis thaliana]							gi|115444771|ref|NP_001046165.1|	169.5	3.3e-41	175	52.6	Similar to Thioredoxin peroxidase. (Os02t0192700-02) [Oryza sativa Japonica Group]	gi|225441002|ref|XP_002283652.1|	168.3	7.4e-41	158	56.3	PREDICTED: peroxiredoxin-2E, chloroplastic [Vitis vinifera]
estPama_needle_1423-800_3							gi|224106185|ref|XP_002314076.1|	38.5	0.029	44	43.2	predicted protein [Populus trichocarpa]							gi|225450089|ref|XP_002277909.1|	37	0.085	37	51.4	PREDICTED: photosystem II 5 kDa protein, chloroplastic [Vitis vinifera]
estPama_needle_1425-700_5
estPama_needle_1427-700_5
estPama_needle_1427-800_3
estPama_needle_1471-700_5	gi|18401044|ref|NP_566539.1|	74.7	5.2e-13	56	62.5	Isochorismatase family protein [Arabidopsis thaliana]							gi|115445529|ref|NP_001046544.1|	75.5	3e-13	58	62.1	Similar to Isochorismatase family protein rutB. (Os02t0276400-01), partial [Oryza sativa Japonica Group]	gi|225442575|ref|XP_002284348.1|	66.2	1.8e-10	55	58.2	PREDICTED: peroxyureidoacrylate/ureidoacrylate amidohydrolase RutB-like [Vitis vinifera]
estPama_needle_1474-700_5	gi|297800816|ref|XP_002868292.1|	212.6	1.9e-54	105	92.4	60S ribosomal protein L36a/L44 [Arabidopsis lyrata subsp. lyrata]							gi|297725733|ref|NP_001175230.1|	218.4	3.4e-56	105	95.2	Similar to 60S ribosomal protein L44. (Os07t0523500-01)%3BSimilar to 60S ribosomal protein L44. (Os07t0523500-02)%3BNon-protein coding transcript. (Os07t0523500-03) [Oryza sativa Japonica Group]
estPama_needle_1483-700_5	gi|18399697|ref|NP_565512.1|	102.4	4e-21	146	42.5	putative cysteine proteinase A494 [Arabidopsis thaliana]													gi|359492709|ref|XP_002280798.2|	101.7	6.9e-21	153	43.1	PREDICTED: cysteine proteinase RD19a-like [Vitis vinifera]
estPama_needle_1484-700_5	gi|297851004|ref|XP_002893383.1|	95.5	1.7e-19	52	78.8	alpha-expansin 10 precursor, partial [Arabidopsis lyrata subsp. lyrata]
estPama_needle_1484-800_3	gi|15222149|ref|NP_175372.1|	42.7	0.002	49	40.8	Pollen-specific leucine-rich repeat extensin-like protein 2 [Arabidopsis thaliana]	gi|224108738|ref|XP_002314951.1|	41.2	0.0063	60	43.3	predicted protein [Populus trichocarpa]	gi|115458346|ref|NP_001052773.1|	45.4	0.00031	62	41.9	Similar to Hydroxyproline-rich glycoprotein. (Os04t0418800-01)%3BHypothetical protein. (Os04t0418800-02) [Oryza sativa Japonica Group]
estPama_needle_1486-700_5
estPama_needle_1486-800_3
estPama_needle_1489-700_5																			gi|225434146|ref|XP_002277846.1|	329.7	2e-89	199	80.4	PREDICTED: 60S ribosomal protein L5-like isoform 2 [Vitis vinifera]
estPama_needle_1493-800_3													gi|297599774|ref|NP_001047798.2|	36.2	0.19	30	60	Similar to PLATZ transcription factor. (Os02t0692700-01), partial [Oryza sativa Japonica Group]
estPama_needle_1499-700_5	gi|30689342|ref|NP_850393.1|	53.5	6.9e-07	50	56	putative inositol transporter 1 [Arabidopsis thaliana]							gi|115459144|ref|NP_001053172.1|	107.5	7.3e-23	78	61.5	Sugar/inositol transporter domain containing protein. (Os04t0491700-01) [Oryza sativa Japonica Group]	gi|225443922|ref|XP_002278732.1|	54.3	4.1e-07	48	52.1	PREDICTED: probable inositol transporter 2 isoform 1 [Vitis vinifera]
estPama_needle_1500-700_5	gi|15231705|ref|NP_191513.1|	127.5	5.2e-29	69	88.4	60S ribosomal protein L38 [Arabidopsis thaliana]													gi|359476741|ref|XP_003631881.1|	130.6	6.2e-30	69	92.8	PREDICTED: 60S ribosomal protein L38-like [Vitis vinifera]
estPama_needle_1500-800_3	gi|15231705|ref|NP_191513.1|	90.5	8.8e-18	62	69.4	60S ribosomal protein L38 [Arabidopsis thaliana]													gi|359476741|ref|XP_003631881.1|	93.6	1e-18	62	74.2	PREDICTED: 60S ribosomal protein L38-like [Vitis vinifera]
estPama_needle_1502-700_5	gi|297820378|ref|XP_002878072.1|	152.9	1.5e-36	90	77.8	alpha-soluble nsf attachment protein [Arabidopsis lyrata subsp. lyrata]													gi|225448599|ref|XP_002278734.1|	143.3	1.2e-33	90	73.3	PREDICTED: alpha-soluble NSF attachment protein [Vitis vinifera]
estPama_needle_1503-700_5	gi|334183667|ref|NP_001185325.1|	40	0.022	61	39.3	TIR-NBS-LRR class disease resistance protein [Arabidopsis thaliana]							gi|115477605|ref|NP_001062398.1|	35	0.7	73	27.4	Similar to NBS-LRR type resistance protein (Fragment). (Os08t0543100-00) [Oryza sativa Japonica Group]
estPama_needle_1507-700_5	gi|15236936|ref|NP_192819.1|	71.2	8.2e-12	62	56.5	uncharacterized protein [Arabidopsis thaliana]	gi|224064306|ref|XP_002301419.1|	83.6	1.6e-15	48	79.2	predicted protein, partial [Populus trichocarpa]	gi|115449929|ref|NP_001048586.1|	67.4	1.2e-10	72	50	Os02g0826400 [Oryza sativa Japonica Group]	gi|225455322|ref|XP_002275967.1|	73.6	1.6e-12	55	67.3	PREDICTED: uncharacterized protein LOC100258972 [Vitis vinifera]
estPama_needle_1509-700_5	gi|18403753|ref|NP_566729.1|	154.8	6.9e-37	150	52	long-chain-alcohol oxidase FAO3 [Arabidopsis thaliana]							gi|115447369|ref|NP_001047464.1|	155.6	4.1e-37	153	51	Glucose-methanol-choline (GMC) oxidoreductase family protein%2C Hybrid breakdown (HB) (Os02t0621800-01) [Oryza sativa Japonica Group]	gi|225433197|ref|XP_002285334.1|	154.5	9.1e-37	151	53	PREDICTED: long-chain-alcohol oxidase FAO1 [Vitis vinifera]
estPama_needle_1509-800_3																			gi|225433197|ref|XP_002285334.1|	92.8	1.5e-18	68	64.7	PREDICTED: long-chain-alcohol oxidase FAO1 [Vitis vinifera]
estPama_needle_1511-700_5	gi|297842980|ref|XP_002889371.1|	43.9	0.0009	58	39.7	UDP-glucoronosyl/UDP-glucosyl transferase family protein [Arabidopsis lyrata subsp. lyrata]
estPama_needle_1512-800_3													gi|115476360|ref|NP_001061776.1|	78.2	5e-14	77	48.1	Protein of unknown function DUF581 family protein. (Os08t0407600-01) [Oryza sativa Japonica Group]
estPama_needle_1513-700_5	gi|18400785|ref|NP_565590.1|	87.8	1.9e-16	79	54.4	uncharacterized protein [Arabidopsis thaliana]	gi|224143207|ref|XP_002324881.1|	85.5	9.2e-16	79	55.7	predicted protein [Populus trichocarpa]	gi|115475776|ref|NP_001061484.1|	96.7	4e-19	79	62	Mediator of ErbB2-driven cell motility (Memo)%2C related domain containing protein. (Os08t0299000-01)%3BMediator of ErbB2-driven cell motility (Memo)%2C related domain containing protein. (Os08t0299000-02) [Oryza sativa Japonica Group]	gi|359475871|ref|XP_002285449.2|	94.4	2e-18	79	62	PREDICTED: protein MEMO1-like [Vitis vinifera]
estPama_needle_1517-700_5	gi|297800954|ref|XP_002868361.1|	45.8	0.00025	51	52.9	predicted protein [Arabidopsis lyrata subsp. lyrata]							gi|115452261|ref|NP_001049731.1|	217.6	7.9e-56	150	76	Similar to Histone H2A. (Os03t0279200-01) [Oryza sativa Japonica Group]	gi|225435042|ref|XP_002284305.1|	220.7	9.3e-57	143	81.8	PREDICTED: probable histone H2A.4 isoform 1 [Vitis vinifera]
estPama_needle_1517-800_3	gi|15241857|ref|NP_195876.1|	79.7	1.5e-14	74	54.1	histone H2A 12 [Arabidopsis thaliana]
estPama_needle_1519-800_3
estPama_needle_1521-700_5	gi|15241464|ref|NP_196972.1|	112.1	3.4e-24	88	59.1	universal stress protein (USP) family protein [Arabidopsis thaliana]							gi|115448199|ref|NP_001047879.1|	117.1	1e-25	89	60.7	Rossmann-like alpha/beta/alpha sandwich fold domain containing protein. (Os02t0707900-01)%3BRossmann-like alpha/beta/alpha sandwich fold domain containing protein. (Os02t0707900-02)%3BHypothetical conserved gene. (Os02t0707900-03) [Oryza sativa Japonica Group]	gi|225452434|ref|XP_002277349.1|	117.9	6.1e-26	88	60.2	PREDICTED: universal stress protein A-like protein [Vitis vinifera]
estPama_needle_1521-800_3	gi|297811601|ref|XP_002873684.1|	181	6.7e-45	116	64.7	universal stress protein family protein [Arabidopsis lyrata subsp. lyrata]							gi|115448199|ref|NP_001047879.1|	180.6	8.7e-45	116	65.5	Rossmann-like alpha/beta/alpha sandwich fold domain containing protein. (Os02t0707900-01)%3BRossmann-like alpha/beta/alpha sandwich fold domain containing protein. (Os02t0707900-02)%3BHypothetical conserved gene. (Os02t0707900-03) [Oryza sativa Japonica Group]	gi|225452434|ref|XP_002277349.1|	176.4	1.6e-43	116	65.5	PREDICTED: universal stress protein A-like protein [Vitis vinifera]
estPama_needle_1525-700_5	gi|145332591|ref|NP_001078161.1|	114.8	4.3e-25	68	75	cytochrome c oxidase subunit Vb [Arabidopsis thaliana]							gi|115438502|ref|NP_001043555.1|	120.2	1e-26	68	75	Cytochrome c oxidase%2C subunit Vb family protein. (Os01t0612200-01) [Oryza sativa Japonica Group]	gi|225442833|ref|XP_002285331.1|	111.7	3.6e-24	68	72.1	PREDICTED: cytochrome c oxidase subunit 5b-2, mitochondrial [Vitis vinifera]
estPama_needle_1535-700_5	gi|15221178|ref|NP_172668.1|	50.4	6.9e-06	67	40.3	leucine-rich repeat extensin-like protein 1 [Arabidopsis thaliana]							gi|115438124|ref|NP_001043463.1|	49.3	2.2e-05	50	46	Similar to leucine-rich repeat family protein / extensin family protein. (Os01t0594300-01)%3BPistil-specific extensin-like protein family protein. (Os01t0594300-02) [Oryza sativa Japonica Group]	gi|225427973|ref|XP_002277628.1|	44.7	0.00037	49	49	PREDICTED: glycine-rich protein 2-like [Vitis vinifera]
estPama_needle_1538-700_5													gi|115464307|ref|NP_001055753.1|	128.3	5.4e-29	108	60.2	Similar to 60S ribosomal protein L36-1. (Os05t0459900-01)%3BSimilar to 60S ribosomal protein L36. (Os05t0459900-02) [Oryza sativa Japonica Group]	gi|225464487|ref|XP_002268801.1|	126.7	1.6e-28	109	59.6	PREDICTED: 60S ribosomal protein L36-3 isoform 2 [Vitis vinifera]
estPama_needle_1540-700_5	gi|334183649|ref|NP_001185317.1|	39.3	0.015	34	55.9	transcription elongation factor SPT6 [Arabidopsis thaliana]	gi|224081517|ref|XP_002306442.1|	37.7	0.043	40	50	predicted protein [Populus trichocarpa]							gi|225424881|ref|XP_002269144.1|	40	0.0086	31	64.5	PREDICTED: uncharacterized protein LOC100248339 [Vitis vinifera]
estPama_needle_1542-700_5	gi|15220941|ref|NP_173248.1|	68.6	3.1e-11	42	78.6	guanine nucleotide-binding protein subunit beta-like protein [Arabidopsis thaliana]							gi|115439261|ref|NP_001043910.1|	106.7	8.7e-23	62	77.4	Similar to Guanine nucleotide-binding protein subunit beta-like protein A. (Os01t0686800-02) [Oryza sativa Japonica Group]	gi|359491001|ref|XP_003634197.1|	106.3	1.1e-22	59	81.4	PREDICTED: guanine nucleotide-binding protein subunit beta-like protein isoform 2 [Vitis vinifera]
estPama_needle_1542-800_3	gi|15229589|ref|NP_188441.1|	71.2	5.7e-12	58	56.9	receptor for activated C kinase 1C [Arabidopsis thaliana]							gi|115439261|ref|NP_001043910.1|	151.4	4.8e-36	95	73.7	Similar to Guanine nucleotide-binding protein subunit beta-like protein A. (Os01t0686800-02) [Oryza sativa Japonica Group]	gi|225456096|ref|XP_002281279.1|	158.7	3e-38	108	71.3	PREDICTED: guanine nucleotide-binding protein subunit beta-like protein isoform 1 [Vitis vinifera]
estPama_needle_1546-700_5	gi|18409758|ref|NP_565011.1|	135.2	3.7e-31	95	69.5	auxin efflux carrier-like protein [Arabidopsis thaliana]	gi|224140641|ref|XP_002323690.1|	105.9	2.4e-22	95	53.7	auxin efflux carrier component, auxin transport protein [Populus trichocarpa]	gi|115475145|ref|NP_001061169.1|	124	8.4e-28	97	63.9	Auxin efflux carrier domain containing protein. (Os08t0191000-01) [Oryza sativa Japonica Group]
estPama_needle_1546-800_3	gi|18409758|ref|NP_565011.1|	47.4	4.8e-05	41	48.8	auxin efflux carrier-like protein [Arabidopsis thaliana]	gi|224108351|ref|XP_002314817.1|	45.8	0.00014	45	44.4	predicted protein [Populus trichocarpa]							gi|225424170|ref|XP_002280374.1|	46.6	8.1e-05	45	44.4	PREDICTED: uncharacterized protein LOC100249273 [Vitis vinifera]
estPama_needle_1548-700_5	gi|15224564|ref|NP_178626.1|	79	8.3e-14	221	28.1	glycine-rich protein [Arabidopsis thaliana]							gi|115439951|ref|NP_001044255.1|	51.6	1.3e-05	77	37.7	Protein kinase-like domain containing protein. (Os01t0750600-01) [Oryza sativa Japonica Group]
estPama_needle_1550-700_5													gi|115440349|ref|NP_001044454.1|	273.5	2.4e-72	203	68.5	Rossmann-like alpha/beta/alpha sandwich fold domain containing protein. (Os01t0783500-01) [Oryza sativa Japonica Group]	gi|359485721|ref|XP_003633321.1|	299.3	4.1e-80	211	74.4	PREDICTED: uncharacterized protein C167.05-like isoform 2 [Vitis vinifera]
estPama_needle_1550-800_3	gi|18423628|ref|NP_568808.1|	44.3	0.00054	35	60	universal stress protein (USP) family protein [Arabidopsis thaliana]							gi|115472689|ref|NP_001059943.1|	44.3	0.00054	44	47.7	Rossmann-like alpha/beta/alpha sandwich fold domain containing protein. (Os07t0551400-01)%3BSimilar to USP family protein. (Os07t0551400-02) [Oryza sativa Japonica Group]	gi|359485723|ref|XP_003633322.1|	53.1	1.2e-06	48	54.2	PREDICTED: uncharacterized protein C167.05-like isoform 3 [Vitis vinifera]
estPama_needle_1551-700_5													gi|115486946|ref|NP_001065960.1|	108.6	7e-23	171	40.9	Double-stranded RNA-binding-like domain containing protein. (Os12t0109900-01)%3BSimilar to DsRNA-binding protein ODB1. (Os12t0109900-02) [Oryza sativa Japonica Group]	gi|225459069|ref|XP_002285663.1|	119.8	3e-26	157	44.6	PREDICTED: double-stranded RNA-binding protein 1 [Vitis vinifera]
estPama_needle_1551-800_3
estPama_needle_1552-700_5	gi|297796507|ref|XP_002866138.1|	43.9	0.0023	73	34.2	calmodulin-binding protein [Arabidopsis lyrata subsp. lyrata]							gi|115454519|ref|NP_001050860.1|	45.1	0.001	65	40	Similar to acidic leucine-rich nuclear phosphoprotein 32 family member A. (Os03t0668900-01) [Oryza sativa Japonica Group]
estPama_needle_1552-800_3	gi|297837789|ref|XP_002886776.1|	78.6	2.5e-14	60	56.7	ribosomal protein S5 family protein [Arabidopsis lyrata subsp. lyrata]	gi|224124080|ref|XP_002319240.1|	74.3	4.7e-13	60	56.7	predicted protein [Populus trichocarpa]							gi|225446625|ref|XP_002276769.1|	80.5	6.6e-15	60	60	PREDICTED: uncharacterized protein LOC100267778 [Vitis vinifera]
estPama_needle_1553-700_5	gi|15230574|ref|NP_190085.1|	144.8	4.9e-34	99	62.6	xyloglucan:xyloglucosyl transferase [Arabidopsis thaliana]													gi|225436484|ref|XP_002275862.1|	151.8	4e-36	99	63.6	PREDICTED: probable xyloglucan endotransglucosylase/hydrolase protein 32 [Vitis vinifera]
estPama_needle_1553-800_3	gi|297818924|ref|XP_002877345.1|	33.1	0.72	22	59.1	predicted protein, partial [Arabidopsis lyrata subsp. lyrata]
estPama_needle_1555-800_3	gi|18406870|ref|NP_564763.1|	64.7	2.8e-10	43	72.1	peroxiredoxin-2D [Arabidopsis thaliana]							gi|115439131|ref|NP_001043845.1|	69.3	1.1e-11	44	77.3	Similar to peroxiredoxin. (Os01t0675100-01) [Oryza sativa Japonica Group]	gi|225445188|ref|XP_002284177.1|	63.5	6.2e-10	44	68.2	PREDICTED: peroxiredoxin-2B [Vitis vinifera]
estPama_needle_1557-700_5	gi|15240205|ref|NP_198552.1|	157.1	2.2e-37	243	40.7	uncharacterized protein [Arabidopsis thaliana]	gi|224145864|ref|XP_002325791.1|	164.9	1e-39	158	51.9	predicted protein [Populus trichocarpa]	gi|115449585|ref|NP_001048502.1|	151.4	1.2e-35	179	45.3	Similar to Tfm5 protein. (Os02t0815400-01) [Oryza sativa Japonica Group]	gi|225430613|ref|XP_002266617.1|	171.4	1.1e-41	180	47.8	PREDICTED: uncharacterized protein LOC100251819 [Vitis vinifera]
estPama_needle_1557-800_3	gi|15240205|ref|NP_198552.1|	88.2	3.3e-17	63	65.1	uncharacterized protein [Arabidopsis thaliana]	gi|224145864|ref|XP_002325791.1|	86.3	1.3e-16	63	66.7	predicted protein [Populus trichocarpa]	gi|115449585|ref|NP_001048502.1|	68.2	3.5e-11	65	47.7	Similar to Tfm5 protein. (Os02t0815400-01) [Oryza sativa Japonica Group]	gi|225430613|ref|XP_002266617.1|	88.6	2.5e-17	65	66.2	PREDICTED: uncharacterized protein LOC100251819 [Vitis vinifera]
estPama_needle_1559-800_3	gi|15241787|ref|NP_195858.1|	33.9	0.4	20	50	metallothionein 2B [Arabidopsis thaliana]
estPama_needle_1564-700_5	gi|297829496|ref|XP_002882630.1|	129.8	1.5e-29	77	75.3	60S ribosomal protein L4/L1 [Arabidopsis lyrata subsp. lyrata]													gi|225439761|ref|XP_002274975.1|	136	2.1e-31	76	84.2	PREDICTED: 60S ribosomal protein L4 [Vitis vinifera]
estPama_needle_1564-800_3													gi|297722605|ref|NP_001173666.1|	73.9	6.9e-13	47	72.3	Similar to 60S ribosomal protein L4 (L1). (Os03t0796501-00) [Oryza sativa Japonica Group]	gi|225435782|ref|XP_002285741.1|	73.6	9.1e-13	47	68.1	PREDICTED: 60S ribosomal protein L4-1 [Vitis vinifera]
estPama_needle_1565-800_3
estPama_needle_1569-800_3	gi|15224530|ref|NP_180614.1|	37.7	0.061	36	52.8	glycine-rich protein [Arabidopsis thaliana]							gi|115477030|ref|NP_001062111.1|	46.2	0.00017	41	56.1	RNA recognition motif%2C glycine rich protein domain containing protein. (Os08t0490300-01) [Oryza sativa Japonica Group]
estPama_needle_1574-700_5																			gi|359495272|ref|XP_002276182.2|	88.6	5.6e-17	144	34.7	PREDICTED: TMV resistance protein N-like [Vitis vinifera]
estPama_needle_1576-700_5	gi|18420256|ref|NP_568396.1|	222.2	3e-57	119	85.7	RING-box protein 1 [Arabidopsis thaliana]							gi|115434042|ref|NP_001041779.1|	224.2	7.8e-58	122	86.1	Similar to RING-box protein 1A (Regulator of cullins 1a) (dRbx1). (Os01t0106800-01) [Oryza sativa Japonica Group]	gi|225444714|ref|XP_002278332.1|	225.3	3.5e-58	121	87.6	PREDICTED: RING-box protein 1a [Vitis vinifera]
estPama_needle_1578-800_3	gi|15235490|ref|NP_193016.1|	158.3	4e-38	96	78.1	photosystem I reaction center subunit XI [Arabidopsis thaliana]							gi|115488344|ref|NP_001066659.1|	149.1	2.4e-35	99	72.7	Similar to Photosystem I reaction center subunit XI%2C chloroplast precursor (PSI- L) (PSI subunit V). (Os12t0420400-01)%3BSimilar to Photosystem I reaction center subunit XI%2C chloroplast precursor (PSI- L) (PSI subunit V). (Os12t0420400-02)%3BSimilar to Photosystem I reaction center subunit XI%2C chloroplastic. (Os12t0420400-03) [Oryza sativa Japonica Group]	gi|225430989|ref|XP_002278780.1|	161	6.1e-39	98	78.6	PREDICTED: photosystem I reaction center subunit XI, chloroplastic [Vitis vinifera]
estPama_needle_1580-700_5	gi|18423326|ref|NP_568766.1|	194.1	1.9e-48	233	47.2	uncharacterized protein [Arabidopsis thaliana]	gi|224134631|ref|XP_002321870.1|	203.4	3.1e-51	254	49.2	predicted protein [Populus trichocarpa]	gi|297727375|ref|NP_001176051.1|	100.1	3.7e-20	67	76.1	Similar to ACI13. (Os10t0188400-01), partial [Oryza sativa Japonica Group]
estPama_needle_1581-700_5
estPama_needle_1582-700_5	gi|297812147|ref|XP_002873957.1|	143.7	1.3e-33	126	61.1	hypothetical protein ARALYDRAFT_488857 [Arabidopsis lyrata subsp. lyrata]							gi|115448299|ref|NP_001047929.1|	137.5	9.2e-32	126	56.3	Esterase/lipase/thioesterase domain containing protein. (Os02t0717100-01) [Oryza sativa Japonica Group]	gi|225435598|ref|XP_002285621.1|	147.1	1.2e-34	122	63.1	PREDICTED: uncharacterized protein LOC100251931 [Vitis vinifera]
estPama_needle_1582-800_3							gi|224053018|ref|XP_002297666.1|	48.1	2.3e-05	38	55.3	predicted protein [Populus trichocarpa]	gi|115448299|ref|NP_001047929.1|	53.1	7.1e-07	38	60.5	Esterase/lipase/thioesterase domain containing protein. (Os02t0717100-01) [Oryza sativa Japonica Group]	gi|225435598|ref|XP_002285621.1|	57.8	2.9e-08	38	65.8	PREDICTED: uncharacterized protein LOC100251931 [Vitis vinifera]
estPama_needle_1583-700_5	gi|18403201|ref|NP_564579.1|	151	7.6e-36	119	60.5	Transmembrane proteins 14C [Arabidopsis thaliana]							gi|115453819|ref|NP_001050510.1|	154.8	5.3e-37	119	62.2	Uncharacterised protein family UPF0136%2C Transmembrane domain containing protein. (Os03t0568500-01) [Oryza sativa Japonica Group]	gi|225461013|ref|XP_002280849.1|	164.1	8.7e-40	117	67.5	PREDICTED: UPF0136 membrane protein At2g26240 [Vitis vinifera]
estPama_needle_1583-800_3	gi|18403201|ref|NP_564579.1|	57	5.5e-08	44	61.4	Transmembrane proteins 14C [Arabidopsis thaliana]	gi|224126437|ref|XP_002319838.1|	62.4	1.3e-09	44	70.5	predicted protein [Populus trichocarpa]	gi|115453819|ref|NP_001050510.1|	62.4	1.3e-09	44	65.9	Uncharacterised protein family UPF0136%2C Transmembrane domain containing protein. (Os03t0568500-01) [Oryza sativa Japonica Group]	gi|225461013|ref|XP_002280849.1|	60.5	5e-09	44	68.2	PREDICTED: UPF0136 membrane protein At2g26240 [Vitis vinifera]
estPama_needle_1584-700_5							gi|224092566|ref|XP_002309665.1|	33.9	0.64	45	40	chromatin remodeling complex subunit, partial [Populus trichocarpa]	gi|115470937|ref|NP_001059067.1|	85.5	1.8e-16	51	80.4	Similar to C-Myc binding protein (Associate of Myc 1) (AMY-1). (Os07t0185800-01) [Oryza sativa Japonica Group]	gi|225444813|ref|XP_002278699.1|	77	6.6e-14	49	73.5	PREDICTED: c-Myc-binding protein-like [Vitis vinifera]
estPama_needle_1589-700_5	gi|238478737|ref|NP_001154394.1|	393.3	2.4e-108	252	75.4	Endoplasmic reticulum vesicle transporter protein [Arabidopsis thaliana]							gi|297602842|ref|NP_001052965.2|	377.9	1e-103	250	72	Protein of unknown function DUF1692 domain containing protein. (Os04t0455900-01)%3BSimilar to H0523F07.5 protein. (Os04t0455900-02) [Oryza sativa Japonica Group]	gi|225459342|ref|XP_002285801.1|	405.6	4.7e-112	246	78.9	PREDICTED: endoplasmic reticulum-Golgi intermediate compartment protein 3 [Vitis vinifera]
estPama_needle_1591-700_5	gi|297836292|ref|XP_002886028.1|	195.7	4.5e-49	121	76.9	mitochondrial ATP synthase g subunit family protein [Arabidopsis lyrata subsp. lyrata]
estPama_needle_1592-700_5	gi|297804426|ref|XP_002870097.1|	162.9	3.3e-39	206	46.1	ribosomal protein L19 family protein [Arabidopsis lyrata subsp. lyrata]							gi|297721473|ref|NP_001173099.1|	128.6	6.9e-29	180	41.7	Ribosomal protein L19 family protein. (Os02t0652600-02) [Oryza sativa Japonica Group]	gi|359497145|ref|XP_002264869.2|	167.9	1e-40	134	59.7	PREDICTED: 50S ribosomal protein L19, chloroplastic [Vitis vinifera]
estPama_needle_1593-700_5													gi|115454887|ref|NP_001051044.1|	149.4	3e-35	131	58	Similar to Chemocyanin precursor (Basic blue protein) (Plantacyanin). (Os03t0709300-01) [Oryza sativa Japonica Group]	gi|225448071|ref|XP_002275987.1|	135.6	4.5e-31	132	51.5	PREDICTED: basic blue protein isoform 1 [Vitis vinifera]
estPama_needle_1593-800_3													gi|115485271|ref|NP_001067779.1|	41.2	0.0038	29	55.2	Cupredoxin domain containing protein. (Os11t0426400-00) [Oryza sativa Japonica Group]
estPama_needle_1598-700_5	gi|15237533|ref|NP_198917.1|	97.8	3.4e-20	48	87.5	DNA-directed RNA Polymerase II subunit K [Arabidopsis thaliana]							gi|297720059|ref|NP_001172391.1|	102.4	1.4e-21	47	95.7	RNA polymerase Rbp10 domain containing protein. (Os01t0530366-01) [Oryza sativa Japonica Group]	gi|225466239|ref|XP_002267800.1|	101.3	3.1e-21	47	95.7	PREDICTED: DNA-directed RNA polymerases I, II, and III subunit RPABC4-like [Vitis vinifera]
estPama_needle_1604-700_5	gi|18414258|ref|NP_567434.1|	167.5	8.6e-41	135	60	protein transport protein SFT1 [Arabidopsis thaliana]							gi|115472987|ref|NP_001060092.1|	170.6	1e-41	131	67.2	Target SNARE coiled-coil region domain containing protein. (Os07t0577900-01) [Oryza sativa Japonica Group]	gi|225459158|ref|XP_002285712.1|	159.5	2.4e-38	127	60.6	PREDICTED: bet1-like protein At4g14600 [Vitis vinifera]
estPama_needle_1604-800_3	gi|18414258|ref|NP_567434.1|	164.1	9.7e-40	135	59.3	protein transport protein SFT1 [Arabidopsis thaliana]							gi|115472987|ref|NP_001060092.1|	166.8	1.5e-40	131	66.4	Target SNARE coiled-coil region domain containing protein. (Os07t0577900-01) [Oryza sativa Japonica Group]	gi|225459158|ref|XP_002285712.1|	159.1	3.1e-38	127	59.1	PREDICTED: bet1-like protein At4g14600 [Vitis vinifera]
estPama_needle_1605-700_5	gi|18416004|ref|NP_567670.1|	299.7	2.9e-80	271	53.5	sterol C4-methyl oxidase 1-2 [Arabidopsis thaliana]							gi|115483226|ref|NP_001065206.1|	312.4	4.3e-84	269	56.5	Similar to 4%2C4-dimethyl-sterol C4-methyl-oxidase (Fragment). (Os10t0545200-01)%3BSimilar to 4%2C4-dimethyl-sterol C4-methyl-oxidase (Fragment). (Os10t0545200-02) [Oryza sativa Japonica Group]	gi|359497738|ref|XP_002270978.2|	312.8	3.3e-84	213	63.8	PREDICTED: methylsterol monooxygenase 1-1-like [Vitis vinifera]
estPama_needle_1605-800_3	gi|15234416|ref|NP_192948.1|	129	2.5e-29	82	70.7	sterol-4alpha-methyl oxidase 1-1 [Arabidopsis thaliana]							gi|115483226|ref|NP_001065206.1|	122.1	3.1e-27	73	75.3	Similar to 4%2C4-dimethyl-sterol C4-methyl-oxidase (Fragment). (Os10t0545200-01)%3BSimilar to 4%2C4-dimethyl-sterol C4-methyl-oxidase (Fragment). (Os10t0545200-02) [Oryza sativa Japonica Group]
estPama_needle_1607-700_5	gi|30688190|ref|NP_850328.1|	53.9	1.2e-06	25	100	60S ribosomal protein L41 [Arabidopsis thaliana]							gi|115470525|ref|NP_001058861.1|	54.7	7.2e-07	41	70.7	Non-protein coding transcript. (Os07t0139600-01), partial [Oryza sativa Japonica Group]	gi|359478533|ref|XP_003632129.1|	55.8	3.2e-07	34	85.3	PREDICTED: uncharacterized protein LOC100852898 [Vitis vinifera]
estPama_needle_1608-700_5													gi|115448339|ref|NP_001047949.1|	94	1.8e-18	105	40	Cupredoxin domain containing protein. (Os02t0720100-01) [Oryza sativa Japonica Group]	gi|359495565|ref|XP_002271669.2|	123.6	2.1e-27	115	45.2	PREDICTED: blue copper protein [Vitis vinifera]
estPama_needle_1610-800_3	gi|15234785|ref|NP_195588.1|	42	0.003	72	33.3	proline-rich protein 4 [Arabidopsis thaliana]
estPama_needle_1616-800_3	gi|15240191|ref|NP_201508.1|	66.6	1.5e-10	44	61.4	protein ralf-like 34 [Arabidopsis thaliana]	gi|224081659|ref|XP_002306471.1|	61.2	6.3e-09	44	52.3	predicted protein [Populus trichocarpa]							gi|225438734|ref|XP_002282668.1|	67.4	8.7e-11	44	61.4	PREDICTED: uncharacterized protein LOC100264539 [Vitis vinifera]
estPama_needle_1617-800_3	gi|15224284|ref|NP_181874.1|	119.8	1.2e-26	69	82.6	60S ribosomal protein L38 [Arabidopsis thaliana]													gi|359476741|ref|XP_003631881.1|	122.9	1.4e-27	69	87	PREDICTED: 60S ribosomal protein L38-like [Vitis vinifera]
estPama_needle_1618-700_5	gi|18398048|ref|NP_566319.1|	35.8	0.078	22	77.3	Sterile alpha motif (SAM) domain-containing protein [Arabidopsis thaliana]	gi|224131826|ref|XP_002321188.1|	44.3	0.00022	23	87	predicted protein [Populus trichocarpa]	gi|115488792|ref|NP_001066883.1|	37.4	0.027	23	73.9	Sterile alpha motif homology domain containing protein. (Os12t0514600-01) [Oryza sativa Japonica Group]	gi|225447590|ref|XP_002272109.1|	39.7	0.0054	23	82.6	PREDICTED: uncharacterized protein LOC100244267 isoform 1 [Vitis vinifera]
estPama_needle_1618-800_3							gi|224131826|ref|XP_002321188.1|	36.2	0.094	22	77.3	predicted protein [Populus trichocarpa]
estPama_needle_1622-700_5	gi|18400687|ref|NP_565581.1|	117.5	1e-25	118	52.5	uncharacterized protein [Arabidopsis thaliana]	gi|224143355|ref|XP_002324927.1|	134	1e-30	118	55.9	predicted protein [Populus trichocarpa]							gi|225430535|ref|XP_002285577.1|	143.7	1.3e-33	117	61.5	PREDICTED: uncharacterized protein LOC100264643 [Vitis vinifera]
estPama_needle_1623-700_5	gi|297842571|ref|XP_002889167.1|	189.1	2.3e-47	106	84	60S ribosomal protein L30 [Arabidopsis lyrata subsp. lyrata]													gi|225438619|ref|XP_002281037.1|	197.6	6.5e-50	104	90.4	PREDICTED: 60S ribosomal protein L30 [Vitis vinifera]
estPama_needle_1623-800_3	gi|15230183|ref|NP_188504.1|	67	4.6e-11	37	83.8	60S ribosomal protein L30-3 [Arabidopsis thaliana]													gi|225459386|ref|XP_002285814.1|	66.6	6e-11	37	81.1	PREDICTED: 60S ribosomal protein L30 isoform 2 [Vitis vinifera]
estPama_needle_1624-700_5	gi|15222616|ref|NP_176592.1|	78.2	4.4e-14	81	53.1	reticulon-like protein B3 [Arabidopsis thaliana]							gi|115439795|ref|NP_001044177.1|	77	9.7e-14	81	50.6	Reticulon family protein. (Os01t0736900-01)%3BSimilar to seed maturation protein. (Os01t0736900-02) [Oryza sativa Japonica Group]	gi|359489678|ref|XP_003633965.1|	86.7	1.2e-16	78	55.1	PREDICTED: reticulon-like protein B1 isoform 3 [Vitis vinifera]
estPama_needle_1625-700_5	gi|15237250|ref|NP_197710.1|	163.3	1.9e-39	140	55.7	cytochrome P450 86B1 [Arabidopsis thaliana]	gi|224081355|ref|XP_002306380.1|	163.7	1.5e-39	142	55.6	cytochrome P450 [Populus trichocarpa]	gi|297610688|ref|NP_001064901.2|	165.2	5.1e-40	142	56.3	Cytochrome P450-like protein (CYP86B1). (Os10t0486100-00) [Oryza sativa Japonica Group]	gi|225423739|ref|XP_002277006.1|	172.9	2.4e-42	144	58.3	PREDICTED: cytochrome P450 86B1 [Vitis vinifera]
estPama_needle_1625-800_3							gi|224107731|ref|XP_002314581.1|	52	2.2e-06	47	53.2	cytochrome P450 [Populus trichocarpa]	gi|115447083|ref|NP_001047321.1|	58.2	3e-08	53	56.6	Cytochrome P450 domain containing protein. (Os02t0596300-01) [Oryza sativa Japonica Group]	gi|225423739|ref|XP_002277006.1|	54.7	3.4e-07	48	54.2	PREDICTED: cytochrome P450 86B1 [Vitis vinifera]
estPama_needle_1629-800_3	gi|297821244|ref|XP_002878505.1|	32.7	0.61	14	100	endonuclease/exonuclease/phosphatase family protein [Arabidopsis lyrata subsp. lyrata]	gi|224062387|ref|XP_002300826.1|	32.7	0.61	14	100	predicted protein [Populus trichocarpa]							gi|359479655|ref|XP_003632320.1|	33.1	0.47	20	75	PREDICTED: type I inositol-1,4,5-trisphosphate 5-phosphatase CVP2-like [Vitis vinifera]
estPama_needle_1630-700_5	gi|15221283|ref|NP_172076.1|	306.6	1.9e-82	217	66.4	chitinase-like protein 1 [Arabidopsis thaliana]							gi|115477370|ref|NP_001062281.1|	304.3	9.7e-82	212	65.6	Glycoside hydrolase%2C family 19 protein. (Os08t0522500-01) [Oryza sativa Japonica Group]	gi|225431904|ref|XP_002276563.1|	310.1	1.8e-83	215	64.7	PREDICTED: chitinase-like protein 2 [Vitis vinifera]
estPama_needle_1630-800_3	gi|15221283|ref|NP_172076.1|	175.3	4.2e-43	137	62	chitinase-like protein 1 [Arabidopsis thaliana]							gi|115477370|ref|NP_001062281.1|	183.7	1.2e-45	133	63.2	Glycoside hydrolase%2C family 19 protein. (Os08t0522500-01) [Oryza sativa Japonica Group]	gi|225431904|ref|XP_002276563.1|	186.4	1.8e-46	135	63.7	PREDICTED: chitinase-like protein 2 [Vitis vinifera]
estPama_needle_1631-700_5	gi|297829346|ref|XP_002882555.1|	219.2	4.2e-56	222	51.8	rho GDP-dissociation inhibitor family protein [Arabidopsis lyrata subsp. lyrata]							gi|115467806|ref|NP_001057502.1|	220.3	1.9e-56	210	55.2	Similar to Rho GDP dissociation inhibitor 2 (Fragment). (Os06t0318300-01)%3BSimilar to Rho GDP-dissociation inhibitor 1 (Rho GDI-1) (AtRhoGDI1). (Os06t0318300-02) [Oryza sativa Japonica Group]
estPama_needle_1631-800_3	gi|297829346|ref|XP_002882555.1|	171.4	6.7e-42	147	58.5	rho GDP-dissociation inhibitor family protein [Arabidopsis lyrata subsp. lyrata]							gi|115448325|ref|NP_001047942.1|	171	8.8e-42	147	56.5	Similar to Rho GDP-dissociation inhibitor 1 (Rho GDI-1) (AtRhoGDI1). (Os02t0719000-01) [Oryza sativa Japonica Group]
estPama_needle_1632-700_5	gi|18401463|ref|NP_566572.1|	137.9	5e-32	86	75.6	uncharacterized protein [Arabidopsis thaliana]	gi|224108836|ref|XP_002314984.1|	147.1	8.3e-35	90	74.4	predicted protein [Populus trichocarpa]							gi|225432120|ref|XP_002263820.1|	154.8	4e-37	88	80.7	PREDICTED: uncharacterized protein LOC100258064 [Vitis vinifera]
estPama_needle_1632-800_3	gi|18401463|ref|NP_566572.1|	103.2	1.6e-21	86	58.1	uncharacterized protein [Arabidopsis thaliana]	gi|224108836|ref|XP_002314984.1|	100.1	1.4e-20	90	52.2	predicted protein [Populus trichocarpa]							gi|225432120|ref|XP_002263820.1|	107.8	6.6e-23	88	58	PREDICTED: uncharacterized protein LOC100258064 [Vitis vinifera]
estPama_needle_1636-700_5	gi|297791835|ref|XP_002863802.1|	147.1	1e-34	73	95.9	ubiquitin family protein [Arabidopsis lyrata subsp. lyrata]													gi|225460967|ref|XP_002280046.1|	145.2	3.9e-34	73	94.5	PREDICTED: ubiquitin-like protein 5-like [Vitis vinifera]
estPama_needle_1636-800_3	gi|15230632|ref|NP_190104.1|	137.5	7.4e-32	73	89	ubiquitin family protein [Arabidopsis thaliana]													gi|225460967|ref|XP_002280046.1|	131	7e-30	73	86.3	PREDICTED: ubiquitin-like protein 5-like [Vitis vinifera]
estPama_needle_1637-700_5	gi|79313229|ref|NP_001030694.1|	223.8	1e-57	132	83.3	putative peroxisomal (S)-2-hydroxy-acid oxidase 2 [Arabidopsis thaliana]													gi|225462096|ref|XP_002277249.1|	223	1.7e-57	132	83.3	PREDICTED: peroxisomal (S)-2-hydroxy-acid oxidase GLO1 [Vitis vinifera]
estPama_needle_1644-800_3	gi|297792477|ref|XP_002864123.1|	122.9	1.8e-27	71	80.3	hypothetical protein ARALYDRAFT_495239 [Arabidopsis lyrata subsp. lyrata]	gi|224134565|ref|XP_002321854.1|	121.7	4e-27	71	80.3	predicted protein [Populus trichocarpa]	gi|115471983|ref|NP_001059590.1|	121.7	4e-27	74	77	Similar to Clone ZZD536 mRNA sequence. (Os07t0467200-01) [Oryza sativa Japonica Group]	gi|225455596|ref|XP_002269624.1|	118.2	4.4e-26	71	78.9	PREDICTED: CDGSH iron-sulfur domain-containing protein 2-like [Vitis vinifera]
estPama_needle_1646-700_5													gi|115440671|ref|NP_001044615.1|	242.7	2.6e-63	136	90.4	Similar to 60S ribosomal protein L24-A (L30A) (RP29) (YL21). (Os01t0815800-01)%3BNon-protein coding transcript. (Os01t0815800-02) [Oryza sativa Japonica Group]	gi|359481954|ref|XP_002283947.2|	245.7	3e-64	146	84.2	PREDICTED: LOW QUALITY PROTEIN: 60S ribosomal protein L24 [Vitis vinifera]
estPama_needle_1646-800_3													gi|115440671|ref|NP_001044615.1|	161	7e-39	114	74.6	Similar to 60S ribosomal protein L24-A (L30A) (RP29) (YL21). (Os01t0815800-01)%3BNon-protein coding transcript. (Os01t0815800-02) [Oryza sativa Japonica Group]	gi|359490349|ref|XP_002279048.2|	159.8	1.6e-38	114	72.8	PREDICTED: 60S ribosomal protein L24 [Vitis vinifera]
estPama_needle_1648-700_5	gi|334188522|ref|NP_001190580.1|	45.8	0.00011	42	54.8	Thioesterase-like protein [Arabidopsis thaliana]	gi|224068604|ref|XP_002326156.1|	78.6	4e-14	80	51.2	predicted protein [Populus trichocarpa]							gi|225435224|ref|XP_002282115.1|	71.6	4.9e-12	79	48.1	PREDICTED: uncharacterized protein LOC100253475 [Vitis vinifera]
estPama_needle_1648-800_3	gi|334188522|ref|NP_001190580.1|	133.7	1.2e-30	107	57	Thioesterase-like protein [Arabidopsis thaliana]	gi|224068604|ref|XP_002326156.1|	136.3	1.8e-31	107	59.8	predicted protein [Populus trichocarpa]							gi|225435224|ref|XP_002282115.1|	134.4	6.9e-31	107	59.8	PREDICTED: uncharacterized protein LOC100253475 [Vitis vinifera]
estPama_needle_1650-800_3	gi|297794531|ref|XP_002865150.1|	34.3	0.37	46	45.7	glycine-rich protein [Arabidopsis lyrata subsp. lyrata]							gi|115460542|ref|NP_001053871.1|	33.5	0.64	35	51.4	Argonaute and Dicer protein%2C PAZ domain containing protein. (Os04t0615700-01) [Oryza sativa Japonica Group]
estPama_needle_1652-700_5													gi|115445707|ref|NP_001046633.1|	105.9	2.3e-22	115	43.5	Drought induced 19 family protein. (Os02t0304900-01) [Oryza sativa Japonica Group]	gi|225443618|ref|XP_002279435.1|	108.6	3.6e-23	101	46.5	PREDICTED: protein DEHYDRATION-INDUCED 19-like [Vitis vinifera]
estPama_needle_1652-800_3													gi|115465439|ref|NP_001056319.1|	39.7	0.0073	33	57.6	Drought induced 19 family protein. (Os05t0562200-01) [Oryza sativa Japonica Group]	gi|225461537|ref|XP_002285172.1|	35	0.18	33	45.5	PREDICTED: protein DEHYDRATION-INDUCED 19-like [Vitis vinifera]
estPama_needle_1654-800_3	gi|18413934|ref|NP_568100.1|	33.1	0.78	15	86.7	HSP20-like chaperone [Arabidopsis thaliana]
estPama_needle_1659-800_3	gi|297813031|ref|XP_002874399.1|	35.8	0.26	41	46.3	predicted protein, partial [Arabidopsis lyrata subsp. lyrata]
estPama_needle_1663-700_5	gi|334185637|ref|NP_001189979.1|	263.5	2.2e-69	223	59.2	peroxiredoxin Q [Arabidopsis thaliana]	gi|224069224|ref|XP_002326305.1|	286.6	2.4e-76	214	66.4	peroxiredoxin [Populus trichocarpa]	gi|115466906|ref|NP_001057052.1|	267.7	1.2e-70	215	61.9	Similar to Peroxiredoxin Q (Fragment). (Os06t0196300-01)%3BSimilar to Peroxiredoxin Q (Fragment). (Os06t0196300-02) [Oryza sativa Japonica Group]	gi|225444633|ref|XP_002275936.1|	284.3	1.2e-75	214	65.9	PREDICTED: peroxiredoxin Q, chloroplastic [Vitis vinifera]
estPama_needle_1668-700_5	gi|186495099|ref|NP_177501.2|	217.2	1.1e-55	155	67.7	putative phosphoethanolamine N-methyltransferase 3 [Arabidopsis thaliana]							gi|115439355|ref|NP_001043957.1|	213.4	1.6e-54	158	67.1	Similar to Phosphoethanolamine N-methyltransferase. (Os01t0695100-01) [Oryza sativa Japonica Group]
estPama_needle_1668-800_3	gi|42571805|ref|NP_973993.1|	188.3	4.6e-47	125	69.6	putative phosphoethanolamine N-methyltransferase 2 [Arabidopsis thaliana]													gi|225424279|ref|XP_002284594.1|	182.6	2.5e-45	125	67.2	PREDICTED: phosphoethanolamine N-methyltransferase 3-like [Vitis vinifera]
estPama_needle_1675-700_5	gi|297834964|ref|XP_002885364.1|	89.4	3.4e-17	107	39.3	extracellular ligand-gated ion channel [Arabidopsis lyrata subsp. lyrata]	gi|224121452|ref|XP_002330831.1|	100.5	1.5e-20	73	67.1	predicted protein, partial [Populus trichocarpa]	gi|115474625|ref|NP_001060909.1|	118.2	6.8e-26	132	48.5	Protein of unknown function DUF3537 domain containing protein. (Os08t0128200-01) [Oryza sativa Japonica Group]	gi|225429856|ref|XP_002280927.1|	149.4	2.7e-35	115	62.6	PREDICTED: uncharacterized protein LOC100262807 [Vitis vinifera]
estPama_needle_1678-700_5													gi|115456441|ref|NP_001051821.1|	169.5	2.7e-41	145	62.1	Similar to Ferredoxin III%2C chloroplast precursor (Fd III). (Os03t0835900-01) [Oryza sativa Japonica Group]	gi|359479516|ref|XP_002275749.2|	177.9	7.5e-44	126	70.6	PREDICTED: ferredoxin-3, chloroplastic-like isoform 1 [Vitis vinifera]
estPama_needle_1678-800_3													gi|115456441|ref|NP_001051821.1|	77.4	3.9e-14	43	81.4	Similar to Ferredoxin III%2C chloroplast precursor (Fd III). (Os03t0835900-01) [Oryza sativa Japonica Group]	gi|359479516|ref|XP_002275749.2|	79	1.4e-14	43	79.1	PREDICTED: ferredoxin-3, chloroplastic-like isoform 1 [Vitis vinifera]
estPama_needle_1679-700_5	gi|30698823|ref|NP_849877.1|	85.1	4.1e-16	99	46.5	uncharacterized protein [Arabidopsis thaliana]	gi|224135883|ref|XP_002327327.1|	85.5	3.1e-16	101	48.5	predicted protein [Populus trichocarpa]	gi|297720613|ref|NP_001172668.1|	84.7	5.3e-16	97	47.4	Os01g0871350, partial [Oryza sativa Japonica Group]	gi|225460472|ref|XP_002273027.1|	92.4	2.6e-18	101	49.5	PREDICTED: uncharacterized protein LOC100244175 [Vitis vinifera]
estPama_needle_1679-800_3	gi|30698823|ref|NP_849877.1|	82	3.5e-15	99	44.4	uncharacterized protein [Arabidopsis thaliana]	gi|224135883|ref|XP_002327327.1|	82.4	2.6e-15	101	46.5	predicted protein [Populus trichocarpa]	gi|297720613|ref|NP_001172668.1|	83.2	1.6e-15	97	46.4	Os01g0871350, partial [Oryza sativa Japonica Group]	gi|225460472|ref|XP_002273027.1|	89.4	2.2e-17	101	47.5	PREDICTED: uncharacterized protein LOC100244175 [Vitis vinifera]
estPama_needle_1682-700_5	gi|42573824|ref|NP_975008.1|	33.1	0.68	31	54.8	Arabinanase/levansucrase/invertase [Arabidopsis thaliana]													gi|225430750|ref|XP_002266705.1|	33.9	0.9	46	37	PREDICTED: nucleolar protein 6-like [Vitis vinifera]
estPama_needle_1682-800_3																			gi|225430750|ref|XP_002266705.1|	35	0.7	27	55.6	PREDICTED: nucleolar protein 6-like [Vitis vinifera]
estPama_needle_1684-700_5	gi|15239016|ref|NP_199668.1|	58.5	2.6e-08	67	47.8	peptidylprolyl isomerase [Arabidopsis thaliana]							gi|115477393|ref|NP_001062292.1|	58.5	2.6e-08	66	50	Similar to Peptidylprolyl isomerase%3B FK506-binding protein. (Os08t0525600-01) [Oryza sativa Japonica Group]	gi|225458880|ref|XP_002283423.1|	73.2	1e-12	53	60.4	PREDICTED: 70 kDa peptidyl-prolyl isomerase [Vitis vinifera]
estPama_needle_1684-800_3																			gi|359497288|ref|XP_002263566.2|	43.9	0.00047	35	54.3	PREDICTED: 70 kDa peptidyl-prolyl isomerase [Vitis vinifera]
estPama_needle_1691-700_5	gi|18423771|ref|NP_568828.1|	33.9	0.48	34	38.2	uncharacterized protein [Arabidopsis thaliana]							gi|115453505|ref|NP_001050353.1|	34.7	0.28	28	50	Os03g0412200 [Oryza sativa Japonica Group]
estPama_needle_1692-700_5							gi|224138324|ref|XP_002326574.1|	37.7	0.11	89	32.6	predicted protein [Populus trichocarpa]
estPama_needle_1692-800_3	gi|297791165|ref|XP_002863467.1|	54.7	2.1e-07	33	75.8	structural constituent of ribosome [Arabidopsis lyrata subsp. lyrata]	gi|224071431|ref|XP_002303456.1|	55.5	1.2e-07	34	76.5	predicted protein [Populus trichocarpa]	gi|115483676|ref|NP_001065508.1|	47.4	3.4e-05	33	66.7	Similar to ribosomal protein L35 containing protein. (Os10t0579500-01), partial [Oryza sativa Japonica Group]	gi|225463238|ref|XP_002273609.1|	52	1.4e-06	33	72.7	PREDICTED: uncharacterized protein LOC100240778 [Vitis vinifera]
estPama_needle_1693-700_5	gi|15221148|ref|NP_175266.1|	142.1	5.6e-33	149	47.7	thioesterase-like protein [Arabidopsis thaliana]							gi|115454707|ref|NP_001050954.1|	143.7	1.9e-33	139	53.2	Thioesterase superfamily domain containing protein. (Os03t0691400-01) [Oryza sativa Japonica Group]	gi|225432206|ref|XP_002269958.1|	143.3	2.5e-33	137	53.3	PREDICTED: putative esterase HI_1161 isoform 1 [Vitis vinifera]
estPama_needle_1693-800_3																			gi|225432206|ref|XP_002269958.1|	36.6	0.061	34	50	PREDICTED: putative esterase HI_1161 isoform 1 [Vitis vinifera]
estPama_needle_1696-800_3	gi|15230543|ref|NP_190074.1|	38.1	0.03	43	37.2	pheophorbide a oxygenase [Arabidopsis thaliana]	gi|224118438|ref|XP_002331482.1|	40	0.0079	43	34.9	predicted protein [Populus trichocarpa]	gi|115450715|ref|NP_001048958.1|	37	0.067	43	34.9	Similar to Lethal leaf-spot 1 (Fragment). (Os03t0146400-01)%3BSimilar to Lethal leaf-spot 1 (Fragment). (Os03t0146400-02) [Oryza sativa Japonica Group]	gi|225436442|ref|XP_002274210.1|	44.3	0.00042	43	39.5	PREDICTED: pheophorbide a oxygenase, chloroplastic [Vitis vinifera]
estPama_needle_1697-800_3	gi|18390888|ref|NP_563815.1|	52.4	1.2e-06	35	60	photosystem I subunit O [Arabidopsis thaliana]	gi|224131784|ref|XP_002328107.1|	52.4	1.2e-06	35	60	predicted protein [Populus trichocarpa]							gi|359479489|ref|XP_003632280.1|	55.8	1.1e-07	35	65.7	PREDICTED: uncharacterized protein LOC100244962 isoform 2 [Vitis vinifera]
estPama_needle_1698-700_5																			gi|359492060|ref|XP_003634360.1|	284.3	1.1e-75	197	71.6	PREDICTED: uncharacterized RNA-binding protein C23E6.01c-like isoform 2 [Vitis vinifera]
estPama_needle_1700-700_5													gi|297608948|ref|NP_001062435.2|	42	0.0034	75	34.7	Similar to chaperone protein dnaJ 11. (Os08t0548400-00) [Oryza sativa Japonica Group]	gi|225457949|ref|XP_002274505.1|	47.4	8.2e-05	78	37.2	PREDICTED: chaperone protein dnaJ 11, chloroplastic-like [Vitis vinifera]
estPama_needle_1701-700_5	gi|297818884|ref|XP_002877325.1|	282	5.5e-75	220	62.3	pyridine nucleotide-disulfide oxidoreductase family protein [Arabidopsis lyrata subsp. lyrata]													gi|225436124|ref|XP_002278901.1|	287.3	1.3e-76	219	61.6	PREDICTED: apoptosis-inducing factor homolog A [Vitis vinifera]
estPama_needle_1701-800_3	gi|15229901|ref|NP_190005.1|	115.5	2.9e-25	97	59.8	FAD/NAD(P)-binding oxidoreductase family protein [Arabidopsis thaliana]							gi|115444243|ref|NP_001045901.1|	112.1	3.2e-24	98	54.1	FAD-dependent pyridine nucleotide-disulphide oxidoreductase domain containing protein. (Os02t0150300-01), partial [Oryza sativa Japonica Group]	gi|359487025|ref|XP_002266714.2|	122.1	3.1e-27	95	66.3	PREDICTED: apoptosis-inducing factor homolog A-like [Vitis vinifera]
estPama_needle_1702-700_5	gi|297815948|ref|XP_002875857.1|	88.2	6.2e-17	59	62.7	bundle-sheath defective protein 2 family [Arabidopsis lyrata subsp. lyrata]	gi|224141891|ref|XP_002324294.1|	93.2	1.9e-18	86	51.2	predicted protein [Populus trichocarpa]	gi|115467898|ref|NP_001057548.1|	95.5	3.9e-19	71	60.6	Similar to Bundle sheath defective protein 2. (Os06t0332800-01) [Oryza sativa Japonica Group]	gi|359484668|ref|XP_003633142.1|	92.8	2.5e-18	58	65.5	PREDICTED: uncharacterized protein LOC100855207 [Vitis vinifera]
estPama_needle_1702-800_3	gi|15228208|ref|NP_190349.1|	38.1	0.013	20	70	DnaJ/Hsp40 cysteine-rich domain-containing protein [Arabidopsis thaliana]	gi|224141891|ref|XP_002324294.1|	42.7	0.00051	20	85	predicted protein [Populus trichocarpa]	gi|115467898|ref|NP_001057548.1|	40.8	0.002	20	75	Similar to Bundle sheath defective protein 2. (Os06t0332800-01) [Oryza sativa Japonica Group]	gi|359476132|ref|XP_003631795.1|	41.2	0.0015	20	80	PREDICTED: uncharacterized protein LOC100854903 [Vitis vinifera]
estPama_needle_1706-800_3	gi|15235668|ref|NP_193070.1|	36.2	0.2	58	32.8	leucine-rich repeat extensin-like protein 3 [Arabidopsis thaliana]
estPama_needle_1707-800_3	gi|297850436|ref|XP_002893099.1|	166.4	2.1e-40	129	62.8	DNA-damage-repair/toleration protein 112 [Arabidopsis lyrata subsp. lyrata]							gi|297729263|ref|NP_001176995.1|	34.7	0.43	65	30.8	Os12g0539333, partial [Oryza sativa Japonica Group]	gi|225459768|ref|XP_002285904.1|	161	8.9e-39	119	66.4	PREDICTED: plastocyanin, chloroplastic isoform 1 [Vitis vinifera]
estPama_needle_1711-700_5													gi|115480077|ref|NP_001063632.1|	44.3	0.0003	32	59.4	Os09g0510000 [Oryza sativa Japonica Group]	gi|225436210|ref|XP_002268577.1|	45.8	0.0001	30	66.7	PREDICTED: uncharacterized protein LOC100267691 [Vitis vinifera]
estPama_needle_1716-700_5													gi|115446513|ref|NP_001047036.1|	285.4	3.3e-76	151	91.4	Similar to 40S ribosomal protein S14 (Clone MCH2). (Os02t0534800-01) [Oryza sativa Japonica Group]	gi|225463474|ref|XP_002276634.1|	279.6	1.8e-74	148	91.2	PREDICTED: 40S ribosomal protein S14-like [Vitis vinifera]
estPama_needle_1717-700_5	gi|15234790|ref|NP_192718.1|	284.6	5.6e-76	152	90.1	40S ribosomal protein S18 [Arabidopsis thaliana]													gi|359479621|ref|XP_003632303.1|	286.6	1.5e-76	152	91.4	PREDICTED: 40S ribosomal protein S18-like [Vitis vinifera]
estPama_needle_1717-800_3	gi|15234790|ref|NP_192718.1|	75.1	1.5e-13	34	97.1	40S ribosomal protein S18 [Arabidopsis thaliana]							gi|297606796|ref|NP_001059007.2|	75.1	1.5e-13	34	97.1	40S ribosomal protein S18. (Os07t0173700-00) [Oryza sativa Japonica Group]	gi|225432662|ref|XP_002282412.1|	75.1	1.5e-13	34	97.1	PREDICTED: 40S ribosomal protein S18-like [Vitis vinifera]
estPama_needle_1722-700_5	gi|15237524|ref|NP_198911.1|	234.2	1.1e-60	190	65.8	50S ribosomal protein L27 [Arabidopsis thaliana]							gi|115441929|ref|NP_001045244.1|	229.2	3.6e-59	179	64.2	Similar to Chloroplast 50S ribosomal protein L27 (Fragment). (Os01t0924000-01)%3BSimilar to 50S ribosomal protein L27%2C chloroplastic. (Os01t0924000-02) [Oryza sativa Japonica Group]	gi|225451461|ref|XP_002270270.1|	249.2	3.3e-65	178	71.9	PREDICTED: 50S ribosomal protein L27, chloroplastic [Vitis vinifera]
estPama_needle_1722-800_3	gi|15237524|ref|NP_198911.1|	144.4	6.4e-34	85	81.2	50S ribosomal protein L27 [Arabidopsis thaliana]							gi|115441929|ref|NP_001045244.1|	144.4	6.4e-34	86	77.9	Similar to Chloroplast 50S ribosomal protein L27 (Fragment). (Os01t0924000-01)%3BSimilar to 50S ribosomal protein L27%2C chloroplastic. (Os01t0924000-02) [Oryza sativa Japonica Group]	gi|225451461|ref|XP_002270270.1|	144.8	4.9e-34	86	80.2	PREDICTED: 50S ribosomal protein L27, chloroplastic [Vitis vinifera]
estPama_needle_1723-700_5
estPama_needle_1728-800_3
estPama_needle_1729-700_5	gi|297849942|ref|XP_002892852.1|	48.1	4e-05	59	45.8	protein-protein interaction regulator family protein [Arabidopsis lyrata subsp. lyrata]													gi|225447779|ref|XP_002265691.1|	59.3	1.7e-08	66	48.5	PREDICTED: uncharacterized protein LOC100245237 [Vitis vinifera]
estPama_needle_1729-800_3	gi|297849942|ref|XP_002892852.1|	100.9	9.3e-21	112	50	protein-protein interaction regulator family protein [Arabidopsis lyrata subsp. lyrata]
estPama_needle_1732-700_5	gi|30678744|ref|NP_849278.1|	144.8	5.2e-34	113	62.8	60S acidic ribosomal protein P1-2 [Arabidopsis thaliana]	gi|224059056|ref|XP_002299695.1|	41.2	0.0069	44	52.3	predicted protein, partial [Populus trichocarpa]	gi|115474515|ref|NP_001060854.1|	168.3	4.4e-41	113	76.1	Similar to 60S acidic ribosomal protein P1 (L12). (Os08t0116500-01)%3BNon-protein coding transcript. (Os08t0116500-02) [Oryza sativa Japonica Group]	gi|359490741|ref|XP_003634150.1|	166.4	1.7e-40	113	71.7	PREDICTED: 60S acidic ribosomal protein P1-2-like [Vitis vinifera]
estPama_needle_1732-800_3	gi|15238170|ref|NP_199581.1|	140.2	1.3e-32	112	60.7	60S acidic ribosomal protein P1-3 [Arabidopsis thaliana]							gi|115474515|ref|NP_001060854.1|	160.6	9.1e-39	113	72.6	Similar to 60S acidic ribosomal protein P1 (L12). (Os08t0116500-01)%3BNon-protein coding transcript. (Os08t0116500-02) [Oryza sativa Japonica Group]	gi|359490741|ref|XP_003634150.1|	158.7	3.5e-38	113	68.1	PREDICTED: 60S acidic ribosomal protein P1-2-like [Vitis vinifera]
estPama_needle_1734-700_5	gi|18417050|ref|NP_567785.1|	110.5	1.5e-23	125	48.8	rhodanese-like domain-containing protein [Arabidopsis thaliana]	gi|224135067|ref|XP_002321975.1|	123.2	2.2e-27	125	54.4	predicted protein [Populus trichocarpa]	gi|115480305|ref|NP_001063746.1|	117.9	9.3e-26	121	52.9	Rhodanese-like domain containing protein. (Os09t0530000-01)%3BRhodanese-like domain containing protein. (Os09t0530000-02) [Oryza sativa Japonica Group]
estPama_needle_1734-800_3	gi|18417050|ref|NP_567785.1|	137.1	8.9e-32	91	71.4	rhodanese-like domain-containing protein [Arabidopsis thaliana]	gi|224135071|ref|XP_002321976.1|	139.4	1.8e-32	92	72.8	predicted protein, partial [Populus trichocarpa]	gi|115480305|ref|NP_001063746.1|	133.3	1.3e-30	93	67.7	Rhodanese-like domain containing protein. (Os09t0530000-01)%3BRhodanese-like domain containing protein. (Os09t0530000-02) [Oryza sativa Japonica Group]
estPama_needle_1735-700_5																			gi|225444440|ref|XP_002266891.1|	90.1	8.8e-18	63	61.9	PREDICTED: uncharacterized protein LOC100252085 [Vitis vinifera]
estPama_needle_1739-700_5	gi|186478685|ref|NP_173441.2|	52	2.5e-06	64	43.8	anther-specific proline-rich protein APG [Arabidopsis thaliana]							gi|297603833|ref|NP_001054655.2|	55.1	2.9e-07	67	46.3	PWWP domain containing protein. (Os05t0149200-01) [Oryza sativa Japonica Group]	gi|225423802|ref|XP_002277905.1|	39.3	0.023	74	29.7	PREDICTED: proline-rich receptor-like protein kinase PERK9 [Vitis vinifera]
estPama_needle_1739-800_3	gi|15224236|ref|NP_181844.1|	39.3	0.013	29	51.7	Proline-rich extensin-like family protein [Arabidopsis thaliana]
estPama_needle_1744-700_5							gi|224099833|ref|XP_002311637.1|	135.6	6e-31	163	42.9	predicted protein, partial [Populus trichocarpa]	gi|115450887|ref|NP_001049044.1|	71.2	1.4e-11	98	41.8	EGF domain containing protein. (Os03t0161500-01) [Oryza sativa Japonica Group]	gi|359477359|ref|XP_002279253.2|	139.4	4.2e-32	161	44.1	PREDICTED: uncharacterized protein LOC100263116 [Vitis vinifera]
estPama_needle_1756-700_5	gi|42573551|ref|NP_974872.1|	119	3.1e-26	99	56.6	thioredoxin-like protein Clot [Arabidopsis thaliana]							gi|115467820|ref|NP_001057509.1|	107.5	9.5e-23	102	50	Thioredoxin fold domain containing protein. (Os06t0320000-01) [Oryza sativa Japonica Group]	gi|225450223|ref|XP_002265835.1|	123.6	1.3e-27	96	56.2	PREDICTED: thioredoxin-like protein Clot [Vitis vinifera]
estPama_needle_1758-700_5																			gi|359493845|ref|XP_003634677.1|	35.4	0.29	16	62.5	PREDICTED: metallothionein-like protein-like [Vitis vinifera]
estPama_needle_1758-800_3							gi|224132442|ref|XP_002328272.1|	54.7	3e-07	38	55.3	predicted protein [Populus trichocarpa]	gi|115434540|ref|NP_001042028.1|	34.7	0.32	22	45.5	Metallothionein-like protein type 2. (Os01t0149800-01) [Oryza sativa Japonica Group]	gi|359474961|ref|XP_003631560.1|	56.2	1e-07	37	51.4	PREDICTED: EC protein homolog 1-like [Vitis vinifera]
estPama_needle_1762-700_5	gi|15226828|ref|NP_181023.1|	232.3	3.1e-60	134	75.4	fatty acid hydroxylase 1 [Arabidopsis thaliana]							gi|115455705|ref|NP_001051453.1|	234.2	8e-61	136	75	Fatty acid hydroxylase domain containing protein. (Os03t0780800-01)%3BFatty acid hydroxylase domain containing protein. (Os03t0780800-02) [Oryza sativa Japonica Group]	gi|225444129|ref|XP_002268031.1|	246.1	2e-64	136	77.9	PREDICTED: fatty acid 2-hydroxylase-like [Vitis vinifera]
estPama_needle_1768-700_5	gi|15229056|ref|NP_190462.1|	301.2	6.1e-81	160	88.8	40S ribosomal protein S11-1 [Arabidopsis thaliana]							gi|297603343|ref|NP_001053856.2|	298.5	4e-80	160	88.8	Similar to 40S ribosomal protein S11. (Os04t0613600-00) [Oryza sativa Japonica Group]	gi|225430422|ref|XP_002285422.1|	296.6	1.5e-79	160	87.5	PREDICTED: 40S ribosomal protein S11 [Vitis vinifera]
estPama_needle_1773-800_3							gi|224126023|ref|XP_002329642.1|	66.2	1.3e-10	59	47.5	predicted protein [Populus trichocarpa]							gi|225446014|ref|XP_002268720.1|	74.7	3.5e-13	62	54.8	PREDICTED: uncharacterized protein LOC100249657 [Vitis vinifera]
estPama_needle_1781-800_3	gi|15240191|ref|NP_201508.1|	53.9	4.6e-07	27	81.5	protein ralf-like 34 [Arabidopsis thaliana]													gi|225438734|ref|XP_002282668.1|	55.1	2e-07	43	62.8	PREDICTED: uncharacterized protein LOC100264539 [Vitis vinifera]
estPama_needle_1786-700_5							gi|224077646|ref|XP_002305343.1|	34.3	0.27	22	59.1	predicted protein [Populus trichocarpa]	gi|297727259|ref|NP_001175993.1|	35.8	0.093	30	43.3	Os09g0569450 [Oryza sativa Japonica Group]	gi|225443930|ref|XP_002271683.1|	41.6	0.0017	29	51.7	PREDICTED: uncharacterized protein LOC100256572 [Vitis vinifera]
estPama_needle_1787-700_5	gi|30678827|ref|NP_566203.2|	182.6	2.4e-45	123	70.7	LUC7 related protein [Arabidopsis thaliana]							gi|115447185|ref|NP_001047372.1|	184.9	4.9e-46	123	70.7	LUC7 related family protein. (Os02t0605600-01) [Oryza sativa Japonica Group]	gi|225430908|ref|XP_002276691.1|	185.3	3.8e-46	123	72.4	PREDICTED: putative RNA-binding protein Luc7-like 2 [Vitis vinifera]
estPama_needle_1788-700_5	gi|15233968|ref|NP_195574.1|	244.6	7e-64	151	72.2	transcription repressor MYB4 [Arabidopsis thaliana]							gi|115480405|ref|NP_001063796.1|	238.8	3.8e-62	133	78.2	Similar to P-type R2R3 Myb protein (Fragment). (Os09t0538400-01) [Oryza sativa Japonica Group]	gi|225431086|ref|XP_002263863.1|	238.4	5e-62	131	79.4	PREDICTED: myb-related protein 308 [Vitis vinifera]
estPama_needle_1789-800_3
estPama_needle_1790-700_5
estPama_needle_1791-700_5													gi|194033248|ref|YP_002000585.1|	318.5	4.2e-86	172	88.4	apocytochrome b (mitochondrion) [Oryza sativa Japonica Group]
estPama_needle_1791-800_3																									gi|91208866|ref|YP_539027.1|	77.8	3e-14	42	78.6	cytochrome b (mitochondrion) [Physcomitrella patens]
estPama_needle_1796-700_5	gi|297802186|ref|XP_002868977.1|	146	4.1e-34	131	56.5	ribosomal protein L12 family protein [Arabidopsis lyrata subsp. lyrata]							gi|115473469|ref|NP_001060333.1|	131.3	1e-29	138	50.7	Similar to 50S ribosomal protein L7/L12. (Os07t0626100-01) [Oryza sativa Japonica Group]	gi|225468320|ref|XP_002271482.1|	171.4	9.1e-42	137	62.8	PREDICTED: 50S ribosomal protein L12, chloroplastic-like [Vitis vinifera]
estPama_needle_1797-700_5	gi|15232661|ref|NP_187550.1|	33.5	0.83	11	100	metallothionein 2A [Arabidopsis thaliana]							gi|115442545|ref|NP_001045552.1|	34.7	0.37	38	39.5	RicMT (Metallothionein-like protein). (Os01t0974200-01)%3BRicMT (Metallothionein-like protein). (Os01t0974200-02)%3BConserved hypothetical protein. (Os01t0974200-03) [Oryza sativa Japonica Group]
estPama_needle_1797-800_3													gi|115434540|ref|NP_001042028.1|	71.6	3.8e-12	77	44.2	Metallothionein-like protein type 2. (Os01t0149800-01) [Oryza sativa Japonica Group]	gi|359478946|ref|XP_003632190.1|	67.8	5.5e-11	76	42.1	PREDICTED: metallothionein-like protein type 2-like isoform 2 [Vitis vinifera]
estPama_needle_1803-700_5	gi|15227350|ref|NP_181673.1|	95.5	2.4e-19	98	51	proline-rich uncharacterized protein [Arabidopsis thaliana]							gi|297725453|ref|NP_001175090.1|	52.8	1.8e-06	63	42.9	Similar to F-box domain containing protein%2C expressed. (Os07t0191650-00) [Oryza sativa Japonica Group]
estPama_needle_1808-700_5													gi|115473311|ref|NP_001060254.1|	77.8	3.2e-14	45	86.7	Similar to 60S ribosomal protein L27a-3. (Os07t0613200-00) [Oryza sativa Japonica Group]	gi|225452340|ref|XP_002274098.1|	80.1	6.5e-15	46	89.1	PREDICTED: 60S ribosomal protein L27a-3 [Vitis vinifera]
estPama_needle_1808-800_3													gi|115444553|ref|NP_001046056.1|	44.3	0.00059	41	58.5	Similar to 60S ribosomal protein L27a (Fragment). (Os02t0175600-01) [Oryza sativa Japonica Group]	gi|359491222|ref|XP_003634245.1|	43.5	0.001	37	62.2	PREDICTED: 60S ribosomal protein L27a-3 isoform 2 [Vitis vinifera]
estPama_needle_1811-700_5													gi|115435978|ref|NP_001042747.1|	56.2	7.7e-08	36	72.2	Similar to Calmodulin 1 (Fragment). (Os01t0279300-01) [Oryza sativa Japonica Group]
estPama_needle_1813-700_5	gi|18395782|ref|NP_564240.1|	183	2.6e-45	131	69.5	Metal-dependent phosphohydrolase [Arabidopsis thaliana]							gi|115444603|ref|NP_001046081.1|	192.6	3.3e-48	172	57.6	Metal-dependent phosphohydrolase%2C HD region domain containing protein. (Os02t0179100-01) [Oryza sativa Japonica Group]	gi|359484823|ref|XP_002272377.2|	186.8	1.8e-46	178	56.2	PREDICTED: HD domain-containing protein 2 homolog isoform 1 [Vitis vinifera]
estPama_needle_1813-800_3	gi|297821635|ref|XP_002878700.1|	141	5.8e-33	87	75.9	metal-dependent phosphohydrolase HD domain-containing protein [Arabidopsis lyrata subsp. lyrata]							gi|115444603|ref|NP_001046081.1|	132.9	1.6e-30	85	72.9	Metal-dependent phosphohydrolase%2C HD region domain containing protein. (Os02t0179100-01) [Oryza sativa Japonica Group]	gi|359484823|ref|XP_002272377.2|	133.7	9.3e-31	85	75.3	PREDICTED: HD domain-containing protein 2 homolog isoform 1 [Vitis vinifera]
estPama_needle_1817-700_5	gi|15223609|ref|NP_175479.1|	117.9	7.9e-26	68	80.9	ethylene-responsive transcription factor 3 [Arabidopsis thaliana]	gi|224125408|ref|XP_002329798.1|	117.1	1.3e-25	82	70.7	AP2/ERF domain-containing transcription factor [Populus trichocarpa]							gi|225437251|ref|XP_002282315.1|	123.6	1.4e-27	87	71.3	PREDICTED: ethylene-responsive transcription factor 7-like [Vitis vinifera]
estPama_needle_1819-700_5	gi|15218953|ref|NP_174245.1|	182.6	3.6e-45	150	59.3	AWPM19-like protein [Arabidopsis thaliana]							gi|115439403|ref|NP_001043981.1|	200.7	1.3e-50	151	64.2	Similar to Plasma membrane associated protein-like. (Os01t0699900-01) [Oryza sativa Japonica Group]
estPama_needle_1819-800_3	gi|18390408|ref|NP_563710.1|	65.9	2.8e-10	104	36.5	AWPM-19-like family protein [Arabidopsis thaliana]							gi|115471773|ref|NP_001059485.1|	82.4	2.8e-15	102	45.1	AWPM-19-like family protein. (Os07t0422100-01) [Oryza sativa Japonica Group]
estPama_needle_1820-700_5	gi|297803438|ref|XP_002869603.1|	412.9	2.1e-114	226	91.2	early-responsive to dehydration 8 [Arabidopsis lyrata subsp. lyrata]							gi|115479813|ref|NP_001063500.1|	415.2	4.3e-115	228	90.8	Similar to Heat shock protein 82. (Os09t0482100-01) [Oryza sativa Japonica Group]	gi|359495606|ref|XP_003635036.1|	415.2	4.3e-115	226	92	PREDICTED: heat shock cognate protein 80-like [Vitis vinifera]
estPama_needle_1820-800_3	gi|297803438|ref|XP_002869603.1|	326.6	1.5e-88	176	91.5	early-responsive to dehydration 8 [Arabidopsis lyrata subsp. lyrata]							gi|115477126|ref|NP_001062159.1|	328.6	4e-89	176	91.5	Similar to Heat shock protein 82. (Os08t0500700-01), partial [Oryza sativa Japonica Group]	gi|359495606|ref|XP_003635036.1|	331.6	4.7e-90	176	93.2	PREDICTED: heat shock cognate protein 80-like [Vitis vinifera]
estPama_needle_1822-700_5	gi|18415628|ref|NP_567619.1|	94.7	3.6e-19	67	65.7	Acytochrome-c oxidase/ electron carrier [Arabidopsis thaliana]							gi|115473743|ref|NP_001060470.1|	107.5	5.4e-23	67	73.1	Cytochrome c oxidase%2C subunit VIIa domain containing protein. (Os07t0647500-01) [Oryza sativa Japonica Group]	gi|359479341|ref|XP_003632260.1|	106.3	1.2e-22	67	70.1	PREDICTED: uncharacterized protein LOC100853182 [Vitis vinifera]
estPama_needle_1827-800_3	gi|15227552|ref|NP_180511.1|	34.3	0.22	24	66.7	HSP20 family protein [Arabidopsis thaliana]													gi|225449280|ref|XP_002280935.1|	89.4	1.4e-17	59	72.9	PREDICTED: 18.2 kDa class I heat shock protein [Vitis vinifera]
estPama_needle_1834-700_5	gi|15219837|ref|NP_176291.1|	189.1	3e-47	126	73.8	ferredoxin-2 [Arabidopsis thaliana]							gi|115445805|ref|NP_001046682.1|	33.5	0.49	32	56.2	WD40 repeat-like domain containing protein. (Os02t0319800-01) [Oryza sativa Japonica Group]	gi|225448219|ref|XP_002269617.1|	188.7	3.9e-47	131	70.2	PREDICTED: ferredoxin-1, chloroplastic-like [Vitis vinifera]
estPama_needle_1836-700_5	gi|297796809|ref|XP_002866289.1|	266.5	2.2e-70	155	76.8	nuclear movement family protein [Arabidopsis lyrata subsp. lyrata]							gi|115439067|ref|NP_001043813.1|	265.4	4.8e-70	155	75.5	CS domain containing protein. (Os01t0668000-01)%3BCS domain containing protein. (Os01t0668000-02) [Oryza sativa Japonica Group]	gi|225448279|ref|XP_002274773.1|	273.9	1.4e-72	155	78.7	PREDICTED: nudC domain-containing protein 2 [Vitis vinifera]
estPama_needle_1837-700_5
estPama_needle_1837-800_3	gi|297826751|ref|XP_002881258.1|	35.8	0.14	45	46.7	gamma subunit of mitochondrial F1-ATPase [Arabidopsis lyrata subsp. lyrata]	gi|224121466|ref|XP_002318589.1|	37.7	0.037	41	51.2	predicted protein [Populus trichocarpa]	gi|115481492|ref|NP_001064339.1|	35.4	0.18	41	48.8	Similar to ATP synthase gamma chain%2C mitochondrial precursor (EC 3.6.3.14). (Os10t0320400-01) [Oryza sativa Japonica Group]
estPama_needle_1838-700_5													gi|115469580|ref|NP_001058389.1|	124	1.2e-27	98	59.2	Similar to EF-hand Ca2+-binding protein CCD1. (Os06t0683400-02) [Oryza sativa Japonica Group]	gi|225447429|ref|XP_002281878.1|	119.8	2.2e-26	95	58.9	PREDICTED: calcium-binding protein PBP1 [Vitis vinifera]
estPama_needle_1840-700_5	gi|15231313|ref|NP_190189.1|	210.3	1.3e-53	137	83.2	histone H2B [Arabidopsis thaliana]	gi|224065198|ref|XP_002301712.1|	206.5	1.9e-52	137	82.5	histone 2 [Populus trichocarpa]							gi|225435054|ref|XP_002284357.1|	206.8	1.4e-52	135	83.7	PREDICTED: histone H2B-like [Vitis vinifera]
estPama_needle_1841-700_5	gi|297790844|ref|XP_002863307.1|	63.5	5.6e-10	28	96.4	predicted protein [Arabidopsis lyrata subsp. lyrata]	gi|224159219|ref|XP_002338056.1|	60.5	4.8e-09	28	92.9	predicted protein [Populus trichocarpa]
estPama_needle_1841-800_3
estPama_needle_1843-700_5	gi|15229784|ref|NP_189967.1|	197.2	1e-49	113	88.5	calmodulin 7 [Arabidopsis thaliana]							gi|115452695|ref|NP_001049948.1|	197.2	1e-49	113	88.5	Similar to Calmodulin NtCaM3 (Calmodulin NtCaM4) (Calmodulin NtCaM5) (Calmodulin NtCaM6) (Calmodulin NtCaM7) (Calmodulin NtCaM8) (Calmodulin NtCaM11) (Calmodulin NtCaM12). (Os03t0319300-01) [Oryza sativa Japonica Group]	gi|359481463|ref|XP_003632622.1|	197.2	1e-49	113	88.5	PREDICTED: calmodulin-related protein [Vitis vinifera]
estPama_needle_1845-700_5	gi|15224471|ref|NP_178585.1|	120.6	9.7e-27	80	75	photosystem II light harvesting complex protein 2.1 [Arabidopsis thaliana]	gi|224131818|ref|XP_002321186.1|	124	8.8e-28	80	78.8	light-harvesting complex II protein Lhcb2 [Populus trichocarpa]	gi|115438250|ref|NP_001043493.1|	58.2	2.8e-08	45	60	Chlorophyll a-b binding protein 2%2C chloroplast precursor (LHCII type I CAB-2) (LHCP). (Os01t0600900-02)%3BSimilar to Chlorophyll a-b binding protein 2%2C chloroplastic. (Os01t0600900-03) [Oryza sativa Japonica Group]	gi|225447576|ref|XP_002271687.1|	119	2.8e-26	80	76.2	PREDICTED: chlorophyll a-b binding protein 151, chloroplastic [Vitis vinifera]
estPama_needle_1846-700_5													gi|115484477|ref|NP_001065900.1|	32.7	0.53	15	86.7	Similar to Nitrogen fixation like protein. (Os11t0181500-01) [Oryza sativa Japonica Group]
estPama_needle_1846-800_3	gi|18416645|ref|NP_567735.1|	52.8	9.5e-07	33	78.8	NifU-like protein 3 [Arabidopsis thaliana]							gi|115484477|ref|NP_001065900.1|	52.8	9.5e-07	33	72.7	Similar to Nitrogen fixation like protein. (Os11t0181500-01) [Oryza sativa Japonica Group]
estPama_needle_1847-700_5	gi|15227350|ref|NP_181673.1|	61.2	4.3e-09	67	49.3	proline-rich uncharacterized protein [Arabidopsis thaliana]							gi|115455995|ref|NP_001051598.1|	59.3	1.6e-08	66	53	Non-protein coding transcript. (Os03t0802200-01) [Oryza sativa Japonica Group]
estPama_needle_1850-700_5	gi|297841389|ref|XP_002888576.1|	79.3	2.9e-14	98	48	ribulose bisphosphate carboxylase small chain 1A [Arabidopsis lyrata subsp. lyrata]
estPama_needle_1851-700_5	gi|42571571|ref|NP_973876.1|	119.8	1.7e-26	104	56.7	thioredoxin-like protein [Arabidopsis thaliana]							gi|115471449|ref|NP_001059323.1|	115.9	2.5e-25	105	56.2	Thioredoxin fold domain containing protein. (Os07t0260300-01) [Oryza sativa Japonica Group]	gi|225457739|ref|XP_002278020.1|	117.1	1.1e-25	103	58.3	PREDICTED: uncharacterized protein LOC100253998 [Vitis vinifera]
estPama_needle_1851-800_3	gi|297850556|ref|XP_002893159.1|	63.9	4.8e-10	43	72.1	electron carrier/ oxidoreductase [Arabidopsis lyrata subsp. lyrata]	gi|224066737|ref|XP_002302190.1|	73.2	8e-13	43	69.8	predicted protein [Populus trichocarpa]	gi|115471449|ref|NP_001059323.1|	67	5.7e-11	43	69.8	Thioredoxin fold domain containing protein. (Os07t0260300-01) [Oryza sativa Japonica Group]	gi|225457739|ref|XP_002278020.1|	72	1.8e-12	43	76.7	PREDICTED: uncharacterized protein LOC100253998 [Vitis vinifera]
estPama_needle_1854-700_5																			gi|359481520|ref|XP_002275477.2|	52.4	5.7e-06	154	33.1	PREDICTED: zinc finger protein NUTCRACKER-like [Vitis vinifera]
estPama_needle_1856-700_5	gi|334184173|ref|NP_178792.3|	38.9	0.014	27	66.7	uncharacterized protein [Arabidopsis thaliana]
estPama_needle_1857-700_5	gi|15242472|ref|NP_199380.1|	102.1	6.6e-21	119	46.2	FKBP-type peptidyl-prolyl cis-trans isomerase 3 [Arabidopsis thaliana]							gi|115469390|ref|NP_001058294.1|	102.1	6.6e-21	101	53.5	Similar to FKBP-type peptidyl-prolyl cis-trans isomerase 3%2C chloroplast precursor (EC 5.2.1.8) (PPIase) (Rotamase) (AtFKBP13) (FK506 binding protein 1). (Os06t0663800-01) [Oryza sativa Japonica Group]	gi|225423557|ref|XP_002272628.1|	102.8	3.9e-21	92	56.5	PREDICTED: FKBP-type peptidyl-prolyl cis-trans isomerase 3, chloroplastic [Vitis vinifera]
estPama_needle_1857-800_3	gi|297794691|ref|XP_002865230.1|	43.1	0.00067	24	75	predicted protein [Arabidopsis lyrata subsp. lyrata]	gi|224053655|ref|XP_002297914.1|	45.4	0.00014	24	79.2	predicted protein [Populus trichocarpa]	gi|115469390|ref|NP_001058294.1|	40.4	0.0044	20	85	Similar to FKBP-type peptidyl-prolyl cis-trans isomerase 3%2C chloroplast precursor (EC 5.2.1.8) (PPIase) (Rotamase) (AtFKBP13) (FK506 binding protein 1). (Os06t0663800-01) [Oryza sativa Japonica Group]	gi|225423557|ref|XP_002272628.1|	45.4	0.00014	24	79.2	PREDICTED: FKBP-type peptidyl-prolyl cis-trans isomerase 3, chloroplastic [Vitis vinifera]
estPama_needle_1863-700_5	gi|297852206|ref|XP_002893984.1|	34.3	0.51	51	39.2	hypothetical protein ARALYDRAFT_473807 [Arabidopsis lyrata subsp. lyrata]	gi|224060684|ref|XP_002300253.1|	33.1	0.95	47	42.6	predicted protein [Populus trichocarpa]
estPama_needle_1870-700_5							gi|224124306|ref|XP_002329990.1|	104	5.5e-22	54	88.9	stress-induced hydrophobic peptide [Populus trichocarpa]	gi|115461983|ref|NP_001054591.1|	103.6	7.2e-22	53	88.7	Similar to ICT protein (Fragment). (Os05t0138300-01)%3BSimilar to ICT protein (Fragment). (Os05t0138300-03) [Oryza sativa Japonica Group]
estPama_needle_1875-800_3													gi|115466830|ref|NP_001057014.1|	37.4	0.075	49	34.7	Similar to Origin recognition complex 1. (Os06t0187000-01)%3BNon-protein coding transcript. (Os06t0187000-02) [Oryza sativa Japonica Group]
estPama_needle_1878-800_3	gi|79320976|ref|NP_001031261.1|	71.2	6.2e-12	46	67.4	uncharacterized protein [Arabidopsis thaliana]	gi|224110948|ref|XP_002315692.1|	73.2	1.6e-12	48	68.8	predicted protein, partial [Populus trichocarpa]							gi|225425557|ref|XP_002265077.1|	74.7	5.6e-13	63	58.7	PREDICTED: uncharacterized protein LOC100244891 [Vitis vinifera]
estPama_needle_1879-700_5	gi|18422747|ref|NP_568675.1|	158.7	3.6e-38	97	80.4	ATP-dependent Lon protease [Arabidopsis thaliana]	gi|224137996|ref|XP_002326492.1|	43.1	0.00049	22	81.8	predicted protein [Populus trichocarpa]	gi|115480351|ref|NP_001063769.1|	161.4	5.5e-39	97	82.5	Similar to Lon protease homolog. (Os09t0533400-01) [Oryza sativa Japonica Group]	gi|225427356|ref|XP_002282657.1|	160.2	1.2e-38	97	80.4	PREDICTED: lon protease homolog 2, peroxisomal [Vitis vinifera]
estPama_needle_1879-800_3	gi|18422747|ref|NP_568675.1|	77.4	3.9e-14	43	83.7	ATP-dependent Lon protease [Arabidopsis thaliana]							gi|115480351|ref|NP_001063769.1|	77	5.2e-14	43	83.7	Similar to Lon protease homolog. (Os09t0533400-01) [Oryza sativa Japonica Group]	gi|225427356|ref|XP_002282657.1|	75.1	2e-13	43	76.7	PREDICTED: lon protease homolog 2, peroxisomal [Vitis vinifera]
estPama_needle_1880-700_5	gi|30688190|ref|NP_850328.1|	46.2	5.5e-05	25	88	60S ribosomal protein L41 [Arabidopsis thaliana]							gi|115470525|ref|NP_001058861.1|	46.2	5.5e-05	25	88	Non-protein coding transcript. (Os07t0139600-01), partial [Oryza sativa Japonica Group]	gi|359486388|ref|XP_003633436.1|	46.2	5.5e-05	25	88	PREDICTED: uncharacterized protein LOC100852682 [Vitis vinifera]
estPama_needle_1885-700_5													gi|115434032|ref|NP_001041774.1|	273.9	1.3e-72	192	67.2	Similar to RER1A protein (AtRER1A). (Os01t0106200-01) [Oryza sativa Japonica Group]	gi|225458241|ref|XP_002282050.1|	288.1	6.5e-77	189	72.5	PREDICTED: protein RER1B [Vitis vinifera]
estPama_needle_1888-700_5	gi|18400732|ref|NP_566509.1|	70.5	7e-12	66	53	metallothionein 3 [Arabidopsis thaliana]							gi|115435122|ref|NP_001042319.1|	66.2	1.3e-10	63	50.8	Similar to Metallothionein-like protein type 3 (MT-3) (MWMT3). (Os01t0200700-01) [Oryza sativa Japonica Group]	gi|225461449|ref|XP_002284975.1|	71.6	3.1e-12	62	53.2	PREDICTED: metallothionein-like protein-like isoform 3 [Vitis vinifera]
estPama_needle_1893-700_5	gi|30683736|ref|NP_193396.3|	46.2	0.00023	32	56.2	DEAD-box ATP-dependent RNA helicase 28 [Arabidopsis thaliana]	gi|224083077|ref|XP_002306942.1|	55.8	2.9e-07	48	54.2	predicted protein [Populus trichocarpa]	gi|115488568|ref|NP_001066771.1|	52.4	3.2e-06	41	61	Similar to cDNA clone:J033010C22%2C full insert sequence. (Os12t0481100-01), partial [Oryza sativa Japonica Group]	gi|225457931|ref|XP_002273443.1|	52.4	3.2e-06	49	49	PREDICTED: DEAD-box ATP-dependent RNA helicase 28-like [Vitis vinifera]
estPama_needle_1893-800_3	gi|30683736|ref|NP_193396.3|	44.7	0.00064	32	53.1	DEAD-box ATP-dependent RNA helicase 28 [Arabidopsis thaliana]	gi|224083077|ref|XP_002306942.1|	54.7	6.2e-07	48	52.1	predicted protein [Populus trichocarpa]	gi|115488568|ref|NP_001066771.1|	49.7	2e-05	41	56.1	Similar to cDNA clone:J033010C22%2C full insert sequence. (Os12t0481100-01), partial [Oryza sativa Japonica Group]	gi|225457931|ref|XP_002273443.1|	52	4e-06	49	49	PREDICTED: DEAD-box ATP-dependent RNA helicase 28-like [Vitis vinifera]
estPama_needle_1896-700_5	gi|42570040|ref|NP_680337.2|	50.4	6.9e-06	54	42.6	PLAC8 family protein [Arabidopsis thaliana]							gi|115446903|ref|NP_001047231.1|	51.2	4.1e-06	54	37	Similar to Fw2.2. (Os02t0579800-01) [Oryza sativa Japonica Group]	gi|225424329|ref|XP_002281081.1|	55.8	1.6e-07	54	38.9	PREDICTED: protein PLANT CADMIUM RESISTANCE 2-like [Vitis vinifera]
estPama_needle_1896-800_3	gi|15221456|ref|NP_177028.1|	45.8	0.00015	62	38.7	cadmium resistance 11 protein [Arabidopsis thaliana]							gi|297599476|ref|NP_001047232.2|	48.5	2.3e-05	28	71.4	Similar to Cell number regulator 2. (Os02t0580000-01) [Oryza sativa Japonica Group]	gi|359472609|ref|XP_003631175.1|	46.6	8.6e-05	57	40.4	PREDICTED: protein PLANT CADMIUM RESISTANCE 2-like [Vitis vinifera]
estPama_needle_1897-700_5	gi|297835546|ref|XP_002885655.1|	56.2	1.5e-07	44	56.8	AAA-type ATPase family protein [Arabidopsis lyrata subsp. lyrata]							gi|115445451|ref|NP_001046505.1|	61.6	3.7e-09	56	50	Similar to Transient receptor potential cation channel subfamily A member 1 (Ankyrin-like with transmembrane domains protein 1) (Transformation sensitive-protein p120). (Os02t0266300-01)%3BSimilar to Transient receptor potential cation channel subfamily A member 1 (Ankyrin-like with transmembrane domains protein 1) (Transformation sensitive-protein p120). (Os02t0266300-02) [Oryza sativa Japonica …	gi|225445236|ref|XP_002280965.1|	62	2.8e-09	56	53.6	PREDICTED: caseinolytic peptidase B protein homolog [Vitis vinifera]
estPama_needle_1901-800_3
estPama_needle_1903-700_5	gi|297820452|ref|XP_002878109.1|	34.3	0.17	18	88.9	calmodulin-2 [Arabidopsis lyrata subsp. lyrata]							gi|115452695|ref|NP_001049948.1|	34.3	0.17	18	88.9	Similar to Calmodulin NtCaM3 (Calmodulin NtCaM4) (Calmodulin NtCaM5) (Calmodulin NtCaM6) (Calmodulin NtCaM7) (Calmodulin NtCaM8) (Calmodulin NtCaM11) (Calmodulin NtCaM12). (Os03t0319300-01) [Oryza sativa Japonica Group]	gi|359495106|ref|XP_003634912.1|	46.2	5.5e-05	25	84	PREDICTED: calmodulin [Vitis vinifera]
estPama_needle_1904-700_5	gi|18416773|ref|NP_567750.1|	144.4	1.3e-33	127	55.9	FKBP-like peptidyl-prolyl cis-trans isomerase family protein [Arabidopsis thaliana]							gi|115444867|ref|NP_001046213.1|	133.3	3e-30	140	52.1	Peptidyl-prolyl cis-trans isomerase%2C FKBP-type domain containing protein. (Os02t0199300-01) [Oryza sativa Japonica Group]	gi|225462015|ref|XP_002267826.1|	135.2	8e-31	126	54.8	PREDICTED: probable peptidyl-prolyl cis-trans isomerase C27F1.06c-like [Vitis vinifera]
estPama_needle_1904-800_3	gi|18416773|ref|NP_567750.1|	147.9	5.5e-35	99	72.7	FKBP-like peptidyl-prolyl cis-trans isomerase family protein [Arabidopsis thaliana]							gi|115444867|ref|NP_001046213.1|	154.5	5.9e-37	98	75.5	Peptidyl-prolyl cis-trans isomerase%2C FKBP-type domain containing protein. (Os02t0199300-01) [Oryza sativa Japonica Group]	gi|225462015|ref|XP_002267826.1|	151	6.5e-36	99	74.7	PREDICTED: probable peptidyl-prolyl cis-trans isomerase C27F1.06c-like [Vitis vinifera]
estPama_needle_1905-700_5	gi|22330494|ref|NP_683481.1|	57.4	9.2e-08	52	50	uncharacterized protein [Arabidopsis thaliana]	gi|224133756|ref|XP_002321653.1|	60.1	1.4e-08	52	51.9	predicted protein [Populus trichocarpa]	gi|115441727|ref|NP_001045143.1|	61.6	4.9e-09	52	51.9	Os01g0908400 [Oryza sativa Japonica Group]	gi|225424580|ref|XP_002285399.1|	51.6	5.1e-06	52	42.3	PREDICTED: uncharacterized protein LOC100254296 [Vitis vinifera]
estPama_needle_1906-700_5	gi|18414234|ref|NP_568119.1|	156	3.1e-37	125	61.6	dual specificity phosphatase Cdc25 [Arabidopsis thaliana]	gi|224068805|ref|XP_002326204.1|	162.9	2.6e-39	114	68.4	predicted protein, partial [Populus trichocarpa]	gi|115450195|ref|NP_001048698.1|	149.4	2.9e-35	114	60.5	Similar to Rhodanese-like protein. (Os03t0108000-01) [Oryza sativa Japonica Group]	gi|225441181|ref|XP_002269130.1|	160.2	1.7e-38	120	66.7	PREDICTED: dual specificity phosphatase Cdc25 [Vitis vinifera]
estPama_needle_1906-800_3							gi|224068805|ref|XP_002326204.1|	41.2	0.002	21	71.4	predicted protein, partial [Populus trichocarpa]	gi|115450195|ref|NP_001048698.1|	43.5	0.0004	22	63.6	Similar to Rhodanese-like protein. (Os03t0108000-01) [Oryza sativa Japonica Group]
estPama_needle_1909-700_5	gi|22330494|ref|NP_683481.1|	67	1e-10	60	53.3	uncharacterized protein [Arabidopsis thaliana]	gi|224133756|ref|XP_002321653.1|	71.2	5.3e-12	61	55.7	predicted protein [Populus trichocarpa]	gi|115441727|ref|NP_001045143.1|	75.5	2.8e-13	61	59	Os01g0908400 [Oryza sativa Japonica Group]	gi|225424580|ref|XP_002285399.1|	57.8	6.1e-08	59	45.8	PREDICTED: uncharacterized protein LOC100254296 [Vitis vinifera]
estPama_needle_1914-700_5	gi|18404496|ref|NP_565868.1|	55.5	1.5e-07	34	76.5	NAD(P)-binding Rossmann-fold-containing protein [Arabidopsis thaliana]							gi|115461679|ref|NP_001054439.1|	56.2	8.6e-08	39	69.2	Similar to NAD-dependent epimerase/dehydratase. (Os05t0110300-01)%3BSimilar to NAD-dependent epimerase/dehydratase. (Os05t0110300-02) [Oryza sativa Japonica Group]
estPama_needle_1916-700_5	gi|15221220|ref|NP_177574.1|	54.3	4.6e-07	33	60.6	dolichyl-phosphate mannosyltransferase polypeptide 2, regulatory [Arabidopsis thaliana]	gi|224138200|ref|XP_002326543.1|	53.9	6.1e-07	35	62.9	predicted protein [Populus trichocarpa]	gi|297720865|ref|NP_001172795.1|	56.2	1.2e-07	35	65.7	Os02g0140101 [Oryza sativa Japonica Group]	gi|225427108|ref|XP_002277546.1|	58.9	1.9e-08	35	68.6	PREDICTED: dolichol phosphate-mannose biosynthesis regulatory protein [Vitis vinifera]
estPama_needle_1917-800_3	gi|15221798|ref|NP_173289.1|	143.7	9.9e-34	98	75.5	60S ribosomal protein L6-1 [Arabidopsis thaliana]													gi|225441385|ref|XP_002278032.1|	151.4	4.7e-36	97	77.3	PREDICTED: 60S ribosomal protein L6 [Vitis vinifera]
estPama_needle_1923-700_5	gi|30680855|ref|NP_850770.1|	70.5	1.2e-11	74	52.7	chalcone-flavanone isomerase-like proetin [Arabidopsis thaliana]	gi|224146220|ref|XP_002325926.1|	77.4	1e-13	65	58.5	chalcone isomerase-like protein [Populus trichocarpa]	gi|115487006|ref|NP_001065990.1|	61.2	7.4e-09	78	47.4	Chalcone isomerase domain containing protein. (Os12t0115700-01) [Oryza sativa Japonica Group]	gi|225448675|ref|XP_002280158.1|	81.6	5.3e-15	65	61.5	PREDICTED: chalcone--flavonone isomerase-like isoform 1 [Vitis vinifera]
estPama_needle_1924-700_5							gi|224075299|ref|XP_002304589.1|	102.8	3.3e-21	160	35	nbs-lrr resistance protein [Populus trichocarpa]	gi|115488662|ref|NP_001066818.1|	100.5	1.6e-20	157	38.2	NB-ARC domain containing protein. (Os12t0500500-01) [Oryza sativa Japonica Group]	gi|225465433|ref|XP_002265568.1|	101.3	9.6e-21	160	38.1	PREDICTED: disease resistance protein RPM1-like [Vitis vinifera]
estPama_needle_1924-800_3							gi|224135199|ref|XP_002327590.1|	57.8	3.3e-08	41	61	nbs-lrr resistance protein [Populus trichocarpa]							gi|225436551|ref|XP_002274375.1|	57.4	4.3e-08	41	56.1	PREDICTED: putative disease resistance protein At3g14460-like [Vitis vinifera]
estPama_needle_1927-700_5	gi|79502976|ref|NP_195739.2|	46.6	5.3e-05	28	67.9	laccase 10 [Arabidopsis thaliana]	gi|224139024|ref|XP_002322961.1|	45.4	0.00012	28	67.9	laccase 1a [Populus trichocarpa]							gi|225466920|ref|XP_002265173.1|	46.2	6.9e-05	28	67.9	PREDICTED: laccase-4-like [Vitis vinifera]
estPama_needle_1933-800_3	gi|15233288|ref|NP_188233.1|	63.9	7.4e-10	66	51.5	Dynein light chain type 1 family protein [Arabidopsis thaliana]							gi|115440069|ref|NP_001044314.1|	41.6	0.0039	35	54.3	Similar to Dynein light chain. (Os01t0760000-01), partial [Oryza sativa Japonica Group]
estPama_needle_1935-700_5	gi|15241359|ref|NP_199917.1|	184.1	1.2e-45	178	55.6	uncharacterized protein [Arabidopsis thaliana]	gi|224136360|ref|XP_002322310.1|	178.3	6.6e-44	180	52.8	predicted protein [Populus trichocarpa]	gi|115485717|ref|NP_001068002.1|	164.9	7.6e-40	142	57.7	Protein of unknown function DUF339 family protein. (Os11t0528300-01) [Oryza sativa Japonica Group]	gi|359496253|ref|XP_003635192.1|	165.6	4.4e-40	132	62.1	PREDICTED: uncharacterized protein LOC100259710 isoform 2 [Vitis vinifera]
estPama_needle_1935-800_3	gi|15241359|ref|NP_199917.1|	151.4	4.7e-36	97	71.1	uncharacterized protein [Arabidopsis thaliana]	gi|224136360|ref|XP_002322310.1|	143.3	1.3e-33	97	64.9	predicted protein [Populus trichocarpa]	gi|115485717|ref|NP_001068002.1|	140.6	8.3e-33	96	65.6	Protein of unknown function DUF339 family protein. (Os11t0528300-01) [Oryza sativa Japonica Group]
estPama_needle_1938-700_5	gi|30685319|ref|NP_188574.2|	62.8	2.3e-09	104	39.4	late embryogenesis abundant protein-like protein [Arabidopsis thaliana]	gi|224108738|ref|XP_002314951.1|	64.7	8.1e-10	135	37	predicted protein [Populus trichocarpa]	gi|115474635|ref|NP_001060914.1|	60.8	1.2e-08	137	38	Similar to Cold shock protein-1. (Os08t0129200-02) [Oryza sativa Japonica Group]	gi|225447494|ref|XP_002267309.1|	53.9	1.4e-06	118	38.1	PREDICTED: heterogeneous nuclear ribonucleoprotein A1 [Vitis vinifera]
estPama_needle_1946-700_5	gi|297845300|ref|XP_002890531.1|	35	0.39	46	45.7	PAB3 binding protein 3 [Arabidopsis lyrata subsp. lyrata]													gi|225458678|ref|XP_002284923.1|	154.8	6.3e-37	124	60.5	PREDICTED: polyadenylate-binding protein 2 [Vitis vinifera]
estPama_needle_1946-800_3																			gi|225458678|ref|XP_002284923.1|	219.2	3.4e-56	158	67.1	PREDICTED: polyadenylate-binding protein 2 [Vitis vinifera]
estPama_needle_1948-800_3							gi|224071824|ref|XP_002303579.1|	44.7	0.0002	30	63.3	actin depolymerizing factor 3 [Populus trichocarpa]	gi|115472099|ref|NP_001059648.1|	47.8	2.4e-05	30	70	Similar to Actin-depolymerizing factor 1 (ADF 1) (ZmABP1) (ZmADF1). (Os07t0484200-01) [Oryza sativa Japonica Group]	gi|225449597|ref|XP_002284040.1|	44.7	0.0002	30	66.7	PREDICTED: actin-depolymerizing factor 2-like isoform 2 [Vitis vinifera]
estPama_needle_1957-700_5
estPama_needle_1957-800_3
estPama_needle_1966-700_5	gi|15233996|ref|NP_195020.1|	268.9	4.2e-71	200	67.5	vacuolar-processing enzyme gamma-isozyme [Arabidopsis thaliana]							gi|115437636|ref|NP_001043344.1|	256.9	1.7e-67	193	66.3	Similar to C13 endopeptidase NP1 precursor. (Os01t0559600-01)%3BSimilar to Asparaginyl endopeptidase. (Os01t0559600-02) [Oryza sativa Japonica Group]	gi|225429442|ref|XP_002276759.1|	257.3	1.3e-67	191	63.9	PREDICTED: vacuolar-processing enzyme [Vitis vinifera]
estPama_needle_1967-700_5	gi|15226025|ref|NP_179096.1|	96.3	2.5e-19	106	40.6	gibberellin-regulated protein [Arabidopsis thaliana]													gi|225438912|ref|XP_002283986.1|	105.1	5.3e-22	89	53.9	PREDICTED: snakin-1-like [Vitis vinifera]
estPama_needle_1967-800_3	gi|15226025|ref|NP_179096.1|	99	3.4e-20	78	57.7	gibberellin-regulated protein [Arabidopsis thaliana]													gi|225438912|ref|XP_002283986.1|	109	3.3e-23	89	55.1	PREDICTED: snakin-1-like [Vitis vinifera]
estPama_needle_1968-800_3	gi|297792233|ref|XP_002864001.1|	39.7	0.0095	32	56.2	hypothetical protein ARALYDRAFT_917948 [Arabidopsis lyrata subsp. lyrata]							gi|115486129|ref|NP_001068208.1|	82.8	1.5e-15	66	53	Protein of unknown function DUF538 family protein. (Os11t0595000-00) [Oryza sativa Japonica Group]	gi|225450543|ref|XP_002281636.1|	43.1	0.00086	31	58.1	PREDICTED: uncharacterized protein LOC100245914 [Vitis vinifera]
estPama_needle_1972-700_5																			gi|225431685|ref|XP_002266357.1|	87.8	1.1e-16	182	32.4	PREDICTED: probable methyltransferase PMT26-like [Vitis vinifera]
estPama_needle_1972-800_3																			gi|225431685|ref|XP_002266357.1|	52.8	2.5e-06	111	31.5	PREDICTED: probable methyltransferase PMT26-like [Vitis vinifera]
estPama_needle_1973-700_5
estPama_needle_1973-800_3
estPama_needle_1976-700_5	gi|297841389|ref|XP_002888576.1|	94	1.2e-18	105	49.5	ribulose bisphosphate carboxylase small chain 1A [Arabidopsis lyrata subsp. lyrata]
estPama_needle_1983-700_5													gi|115475135|ref|NP_001061164.1|	45.8	0.00023	42	50	Similar to Germin-like protein 8-7. (Os08t0190100-01) [Oryza sativa Japonica Group]
estPama_needle_1983-800_3	gi|186478636|ref|NP_564067.2|	38.9	0.015	36	47.2	germin-like protein subfamily T member 1 [Arabidopsis thaliana]							gi|115435662|ref|NP_001042589.1|	41.2	0.003	36	50	Similar to Nectarin 1 precursor (EC 1.15.1.1) (Superoxide dismutase [Mn]). (Os01t0249200-01) [Oryza sativa Japonica Group]	gi|225424801|ref|XP_002271090.1|	45.8	0.00012	41	51.2	PREDICTED: germin-like protein 3-1 [Vitis vinifera]
estPama_needle_1991-700_5	gi|297824897|ref|XP_002880331.1|	47.4	6.1e-05	69	44.9	expressed protein [Arabidopsis lyrata subsp. lyrata]	gi|224125468|ref|XP_002319594.1|	57.8	4.5e-08	48	58.3	predicted protein [Populus trichocarpa]	gi|297723547|ref|NP_001174137.1|	39.7	0.007	27	59.3	Homeodomain-like containing protein. (Os04t0670900-00) [Oryza sativa Japonica Group]	gi|225451173|ref|XP_002272670.1|	73.2	1e-12	67	59.7	PREDICTED: uncharacterized protein LOC100241807 isoform 1 [Vitis vinifera]
estPama_needle_1991-800_3	gi|297824897|ref|XP_002880331.1|	50.8	5.5e-06	69	46.4	expressed protein [Arabidopsis lyrata subsp. lyrata]	gi|224125468|ref|XP_002319594.1|	61.2	4.1e-09	48	60.4	predicted protein [Populus trichocarpa]	gi|297723547|ref|NP_001174137.1|	38.9	0.017	27	59.3	Homeodomain-like containing protein. (Os04t0670900-00) [Oryza sativa Japonica Group]	gi|225451173|ref|XP_002272670.1|	76.6	9.3e-14	67	61.2	PREDICTED: uncharacterized protein LOC100241807 isoform 1 [Vitis vinifera]
estPama_needle_1996-700_5	gi|18417097|ref|NP_567791.1|	155.6	2.9e-37	97	78.4	SUMO-conjugating enzyme UBC9 [Arabidopsis thaliana]
estPama_needle_1996-800_3	gi|30693871|ref|NP_568595.2|	65.5	1.3e-10	35	80	ubiquitin-conjugating enzyme E2 8 [Arabidopsis thaliana]
estPama_needle_2008-800_3	gi|15240556|ref|NP_200378.1|	34.3	0.27	29	58.6	RNA recognition motif-containing protein [Arabidopsis thaliana]	gi|224121716|ref|XP_002330635.1|	33.9	0.35	30	50	predicted protein [Populus trichocarpa]	gi|115471153|ref|NP_001059175.1|	35	0.15	22	72.7	Protein of unknown function DUF1749 family protein. (Os07t0211800-01)%3BSimilar to predicted protein. (Os07t0211800-02) [Oryza sativa Japonica Group]	gi|359475312|ref|XP_003631649.1|	32.7	0.79	15	73.3	PREDICTED: adenylyl cyclase-associated protein 1-like [Vitis vinifera]
estPama_needle_2012-700_5	gi|15222602|ref|NP_174500.1|	188.3	4.1e-47	115	82.6	dolichyl-diphosphooligosaccharide--protein glycosyltransferase subunit DAD1 [Arabidopsis thaliana]													gi|225427104|ref|XP_002277416.1|	193.7	9.9e-49	115	84.3	PREDICTED: defender against cell death 1 [Vitis vinifera]
estPama_needle_2020-700_5	gi|15232943|ref|NP_186912.1|	475.7	3.7e-133	295	78	acyl-[acyl-carrier-protein] desaturase [Arabidopsis thaliana]													gi|359496940|ref|XP_003635378.1|	488	7.2e-137	316	75.6	PREDICTED: acyl-[acyl-carrier-protein] desaturase, chloroplastic-like [Vitis vinifera]
estPama_needle_2020-800_3	gi|30689469|ref|NP_850400.1|	64.7	2.6e-10	44	68.2	acyl-[acyl-carrier-protein] desaturase [Arabidopsis thaliana]							gi|115457988|ref|NP_001052594.1|	65.1	2e-10	44	65.9	Similar to Acyl-[acyl-carrier-protein] desaturase%2C chloroplast precursor (EC 1.14.19.2) (Stearoyl-ACP desaturase). (Os04t0379900-01) [Oryza sativa Japonica Group]	gi|359478198|ref|XP_002274708.2|	64.7	2.6e-10	44	68.2	PREDICTED: acyl-[acyl-carrier-protein] desaturase, chloroplastic-like [Vitis vinifera]
estPama_needle_2021-800_3	gi|297798056|ref|XP_002866912.1|	91.7	5e-18	112	39.3	threonine endopeptidase [Arabidopsis lyrata subsp. lyrata]							gi|115476522|ref|NP_001061857.1|	125.6	3.1e-28	100	59	Similar to Threonine endopeptidase. (Os08t0430600-01)%3BSimilar to Threonine endopeptidase. (Os08t0430600-02) [Oryza sativa Japonica Group]
estPama_needle_2030-700_5	gi|15235668|ref|NP_193070.1|	63.9	2.3e-09	66	50	leucine-rich repeat extensin-like protein 3 [Arabidopsis thaliana]	gi|224127816|ref|XP_002320171.1|	42.4	0.0021	39	43.6	f-box family protein [Populus trichocarpa]	gi|297598185|ref|NP_001045191.2|	51.6	8.6e-06	105	35.2	Similar to loricrin. (Os01t0916100-01), partial [Oryza sativa Japonica Group]	gi|359491311|ref|XP_002281720.2|	51.6	1.2e-05	111	37.8	PREDICTED: formin-like protein 6-like [Vitis vinifera]
estPama_needle_2031-700_5
estPama_needle_2033-700_5																			gi|225440918|ref|XP_002282873.1|	47.8	3.3e-05	37	51.4	PREDICTED: acyl carrier protein 2, mitochondrial [Vitis vinifera]
estPama_needle_2033-800_3	gi|15224918|ref|NP_181990.1|	38.1	0.024	39	41	acyl carrier protein 1 [Arabidopsis thaliana]													gi|225440918|ref|XP_002282873.1|	49.3	1e-05	40	50	PREDICTED: acyl carrier protein 2, mitochondrial [Vitis vinifera]
estPama_needle_2054-700_5																			gi|225448359|ref|XP_002267908.1|	169.5	1.9e-41	109	70.6	PREDICTED: exostosin-2 [Vitis vinifera]
estPama_needle_2054-800_3																			gi|225448359|ref|XP_002267908.1|	128.3	3.7e-29	84	67.9	PREDICTED: exostosin-2 [Vitis vinifera]
estPama_needle_2060-700_5	gi|15221362|ref|NP_172091.1|	54.7	4.5e-07	39	56.4	uncharacterized protein [Arabidopsis thaliana]	gi|224136882|ref|XP_002322439.1|	52	2.9e-06	35	57.1	predicted protein [Populus trichocarpa]							gi|359476761|ref|XP_003631883.1|	49.7	1.4e-05	42	47.6	PREDICTED: uncharacterized protein LOC100854667 [Vitis vinifera]
estPama_needle_2063-700_5													gi|115466210|ref|NP_001056704.1|	170.2	2.8e-41	210	47.1	Granule-bound starch synthase I%2C chloroplast precursor (EC 2.4.1.21). (Os06t0133000-01) [Oryza sativa Japonica Group]	gi|225426540|ref|XP_002279034.1|	194.9	1.1e-48	237	45.6	PREDICTED: granule-bound starch synthase 1, chloroplastic/amyloplastic-like isoform 1 [Vitis vinifera]
estPama_needle_2063-800_3	gi|15223331|ref|NP_174566.1|	123.6	9.6e-28	88	68.2	granule-bound starch synthase [Arabidopsis thaliana]							gi|115471703|ref|NP_001059450.1|	130.6	7.9e-30	88	69.3	Similar to Granule-bound starch synthase Ib%2C chloroplast precursor (EC 2.4.1.21) (Fragment). (Os07t0412100-01) [Oryza sativa Japonica Group]	gi|225466653|ref|XP_002273608.1|	131	6e-30	88	68.2	PREDICTED: granule-bound starch synthase 1, chloroplastic/amyloplastic [Vitis vinifera]
estPama_needle_2064-700_5	gi|30678943|ref|NP_171956.2|	63.9	6.5e-10	65	50.8	coenzyme F420 hydrogenase beta subunit [Arabidopsis thaliana]	gi|224110688|ref|XP_002315601.1|	59.3	1.6e-08	50	58	predicted protein [Populus trichocarpa]	gi|115457714|ref|NP_001052457.1|	57	7.9e-08	46	58.7	Coenzyme F420 hydrogenase/dehydrogenase beta subunit%2C N-terminal domain containing protein. (Os04t0320100-01) [Oryza sativa Japonica Group]	gi|225433343|ref|XP_002285592.1|	70.9	5.3e-12	50	66	PREDICTED: uncharacterized protein all1601 [Vitis vinifera]
estPama_needle_2071-700_5	gi|297791699|ref|XP_002863734.1|	223.4	2.9e-57	252	45.6	dihydroflavonol reductase [Arabidopsis lyrata subsp. lyrata]	gi|224085692|ref|XP_002307667.1|	225.7	5.8e-58	249	46.2	dihydroflavonol 4-reductase, partial [Populus trichocarpa]							gi|225458225|ref|XP_002281858.1|	224.9	9.9e-58	257	45.1	PREDICTED: dihydroflavonol-4-reductase [Vitis vinifera]
estPama_needle_2071-800_3	gi|15239063|ref|NP_199094.1|	88.2	4.9e-17	90	46.7	dihydroflavonol-4-reductase [Arabidopsis thaliana]	gi|224085692|ref|XP_002307667.1|	81.3	6e-15	90	42.2	dihydroflavonol 4-reductase, partial [Populus trichocarpa]							gi|225453897|ref|XP_002278913.1|	88.6	3.7e-17	91	49.5	PREDICTED: dihydroflavonol-4-reductase [Vitis vinifera]
estPama_needle_2072-700_5													gi|115441959|ref|NP_001045259.1|	265.8	2.7e-70	151	84.8	Similar to Ubiquitin conjugating enzyme. (Os01t0925800-01) [Oryza sativa Japonica Group]	gi|225456441|ref|XP_002284366.1|	250.4	1.2e-65	152	80.3	PREDICTED: ubiquitin-conjugating enzyme E2 27 isoform 1 [Vitis vinifera]
estPama_needle_2072-800_3													gi|115441959|ref|NP_001045259.1|	238.4	4.3e-62	141	81.6	Similar to Ubiquitin conjugating enzyme. (Os01t0925800-01) [Oryza sativa Japonica Group]	gi|225456441|ref|XP_002284366.1|	222.2	3.2e-57	142	77.5	PREDICTED: ubiquitin-conjugating enzyme E2 27 isoform 1 [Vitis vinifera]
estPama_needle_2074-700_5							gi|224145908|ref|XP_002325807.1|	61.2	4.1e-09	59	55.9	predicted protein [Populus trichocarpa]	gi|115466014|ref|NP_001056606.1|	72	2.3e-12	55	60	Protein of unknown function DUF1218 family protein. (Os06t0114700-01)%3BProtein of unknown function DUF1218 family protein. (Os06t0114700-02)%3BProtein of unknown function DUF1218 family protein. (Os06t0114700-03) [Oryza sativa Japonica Group]	gi|225454852|ref|XP_002277138.1|	65.9	1.7e-10	67	56.7	PREDICTED: uncharacterized protein LOC100252883 [Vitis vinifera]
estPama_needle_2080-700_5	gi|18397181|ref|NP_566251.1|	364	1.4e-99	285	67	peroxisomal adenine nucleotide carrier 1 [Arabidopsis thaliana]							gi|115463705|ref|NP_001055452.1|	356.7	2.2e-97	280	66.1	Mitochondrial substrate carrier family protein. (Os05t0392700-01)%3BMitochondrial substrate carrier family protein. (Os05t0392700-03) [Oryza sativa Japonica Group]	gi|225432570|ref|XP_002281134.1|	360.5	1.5e-98	285	65.6	PREDICTED: mitochondrial substrate carrier family protein Q [Vitis vinifera]
estPama_needle_2080-800_3	gi|297848418|ref|XP_002892090.1|	34.7	0.19	21	61.9	predicted protein [Arabidopsis lyrata subsp. lyrata]
estPama_needle_2082-800_3
estPama_needle_2088-700_5	gi|30689848|ref|NP_189649.2|	74.7	3.1e-13	45	80	O-fucosyltransferase family protein [Arabidopsis thaliana]							gi|297603780|ref|NP_001054559.2|	72.4	1.6e-12	46	73.9	Protein of unknown function DUF246%2C plant family protein. (Os05t0132500-01)%3BSimilar to auxin-independent growth promoter protein. (Os05t0132500-02) [Oryza sativa Japonica Group]	gi|225451842|ref|XP_002281879.1|	73.2	9.1e-13	45	77.8	PREDICTED: DUF246 domain-containing protein At1g04910 [Vitis vinifera]
estPama_needle_2089-700_5													gi|115473523|ref|NP_001060360.1|	74.7	3.7e-13	45	73.3	Protein of unknown function DUF701%2C zinc-binding putative family protein. (Os07t0631100-01)%3BProtein of unknown function DUF701%2C zinc-binding putative family protein. (Os07t0631100-02) [Oryza sativa Japonica Group]	gi|225461578|ref|XP_002285263.1|	71.6	3.1e-12	45	68.9	PREDICTED: transcription elongation factor 1 homolog isoform 2 [Vitis vinifera]
estPama_needle_2090-700_5							gi|224102515|ref|XP_002312708.1|	378.3	7.6e-104	250	73.2	porin/voltage-dependent anion-selective channel protein [Populus trichocarpa]							gi|225424908|ref|XP_002276636.1|	375.9	3.8e-103	250	71.6	PREDICTED: mitochondrial outer membrane protein porin of 36 kDa isoform 1 [Vitis vinifera]
estPama_needle_2090-800_3							gi|224102515|ref|XP_002312708.1|	251.5	6e-66	173	69.9	porin/voltage-dependent anion-selective channel protein [Populus trichocarpa]							gi|225424908|ref|XP_002276636.1|	246.9	1.5e-64	173	68.8	PREDICTED: mitochondrial outer membrane protein porin of 36 kDa isoform 1 [Vitis vinifera]
estPama_needle_2095-700_5	gi|15234791|ref|NP_195591.1|	346.3	2.8e-94	267	63.3	methylthioadenosine nucleosidase 1 [Arabidopsis thaliana]							gi|115465986|ref|NP_001056592.1|	357.5	1.2e-97	263	67.7	Purine and other phosphorylases%2C family 1 protein. (Os06t0112200-01) [Oryza sativa Japonica Group]	gi|359475059|ref|XP_003631578.1|	359.8	2.5e-98	265	66	PREDICTED: 5'-methylthioadenosine/S-adenosylhomocysteine nucleosidase 1 isoform 2 [Vitis vinifera]
estPama_needle_2095-800_3	gi|297801960|ref|XP_002868864.1|	102.8	1.5e-21	73	64.4	ATMTN1 [Arabidopsis lyrata subsp. lyrata]							gi|115465986|ref|NP_001056592.1|	103.6	8.5e-22	73	68.5	Purine and other phosphorylases%2C family 1 protein. (Os06t0112200-01) [Oryza sativa Japonica Group]	gi|359475061|ref|XP_002273006.2|	103.6	8.5e-22	69	71	PREDICTED: 5'-methylthioadenosine/S-adenosylhomocysteine nucleosidase 1 isoform 1 [Vitis vinifera]
estPama_needle_2096-700_5	gi|15237382|ref|NP_197165.1|	206.1	5.6e-52	329	41.9	hydroxyproline-rich glycoprotein family protein [Arabidopsis thaliana]	gi|224079472|ref|XP_002305876.1|	223.8	2.6e-57	300	45.7	predicted protein [Populus trichocarpa]	gi|115458542|ref|NP_001052871.1|	219.9	3.7e-56	282	46.5	Similar to Translocon Tic40 precursor. (Os04t0439900-01)%3BSimilar to Translocon Tic40 precursor. (Os04t0439900-02)%3BSimilar to Translocon Tic40 precursor. (Os04t0439900-03) [Oryza sativa Japonica Group]	gi|225460309|ref|XP_002282574.1|	259.2	5.6e-68	308	50	PREDICTED: protein TIC 40, chloroplastic [Vitis vinifera]
estPama_needle_2096-800_3	gi|15237382|ref|NP_197165.1|	51.2	2e-06	26	88.5	hydroxyproline-rich glycoprotein family protein [Arabidopsis thaliana]	gi|224079472|ref|XP_002305876.1|	54.7	1.8e-07	26	96.2	predicted protein [Populus trichocarpa]	gi|115458542|ref|NP_001052871.1|	43.9	0.00032	26	73.1	Similar to Translocon Tic40 precursor. (Os04t0439900-01)%3BSimilar to Translocon Tic40 precursor. (Os04t0439900-02)%3BSimilar to Translocon Tic40 precursor. (Os04t0439900-03) [Oryza sativa Japonica Group]	gi|225460309|ref|XP_002282574.1|	52	1.2e-06	28	82.1	PREDICTED: protein TIC 40, chloroplastic [Vitis vinifera]
estPama_needle_2097-700_5	gi|15233985|ref|NP_192703.1|	121.3	1.3e-26	181	38.7	F-type H+-transporting ATPase subunit delta [Arabidopsis thaliana]													gi|225460496|ref|XP_002274963.1|	130.2	2.7e-29	195	36.4	PREDICTED: ATP synthase delta chain, chloroplastic [Vitis vinifera]
estPama_needle_2097-800_3	gi|15233985|ref|NP_192703.1|	94.4	6.7e-19	75	58.7	F-type H+-transporting ATPase subunit delta [Arabidopsis thaliana]							gi|115448701|ref|NP_001048130.1|	86.7	1.4e-16	77	50.6	Similar to ATP synthase. (Os02t0750100-00) [Oryza sativa Japonica Group]	gi|225460496|ref|XP_002274963.1|	94	8.7e-19	81	54.3	PREDICTED: ATP synthase delta chain, chloroplastic [Vitis vinifera]
estPama_needle_2101-700_5	gi|145334175|ref|NP_001078468.1|	227.3	9.6e-59	133	86.5	vacuolar protein sorting-associated protein 32-2 [Arabidopsis thaliana]													gi|225445015|ref|XP_002283066.1|	230.3	1.1e-59	133	88	PREDICTED: vacuolar protein sorting-associated protein 32 homolog 2 [Vitis vinifera]
estPama_needle_2101-800_3																			gi|225442381|ref|XP_002281551.1|	88.6	2.6e-17	70	67.1	PREDICTED: vacuolar protein sorting-associated protein 32 homolog 2 [Vitis vinifera]
estPama_needle_2104-700_5	gi|297820890|ref|XP_002878328.1|	149.4	3.1e-35	158	49.4	DNA binding protein [Arabidopsis lyrata subsp. lyrata]							gi|115483450|ref|NP_001065395.1|	145.6	4.5e-34	151	52.3	Protein of unknown function DUF632 domain containing protein. (Os10t0562700-01) [Oryza sativa Japonica Group]
estPama_needle_2104-800_3							gi|224137160|ref|XP_002327048.1|	38.1	0.022	35	48.6	predicted protein [Populus trichocarpa]	gi|115483450|ref|NP_001065395.1|	38.1	0.022	35	48.6	Protein of unknown function DUF632 domain containing protein. (Os10t0562700-01) [Oryza sativa Japonica Group]
estPama_needle_2106-800_3	gi|297810025|ref|XP_002872896.1|	200.7	9.6e-51	131	69.5	ribosomal protein L5 family protein [Arabidopsis lyrata subsp. lyrata]							gi|115450427|ref|NP_001048814.1|	184.1	9.3e-46	130	65.4	Similar to 50S ribosomal protein L5%2C chloroplast. (Os03t0125000-01)%3BSimilar to 50S ribosomal protein L5%2C chloroplast. (Os03t0125000-02) [Oryza sativa Japonica Group]	gi|225454373|ref|XP_002278820.1|	212.6	2.4e-54	131	77.1	PREDICTED: 50S ribosomal protein L5, chloroplastic [Vitis vinifera]
estPama_needle_2107-700_5													gi|115468934|ref|NP_001058066.1|	176.8	2e-43	171	49.1	Similar to PVPR3 protein. (Os06t0612800-01)%3BSimilar to cDNA clone:006-301-C11%2C full insert sequence. (Os06t0612800-02) [Oryza sativa Japonica Group]	gi|225440928|ref|XP_002282913.1|	196.4	2.4e-49	167	57.5	PREDICTED: zinc finger A20 and AN1 domain-containing stress-associated protein 4 isoform 1 [Vitis vinifera]
estPama_needle_2107-800_3	gi|297846028|ref|XP_002890895.1|	35	0.2	15	86.7	predicted protein, partial [Arabidopsis lyrata subsp. lyrata]
estPama_needle_2108-700_5	gi|15221013|ref|NP_173070.1|	228.8	4.7e-59	197	58.9	putative DNA repair protein RAD23-2 [Arabidopsis thaliana]							gi|115444607|ref|NP_001046083.1|	225.3	5.2e-58	197	60.9	Similar to RAD23 protein%2C isoform II. (Os02t0179300-01)%3BSimilar to DNA repair protein RAD23-1. (Os02t0179300-02) [Oryza sativa Japonica Group]	gi|359483130|ref|XP_002270323.2|	232.3	4.3e-60	219	57.5	PREDICTED: putative DNA repair protein RAD23-1-like [Vitis vinifera]
estPama_needle_2108-800_3	gi|15221013|ref|NP_173070.1|	51.2	2.5e-06	28	75	putative DNA repair protein RAD23-2 [Arabidopsis thaliana]							gi|115444607|ref|NP_001046083.1|	49.7	7.4e-06	25	88	Similar to RAD23 protein%2C isoform II. (Os02t0179300-01)%3BSimilar to DNA repair protein RAD23-1. (Os02t0179300-02) [Oryza sativa Japonica Group]	gi|359483130|ref|XP_002270323.2|	49.3	9.7e-06	28	75	PREDICTED: putative DNA repair protein RAD23-1-like [Vitis vinifera]
estPama_needle_2110-700_5	gi|18424670|ref|NP_568965.1|	110.2	1.5e-23	100	57	uncharacterized protein [Arabidopsis thaliana]	gi|224121770|ref|XP_002318668.1|	112.8	2.3e-24	98	54.1	predicted protein [Populus trichocarpa]	gi|308812263|ref|XP_003083439.1|	34.7	0.8	66	28.8	putative outer envelope protein [Oryza sativa (ISS) [Ostreococcus tauri]	gi|225456904|ref|XP_002280825.1|	104.4	8.2e-22	99	50.5	PREDICTED: uncharacterized protein LOC100260492 [Vitis vinifera]
estPama_needle_2110-800_3	gi|18424670|ref|NP_568965.1|	39.7	0.0044	21	76.2	uncharacterized protein [Arabidopsis thaliana]							gi|115447041|ref|NP_001047300.1|	40	0.0033	21	76.2	Os02g0593400 [Oryza sativa Japonica Group]	gi|225456904|ref|XP_002280825.1|	36.6	0.037	21	66.7	PREDICTED: uncharacterized protein LOC100260492 [Vitis vinifera]
estPama_needle_2111-700_5	gi|18396334|ref|NP_564283.1|	36.2	0.082	32	46.9	uncharacterized protein [Arabidopsis thaliana]	gi|224060305|ref|XP_002300133.1|	32.7	0.91	32	43.8	predicted protein [Populus trichocarpa]	gi|115488542|ref|NP_001066758.1|	34.7	0.24	32	46.9	Os12g0477600 [Oryza sativa Japonica Group]	gi|225425170|ref|XP_002264458.1|	32.7	0.91	32	43.8	PREDICTED: uncharacterized protein LOC100264285 [Vitis vinifera]
estPama_needle_2115-700_5	gi|297838013|ref|XP_002886888.1|	39.7	0.022	54	44.4	hypothetical protein ARALYDRAFT_475597 [Arabidopsis lyrata subsp. lyrata]
estPama_needle_2115-800_3
estPama_needle_2117-700_5													gi|115459172|ref|NP_001053186.1|	243.4	2.2e-63	208	53.4	Similar to Chitinase. (Os04t0494100-02) [Oryza sativa Japonica Group]	gi|225434076|ref|XP_002273601.1|	249.2	4e-65	205	58.5	PREDICTED: chitinase 5-like [Vitis vinifera]
estPama_needle_2117-800_3													gi|115459168|ref|NP_001053184.1|	119.8	1.9e-26	90	60	Similar to Chitinase. (Os04t0493400-01) [Oryza sativa Japonica Group]	gi|225434062|ref|XP_002274935.1|	117.9	7.2e-26	79	67.1	PREDICTED: chitinase 5-like isoform 2 [Vitis vinifera]
estPama_needle_2120-800_3	gi|145324176|ref|NP_001077677.1|	48.9	2.6e-05	91	37.4	ECA1 gametogenesis related family protein [Arabidopsis thaliana]													gi|359492629|ref|XP_003634444.1|	44.7	0.00048	73	35.6	PREDICTED: pollen-specific leucine-rich repeat extensin-like protein 1-like [Vitis vinifera]
estPama_needle_2121-800_3	gi|297808507|ref|XP_002872137.1|	32.3	0.99	19	68.4	hypothetical protein ARALYDRAFT_489362 [Arabidopsis lyrata subsp. lyrata]	gi|224092598|ref|XP_002309677.1|	34.3	0.26	23	60.9	predicted protein [Populus trichocarpa]							gi|225430496|ref|XP_002285540.1|	35	0.15	23	60.9	PREDICTED: nuclear nucleic acid-binding protein C1D [Vitis vinifera]
estPama_needle_2122-700_5	gi|18406687|ref|NP_566033.1|	120.9	7.6e-27	100	58	PLAC8 family protein [Arabidopsis thaliana]							gi|115450113|ref|NP_001048657.1|	140.2	1.2e-32	91	70.3	Similar to DUF614 containing protein. (Os03t0101800-01)%3BProtein of unknown function Cys-rich family protein. (Os03t0101800-02) [Oryza sativa Japonica Group]	gi|225453496|ref|XP_002277735.1|	127.9	6.2e-29	111	55	PREDICTED: cell number regulator 6 [Vitis vinifera]
estPama_needle_2123-700_5	gi|30684163|ref|NP_180484.2|	75.1	2.5e-13	48	72.9	serine/arginine repetitive matrix protein 1 [Arabidopsis thaliana]	gi|224106403|ref|XP_002314154.1|	75.1	2.5e-13	48	77.1	predicted protein [Populus trichocarpa]	gi|115452167|ref|NP_001049684.1|	77	6.6e-14	48	77.1	Os03g0270200 [Oryza sativa Japonica Group]	gi|359478615|ref|XP_002280607.2|	79.3	1.3e-14	48	81.2	PREDICTED: uncharacterized protein LOC100262120 [Vitis vinifera]
estPama_needle_2127-800_3	gi|15228861|ref|NP_188919.1|	41.2	0.0073	71	33.8	leucine-rich repeat extensin-like protein 6 [Arabidopsis thaliana]							gi|297720379|ref|NP_001172551.1|	44.7	0.00066	82	32.9	Os01g0728250 [Oryza sativa Japonica Group]	gi|225447522|ref|XP_002268326.1|	40.4	0.012	59	40.7	PREDICTED: nudix hydrolase 2-like [Vitis vinifera]
estPama_needle_2129-800_3	gi|297818924|ref|XP_002877345.1|	47.4	9.4e-05	31	61.3	predicted protein, partial [Arabidopsis lyrata subsp. lyrata]
estPama_needle_2132-700_5	gi|297824027|ref|XP_002879896.1|	112.8	2.6e-24	121	46.3	FL3-27 [Arabidopsis lyrata subsp. lyrata]													gi|225435931|ref|XP_002268378.1|	112.5	3.3e-24	110	47.3	PREDICTED: cysteine proteinase inhibitor-like isoform 1 [Vitis vinifera]
estPama_needle_2132-800_3
estPama_needle_2136-700_5	gi|15235421|ref|NP_194607.1|	43.9	0.00044	35	48.6	GDSL esterase/lipase [Arabidopsis thaliana]							gi|115449617|ref|NP_001048510.1|	44.7	0.00026	35	51.4	Lipase%2C GDSL domain containing protein. (Os02t0816200-02) [Oryza sativa Japonica Group]	gi|225430639|ref|XP_002268296.1|	43.1	0.00075	35	51.4	PREDICTED: GDSL esterase/lipase At5g33370 [Vitis vinifera]
estPama_needle_2137-700_5	gi|297794475|ref|XP_002865122.1|	70.9	6.4e-12	70	51.4	myb family transcription factor [Arabidopsis lyrata subsp. lyrata]							gi|115474771|ref|NP_001060982.1|	56.2	1.6e-07	58	51.7	Myb%2C DNA-binding domain containing protein. (Os08t0144000-01) [Oryza sativa Japonica Group]	gi|225457178|ref|XP_002283896.1|	53.1	1.4e-06	86	37.2	PREDICTED: transcription factor MYB1R1-like [Vitis vinifera]
estPama_needle_2139-700_5	gi|30696202|ref|NP_176103.2|	132.5	4.1e-30	163	47.9	helicase associated domain-containing protein [Arabidopsis thaliana]	gi|224129374|ref|XP_002328701.1|	136.3	2.9e-31	165	45.5	predicted protein, partial [Populus trichocarpa]	gi|297723167|ref|NP_001173947.1|	130.2	2.1e-29	149	48.3	Similar to 4-alpha-L-fucosyltransferase. (Os04t0432300-00) [Oryza sativa Japonica Group]	gi|225448150|ref|XP_002263889.1|	145.6	4.7e-34	167	44.3	PREDICTED: ATP-dependent RNA helicase DHX29 [Vitis vinifera]
estPama_needle_2139-800_3	gi|30696202|ref|NP_176103.2|	129.8	2.6e-29	160	48.1	helicase associated domain-containing protein [Arabidopsis thaliana]	gi|224129374|ref|XP_002328701.1|	134	1.4e-30	165	44.8	predicted protein, partial [Populus trichocarpa]	gi|297723167|ref|NP_001173947.1|	126.7	2.2e-28	149	47	Similar to 4-alpha-L-fucosyltransferase. (Os04t0432300-00) [Oryza sativa Japonica Group]	gi|225448150|ref|XP_002263889.1|	142.1	5e-33	167	43.1	PREDICTED: ATP-dependent RNA helicase DHX29 [Vitis vinifera]
estPama_needle_2141-700_5													gi|115448105|ref|NP_001047832.1|	90.1	6.7e-18	48	85.4	Similar to 60S ribosomal protein L12. (Os02t0699600-01) [Oryza sativa Japonica Group]	gi|225439982|ref|XP_002281255.1|	183.7	8.8e-46	96	96.9	PREDICTED: 60S ribosomal protein L12 [Vitis vinifera]
estPama_needle_2141-800_3	gi|15231814|ref|NP_190911.1|	48.5	1.2e-05	27	77.8	60S ribosomal protein L12-2 [Arabidopsis thaliana]
estPama_needle_2143-700_5	gi|297808263|ref|XP_002872015.1|	39.7	0.031	50	46	predicted protein [Arabidopsis lyrata subsp. lyrata]							gi|297612433|ref|NP_001068508.2|	35	0.77	37	43.2	Armadillo-like helical domain containing protein. (Os11t0695900-01) [Oryza sativa Japonica Group]
estPama_needle_2143-800_3	gi|79515670|ref|NP_197295.2|	33.5	0.74	44	36.4	MIF4G domain and MA3 domain-containing protein [Arabidopsis thaliana]
estPama_needle_2146-700_5	gi|15234117|ref|NP_193642.1|	133.7	1.5e-30	68	80.9	cadmium-induced protein AS8 [Arabidopsis thaliana]													gi|225430582|ref|XP_002264384.1|	127.9	8.4e-29	65	81.5	PREDICTED: cadmium-induced protein AS8 [Vitis vinifera]
estPama_needle_2146-800_3	gi|15234117|ref|NP_193642.1|	47.8	2.7e-05	32	59.4	cadmium-induced protein AS8 [Arabidopsis thaliana]	gi|224139082|ref|XP_002326763.1|	52	1.4e-06	32	71.9	predicted protein [Populus trichocarpa]	gi|297606722|ref|NP_001058878.2|	42	0.0015	24	79.2	Os07g0143600 [Oryza sativa Japonica Group]	gi|225430582|ref|XP_002264384.1|	47.8	2.7e-05	30	70	PREDICTED: cadmium-induced protein AS8 [Vitis vinifera]
estPama_needle_2151-700_5	gi|297852206|ref|XP_002893984.1|	33.5	0.65	26	57.7	hypothetical protein ARALYDRAFT_473807 [Arabidopsis lyrata subsp. lyrata]													gi|359480140|ref|XP_002269137.2|	33.5	0.65	19	73.7	PREDICTED: uncharacterized protein LOC100250032 [Vitis vinifera]
estPama_needle_2155-800_3													gi|115446135|ref|NP_001046847.1|	37.7	0.021	25	60	Ribosomal protein S27. (Os02t0478700-01) [Oryza sativa Japonica Group]
estPama_needle_2156-700_5	gi|145361231|ref|NP_683300.2|	79.3	3.9e-14	138	28.3	stigma-specific stig1-like protein [Arabidopsis thaliana]	gi|224114974|ref|XP_002332276.1|	102.8	3.3e-21	106	41.5	predicted protein [Populus trichocarpa]	gi|297596442|ref|NP_001042581.2|	95.1	6.9e-19	134	40.3	Stigma-specific protein Stig1 family protein. (Os01t0248000-01) [Oryza sativa Japonica Group]
estPama_needle_2156-800_3	gi|15219205|ref|NP_175721.1|	73.9	1.1e-12	64	40.6	Stigma-specific Stig1 family protein [Arabidopsis thaliana]	gi|224114974|ref|XP_002332276.1|	102.4	2.8e-21	85	48.2	predicted protein [Populus trichocarpa]	gi|297596442|ref|NP_001042581.2|	90.9	8.4e-18	78	50	Stigma-specific protein Stig1 family protein. (Os01t0248000-01) [Oryza sativa Japonica Group]
estPama_needle_2158-800_3	gi|18403278|ref|NP_565765.1|	142.1	4.8e-33	147	52.4	50S ribosomal protein L28 [Arabidopsis thaliana]							gi|115461559|ref|NP_001054379.1|	136.3	2.6e-31	131	59.5	Similar to 50S ribosomal protein L28%2C chloroplast precursor. (Os05t0101400-01)%3BSimilar to 50S ribosomal protein L28. (Os05t0101400-02) [Oryza sativa Japonica Group]	gi|225433211|ref|XP_002285387.1|	143.7	1.7e-33	135	58.5	PREDICTED: 50S ribosomal protein L28, chloroplastic [Vitis vinifera]
estPama_needle_2160-700_5													gi|115451439|ref|NP_001049320.1|	212.2	5e-54	177	58.2	Uncharacterised protein family UPF0497%2C trans-membrane plant domain containing protein. (Os03t0206600-01) [Oryza sativa Japonica Group]	gi|225449046|ref|XP_002273970.1|	230.3	1.8e-59	178	64.6	PREDICTED: CASP-like protein At2g28370 [Vitis vinifera]
estPama_needle_2162-700_5	gi|15242098|ref|NP_197591.1|	146	4.9e-34	197	42.1	E3 ubiquitin-protein ligase AIP2 [Arabidopsis thaliana]							gi|115479315|ref|NP_001063251.1|	165.6	5.9e-40	226	42.9	Similar to ABI3-interacting protein 2-1 protein. (Os09t0434200-01)%3BSimilar to ABI3-interacting protein 2-1 protein. (Os09t0434200-02) [Oryza sativa Japonica Group]	gi|225429746|ref|XP_002282370.1|	157.9	1.2e-37	205	42.4	PREDICTED: E3 ubiquitin-protein ligase AIP2 isoform 1 [Vitis vinifera]
estPama_needle_2162-800_3	gi|297812277|ref|XP_002874022.1|	115.2	2.8e-25	61	83.6	zinc finger family protein [Arabidopsis lyrata subsp. lyrata]													gi|225429746|ref|XP_002282370.1|	113.6	8.1e-25	61	82	PREDICTED: E3 ubiquitin-protein ligase AIP2 isoform 1 [Vitis vinifera]
estPama_needle_2164-700_5	gi|42566517|ref|NP_192934.2|	84.7	3.4e-16	52	73.1	YT521-B-like protein [Arabidopsis thaliana]
estPama_needle_2164-800_3	gi|42572881|ref|NP_974537.1|	83.2	9.5e-16	51	72.5	YT521-B-like protein [Arabidopsis thaliana]													gi|225444019|ref|XP_002281594.1|	46.2	0.00013	51	51	PREDICTED: cleavage and polyadenylation specificity factor CPSF30-like [Vitis vinifera]
estPama_needle_2167-700_5
estPama_needle_2169-700_5	gi|297850648|ref|XP_002893205.1|	55.8	2.9e-07	98	36.7	predicted protein, partial [Arabidopsis lyrata subsp. lyrata]
estPama_needle_2172-700_5													gi|297610294|ref|NP_001064370.2|	38.5	0.062	133	27.8	Similar to Dirigent-like protein%2C expressed. (Os10t0334500-00) [Oryza sativa Japonica Group]	gi|225447057|ref|XP_002270663.1|	76.6	2.1e-13	105	41	PREDICTED: disease resistance response protein 206-like [Vitis vinifera]
estPama_needle_2173-700_5	gi|15218845|ref|NP_174210.1|	85.5	3e-16	90	57.8	26S proteasome regulatory subunit N6 [Arabidopsis thaliana]							gi|115458588|ref|NP_001052894.1|	60.1	5e-09	34	85.3	Similar to 26S proteasome subunit RPN6a (Fragment). (Os04t0444600-01)%3BSimilar to 26S proteasome non-ATPase regulatory subunit 11. (Os04t0444600-02) [Oryza sativa Japonica Group]	gi|225451255|ref|XP_002277010.1|	93.2	1.4e-18	86	64	PREDICTED: 26S proteasome non-ATPase regulatory subunit 11 isoform 2 [Vitis vinifera]
estPama_needle_2173-800_3	gi|15218845|ref|NP_174210.1|	177.2	8.6e-44	103	85.4	26S proteasome regulatory subunit N6 [Arabidopsis thaliana]							gi|115453867|ref|NP_001050534.1|	71.6	2.6e-12	53	64.2	Similar to 26S proteasome non-ATPase regulatory subunit 11. (Os03t0576400-00) [Oryza sativa Japonica Group]	gi|225462922|ref|XP_002265609.1|	180.6	7.7e-45	103	87.4	PREDICTED: 26S proteasome non-ATPase regulatory subunit 11 [Vitis vinifera]
estPama_needle_2178-700_5	gi|15232287|ref|NP_191586.1|	44.3	0.00059	54	42.6	putative uclacyanin [Arabidopsis thaliana]							gi|115480627|ref|NP_001063907.1|	59.7	1.4e-08	56	53.6	Similar to Protein phosphatase 2C gamma isoform (EC 3.1.3.16) (PP2C-gamma) (Protein phosphatase magnesium-dependent 1 gamma) (Protein phosphatase 1C) (Fibroblast growth factor inducible protein 13) (FIN13). (Os09t0557900-01)%3BSimilar to Protein phosphatase 2C gamma isoform (EC 3.1.3.16) (PP2C-gamma) (Protein phosphatase magnesium-dependent 1 gamma) (Protein phosphatase 1C) (Fibroblast growth fac…	gi|225443154|ref|XP_002263869.1|	71.2	4.5e-12	52	61.5	PREDICTED: lamin-like protein [Vitis vinifera]
estPama_needle_2178-800_3	gi|15242279|ref|NP_197039.1|	59.7	2e-08	53	45.3	Lamin-like protein [Arabidopsis thaliana]							gi|115480627|ref|NP_001063907.1|	58.9	3.4e-08	45	53.3	Similar to Protein phosphatase 2C gamma isoform (EC 3.1.3.16) (PP2C-gamma) (Protein phosphatase magnesium-dependent 1 gamma) (Protein phosphatase 1C) (Fibroblast growth factor inducible protein 13) (FIN13). (Os09t0557900-01)%3BSimilar to Protein phosphatase 2C gamma isoform (EC 3.1.3.16) (PP2C-gamma) (Protein phosphatase magnesium-dependent 1 gamma) (Protein phosphatase 1C) (Fibroblast growth fac…	gi|225443154|ref|XP_002263869.1|	70.1	1.5e-11	52	55.8	PREDICTED: lamin-like protein [Vitis vinifera]
estPama_needle_2180-700_5	gi|297842996|ref|XP_002889379.1|	99	2.3e-20	90	55.6	T25K16.16 [Arabidopsis lyrata subsp. lyrata]	gi|224090186|ref|XP_002308950.1|	114.8	4.1e-25	76	68.4	predicted protein, partial [Populus trichocarpa]	gi|115466010|ref|NP_001056604.1|	109	2.3e-23	75	66.7	Similar to ATOZI1 protein (Stress-induced protein OZI1) (AT0ZI1 protein). (Os06t0114500-01)%3BSimilar to ATOZI1 protein (Stress-induced protein OZI1) (AT0ZI1 protein). (Os06t0114500-02) [Oryza sativa Japonica Group]	gi|225441809|ref|XP_002283878.1|	111.7	3.5e-24	81	65.4	PREDICTED: uncharacterized protein LOC100245204 [Vitis vinifera]
estPama_needle_2180-800_3	gi|297842996|ref|XP_002889379.1|	90.5	8.2e-18	90	52.2	T25K16.16 [Arabidopsis lyrata subsp. lyrata]	gi|224090186|ref|XP_002308950.1|	106.7	1.1e-22	75	65.3	predicted protein, partial [Populus trichocarpa]	gi|115466010|ref|NP_001056604.1|	98.6	3e-20	74	60.8	Similar to ATOZI1 protein (Stress-induced protein OZI1) (AT0ZI1 protein). (Os06t0114500-01)%3BSimilar to ATOZI1 protein (Stress-induced protein OZI1) (AT0ZI1 protein). (Os06t0114500-02) [Oryza sativa Japonica Group]	gi|225441809|ref|XP_002283878.1|	103.2	1.2e-21	80	62.5	PREDICTED: uncharacterized protein LOC100245204 [Vitis vinifera]
estPama_needle_2183-700_5	gi|15218637|ref|NP_171789.1|	98.2	8.7e-20	106	50	rapid alkalinization factor 1 [Arabidopsis thaliana]							gi|115488940|ref|NP_001066957.1|	80.1	2.4e-14	117	43.6	Similar to Rapid alkalinization factor 2. (Os12t0541700-01) [Oryza sativa Japonica Group]
estPama_needle_2188-700_5	gi|297822515|ref|XP_002879140.1|	91.7	6.8e-18	117	46.2	F1F0-ATPase inhibitor protein [Arabidopsis lyrata subsp. lyrata]							gi|297608999|ref|NP_001062499.2|	71.2	9.5e-12	125	39.2	Similar to F1F0-ATPase inhibitor protein. (Os08t0559000-01) [Oryza sativa Japonica Group]
estPama_needle_2188-800_3	gi|18401511|ref|NP_565657.1|	46.6	8.6e-05	45	46.7	copper ion binding protein [Arabidopsis thaliana]	gi|224132350|ref|XP_002328247.1|	42	0.0021	39	48.7	predicted protein [Populus trichocarpa]
estPama_needle_2192-700_5	gi|15238544|ref|NP_200793.1|	47.4	2.4e-05	24	79.2	40S ribosomal protein S15a-1 [Arabidopsis thaliana]							gi|115446133|ref|NP_001046846.1|	47.4	2.4e-05	24	79.2	Similar to 40S ribosomal protein S15A. (Os02t0478600-01) [Oryza sativa Japonica Group]
estPama_needle_2192-800_3	gi|15238544|ref|NP_200793.1|	40.4	0.003	22	77.3	40S ribosomal protein S15a-1 [Arabidopsis thaliana]							gi|115446133|ref|NP_001046846.1|	40.4	0.003	22	77.3	Similar to 40S ribosomal protein S15A. (Os02t0478600-01) [Oryza sativa Japonica Group]
estPama_needle_2194-700_5	gi|334186790|ref|NP_001190791.1|	175.6	3.8e-43	131	66.4	peptide methionine sulfoxide reductase B2 [Arabidopsis thaliana]	gi|224060981|ref|XP_002300306.1|	168.3	6.1e-41	90	80	methionine sulfoxide reductase type [Populus trichocarpa]	gi|115463803|ref|NP_001055501.1|	183.7	1.4e-45	110	75.5	Methionine sulphoxide reductase B domain containing protein. (Os05t0404200-01)%3BSimilar to Peptide methionine sulfoxide reductase B3%2C chloroplastic. (Os05t0404200-02) [Oryza sativa Japonica Group]	gi|359496244|ref|XP_002265129.2|	173.3	1.9e-42	115	67.8	PREDICTED: peptide methionine sulfoxide reductase B3, chloroplastic-like [Vitis vinifera]
estPama_needle_2194-800_3	gi|297799872|ref|XP_002867820.1|	150.6	6.3e-36	75	88	methionine sulfoxide reductase domain-containing protein [Arabidopsis lyrata subsp. lyrata]	gi|224060981|ref|XP_002300306.1|	147.1	7e-35	75	85.3	methionine sulfoxide reductase type [Populus trichocarpa]	gi|115463803|ref|NP_001055501.1|	147.5	5.4e-35	76	85.5	Methionine sulphoxide reductase B domain containing protein. (Os05t0404200-01)%3BSimilar to Peptide methionine sulfoxide reductase B3%2C chloroplastic. (Os05t0404200-02) [Oryza sativa Japonica Group]	gi|225432466|ref|XP_002278920.1|	150.6	6.3e-36	75	89.3	PREDICTED: peptide methionine sulfoxide reductase B5-like [Vitis vinifera]
estPama_needle_2196-800_3													gi|115489102|ref|NP_001067038.1|	55.1	2.3e-07	47	44.7	Protein of unknown function DUF538 family protein. (Os12t0563600-03) [Oryza sativa Japonica Group]
estPama_needle_2200-700_5													gi|115453035|ref|NP_001050118.1|	228	7.9e-59	141	72.3	Similar to Superoxide dismutase. (Os03t0351500-01) [Oryza sativa Japonica Group]	gi|225441597|ref|XP_002281571.1|	225.7	3.9e-58	142	71.8	PREDICTED: superoxide dismutase [Cu-Zn] 2 isoform 1 [Vitis vinifera]
estPama_needle_2201-700_5	gi|297846550|ref|XP_002891156.1|	37.7	0.11	72	38.9	hypothetical protein ARALYDRAFT_313994 [Arabidopsis lyrata subsp. lyrata]													gi|225431513|ref|XP_002275031.1|	37.4	0.14	90	31.1	PREDICTED: uncharacterized protein LOC100262544 [Vitis vinifera]
estPama_needle_2215-700_5	gi|15242667|ref|NP_198850.1|	37.7	0.11	68	27.9	PWWP domain-containing protein [Arabidopsis thaliana]	gi|224082836|ref|XP_002306860.1|	35	0.75	41	41.5	ABC transporter family protein [Populus trichocarpa]	gi|297721039|ref|NP_001172882.1|	47.8	0.00011	98	36.7	Os02g0254800 [Oryza sativa Japonica Group]	gi|225443217|ref|XP_002271150.1|	37.7	0.11	56	41.1	PREDICTED: fasciclin-like arabinogalactan protein 14-like [Vitis vinifera]
estPama_needle_2218-700_5	gi|297850436|ref|XP_002893099.1|	72	5.3e-12	121	37.2	DNA-damage-repair/toleration protein 112 [Arabidopsis lyrata subsp. lyrata]													gi|225459768|ref|XP_002285904.1|	69.7	2.6e-11	116	37.1	PREDICTED: plastocyanin, chloroplastic isoform 1 [Vitis vinifera]
estPama_needle_2224-800_3
estPama_needle_2227-800_3	gi|15230779|ref|NP_187329.1|	37.4	0.031	30	56.7	thioredoxin-like protein CITRX [Arabidopsis thaliana]							gi|115476182|ref|NP_001061687.1|	38.9	0.011	30	56.7	Similar to Thioredoxin protein. (Os08t0378900-01)%3BSimilar to Thioredoxin protein. (Os08t0378900-02) [Oryza sativa Japonica Group]	gi|225465829|ref|XP_002264063.1|	38.1	0.018	30	56.7	PREDICTED: thioredoxin-like protein CITRX, chloroplastic [Vitis vinifera]
estPama_needle_2230-700_5	gi|15235021|ref|NP_192768.1|	122.1	4.7e-27	75	69.3	cupin domain-containing protein [Arabidopsis thaliana]							gi|115458600|ref|NP_001052900.1|	125.2	5.5e-28	92	62	RmlC-like jelly roll fold domain containing protein. (Os04t0445200-01) [Oryza sativa Japonica Group]	gi|225437941|ref|XP_002268868.1|	34.3	0.32	25	52	PREDICTED: uncharacterized protein LOC100241271 [Vitis vinifera]
estPama_needle_2230-800_3	gi|15235021|ref|NP_192768.1|	65.5	1.1e-10	32	78.1	cupin domain-containing protein [Arabidopsis thaliana]							gi|115458600|ref|NP_001052900.1|	63.5	4.3e-10	32	75	RmlC-like jelly roll fold domain containing protein. (Os04t0445200-01) [Oryza sativa Japonica Group]
estPama_needle_2234-700_5
estPama_needle_2236-700_5	gi|15239658|ref|NP_197415.1|	261.9	4.7e-69	185	67.6	aluminum induced protein with YGL and LRDR motifs [Arabidopsis thaliana]							gi|115484165|ref|NP_001065744.1|	253.1	2.2e-66	181	66.9	Similar to Wali7 protein (Fragment). (Os11t0147800-01)%3BSimilar to Wali7 protein (Fragment). (Os11t0147800-02) [Oryza sativa Japonica Group]	gi|225432548|ref|XP_002280658.1|	259.6	2.3e-68	185	68.6	PREDICTED: stem-specific protein TSJT1 [Vitis vinifera]
estPama_needle_2236-800_3	gi|15239658|ref|NP_197415.1|	167.9	6.8e-41	115	68.7	aluminum induced protein with YGL and LRDR motifs [Arabidopsis thaliana]							gi|115484165|ref|NP_001065744.1|	152.9	2.3e-36	115	64.3	Similar to Wali7 protein (Fragment). (Os11t0147800-01)%3BSimilar to Wali7 protein (Fragment). (Os11t0147800-02) [Oryza sativa Japonica Group]	gi|225432548|ref|XP_002280658.1|	167.9	6.8e-41	115	69.6	PREDICTED: stem-specific protein TSJT1 [Vitis vinifera]
estPama_needle_2238-700_5	gi|18415810|ref|NP_567641.1|	493.4	1.8e-138	312	74	peroxidase 42 [Arabidopsis thaliana]													gi|225444515|ref|XP_002274769.1|	525.4	4.3e-148	310	80.6	PREDICTED: peroxidase 42 isoform 1 [Vitis vinifera]
estPama_needle_2238-800_3	gi|18415810|ref|NP_567641.1|	236.5	1.8e-61	146	76	peroxidase 42 [Arabidopsis thaliana]													gi|225444515|ref|XP_002274769.1|	251.9	4.1e-66	146	81.5	PREDICTED: peroxidase 42 isoform 1 [Vitis vinifera]
estPama_needle_2243-700_5	gi|15232844|ref|NP_186857.1|	243.4	1.4e-63	141	81.6	40S ribosomal protein S19-1 [Arabidopsis thaliana]													gi|225457277|ref|XP_002284393.1|	260.4	1.1e-68	142	87.3	PREDICTED: 40S ribosomal protein S19-3 [Vitis vinifera]
estPama_needle_2248-700_5	gi|30689679|ref|NP_849711.1|	54.7	2.1e-07	33	69.7	putative methyltransferase PMT2 [Arabidopsis thaliana]							gi|115479161|ref|NP_001063174.1|	112.5	1.6e-24	63	79.4	Protein of unknown function DUF248%2C methyltransferase putative family protein. (Os09t0415700-01) [Oryza sativa Japonica Group]	gi|359474588|ref|XP_002282093.2|	114	5.6e-25	63	84.1	PREDICTED: probable methyltransferase PMT14-like [Vitis vinifera]
estPama_needle_2248-800_3	gi|297850988|ref|XP_002893375.1|	189.9	1.3e-47	101	83.2	dehydration-responsive family protein [Arabidopsis lyrata subsp. lyrata]													gi|359474588|ref|XP_002282093.2|	186	1.8e-46	101	80.2	PREDICTED: probable methyltransferase PMT14-like [Vitis vinifera]
estPama_needle_2249-700_5							gi|224099423|ref|XP_002311478.1|	37	0.058	41	46.3	predicted protein [Populus trichocarpa]							gi|359472914|ref|XP_003631214.1|	35.4	0.17	34	50	PREDICTED: zinc finger protein CONSTANS-LIKE 12-like [Vitis vinifera]
estPama_needle_2249-800_3	gi|79313159|ref|NP_001030659.1|	47	3.5e-05	27	77.8	zinc finger protein CONSTANS-LIKE 9 [Arabidopsis thaliana]							gi|115448391|ref|NP_001047975.1|	47.8	2.1e-05	27	77.8	Zinc finger%2C B-box domain containing protein. (Os02t0724000-01) [Oryza sativa Japonica Group]
estPama_needle_2254-700_5
estPama_needle_2255-700_5	gi|18417290|ref|NP_568294.1|	90.9	5.9e-18	74	62.2	uncharacterized protein [Arabidopsis thaliana]							gi|115464909|ref|NP_001056054.1|	92.8	1.5e-18	77	62.3	Os05g0517800 [Oryza sativa Japonica Group]	gi|225465471|ref|XP_002268349.1|	102.4	2e-21	75	66.7	PREDICTED: uncharacterized protein LOC100256861 [Vitis vinifera]
estPama_needle_2255-800_3	gi|18417290|ref|NP_568294.1|	87.4	6.4e-17	72	61.1	uncharacterized protein [Arabidopsis thaliana]							gi|115464909|ref|NP_001056054.1|	88.2	3.8e-17	76	59.2	Os05g0517800 [Oryza sativa Japonica Group]	gi|225465471|ref|XP_002268349.1|	96.3	1.4e-19	74	63.5	PREDICTED: uncharacterized protein LOC100256861 [Vitis vinifera]
estPama_needle_2260-700_5	gi|297845818|ref|XP_002890790.1|	90.9	5.6e-18	69	68.1	ribosomal protein L34 family protein [Arabidopsis lyrata subsp. lyrata]							gi|297597804|ref|NP_001044556.2|	84.3	5.3e-16	67	64.2	50S ribosomal protein L34. (Os01t0805000-01), partial [Oryza sativa Japonica Group]	gi|225443829|ref|XP_002274637.1|	90.9	5.6e-18	69	69.6	PREDICTED: 50S ribosomal protein L34, chloroplastic-like [Vitis vinifera]
estPama_needle_2261-700_5	gi|15235029|ref|NP_192772.1|	124	6.2e-28	72	80.6	chlorophyll a-b binding protein CP26 [Arabidopsis thaliana]	gi|224127848|ref|XP_002329192.1|	122.1	2.3e-27	72	80.6	light-harvesting complex II protein Lhcb5 [Populus trichocarpa]
estPama_needle_2262-700_5	gi|297849222|ref|XP_002892492.1|	235	4.5e-61	134	79.9	calreticulin 2 [Arabidopsis lyrata subsp. lyrata]							gi|115471369|ref|NP_001059283.1|	234.6	5.9e-61	134	79.9	Similar to Calreticulin (Fragment). (Os07t0246200-01)%3BSimilar to Calreticulin (Fragment). (Os07t0246200-02)%3BSimilar to calreticulin2. (Os07t0246200-03) [Oryza sativa Japonica Group]	gi|225450611|ref|XP_002282401.1|	238.4	4.1e-62	134	81.3	PREDICTED: calreticulin [Vitis vinifera]
estPama_needle_2263-800_3	gi|30690349|ref|NP_850884.1|	53.1	1.3e-06	63	50.8	D111/G-patch domain-containing protein [Arabidopsis thaliana]													gi|359487591|ref|XP_003633617.1|	58.5	3.1e-08	63	54	PREDICTED: G patch domain-containing protein 8-like [Vitis vinifera]
estPama_needle_2265-800_3													gi|115444109|ref|NP_001045834.1|	37	0.074	37	45.9	Leucine-rich repeat%2C plant specific containing protein. (Os02t0138000-00) [Oryza sativa Japonica Group]
estPama_needle_2285-800_3	gi|15235490|ref|NP_193016.1|	55.5	1.7e-07	43	62.8	photosystem I reaction center subunit XI [Arabidopsis thaliana]							gi|115488344|ref|NP_001066659.1|	56.6	7.7e-08	43	62.8	Similar to Photosystem I reaction center subunit XI%2C chloroplast precursor (PSI- L) (PSI subunit V). (Os12t0420400-01)%3BSimilar to Photosystem I reaction center subunit XI%2C chloroplast precursor (PSI- L) (PSI subunit V). (Os12t0420400-02)%3BSimilar to Photosystem I reaction center subunit XI%2C chloroplastic. (Os12t0420400-03) [Oryza sativa Japonica Group]	gi|225430989|ref|XP_002278780.1|	57	5.9e-08	43	65.1	PREDICTED: photosystem I reaction center subunit XI, chloroplastic [Vitis vinifera]	gi|168015515|ref|XP_001760296.1|	43.1	0.0017	30	70	predicted protein [Physcomitrella patens subsp. patens]
estPama_needle_2286-800_3	gi|145336402|ref|NP_174715.2|	55.5	5.1e-07	55	50.9	uncharacterized protein [Arabidopsis thaliana]	gi|224135911|ref|XP_002327334.1|	69.3	3.4e-11	109	42.2	predicted protein [Populus trichocarpa]							gi|225460722|ref|XP_002267682.1|	55.1	6.7e-07	96	36.5	PREDICTED: uncharacterized protein LOC100248770 [Vitis vinifera]
estPama_needle_2287-700_5	gi|297807637|ref|XP_002871702.1|	166.4	2.5e-40	122	62.3	hydrolase, alpha/beta fold family protein [Arabidopsis lyrata subsp. lyrata]													gi|225423993|ref|XP_002282702.1|	175.6	4e-43	155	57.4	PREDICTED: monoglyceride lipase [Vitis vinifera]
estPama_needle_2287-800_3													gi|297610077|ref|NP_001064121.2|	188	6.5e-47	126	69.8	Alpha/beta hydrolase family protein. (Os10t0135600-01) [Oryza sativa Japonica Group]	gi|225423993|ref|XP_002282702.1|	177.6	8.9e-44	134	64.9	PREDICTED: monoglyceride lipase [Vitis vinifera]
estPama_needle_2293-700_5
estPama_needle_2294-800_3
estPama_needle_2295-700_5
estPama_needle_2295-800_3
estPama_needle_2297-800_3	gi|15239036|ref|NP_196140.1|	65.1	5.9e-10	167	31.1	Surfeit locus protein 6 [Arabidopsis thaliana]	gi|224102259|ref|XP_002312613.1|	97.8	8.3e-20	133	39.1	predicted protein [Populus trichocarpa]	gi|115463521|ref|NP_001055360.1|	51.2	8.9e-06	149	29.5	Surfeit locus 6 family protein. (Os05t0372200-00) [Oryza sativa Japonica Group]	gi|225433306|ref|XP_002285524.1|	106.7	1.8e-22	133	42.9	PREDICTED: uncharacterized protein LOC100263152 [Vitis vinifera]
estPama_needle_2310-700_5																			gi|225457929|ref|XP_002279699.1|	39.3	0.01	30	46.7	PREDICTED: uncharacterized protein LOC100247144 [Vitis vinifera]
estPama_needle_2311-700_5	gi|297814854|ref|XP_002875310.1|	35.8	0.15	34	52.9	hypothetical protein ARALYDRAFT_322753 [Arabidopsis lyrata subsp. lyrata]	gi|224061407|ref|XP_002300464.1|	47.4	0.00016	83	38.6	predicted protein [Populus trichocarpa]							gi|225456592|ref|XP_002265769.1|	43.1	0.00092	41	48.8	PREDICTED: uncharacterized protein LOC100265622 [Vitis vinifera]
estPama_needle_2312-700_5													gi|115484681|ref|NP_001067484.1|	118.2	3.2e-26	69	79.7	Alcohol dehydrogenase 1. (Os11t0210300-01)%3BSimilar to Alcohol dehydrogenase 1. (Os11t0210300-02) [Oryza sativa Japonica Group]	gi|225431503|ref|XP_002281363.1|	117.9	4.1e-26	69	78.3	PREDICTED: alcohol dehydrogenase 1 [Vitis vinifera]
estPama_needle_2312-800_3	gi|297839577|ref|XP_002887670.1|	346.7	1.7e-94	214	75.2	alcohol dehydrogenase [Arabidopsis lyrata subsp. lyrata]							gi|115484681|ref|NP_001067484.1|	344.4	8.5e-94	214	75.2	Alcohol dehydrogenase 1. (Os11t0210300-01)%3BSimilar to Alcohol dehydrogenase 1. (Os11t0210300-02) [Oryza sativa Japonica Group]	gi|225431501|ref|XP_002281334.1|	344.4	8.5e-94	214	77.1	PREDICTED: alcohol dehydrogenase 1 [Vitis vinifera]
estPama_needle_2314-700_5													gi|115462735|ref|NP_001054967.1|	41.2	0.0085	116	23.3	Os05g0227600 [Oryza sativa Japonica Group]
estPama_needle_2315-700_5	gi|297798232|ref|XP_002867000.1|	150.6	1.3e-35	151	53.6	At4g36660 [Arabidopsis lyrata subsp. lyrata]	gi|224094739|ref|XP_002310215.1|	167.2	1.4e-40	132	59.1	predicted protein, partial [Populus trichocarpa]	gi|115473275|ref|NP_001060236.1|	120.2	1.9e-26	123	51.2	Protein of unknown function DUF1195 family protein. (Os07t0607500-01) [Oryza sativa Japonica Group]
estPama_needle_2315-800_3	gi|297798232|ref|XP_002867000.1|	60.5	7.8e-09	56	55.4	At4g36660 [Arabidopsis lyrata subsp. lyrata]	gi|224134354|ref|XP_002327817.1|	62.8	1.6e-09	42	64.3	predicted protein [Populus trichocarpa]	gi|115473275|ref|NP_001060236.1|	41.6	0.0038	37	54.1	Protein of unknown function DUF1195 family protein. (Os07t0607500-01) [Oryza sativa Japonica Group]
estPama_needle_2320-800_3	gi|79324887|ref|NP_001031528.1|	105.9	1.7e-22	71	69	Tim17 domain-containing protein [Arabidopsis thaliana]							gi|115448303|ref|NP_001047931.1|	85.5	2.3e-16	66	57.6	Mitochondrial import inner membrane translocase%2C subunit Tim17/22 family protein. (Os02t0717300-01) [Oryza sativa Japonica Group]	gi|225441395|ref|XP_002278395.1|	92.8	1.5e-18	70	57.1	PREDICTED: mitochondrial import inner membrane translocase subunit TIM22 [Vitis vinifera]
estPama_needle_2321-700_5							gi|224125608|ref|XP_002319630.1|	68.9	5.8e-11	86	46.5	predicted protein [Populus trichocarpa]
estPama_needle_2325-700_5	gi|30693537|ref|NP_850679.1|	374.4	8.4e-103	237	76.8	metallopeptidase M24 domain-containing protein [Arabidopsis thaliana]							gi|115463349|ref|NP_001055274.1|	395.2	4.6e-109	236	81.4	Peptidase M24%2C structural domain domain containing protein. (Os05t0350500-01) [Oryza sativa Japonica Group]	gi|359481168|ref|XP_002262986.2|	397.5	9.3e-110	237	82.3	PREDICTED: proliferation-associated protein 2G4-like [Vitis vinifera]
estPama_needle_2325-800_3	gi|30693537|ref|NP_850679.1|	69.7	1.4e-11	73	53.4	metallopeptidase M24 domain-containing protein [Arabidopsis thaliana]							gi|115463349|ref|NP_001055274.1|	45.4	9.4e-05	25	80	Peptidase M24%2C structural domain domain containing protein. (Os05t0350500-01) [Oryza sativa Japonica Group]	gi|359478807|ref|XP_002278744.2|	87	8.3e-17	72	59.7	PREDICTED: proliferation-associated protein 2G4-like [Vitis vinifera]
estPama_needle_2327-700_5	gi|15242235|ref|NP_200007.1|	224.2	1e-57	151	76.2	RNA polymerase Rpb6 [Arabidopsis thaliana]							gi|115453939|ref|NP_001050570.1|	223	2.3e-57	147	77.6	Similar to DNA-DIRECTED RNA POLYMERASES I%2C II%2C AND III 15 KD POLYPEPTIDE(RPABC6). (Os03t0586600-01) [Oryza sativa Japonica Group]	gi|225446748|ref|XP_002282723.1|	223.8	1.3e-57	151	76.2	PREDICTED: DNA-directed RNA polymerases I, II, and III subunit RPABC2 [Vitis vinifera]
estPama_needle_2327-800_3	gi|15242235|ref|NP_200007.1|	139.8	1.1e-32	73	90.4	RNA polymerase Rpb6 [Arabidopsis thaliana]							gi|115471967|ref|NP_001059582.1|	139.4	1.4e-32	72	93.1	RNA polymerase subunit%2C RPB6/omega domain containing protein. (Os07t0463100-01) [Oryza sativa Japonica Group]	gi|225455445|ref|XP_002279544.1|	144.1	5.7e-34	73	94.5	PREDICTED: DNA-directed RNA polymerases I, II, and III subunit RPABC2 isoform 1 [Vitis vinifera]
estPama_needle_2335-700_5													gi|115474597|ref|NP_001060895.1|	66.2	1.4e-10	60	48.3	Integrase%2C catalytic core domain containing protein. (Os08t0125300-01) [Oryza sativa Japonica Group]
estPama_needle_2335-800_3													gi|297724777|ref|NP_001174752.1|	38.5	0.026	51	33.3	Os06g0316600 [Oryza sativa Japonica Group]
estPama_needle_2338-700_5	gi|30699033|ref|NP_177605.2|	80.1	1.6e-14	82	48.8	putative gibberellin-regulated protein [Arabidopsis thaliana]							gi|115479153|ref|NP_001063170.1|	89.4	2.6e-17	102	46.1	Similar to GASA5-like protein (Fragment). (Os09t0414900-01) [Oryza sativa Japonica Group]	gi|225457421|ref|XP_002284937.1|	89.7	2e-17	88	46.6	PREDICTED: gibberellin-regulated protein 6 [Vitis vinifera]
estPama_needle_2339-800_3													gi|115443629|ref|NP_001045594.1|	32.7	0.71	14	78.6	Similar to OSIGBa0134P10.4 protein. (Os02t0102000-00) [Oryza sativa Japonica Group]
estPama_needle_2343-700_5	gi|15231146|ref|NP_188682.1|	84.3	5.3e-16	70	54.3	glycine-rich protein 5 [Arabidopsis thaliana]							gi|115482272|ref|NP_001064729.1|	96.7	1e-19	78	62.8	Similar to Glycine-rich cell wall structural protein 2 precursor. (Os10t0450900-02) [Oryza sativa Japonica Group]
estPama_needle_2344-700_5	gi|18407260|ref|NP_564781.1|	69.7	1e-11	44	75	nitric oxide synthase-interacting protein [Arabidopsis thaliana]	gi|224116278|ref|XP_002317258.1|	73.6	7.3e-13	55	67.3	predicted protein [Populus trichocarpa]	gi|115452269|ref|NP_001049735.1|	70.9	4.7e-12	54	64.8	Nitric oxide synthase-interacting domain containing protein. (Os03t0279900-01) [Oryza sativa Japonica Group]	gi|225469908|ref|XP_002272953.1|	72.8	1.2e-12	37	91.9	PREDICTED: nitric oxide synthase-interacting protein [Vitis vinifera]
estPama_needle_2348-800_3
estPama_needle_2368-700_5																			gi|359495224|ref|XP_002277351.2|	60.5	1.2e-08	103	31.1	PREDICTED: valencene synthase-like [Vitis vinifera]
estPama_needle_2368-800_3																			gi|359495224|ref|XP_002277351.2|	62	4.1e-09	103	32	PREDICTED: valencene synthase-like [Vitis vinifera]
estPama_needle_2369-800_3
estPama_needle_2379-700_5	gi|18403285|ref|NP_565766.1|	103.6	1.2e-21	85	56.5	glycolipid transfer protein 1 [Arabidopsis thaliana]							gi|115447377|ref|NP_001047468.1|	102.1	3.4e-21	85	57.6	Glycolipid transfer protein%2C GLTP domain containing protein. (Os02t0622400-01) [Oryza sativa Japonica Group]	gi|225433187|ref|XP_002285321.1|	106.7	1.4e-22	78	64.1	PREDICTED: pleckstrin homology domain-containing family A member 8 [Vitis vinifera]
estPama_needle_2379-800_3													gi|115447377|ref|NP_001047468.1|	144.4	5.7e-34	84	78.6	Glycolipid transfer protein%2C GLTP domain containing protein. (Os02t0622400-01) [Oryza sativa Japonica Group]	gi|225433187|ref|XP_002285321.1|	142.5	2.2e-33	85	74.1	PREDICTED: pleckstrin homology domain-containing family A member 8 [Vitis vinifera]
estPama_needle_2383-800_3																			gi|225465833|ref|XP_002264776.1|	33.5	0.37	20	65	PREDICTED: uncharacterized protein LOC100254951 [Vitis vinifera]
estPama_needle_2385-700_5	gi|15227350|ref|NP_181673.1|	60.1	9.2e-09	60	46.7	proline-rich uncharacterized protein [Arabidopsis thaliana]							gi|297720451|ref|NP_001172587.1|	51.2	4.3e-06	53	47.2	Non-protein coding transcript. (Os01t0777900-01) [Oryza sativa Japonica Group]
estPama_needle_2386-700_5
estPama_needle_2386-800_3
estPama_needle_2388-700_5	gi|30688804|ref|NP_851060.1|	43.5	0.0023	75	41.3	protein Dr1-like protein [Arabidopsis thaliana]													gi|225455814|ref|XP_002272187.1|	43.1	0.003	75	40	PREDICTED: protein Dr1 homolog [Vitis vinifera]
estPama_needle_2398-700_5							gi|224084596|ref|XP_002307352.1|	42.7	0.0024	106	31.1	predicted protein [Populus trichocarpa]	gi|297723993|ref|NP_001174360.1|	38.9	0.021	42	47.6	Os05g0333000 [Oryza sativa Japonica Group]	gi|225441355|ref|XP_002276914.1|	35.8	0.24	38	44.7	PREDICTED: U4/U6 small nuclear ribonucleoprotein PRP4-like protein-like [Vitis vinifera]
estPama_needle_2402-700_5	gi|15240947|ref|NP_198672.1|	47.8	7e-05	89	33.7	protein kinase family protein [Arabidopsis thaliana]							gi|115483638|ref|NP_001065489.1|	48.1	5.7e-05	86	30.2	Os10g0577200, partial [Oryza sativa Japonica Group]	gi|225451941|ref|XP_002279468.1|	47	0.00013	84	38.1	PREDICTED: proline-rich receptor-like protein kinase PERK8 [Vitis vinifera]
estPama_needle_2405-700_5	gi|15225798|ref|NP_180873.1|	132.9	2.1e-30	84	76.2	3-ketoacyl-CoA thiolase 2 [Arabidopsis thaliana]							gi|115482342|ref|NP_001064764.1|	133.7	1.2e-30	82	82.9	Similar to Acetyl-CoA C-acyltransferase (3-ketoacyl-coa thiolase b) (EC 2.3.1.16) (Fragment). (Os10t0457600-01) [Oryza sativa Japonica Group]	gi|225433424|ref|XP_002285653.1|	136.3	1.9e-31	84	78.6	PREDICTED: 3-ketoacyl-CoA thiolase 2, peroxisomal isoform 1 [Vitis vinifera]
estPama_needle_2405-800_3	gi|15219797|ref|NP_171965.1|	33.1	0.66	23	56.5	acetyl-CoA acyltransferase 1 [Arabidopsis thaliana]
estPama_needle_2408-700_5	gi|15239223|ref|NP_196190.1|	90.5	7.3e-18	60	66.7	pleckstrin homology domain-containing protein [Arabidopsis thaliana]							gi|115441137|ref|NP_001044848.1|	84.3	5.2e-16	61	63.9	Similar to pleckstrin homology domain-containing protein 1. (Os01t0856800-01)%3BPleckstrin homology-type domain containing protein. (Os01t0856800-02) [Oryza sativa Japonica Group]	gi|225448379|ref|XP_002269271.1|	87.8	4.7e-17	59	66.1	PREDICTED: pleckstrin homology domain-containing protein 1 [Vitis vinifera]
estPama_needle_2409-700_5	gi|186493960|ref|NP_177041.3|	39.3	0.029	94	30.9	arabinogalactan protein 19 [Arabidopsis thaliana]													gi|225433084|ref|XP_002281135.1|	39.3	0.029	81	34.6	PREDICTED: proline-rich 33 kDa extensin-related protein-like [Vitis vinifera]
estPama_needle_2410-700_5	gi|18394296|ref|NP_563985.1|	239.6	2.8e-62	202	60.9	Golgi SNARE 11 protein [Arabidopsis thaliana]							gi|115479173|ref|NP_001063180.1|	239.6	2.8e-62	193	63.2	Vesicle transport v-SNARE family protein. (Os09t0416700-01) [Oryza sativa Japonica Group]	gi|225430378|ref|XP_002285330.1|	246.9	1.7e-64	199	63.3	PREDICTED: Golgi SNARE 11 protein [Vitis vinifera]
estPama_needle_2410-800_3							gi|224057553|ref|XP_002299264.1|	53.5	1.2e-06	70	42.9	predicted protein [Populus trichocarpa]	gi|115479173|ref|NP_001063180.1|	61.6	5.4e-09	61	55.7	Vesicle transport v-SNARE family protein. (Os09t0416700-01) [Oryza sativa Japonica Group]	gi|225430378|ref|XP_002285330.1|	61.6	5.4e-09	38	73.7	PREDICTED: Golgi SNARE 11 protein [Vitis vinifera]
estPama_needle_2414-700_5	gi|297850296|ref|XP_002893029.1|	89.4	2.4e-17	91	54.9	F14D16.29 [Arabidopsis lyrata subsp. lyrata]							gi|115476734|ref|NP_001061963.1|	115.2	4.2e-25	92	58.7	RmlC-like jelly roll fold domain containing protein. (Os08t0455800-01)%3BRmlC-like jelly roll fold domain containing protein. (Os08t0455800-02) [Oryza sativa Japonica Group]	gi|225444677|ref|XP_002277428.1|	109	3e-23	87	62.1	PREDICTED: uncharacterized protein LOC100255995 [Vitis vinifera]
estPama_needle_2414-800_3	gi|297850296|ref|XP_002893029.1|	60.5	5.1e-09	44	63.6	F14D16.29 [Arabidopsis lyrata subsp. lyrata]	gi|224069168|ref|XP_002326291.1|	60.8	3.9e-09	41	70.7	predicted protein [Populus trichocarpa]	gi|115476734|ref|NP_001061963.1|	59.7	8.7e-09	41	61	RmlC-like jelly roll fold domain containing protein. (Os08t0455800-01)%3BRmlC-like jelly roll fold domain containing protein. (Os08t0455800-02) [Oryza sativa Japonica Group]	gi|225444677|ref|XP_002277428.1|	63.5	6e-10	44	65.9	PREDICTED: uncharacterized protein LOC100255995 [Vitis vinifera]
estPama_needle_2422-700_5	gi|15242152|ref|NP_200560.1|	71.6	1.3e-11	122	38.5	zinc finger protein 2 [Arabidopsis thaliana]													gi|225443097|ref|XP_002272545.1|	71.2	1.8e-11	217	28.1	PREDICTED: zinc finger protein 1-like [Vitis vinifera]
estPama_needle_2422-800_3	gi|15242152|ref|NP_200560.1|	63.2	2.8e-09	73	47.9	zinc finger protein 2 [Arabidopsis thaliana]													gi|225443097|ref|XP_002272545.1|	62	6.2e-09	123	34.1	PREDICTED: zinc finger protein 1-like [Vitis vinifera]
estPama_needle_2423-700_5													gi|115476588|ref|NP_001061890.1|	209.9	1.4e-53	115	89.6	Similar to 60S ribosomal protein L34. (Os08t0436800-01) [Oryza sativa Japonica Group]	gi|225452827|ref|XP_002283595.1|	211.8	3.7e-54	120	86.7	PREDICTED: 60S ribosomal protein L34-like [Vitis vinifera]
estPama_needle_2423-800_3																			gi|225452827|ref|XP_002283595.1|	101.3	3.9e-21	66	78.8	PREDICTED: 60S ribosomal protein L34-like [Vitis vinifera]
estPama_needle_2425-700_5	gi|297848418|ref|XP_002892090.1|	67.4	6e-11	55	61.8	predicted protein [Arabidopsis lyrata subsp. lyrata]
estPama_needle_2433-700_5
estPama_needle_2436-700_5
estPama_needle_2441-700_5	gi|42572805|ref|NP_974499.1|	37.7	0.11	92	37	uncharacterized protein [Arabidopsis thaliana]							gi|115458346|ref|NP_001052773.1|	59.7	2.7e-08	134	31.3	Similar to Hydroxyproline-rich glycoprotein. (Os04t0418800-01)%3BHypothetical protein. (Os04t0418800-02) [Oryza sativa Japonica Group]
estPama_needle_2443-700_5													gi|297722339|ref|NP_001173533.1|	77	6.7e-14	53	66	Similar to cDNA clone:002-125-A07%2C full insert sequence. (Os03t0610650-01), partial [Oryza sativa Japonica Group]	gi|359492076|ref|XP_002284126.2|	72.8	1.3e-12	54	61.1	PREDICTED: serpin-ZX [Vitis vinifera]
estPama_needle_2444-700_5	gi|297824439|ref|XP_002880102.1|	136.7	1.4e-31	107	61.7	calcium-binding EF hand family protein [Arabidopsis lyrata subsp. lyrata]							gi|297601085|ref|NP_001050348.2|	112.8	2.1e-24	109	53.2	EF-Hand type domain containing protein. (Os03t0411300-01) [Oryza sativa Japonica Group]
estPama_needle_2445-700_5
estPama_needle_2449-700_5	gi|297831418|ref|XP_002883591.1|	205.7	3.3e-52	145	73.1	FK506-binding protein 15 kD-1 [Arabidopsis lyrata subsp. lyrata]							gi|297727129|ref|NP_001175928.1|	208	6.7e-53	143	75.5	Similar to FK506-binding protein 2-1 precursor (EC 5.2.1.8) (Peptidyl-prolyl cis- trans isomerase) (PPIase) (Rotamase) (15 kDa FKBP) (FKBP-15-1). (Os09t0501850-01) [Oryza sativa Japonica Group]	gi|225469328|ref|XP_002271056.1|	219.5	2.2e-56	126	85.7	PREDICTED: FK506-binding protein 2-1 [Vitis vinifera]
estPama_needle_2450-700_5	gi|22331053|ref|NP_683560.1|	48.5	3e-05	49	49	serine-rich protein-like protein [Arabidopsis thaliana]							gi|115449263|ref|NP_001048411.1|	47.4	6.7e-05	37	45.9	Similar to serine-rich protein. (Os02t0799700-01) [Oryza sativa Japonica Group]
estPama_needle_2459-700_5	gi|238480932|ref|NP_001154267.1|	47	0.00014	105	29.5	uncharacterized protein [Arabidopsis thaliana]
estPama_needle_2463-700_5																			gi|225459292|ref|XP_002285787.1|	401	8.8e-111	234	84.2	PREDICTED: 14-3-3 protein 7 [Vitis vinifera]
estPama_needle_2463-800_3	gi|18395915|ref|NP_564249.1|	182.6	2.3e-45	116	77.6	14-3-3-like protein GF14 iota [Arabidopsis thaliana]													gi|225423491|ref|XP_002269100.1|	188.7	3.3e-47	118	80.5	PREDICTED: 14-3-3-like protein GF14 iota-like [Vitis vinifera]
estPama_needle_2467-700_5													gi|297610127|ref|NP_001064194.2|	51.2	5.3e-06	72	40.3	Os10g0157000 [Oryza sativa Japonica Group]
estPama_needle_2467-800_3
estPama_needle_2468-700_5													gi|115465183|ref|NP_001056191.1|	53.5	7.5e-07	54	51.9	Similar to Fiber protein Fb11. (Os05t0542100-01) [Oryza sativa Japonica Group]	gi|225470932|ref|XP_002265113.1|	58.5	2.3e-08	44	61.4	PREDICTED: uncharacterized protein LOC100257117 [Vitis vinifera]
estPama_needle_2469-700_5	gi|18424606|ref|NP_568957.1|	85.1	4.4e-16	61	60.7	uncharacterized protein [Arabidopsis thaliana]	gi|224119246|ref|XP_002318023.1|	89.7	1.8e-17	71	56.3	predicted protein, partial [Populus trichocarpa]							gi|359491609|ref|XP_002283556.2|	85.1	4.4e-16	70	52.9	PREDICTED: uncharacterized protein LOC100255301 [Vitis vinifera]
estPama_needle_2469-800_3	gi|18408518|ref|NP_566894.1|	34.3	0.32	25	52	uncharacterized protein [Arabidopsis thaliana]	gi|224119246|ref|XP_002318023.1|	40	0.0059	33	48.5	predicted protein, partial [Populus trichocarpa]							gi|359491609|ref|XP_002283556.2|	36.2	0.085	28	53.6	PREDICTED: uncharacterized protein LOC100255301 [Vitis vinifera]
estPama_needle_2471-700_5	gi|297819516|ref|XP_002877641.1|	318.2	5.6e-86	184	81	ATBBC1 [Arabidopsis lyrata subsp. lyrata]							gi|115453873|ref|NP_001050537.1|	320.1	1.5e-86	186	84.4	Similar to 60S ribosomal protein L13 (BBC1 protein homolog). (Os03t0576700-01) [Oryza sativa Japonica Group]	gi|225453215|ref|XP_002277094.1|	330.5	1.1e-89	185	87.6	PREDICTED: 60S ribosomal protein L13-1 [Vitis vinifera]
estPama_needle_2480-700_5													gi|115479853|ref|NP_001063520.1|	144.1	6.9e-34	88	80.7	Similar to 60S ribosomal protein L9 (Gibberellin-regulated protein GA). (Os09t0485900-01) [Oryza sativa Japonica Group]	gi|225455175|ref|XP_002268859.1|	139	2.2e-32	91	75.8	PREDICTED: 60S ribosomal protein L9 [Vitis vinifera]
estPama_needle_2480-800_3													gi|115479853|ref|NP_001063520.1|	183.7	1.1e-45	121	76	Similar to 60S ribosomal protein L9 (Gibberellin-regulated protein GA). (Os09t0485900-01) [Oryza sativa Japonica Group]	gi|225455175|ref|XP_002268859.1|	182.2	3.2e-45	124	73.4	PREDICTED: 60S ribosomal protein L9 [Vitis vinifera]
estPama_needle_2484-700_5	gi|18424223|ref|NP_568904.1|	65.9	2.3e-10	70	45.7	non-specific lipid-transfer protein 4 [Arabidopsis thaliana]							gi|115483839|ref|NP_001065581.1|	60.5	9.8e-09	86	33.7	Similar to Lipid transfer protein. (Os11t0115100-01) [Oryza sativa Japonica Group]
estPama_needle_2485-700_5	gi|15242002|ref|NP_201098.1|	45.1	0.00023	42	47.6	GDSL esterase/lipase [Arabidopsis thaliana]	gi|224119366|ref|XP_002318054.1|	56.2	9.8e-08	40	60	predicted protein [Populus trichocarpa]	gi|115482516|ref|NP_001064851.1|	50.1	7.1e-06	40	55	Esterase%2C SGNH hydrolase-type%2C subgroup domain containing protein. (Os10t0476700-01)%3BEsterase%2C SGNH hydrolase-type%2C subgroup domain containing protein. (Os10t0476700-02)%3BEsterase%2C SGNH hydrolase-type%2C subgroup domain containing protein. (Os10t0476700-03) [Oryza sativa Japonica Group]	gi|225457013|ref|XP_002282452.1|	46.2	0.0001	40	47.5	PREDICTED: GDSL esterase/lipase At5g62930 [Vitis vinifera]
estPama_needle_2487-700_5													gi|115476396|ref|NP_001061794.1|	108.2	2.6e-23	53	84.9	Uncharacterised protein family UPF0041 domain containing protein. (Os08t0412500-01) [Oryza sativa Japonica Group]	gi|225456262|ref|XP_002283422.1|	106.7	7.6e-23	55	85.5	PREDICTED: brain protein 44-like protein isoform 1 [Vitis vinifera]
estPama_needle_2489-800_3	gi|15235668|ref|NP_193070.1|	40.4	0.01	46	43.5	leucine-rich repeat extensin-like protein 3 [Arabidopsis thaliana]
estPama_needle_2491-700_5													gi|115476002|ref|NP_001061597.1|	183.7	9.4e-46	104	78.8	Uncharacterised protein family UPF0041 domain containing protein. (Os08t0344300-01) [Oryza sativa Japonica Group]	gi|359497418|ref|XP_003635509.1|	194.1	7e-49	102	85.3	PREDICTED: brain protein 44-like, partial [Vitis vinifera]
estPama_needle_2491-800_3													gi|115476002|ref|NP_001061597.1|	42.7	0.00081	33	66.7	Uncharacterised protein family UPF0041 domain containing protein. (Os08t0344300-01) [Oryza sativa Japonica Group]	gi|359497133|ref|XP_003635433.1|	49.7	6.6e-06	33	72.7	PREDICTED: brain protein 44 [Vitis vinifera]
estPama_needle_2492-700_5													gi|115469286|ref|NP_001058242.1|	127.1	6.8e-29	69	89.9	Similar to Protein transport protein SEC61 gamma subunit. (Os06t0653900-01) [Oryza sativa Japonica Group]
estPama_needle_2493-700_5	gi|18403097|ref|NP_564572.1|	229.6	2.6e-59	173	65.3	ubiquitin-conjugating enzyme E2 20 [Arabidopsis thaliana]													gi|225436569|ref|XP_002278564.1|	235.7	3.6e-61	166	67.5	PREDICTED: ubiquitin-conjugating enzyme E2 19 [Vitis vinifera]
estPama_needle_2493-800_3	gi|297834946|ref|XP_002885355.1|	109.8	1.3e-23	67	74.6	ubiquitin-conjugating enzyme 19 [Arabidopsis lyrata subsp. lyrata]							gi|115435910|ref|NP_001042713.1|	115.9	1.8e-25	67	79.1	Similar to Ubiquitin conjugating protein-like (Ubiquitin-conjugating enzyme) (Ubiquitinating enzyme). (Os01t0273100-01) [Oryza sativa Japonica Group]	gi|225449088|ref|XP_002275915.1|	113.2	1.2e-24	66	75.8	PREDICTED: ubiquitin-conjugating enzyme E2 19 [Vitis vinifera]
estPama_needle_2496-700_5	gi|15235124|ref|NP_192787.1|	76.3	1.7e-13	75	45.3	oxidoreductase, 2OG-Fe(II) oxygenase family protein [Arabidopsis thaliana]													gi|225453648|ref|XP_002267625.1|	78.2	4.5e-14	73	50.7	PREDICTED: hyoscyamine 6-dioxygenase [Vitis vinifera]
estPama_needle_2502-700_5													gi|115473151|ref|NP_001060174.1|	85.1	4.4e-16	84	56	Similar to Eukaryotic translation initiation factor 5A (eIF-5A). (Os07t0597000-01) [Oryza sativa Japonica Group]	gi|225468027|ref|XP_002273265.1|	85.9	2.6e-16	84	57.1	PREDICTED: eukaryotic translation initiation factor 5A [Vitis vinifera]
estPama_needle_2507-700_5	gi|145334147|ref|NP_001078454.1|	174.1	1.2e-42	140	59.3	expansin B3 [Arabidopsis thaliana]													gi|359485502|ref|XP_002267127.2|	191	9.5e-48	117	72.6	PREDICTED: expansin-B3-like [Vitis vinifera]
estPama_needle_2507-800_3	gi|145334147|ref|NP_001078454.1|	89	2.5e-17	52	61.5	expansin B3 [Arabidopsis thaliana]													gi|359485502|ref|XP_002267127.2|	92.4	2.3e-18	58	63.8	PREDICTED: expansin-B3-like [Vitis vinifera]
estPama_needle_2512-700_5	gi|145325443|ref|NP_001077726.1|	209.9	2.6e-53	200	58.5	nuclear transcription factor Y subunit C-2 [Arabidopsis thaliana]							gi|297598660|ref|NP_001046029.2|	214.5	1e-54	166	67.5	Histone-fold domain containing protein. (Os02t0170500-01) [Oryza sativa Japonica Group]	gi|359494595|ref|XP_002262881.2|	228	9.2e-59	209	59.8	PREDICTED: nuclear transcription factor Y subunit C-9 [Vitis vinifera]
estPama_needle_2514-800_3	gi|18400732|ref|NP_566509.1|	62.8	1.4e-09	69	49.3	metallothionein 3 [Arabidopsis thaliana]							gi|115435122|ref|NP_001042319.1|	64.3	4.7e-10	61	50.8	Similar to Metallothionein-like protein type 3 (MT-3) (MWMT3). (Os01t0200700-01) [Oryza sativa Japonica Group]	gi|225461453|ref|XP_002284978.1|	57	7.5e-08	65	47.7	PREDICTED: metallothionein-like protein-like isoform 4 [Vitis vinifera]
estPama_needle_2516-700_5							gi|224053837|ref|XP_002298004.1|	52.8	2.5e-06	74	41.9	predicted protein, partial [Populus trichocarpa]	gi|115438116|ref|NP_001043461.1|	33.9	0.56	32	40.6	Ribosomal protein L25 family protein. (Os01t0593500-00) [Oryza sativa Japonica Group]
estPama_needle_2518-800_3
estPama_needle_2521-700_5
estPama_needle_2523-700_5	gi|297847090|ref|XP_002891426.1|	133.7	8.9e-31	82	80.5	ribosomal protein L18 family protein [Arabidopsis lyrata subsp. lyrata]							gi|115456349|ref|NP_001051775.1|	122.5	2e-27	82	72	Similar to 50S ribosomal protein L18%2C chloroplastic. (Os03t0828100-01)%3BSimilar to 50S ribosomal protein L18. (Os03t0828100-02) [Oryza sativa Japonica Group]	gi|225432242|ref|XP_002270923.1|	132.9	1.5e-30	82	79.3	PREDICTED: 50S ribosomal protein L18, chloroplastic isoform 2 [Vitis vinifera]
estPama_needle_2525-700_5	gi|18378947|ref|NP_563648.1|	181.4	8e-45	161	54.7	putative cathepsin B-like cysteine protease [Arabidopsis thaliana]							gi|297723949|ref|NP_001174338.1|	80.1	7.6e-15	47	66	Similar to Cathepsin B-like cysteine protease. (Os05t0310500-01)%3BSimilar to Cathepsin B-like cysteine protease. (Os05t0310500-02)%3BSimilar to cDNA clone:J013151C17%2C full insert sequence. (Os05t0310500-03), partial [Oryza sativa Japonica Group]	gi|359480250|ref|XP_003632421.1|	184.1	1.2e-45	160	56.9	PREDICTED: cathepsin B-like [Vitis vinifera]
estPama_needle_2525-800_3	gi|18378945|ref|NP_563647.1|	33.9	0.53	23	56.5	putative cathepsin B-like cysteine protease [Arabidopsis thaliana]	gi|224064398|ref|XP_002301456.1|	37	0.063	34	50	predicted protein [Populus trichocarpa]	gi|297723949|ref|NP_001174338.1|	35.4	0.18	37	45.9	Similar to Cathepsin B-like cysteine protease. (Os05t0310500-01)%3BSimilar to Cathepsin B-like cysteine protease. (Os05t0310500-02)%3BSimilar to cDNA clone:J013151C17%2C full insert sequence. (Os05t0310500-03), partial [Oryza sativa Japonica Group]
estPama_needle_2536-700_5	gi|15217440|ref|NP_177890.1|	56.6	1.5e-07	83	42.2	putative aminotransferase [Arabidopsis thaliana]							gi|115479507|ref|NP_001063347.1|	55.1	4.3e-07	50	62	1-aminocyclopropane-1-carboxylate synthase family protein. (Os09t0453800-01)%3BSimilar to Asparate aminotransferase. (Os09t0453800-02) [Oryza sativa Japonica Group]
estPama_needle_2536-800_3	gi|15217440|ref|NP_177890.1|	78.2	2.7e-14	50	70	putative aminotransferase [Arabidopsis thaliana]							gi|115479507|ref|NP_001063347.1|	78.6	2.1e-14	50	70	1-aminocyclopropane-1-carboxylate synthase family protein. (Os09t0453800-01)%3BSimilar to Asparate aminotransferase. (Os09t0453800-02) [Oryza sativa Japonica Group]
estPama_needle_2545-700_5	gi|240255878|ref|NP_567475.5|	97.8	8.2e-20	121	44.6	uncharacterized protein [Arabidopsis thaliana]	gi|224118970|ref|XP_002331348.1|	94	1.2e-18	120	45.8	predicted protein [Populus trichocarpa]							gi|225432296|ref|XP_002273224.1|	96.7	1.8e-19	92	55.4	PREDICTED: uncharacterized protein LOC100249327 [Vitis vinifera]
estPama_needle_2547-700_5	gi|18396458|ref|NP_566194.1|	79.7	2.5e-14	86	47.7	uncharacterized protein [Arabidopsis thaliana]	gi|224128858|ref|XP_002328984.1|	82.4	3.8e-15	90	47.8	predicted protein [Populus trichocarpa]	gi|115460280|ref|NP_001053740.1|	79.3	3.3e-14	119	39.5	Similar to OSJNba0093F12.14 protein. (Os04t0598000-01) [Oryza sativa Japonica Group]
estPama_needle_2547-800_3	gi|145334503|ref|NP_001078597.1|	33.9	0.78	62	30.6	uncharacterized protein [Arabidopsis thaliana]
estPama_needle_2549-800_3
estPama_needle_2550-800_3
estPama_needle_2557-700_5																			gi|225423491|ref|XP_002269100.1|	414.5	8.1e-115	252	82.9	PREDICTED: 14-3-3-like protein GF14 iota-like [Vitis vinifera]
estPama_needle_2557-800_3	gi|18395915|ref|NP_564249.1|	45.8	0.00011	28	71.4	14-3-3-like protein GF14 iota [Arabidopsis thaliana]													gi|225423491|ref|XP_002269100.1|	50.1	5.7e-06	29	75.9	PREDICTED: 14-3-3-like protein GF14 iota-like [Vitis vinifera]
estPama_needle_2559-800_3													gi|115469720|ref|NP_001058459.1|	42.4	0.0021	40	50	Similar to Xyloglucan endo-transglucosylase/hydrolase 1. (Os06t0697000-01)%3BSimilar to Xyloglucan endo-transglucosylase/hydrolase 1. (Os06t0697000-02) [Oryza sativa Japonica Group]	gi|225429141|ref|XP_002270633.1|	42	0.0028	37	45.9	PREDICTED: probable xyloglucan endotransglucosylase/hydrolase protein 10 [Vitis vinifera]
estPama_needle_2562-700_5	gi|15218058|ref|NP_172964.1|	117.9	5.6e-26	69	68.1	Ubiquinol-cytochrome C reductase hinge protein [Arabidopsis thaliana]							gi|115484331|ref|NP_001065827.1|	118.6	3.3e-26	69	68.1	Similar to Ubiquinol-cytochrome c reductase complex 7.8 kDa protein (EC 1.10.2.2) (Mitochondrial hinge protein) (CR7). (Os11t0162200-01) [Oryza sativa Japonica Group]	gi|359493106|ref|XP_003634511.1|	111.3	5.2e-24	69	66.7	PREDICTED: cytochrome b-c1 complex subunit 6-like isoform 2 [Vitis vinifera]
estPama_needle_2563-700_5
estPama_needle_2567-800_3													gi|115449059|ref|NP_001048309.1|	100.1	8.9e-21	69	66.7	Similar to 20 kDa chaperonin%2C chloroplast precursor (Protein Cpn21) (Chloroplast protein Cpn10) (Chloroplast chaperonin 10) (Ch-CPN10). (Os02t0781400-02)%3BSimilar to Chaperonin. (Os02t0781400-03) [Oryza sativa Japonica Group]	gi|225455948|ref|XP_002277861.1|	107.1	7.3e-23	69	69.6	PREDICTED: 20 kDa chaperonin, chloroplastic [Vitis vinifera]
estPama_needle_2568-800_3	gi|30688187|ref|NP_850860.1|	51.2	8.8e-06	121	26.4	calmodulin 6 [Arabidopsis thaliana]													gi|359479172|ref|XP_003632229.1|	53.1	2.3e-06	126	26.2	PREDICTED: calmodulin-related protein isoform 3 [Vitis vinifera]
estPama_needle_2570-700_5													gi|115473251|ref|NP_001060224.1|	341.7	5e-93	183	85.8	Similar to Alpha-1%2C4-glucan-protein synthase [UDP-forming] 1 (EC 2.4.1.112) (UDP- glucose:protein transglucosylase 1) (UPTG 1). (Os07t0604800-01) [Oryza sativa Japonica Group]	gi|225456550|ref|XP_002263490.1|	347.8	6.9e-95	184	87.5	PREDICTED: UDP-arabinopyranose mutase 1 [Vitis vinifera]
estPama_needle_2570-800_3																			gi|225451806|ref|XP_002281356.1|	63.2	8.8e-10	40	75	PREDICTED: alpha-1,4-glucan-protein synthase [UDP-forming] 2 [Vitis vinifera]
estPama_needle_2573-700_5	gi|297851166|ref|XP_002893464.1|	50.1	1.4e-05	45	53.3	hypothetical protein ARALYDRAFT_472942 [Arabidopsis lyrata subsp. lyrata]	gi|224072582|ref|XP_002303792.1|	53.1	1.7e-06	103	35	predicted protein [Populus trichocarpa]	gi|115446285|ref|NP_001046922.1|	50.1	1.4e-05	58	48.3	Protein of unknown function DUF493 family protein. (Os02t0507400-01)%3BProtein of unknown function DUF493 family protein. (Os02t0507400-02)%3BSimilar to OSIGBa0148P16.4 protein. (Os02t0507400-03) [Oryza sativa Japonica Group]	gi|225425414|ref|XP_002277728.1|	53.1	1.7e-06	63	49.2	PREDICTED: uncharacterized protein LOC100248862 [Vitis vinifera]
estPama_needle_2573-800_3							gi|224057738|ref|XP_002299308.1|	186.8	1.3e-46	120	78.3	predicted protein, partial [Populus trichocarpa]	gi|115446285|ref|NP_001046922.1|	177.6	7.6e-44	120	70.8	Protein of unknown function DUF493 family protein. (Os02t0507400-01)%3BProtein of unknown function DUF493 family protein. (Os02t0507400-02)%3BSimilar to OSIGBa0148P16.4 protein. (Os02t0507400-03) [Oryza sativa Japonica Group]	gi|225425414|ref|XP_002277728.1|	193.4	1.3e-48	120	81.7	PREDICTED: uncharacterized protein LOC100248862 [Vitis vinifera]
estPama_needle_2574-700_5	gi|297806087|ref|XP_002870927.1|	46.6	6.8e-05	36	55.6	predicted protein [Arabidopsis lyrata subsp. lyrata]	gi|224140445|ref|XP_002323593.1|	56.2	8.6e-08	36	72.2	predicted protein [Populus trichocarpa]	gi|115459336|ref|NP_001053268.1|	45.4	0.00015	38	55.3	Similar to OSIGBa0101P20.5 protein. (Os04t0508100-01) [Oryza sativa Japonica Group]	gi|225439394|ref|XP_002263632.1|	53.1	7.2e-07	36	63.9	PREDICTED: uncharacterized protein LOC100266117 [Vitis vinifera]
estPama_needle_2582-800_3	gi|18396294|ref|NP_564277.1|	69.3	1e-11	39	82.1	Ribosome associated membrane protein RAMP4 [Arabidopsis thaliana]							gi|115488784|ref|NP_001066879.1|	72.8	9.1e-13	39	84.6	Ribosome associated membrane RAMP4 family protein. (Os12t0514100-01) [Oryza sativa Japonica Group]	gi|225425396|ref|XP_002277156.1|	69.3	1e-11	39	79.5	PREDICTED: stress-associated endoplasmic reticulum protein 2-like [Vitis vinifera]
estPama_needle_2583-700_5							gi|224063401|ref|XP_002301128.1|	65.5	1.4e-10	38	81.6	tubulin alpha-1 chain, partial [Populus trichocarpa]	gi|115455063|ref|NP_001051132.1|	62.8	9.4e-10	38	78.9	Similar to Tubulin alpha-1 chain (Alpha-1 tubulin). (Os03t0726100-01)%3BSimilar to Alpha-tubulin. (Os03t0726100-02) [Oryza sativa Japonica Group]	gi|359497525|ref|XP_003635553.1|	68.6	1.7e-11	38	86.8	PREDICTED: tubulin alpha-1 chain-like, partial [Vitis vinifera]
estPama_needle_2584-700_5	gi|297845312|ref|XP_002890537.1|	210.7	1e-53	111	87.4	cytochrome C-1 [Arabidopsis lyrata subsp. lyrata]							gi|115463957|ref|NP_001055578.1|	212.2	3.4e-54	112	89.3	Cytochrome c. (Os05t0420600-01) [Oryza sativa Japonica Group]	gi|225460129|ref|XP_002277692.1|	207.6	8.4e-53	112	87.5	PREDICTED: cytochrome c [Vitis vinifera]
estPama_needle_2584-800_3	gi|297845312|ref|XP_002890537.1|	110.2	9.2e-24	71	70.4	cytochrome C-1 [Arabidopsis lyrata subsp. lyrata]							gi|115463957|ref|NP_001055578.1|	106.3	1.3e-22	70	71.4	Cytochrome c. (Os05t0420600-01) [Oryza sativa Japonica Group]	gi|225465210|ref|XP_002265266.1|	109.4	1.6e-23	70	71.4	PREDICTED: cytochrome c [Vitis vinifera]
estPama_needle_2589-700_5	gi|15232493|ref|NP_191002.1|	32	0.95	18	77.8	Floral homeotic protein APETALA 3 [Arabidopsis thaliana]	gi|224120170|ref|XP_002318261.1|	32.3	0.73	18	77.8	predicted protein [Populus trichocarpa]
estPama_needle_2592-700_5							gi|224127748|ref|XP_002320154.1|	38.9	0.024	48	47.9	predicted protein, partial [Populus trichocarpa]
estPama_needle_2599-700_5	gi|18405497|ref|NP_565941.1|	51.6	5e-06	57	45.6	uncharacterized protein [Arabidopsis thaliana]	gi|224145008|ref|XP_002325493.1|	66.6	1.5e-10	57	50.9	predicted protein [Populus trichocarpa]	gi|115474091|ref|NP_001060644.1|	70.1	1.3e-11	53	58.5	Similar to Ubiquinol-cytochrome c reductase complex 6.7 kDa protein (EC 1.10.2.2) (CR6). (Os07t0680300-01) [Oryza sativa Japonica Group]	gi|225448725|ref|XP_002280954.1|	69.7	1.8e-11	56	51.8	PREDICTED: ubiquinol-cytochrome c reductase complex 6.7 kDa protein [Vitis vinifera]
estPama_needle_2599-800_3	gi|18405497|ref|NP_565941.1|	47.8	6.5e-05	57	43.9	uncharacterized protein [Arabidopsis thaliana]	gi|224145008|ref|XP_002325493.1|	61.6	4.4e-09	57	47.4	predicted protein [Populus trichocarpa]	gi|115474091|ref|NP_001060644.1|	64.3	6.8e-10	53	54.7	Similar to Ubiquinol-cytochrome c reductase complex 6.7 kDa protein (EC 1.10.2.2) (CR6). (Os07t0680300-01) [Oryza sativa Japonica Group]	gi|225448725|ref|XP_002280954.1|	63.2	1.5e-09	56	46.4	PREDICTED: ubiquinol-cytochrome c reductase complex 6.7 kDa protein [Vitis vinifera]
estPama_needle_2601-800_3	gi|15235668|ref|NP_193070.1|	37	0.069	46	43.5	leucine-rich repeat extensin-like protein 3 [Arabidopsis thaliana]
estPama_needle_2603-800_3
estPama_needle_2605-700_5	gi|15235712|ref|NP_195493.1|	214.5	6.8e-55	151	72.8	homeobox-leucine zipper protein HAT22 [Arabidopsis thaliana]													gi|359497258|ref|XP_002271511.2|	231.5	5.4e-60	145	82.1	PREDICTED: homeobox-leucine zipper protein HAT22 [Vitis vinifera]
estPama_needle_2605-800_3	gi|15235712|ref|NP_195493.1|	97.1	8e-20	85	57.6	homeobox-leucine zipper protein HAT22 [Arabidopsis thaliana]													gi|359497258|ref|XP_002271511.2|	107.1	7.7e-23	77	74	PREDICTED: homeobox-leucine zipper protein HAT22 [Vitis vinifera]
estPama_needle_2606-700_5	gi|15227259|ref|NP_179251.1|	275	4.4e-73	150	86	Peptidyl-prolyl cis-trans isomerase CYP19-1 [Arabidopsis thaliana]													gi|359492247|ref|XP_003634388.1|	275.4	3.4e-73	150	86	PREDICTED: peptidyl-prolyl cis-trans isomerase isoform 2 [Vitis vinifera]
estPama_needle_2606-800_3	gi|15227259|ref|NP_179251.1|	218.4	4.1e-56	125	83.2	Peptidyl-prolyl cis-trans isomerase CYP19-1 [Arabidopsis thaliana]													gi|359492249|ref|XP_003634389.1|	214.5	5.9e-55	125	80	PREDICTED: peptidyl-prolyl cis-trans isomerase isoform 3 [Vitis vinifera]
estPama_needle_2608-700_5
estPama_needle_2613-700_5							gi|224077980|ref|XP_002305470.1|	82.8	1.1e-15	50	80	predicted protein [Populus trichocarpa]	gi|115456900|ref|NP_001052050.1|	62	2e-09	49	65.3	ATPase%2C F0 complex%2C subunit E%2C mitochondrial domain containing protein. (Os04t0117100-01) [Oryza sativa Japonica Group]	gi|225427800|ref|XP_002270127.1|	80.1	7.2e-15	50	78	PREDICTED: uncharacterized protein LOC100245319 [Vitis vinifera]
estPama_needle_2619-800_3
estPama_needle_2623-700_5	gi|297800232|ref|XP_002868000.1|	109	3.2e-23	116	50	hypothetical protein ARALYDRAFT_914851 [Arabidopsis lyrata subsp. lyrata]	gi|224136910|ref|XP_002322446.1|	115.5	3.4e-25	108	55.6	predicted protein [Populus trichocarpa]	gi|115469518|ref|NP_001058358.1|	107.1	1.2e-22	111	51.4	Like-Sm ribonucleoprotein%2C core family protein. (Os06t0677600-01) [Oryza sativa Japonica Group]
estPama_needle_2623-800_3	gi|22328770|ref|NP_680719.1|	47.4	3.7e-05	35	60	Small nuclear ribonucleoprotein family protein [Arabidopsis thaliana]	gi|224136910|ref|XP_002322446.1|	46.6	6.3e-05	32	65.6	predicted protein [Populus trichocarpa]	gi|115469518|ref|NP_001058358.1|	45.1	0.00018	34	58.8	Like-Sm ribonucleoprotein%2C core family protein. (Os06t0677600-01) [Oryza sativa Japonica Group]	gi|225429803|ref|XP_002282858.1|	47.4	3.7e-05	34	64.7	PREDICTED: uncharacterized protein LOC100262900 [Vitis vinifera]
estPama_needle_2626-700_5	gi|42572805|ref|NP_974499.1|	91.3	1.9e-17	299	35.1	uncharacterized protein [Arabidopsis thaliana]	gi|224101553|ref|XP_002312328.1|	87.4	2.8e-16	291	34.4	predicted protein [Populus trichocarpa]	gi|115458346|ref|NP_001052773.1|	68.9	6.8e-11	220	28.6	Similar to Hydroxyproline-rich glycoprotein. (Os04t0418800-01)%3BHypothetical protein. (Os04t0418800-02) [Oryza sativa Japonica Group]	gi|225423802|ref|XP_002277905.1|	82	7.8e-15	189	32.8	PREDICTED: proline-rich receptor-like protein kinase PERK9 [Vitis vinifera]
estPama_needle_2627-700_5	gi|18400164|ref|NP_565547.1|	88.6	1.7e-17	43	86	uncharacterized protein [Arabidopsis thaliana]	gi|224067224|ref|XP_002302417.1|	90.5	4.5e-18	43	86	predicted protein [Populus trichocarpa]	gi|115470305|ref|NP_001058751.1|	83.2	7.2e-16	43	76.7	Protein of unknown function DUF1909 domain containing protein. (Os07t0114300-01) [Oryza sativa Japonica Group]	gi|225458800|ref|XP_002285206.1|	90.5	4.5e-18	43	86	PREDICTED: uncharacterized protein At2g23090 [Vitis vinifera]
estPama_needle_2636-700_5	gi|18399630|ref|NP_566425.1|	149.1	3.7e-35	140	54.3	cysteine proteinase inhibitor 6 [Arabidopsis thaliana]							gi|115435888|ref|NP_001042702.1|	152.1	4.3e-36	147	51.7	Similar to Cysteine protease inhibitor. (Os01t0270100-01)%3BSimilar to cDNA clone:001-200-C04%2C full insert sequence. (Os01t0270100-02) [Oryza sativa Japonica Group]	gi|359487118|ref|XP_003633519.1|	154.5	8.7e-37	147	52.4	PREDICTED: cysteine proteinase inhibitor 12-like isoform 2 [Vitis vinifera]
estPama_needle_2638-700_5
estPama_needle_2638-800_3	gi|79323435|ref|NP_001031443.1|	72	2.7e-12	71	50.7	DNA-directed RNA polymerase III subunit C19 [Arabidopsis thaliana]							gi|115487728|ref|NP_001066351.1|	99	2.1e-20	57	80.7	DNA-directed RNA polymerase%2C RBP11-like domain containing protein. (Os12t0194700-01) [Oryza sativa Japonica Group]	gi|225434732|ref|XP_002281351.1|	103.2	1.1e-21	69	71	PREDICTED: DNA-directed RNA polymerases I and III subunit RPAC2 isoform 1 [Vitis vinifera]
estPama_needle_2644-700_5	gi|22328986|ref|NP_194499.2|	173.7	1.1e-42	117	71.8	vacuolar protein sorting-associated protein 26 [Arabidopsis thaliana]													gi|225455286|ref|XP_002274585.1|	181.8	4e-45	117	74.4	PREDICTED: vacuolar protein sorting-associated protein 26-like [Vitis vinifera]
estPama_needle_2644-800_3													gi|115486337|ref|NP_001068312.1|	195.7	2.3e-49	103	92.2	Similar to Vacuolar sorting protein-like%3B embryogenesis protein H beta 58-like protein. (Os11t0629200-01) [Oryza sativa Japonica Group]	gi|359479315|ref|XP_002269444.2|	196.8	1e-49	103	93.2	PREDICTED: vacuolar protein sorting-associated protein 26-like [Vitis vinifera]
estPama_needle_2645-800_3
estPama_needle_2647-700_5	gi|30688190|ref|NP_850328.1|	52.8	5.9e-07	25	96	60S ribosomal protein L41 [Arabidopsis thaliana]							gi|115470525|ref|NP_001058861.1|	52.8	5.9e-07	25	96	Non-protein coding transcript. (Os07t0139600-01), partial [Oryza sativa Japonica Group]	gi|359486388|ref|XP_003633436.1|	52.8	5.9e-07	25	96	PREDICTED: uncharacterized protein LOC100852682 [Vitis vinifera]
estPama_needle_2648-700_5	gi|18414661|ref|NP_567498.1|	68.9	3.3e-11	88	45.5	uncharacterized protein [Arabidopsis thaliana]	gi|224084109|ref|XP_002307214.1|	68.6	4.2e-11	93	44.1	predicted protein [Populus trichocarpa]	gi|115466924|ref|NP_001057061.1|	58.5	4.4e-08	82	39	CHD5-like protein domain containing protein. (Os06t0198700-01) [Oryza sativa Japonica Group]	gi|225431429|ref|XP_002280184.1|	66.2	2.1e-10	87	47.1	PREDICTED: uncharacterized protein LOC100252414 [Vitis vinifera]
estPama_needle_2649-700_5
estPama_needle_2649-800_3													gi|115468994|ref|NP_001058096.1|	73.9	6.3e-13	53	60.4	Zinc finger%2C CW-type domain containing protein. (Os06t0622000-01) [Oryza sativa Japonica Group]	gi|359476999|ref|XP_002263942.2|	73.6	8.3e-13	55	60	PREDICTED: MORC family CW-type zinc finger protein 2B-like [Vitis vinifera]
estPama_needle_2652-700_5
estPama_needle_2655-800_3	gi|15241264|ref|NP_200469.1|	79.3	1.2e-14	50	70	mitogen-activated protein kinase kinase 6 [Arabidopsis thaliana]							gi|115436904|ref|NP_001043164.1|	83.6	6.3e-16	50	74	MAP kinase kinase 1. (Os01t0510100-01) [Oryza sativa Japonica Group]	gi|225445061|ref|XP_002283491.1|	80.5	5.3e-15	50	70	PREDICTED: mitogen-activated protein kinase kinase 6 [Vitis vinifera]
estPama_needle_2658-700_5
estPama_needle_2667-800_3	gi|15222757|ref|NP_175963.1|	42.4	0.0016	46	43.5	photosystem I reaction center subunit V [Arabidopsis thaliana]							gi|115479799|ref|NP_001063493.1|	42	0.0021	46	45.7	Similar to photosystem I reaction center subunit V. (Os09t0481200-01) [Oryza sativa Japonica Group]	gi|359494249|ref|XP_002264233.2|	43.9	0.00056	50	44	PREDICTED: photosystem I reaction center subunit V, chloroplastic [Vitis vinifera]
estPama_needle_2669-700_5													gi|115461006|ref|NP_001054103.1|	36.6	0.072	38	57.9	Tify domain containing protein. (Os04t0653000-01), partial [Oryza sativa Japonica Group]
estPama_needle_2674-800_3
estPama_needle_2676-700_5							gi|224111042|ref|XP_002315727.1|	109	3.5e-23	140	49.3	histone H1 [Populus trichocarpa]	gi|115457440|ref|NP_001052320.1|	111.3	7.1e-24	123	49.6	Similar to Histone H1. (Os04t0253000-01), partial [Oryza sativa Japonica Group]							gi|168009187|ref|XP_001757287.1|	133.7	1.3e-30	138	57.2	histone H1 linker [Physcomitrella patens subsp. patens]
estPama_needle_2676-800_3													gi|115455945|ref|NP_001051573.1|	63.2	1.4e-09	89	51.7	Similar to Histone H1. (Os03t0799000-01) [Oryza sativa Japonica Group]
estPama_needle_2678-700_5	gi|42567437|ref|NP_195318.2|	57.4	1e-07	62	50	F-box protein [Arabidopsis thaliana]							gi|115482176|ref|NP_001064681.1|	61.6	5.5e-09	66	43.9	Cyclin-like F-box domain containing protein. (Os10t0438500-01) [Oryza sativa Japonica Group]	gi|359497869|ref|XP_002269563.2|	60.8	9.4e-09	75	41.3	PREDICTED: F-box protein At4g35930, partial [Vitis vinifera]
estPama_needle_2678-800_3													gi|115482176|ref|NP_001064681.1|	57.8	1.1e-07	155	30.3	Cyclin-like F-box domain containing protein. (Os10t0438500-01) [Oryza sativa Japonica Group]
estPama_needle_2679-700_5							gi|224098368|ref|XP_002311158.1|	88.2	2.8e-17	51	76.5	predicted protein [Populus trichocarpa]	gi|297601294|ref|NP_001050636.2|	73.2	9.5e-13	51	62.7	Mitochondrial ATP synthase 6 KD subunit. (Os03t0606200-01) [Oryza sativa Japonica Group]	gi|225440308|ref|XP_002262887.1|	87.4	4.9e-17	49	75.5	PREDICTED: uncharacterized protein LOC100258053 [Vitis vinifera]
estPama_needle_2679-800_3	gi|15231430|ref|NP_190227.1|	46.2	7.3e-05	30	70	uncharacterized protein [Arabidopsis thaliana]	gi|224098368|ref|XP_002311158.1|	52	1.3e-06	32	75	predicted protein [Populus trichocarpa]	gi|297601294|ref|NP_001050636.2|	43.9	0.00036	32	62.5	Mitochondrial ATP synthase 6 KD subunit. (Os03t0606200-01) [Oryza sativa Japonica Group]	gi|225440308|ref|XP_002262887.1|	52.4	1e-06	30	76.7	PREDICTED: uncharacterized protein LOC100258053 [Vitis vinifera]
estPama_needle_2682-700_5	gi|18408246|ref|NP_564848.1|	81.6	6.8e-15	80	41.2	uncharacterized protein [Arabidopsis thaliana]	gi|224069816|ref|XP_002326421.1|	83.6	1.8e-15	88	44.3	predicted protein [Populus trichocarpa]	gi|115483899|ref|NP_001065611.1|	69.7	2.7e-11	134	32.1	Os11g0121300 [Oryza sativa Japonica Group]	gi|359480963|ref|XP_002264739.2|	82.8	3e-15	89	41.6	PREDICTED: uncharacterized protein LOC100246776 [Vitis vinifera]
estPama_needle_2682-800_3	gi|18408246|ref|NP_564848.1|	84.7	4.3e-16	68	50	uncharacterized protein [Arabidopsis thaliana]	gi|224139432|ref|XP_002323109.1|	89.4	1.7e-17	65	56.9	predicted protein [Populus trichocarpa]	gi|115485447|ref|NP_001067867.1|	77.8	5.2e-14	59	47.5	Penicillin-binding protein%2C transpeptidase fold domain containing protein. (Os11t0463700-01) [Oryza sativa Japonica Group]	gi|359480963|ref|XP_002264739.2|	88.6	3e-17	61	60.7	PREDICTED: uncharacterized protein LOC100246776 [Vitis vinifera]
estPama_needle_2687-700_5	gi|240255920|ref|NP_193361.4|	55.1	3.8e-07	70	35.7	catalytic/ cation binding / hydrolase [Arabidopsis thaliana]							gi|115481224|ref|NP_001064205.1|	55.5	2.9e-07	76	34.2	Glycoside hydrolase%2C family 17 protein. (Os10t0160100-01)%3BGlycoside hydrolase%2C family 17 protein. (Os10t0160100-02) [Oryza sativa Japonica Group]
estPama_needle_2687-800_3													gi|115442153|ref|NP_001045356.1|	180.3	1.7e-44	162	56.8	Similar to Glucan endo-1%2C3-beta-glucosidase GII precursor (EC 3.2.1.39) ((1->3)- beta-glucan endohydrolase GII) ((1->3)-beta-glucanase isoenzyme GII) (Beta-1%2C3-endoglucanase GII). (Os01t0940700-01)%3BSimilar to Beta 1%2C3-glucanase. (Os01t0940700-02) [Oryza sativa Japonica Group]	gi|359474466|ref|XP_002277609.2|	169.1	3.8e-41	171	51.5	PREDICTED: putative glucan endo-1,3-beta-glucosidase GVI-like [Vitis vinifera]
estPama_needle_2688-700_5	gi|15224226|ref|NP_181842.1|	117.5	1e-25	64	89.1	Ras-related protein ARA-4 [Arabidopsis thaliana]													gi|359478027|ref|XP_002264559.2|	119.4	2.7e-26	69	85.5	PREDICTED: ras-related protein RABA5c-like isoform 2 [Vitis vinifera]
estPama_needle_2688-800_3	gi|15231462|ref|NP_187397.1|	46.6	6.4e-05	40	50	RAB GTPase-like protein A5B [Arabidopsis thaliana]							gi|115477389|ref|NP_001062290.1|	47.4	3.8e-05	40	60	Ras GTPase family protein. (Os08t0525000-01) [Oryza sativa Japonica Group]	gi|359478027|ref|XP_002264559.2|	49.7	7.6e-06	41	53.7	PREDICTED: ras-related protein RABA5c-like isoform 2 [Vitis vinifera]
estPama_needle_2690-700_5	gi|15237656|ref|NP_201231.1|	90.9	1.5e-17	123	41.5	protein EXORDIUM like 2 [Arabidopsis thaliana]							gi|115448783|ref|NP_001048171.1|	77.4	1.7e-13	130	36.9	Similar to Phi-1 protein. (Os02t0757100-01) [Oryza sativa Japonica Group]
estPama_needle_2690-800_3	gi|15237656|ref|NP_201231.1|	228	6.4e-59	160	67.5	protein EXORDIUM like 2 [Arabidopsis thaliana]							gi|115467136|ref|NP_001057167.1|	219.9	1.7e-56	157	65	Similar to Phi-1 protein. (Os06t0220000-01), partial [Oryza sativa Japonica Group]
estPama_needle_2692-700_5													gi|115474721|ref|NP_001060957.1|	101.3	7.1e-21	113	38.9	Cupredoxin domain containing protein. (Os08t0137800-01) [Oryza sativa Japonica Group]	gi|225445557|ref|XP_002285309.1|	113.6	1.4e-24	122	42.6	PREDICTED: blue copper protein-like [Vitis vinifera]
estPama_needle_2696-700_5	gi|18379012|ref|NP_563663.1|	91.3	9.7e-18	133	37.6	uncharacterized protein [Arabidopsis thaliana]							gi|115463431|ref|NP_001055315.1|	96.3	3e-19	143	37.8	Protein of unknown function DUF538 domain containing protein. (Os05t0362500-01) [Oryza sativa Japonica Group]
estPama_needle_2696-800_3
estPama_needle_2697-700_5	gi|15232079|ref|NP_189344.1|	71.2	3.7e-12	49	67.3	mitochondrial import receptor subunit TOM20-3 [Arabidopsis thaliana]													gi|225451445|ref|XP_002269795.1|	86.3	1.1e-16	49	85.7	PREDICTED: mitochondrial import receptor subunit TOM20 [Vitis vinifera]
estPama_needle_2699-700_5	gi|30697820|ref|NP_568970.2|	71.2	9.9e-12	71	54.9	nucleoside diphosphate kinase II [Arabidopsis thaliana]													gi|359491057|ref|XP_003634212.1|	64.3	1.2e-09	100	46	PREDICTED: nucleoside diphosphate kinase 2, chloroplastic isoform 2 [Vitis vinifera]
estPama_needle_2699-800_3	gi|30697820|ref|NP_568970.2|	85.1	2.2e-16	51	68.6	nucleoside diphosphate kinase II [Arabidopsis thaliana]							gi|115488968|ref|NP_001066971.1|	88.2	2.6e-17	51	72.5	Similar to Nucleoside diphosphate kinase II%2C chloroplast precursor (EC 2.7.4.6) (NDK II) (NDP kinase II) (NDPK II). (Os12t0548300-01)%3BSimilar to Nucleoside diphosphate kinase (Fragment). (Os12t0548300-02)%3BSimilar to Nucleoside diphosphate kinase (Fragment). (Os12t0548300-03) [Oryza sativa Japonica Group]	gi|225457446|ref|XP_002263177.1|	87.4	4.4e-17	51	72.5	PREDICTED: nucleoside diphosphate kinase 2, chloroplastic isoform 1 [Vitis vinifera]
estPama_needle_2702-800_3
estPama_needle_2704-700_5	gi|15225771|ref|NP_180235.1|	117.5	8e-26	79	68.4	heme oxygenase 1 [Arabidopsis thaliana]							gi|115468824|ref|NP_001058011.1|	119.8	1.6e-26	80	68.8	Similar to Heme oxygenase 1 (Fragment). (Os06t0603000-01) [Oryza sativa Japonica Group]	gi|225445499|ref|XP_002285192.1|	131.7	4.1e-30	80	76.2	PREDICTED: heme oxygenase 1, chloroplastic-like [Vitis vinifera]
estPama_needle_2707-700_5	gi|22329473|ref|NP_563870.2|	222.2	5.6e-57	218	52.3	germin-like protein subfamily 1 member 1 [Arabidopsis thaliana]							gi|115462963|ref|NP_001055081.1|	198.4	8.6e-50	211	47.9	Similar to Germin-like protein subfamily 2 member 4 precursor. (Os05t0277500-01) [Oryza sativa Japonica Group]	gi|225424801|ref|XP_002271090.1|	250.4	1.9e-65	215	55.3	PREDICTED: germin-like protein 3-1 [Vitis vinifera]
estPama_needle_2707-800_3	gi|22329473|ref|NP_563870.2|	134.4	8e-31	129	50.4	germin-like protein subfamily 1 member 1 [Arabidopsis thaliana]							gi|115462963|ref|NP_001055081.1|	136.7	1.6e-31	126	50	Similar to Germin-like protein subfamily 2 member 4 precursor. (Os05t0277500-01) [Oryza sativa Japonica Group]	gi|225424801|ref|XP_002271090.1|	145.6	3.5e-34	129	53.5	PREDICTED: germin-like protein 3-1 [Vitis vinifera]
estPama_needle_2709-700_5	gi|297817868|ref|XP_002876817.1|	137.9	5.5e-32	97	64.9	cinnamoyl-CoA reductase family [Arabidopsis lyrata subsp. lyrata]							gi|115442597|ref|NP_001045578.1|	126.3	1.7e-28	99	61.6	NAD(P)-binding domain containing protein. (Os01t0978400-01) [Oryza sativa Japonica Group]	gi|225465312|ref|XP_002269382.1|	140.2	1.1e-32	96	67.7	PREDICTED: bifunctional dihydroflavonol 4-reductase/flavanone 4-reductase [Vitis vinifera]
estPama_needle_2709-800_3	gi|297817868|ref|XP_002876817.1|	265.8	3.6e-70	190	62.1	cinnamoyl-CoA reductase family [Arabidopsis lyrata subsp. lyrata]							gi|115442597|ref|NP_001045578.1|	224.9	7.1e-58	196	58.2	NAD(P)-binding domain containing protein. (Os01t0978400-01) [Oryza sativa Japonica Group]	gi|225465312|ref|XP_002269382.1|	274.6	7.8e-73	191	64.9	PREDICTED: bifunctional dihydroflavonol 4-reductase/flavanone 4-reductase [Vitis vinifera]
estPama_needle_2711-700_5	gi|18394102|ref|NP_563946.1|	94.4	8.9e-19	148	41.9	RNA recognition motif-containing protein [Arabidopsis thaliana]													gi|359473262|ref|XP_003631279.1|	94	1.2e-18	131	45	PREDICTED: protein vip1 [Vitis vinifera]
estPama_needle_2711-800_3	gi|18394102|ref|NP_563946.1|	94.4	9.1e-19	148	41.9	RNA recognition motif-containing protein [Arabidopsis thaliana]													gi|359473262|ref|XP_003631279.1|	94	1.2e-18	131	45	PREDICTED: protein vip1 [Vitis vinifera]
estPama_needle_2719-700_5	gi|297806327|ref|XP_002871047.1|	132.5	4.7e-30	119	54.6	GDSL-motif lipase/hydrolase family protein [Arabidopsis lyrata subsp. lyrata]													gi|225440948|ref|XP_002283113.1|	137.5	1.5e-31	112	58.9	PREDICTED: GDSL esterase/lipase At5g03610 [Vitis vinifera]
estPama_needle_2720-800_3
estPama_needle_2722-800_3	gi|15218058|ref|NP_172964.1|	116.7	9.2e-26	69	66.7	Ubiquinol-cytochrome C reductase hinge protein [Arabidopsis thaliana]							gi|115484331|ref|NP_001065827.1|	117.5	5.4e-26	69	66.7	Similar to Ubiquinol-cytochrome c reductase complex 7.8 kDa protein (EC 1.10.2.2) (Mitochondrial hinge protein) (CR7). (Os11t0162200-01) [Oryza sativa Japonica Group]	gi|359493106|ref|XP_003634511.1|	110.2	8.6e-24	69	65.2	PREDICTED: cytochrome b-c1 complex subunit 6-like isoform 2 [Vitis vinifera]
estPama_needle_2725-800_3													gi|115456215|ref|NP_001051708.1|	100.5	5.6e-21	53	83	Similar to 40S ribosomal protein S23 (S12). (Os03t0818400-01)%3BSimilar to 40S ribosomal protein S23 (S12). (Os03t0818400-02) [Oryza sativa Japonica Group]	gi|225439888|ref|XP_002279025.1|	99	1.6e-20	53	81.1	PREDICTED: 40S ribosomal protein S23-like [Vitis vinifera]
estPama_needle_2728-800_3	gi|18423566|ref|NP_568802.1|	40	0.0059	22	68.2	uncharacterized protein [Arabidopsis thaliana]	gi|224128095|ref|XP_002329080.1|	45.1	0.00018	32	59.4	predicted protein [Populus trichocarpa]							gi|359493834|ref|XP_003634675.1|	44.3	0.00031	32	56.2	PREDICTED: uncharacterized protein LOC100854133 [Vitis vinifera]
estPama_needle_2733-700_5	gi|15238080|ref|NP_196579.1|	76.3	1.3e-13	65	58.5	myo-inositol-1-phosphate synthase [Arabidopsis thaliana]													gi|225438660|ref|XP_002281657.1|	74.3	4.9e-13	65	56.9	PREDICTED: inositol-3-phosphate synthase [Vitis vinifera]
estPama_needle_2733-800_3	gi|297825109|ref|XP_002880437.1|	122.5	1.7e-27	69	84.1	inositol-3-phosphate synthase isozyme 2 [Arabidopsis lyrata subsp. lyrata]							gi|115451283|ref|NP_001049242.1|	124	5.9e-28	69	88.4	Similar to Myo-inositol-1-phosphate synthase. (Os03t0192700-01) [Oryza sativa Japonica Group]	gi|225438660|ref|XP_002281657.1|	123.2	1e-27	69	87	PREDICTED: inositol-3-phosphate synthase [Vitis vinifera]
estPama_needle_2736-700_5	gi|15225270|ref|NP_180193.1|	91.3	1.1e-17	141	36.2	3-ketoacyl-CoA synthase 10 [Arabidopsis thaliana]	gi|224109616|ref|XP_002315256.1|	102.4	4.9e-21	121	41.3	beta-ketoacyl-coa synthase family protein [Populus trichocarpa]							gi|225453600|ref|XP_002264721.1|	93.2	3e-18	140	37.9	PREDICTED: 3-ketoacyl-CoA synthase 1-like [Vitis vinifera]
estPama_needle_2736-800_3	gi|15223556|ref|NP_173376.1|	102.4	2.4e-21	64	65.6	3-ketoacyl-CoA synthase 4 [Arabidopsis thaliana]													gi|359475340|ref|XP_003631663.1|	100.5	9.1e-21	64	65.6	PREDICTED: 3-ketoacyl-CoA synthase 4-like [Vitis vinifera]
estPama_needle_2737-700_5	gi|30689801|ref|NP_851072.1|	108.2	9e-23	172	44.2	serine-rich protein-like protein [Arabidopsis thaliana]							gi|115449263|ref|NP_001048411.1|	64.7	1.1e-09	144	36.8	Similar to serine-rich protein. (Os02t0799700-01) [Oryza sativa Japonica Group]
estPama_needle_2738-700_5	gi|297844602|ref|XP_002890182.1|	127.1	1.5e-28	85	69.4	ATMLO14 [Arabidopsis lyrata subsp. lyrata]							gi|115455639|ref|NP_001051420.1|	126.7	2e-28	78	74.4	Similar to NADH-ubiquinone oxidoreductase subunit 8 (EC 1.6.5.3). (Os03t0774200-01)%3BSimilar to NADH-ubiquinone oxidoreductase subunit 8 (EC 1.6.5.3). (Os03t0774200-02) [Oryza sativa Japonica Group]	gi|359475322|ref|XP_003631654.1|	122.9	2.8e-27	85	67.1	PREDICTED: NADH dehydrogenase [ubiquinone] iron-sulfur protein 8, mitochondrial-like [Vitis vinifera]
estPama_needle_2738-800_3	gi|297844602|ref|XP_002890182.1|	149.1	1.9e-35	69	98.6	ATMLO14 [Arabidopsis lyrata subsp. lyrata]													gi|359475322|ref|XP_003631654.1|	146.4	1.3e-34	69	95.7	PREDICTED: NADH dehydrogenase [ubiquinone] iron-sulfur protein 8, mitochondrial-like [Vitis vinifera]
estPama_needle_2739-700_5																			gi|225441145|ref|XP_002266748.1|	38.1	0.042	51	37.3	PREDICTED: splicing factor 3A subunit 2 [Vitis vinifera]
estPama_needle_2743-700_5													gi|297610153|ref|NP_001064214.2|	32	0.91	21	66.7	Os10g0164600 [Oryza sativa Japonica Group]	gi|225453799|ref|XP_002276053.1|	32.3	0.69	21	71.4	PREDICTED: cytochrome P450 76C4-like [Vitis vinifera]
estPama_needle_2743-800_3																			gi|225438595|ref|XP_002280620.1|	65.9	1.5e-10	54	59.3	PREDICTED: cytochrome P450 71A1 [Vitis vinifera]
estPama_needle_2749-700_5	gi|15225913|ref|NP_182120.1|	45.4	0.00031	36	63.9	aquaporin PIP1-2 [Arabidopsis thaliana]	gi|224109360|ref|XP_002315171.1|	52.8	1.1e-06	26	92.3	aquaporin, MIP family, PIP subfamily [Populus trichocarpa]	gi|115447785|ref|NP_001047672.1|	53.5	6.2e-07	26	92.3	Aquaporin. (Os02t0666200-01)%3BAquaporin. (Os02t0666200-02) [Oryza sativa Japonica Group]	gi|225426442|ref|XP_002274727.1|	45.4	0.00031	36	66.7	PREDICTED: aquaporin PIP1-2 [Vitis vinifera]
estPama_needle_2749-800_3	gi|297803796|ref|XP_002869782.1|	58.2	2e-08	29	82.8	PIP1_5/PIP1D [Arabidopsis lyrata subsp. lyrata]	gi|224071930|ref|XP_002303596.1|	56.6	5.7e-08	29	79.3	aquaporin, MIP family, PIP subfamily [Populus trichocarpa]							gi|225448357|ref|XP_002268084.1|	58.2	2e-08	29	82.8	PREDICTED: probable aquaporin PIP1-2 [Vitis vinifera]
estPama_needle_2750-700_5
estPama_needle_2750-800_3
estPama_needle_2751-700_5													gi|115475149|ref|NP_001061171.1|	57	4e-08	31	80.6	Similar to Symbiosis-related like protein. (Os08t0191600-01) [Oryza sativa Japonica Group]	gi|225460943|ref|XP_002279682.1|	57	4e-08	31	80.6	PREDICTED: autophagy-related protein 8C isoform 2 [Vitis vinifera]
estPama_needle_2758-700_5													gi|115484761|ref|NP_001067524.1|	131.3	6e-30	66	89.4	Similar to 60S ribosomal protein L10 (QM protein homolog). (Os11t0220800-01) [Oryza sativa Japonica Group]	gi|225425354|ref|XP_002275270.1|	132.5	2.7e-30	66	90.9	PREDICTED: 60S ribosomal protein L10 isoform 1 [Vitis vinifera]
estPama_needle_2758-800_3
estPama_needle_2759-800_3	gi|15240191|ref|NP_201508.1|	50.8	5.8e-06	29	69	protein ralf-like 34 [Arabidopsis thaliana]													gi|225438734|ref|XP_002282668.1|	51.6	3.4e-06	29	69	PREDICTED: uncharacterized protein LOC100264539 [Vitis vinifera]
estPama_needle_2769-700_5																			gi|225440374|ref|XP_002266625.1|	257.3	9.8e-68	134	84.3	PREDICTED: expansin-A4 [Vitis vinifera]
estPama_needle_2769-800_3	gi|15241741|ref|NP_195846.1|	32.7	0.53	16	81.2	expansin A9 [Arabidopsis thaliana]													gi|225449479|ref|XP_002283358.1|	32.7	0.53	16	81.2	PREDICTED: expansin-A4 [Vitis vinifera]
estPama_needle_2776-700_5	gi|18400342|ref|NP_565556.1|	41.6	0.0033	48	54.2	synechocystis YCF37-like protein [Arabidopsis thaliana]	gi|224094564|ref|XP_002310181.1|	44.7	0.00039	55	40	predicted protein [Populus trichocarpa]							gi|225468769|ref|XP_002275177.1|	43.9	0.00066	49	55.1	PREDICTED: uncharacterized protein LOC100262616 [Vitis vinifera]
estPama_needle_2776-800_3							gi|224094564|ref|XP_002310181.1|	34.7	0.5	48	39.6	predicted protein [Populus trichocarpa]
estPama_needle_2777-700_5	gi|15240340|ref|NP_198593.1|	65.5	2.9e-10	66	43.9	calcium-binding protein CML24 [Arabidopsis thaliana]													gi|225457717|ref|XP_002277499.1|	67.4	7.6e-11	64	51.6	PREDICTED: calcium-binding protein CML37 [Vitis vinifera]
estPama_needle_2777-800_3	gi|15221781|ref|NP_173866.1|	42.7	0.0031	60	35	putative calcium-binding protein CML25 [Arabidopsis thaliana]													gi|225453160|ref|XP_002274476.1|	38.9	0.045	60	35	PREDICTED: calcium-binding allergen Ole e 8 [Vitis vinifera]
estPama_needle_2779-800_3	gi|240254322|ref|NP_176714.4|	141.7	3e-33	76	93.4	ubiquitin 13 [Arabidopsis thaliana]
estPama_needle_2780-700_5	gi|297815926|ref|XP_002875846.1|	218.4	7.2e-56	219	54.8	zinc finger family protein [Arabidopsis lyrata subsp. lyrata]
estPama_needle_2780-800_3	gi|42570665|ref|NP_973406.1|	140.2	1.4e-32	122	63.9	RING/FYVE/PHD zinc finger-containing protein [Arabidopsis thaliana]							gi|115486161|ref|NP_001068224.1|	139	3.1e-32	118	61.9	Similar to RING domain protein. (Os11t0600700-01)%3BSimilar to RING domain protein. (Os11t0600700-02) [Oryza sativa Japonica Group]
estPama_needle_2781-700_5													gi|115466536|ref|NP_001056867.1|	348.2	5.7e-95	197	84.8	Protein of unknown function DUF652 family protein. (Os06t0158600-01) [Oryza sativa Japonica Group]	gi|225454412|ref|XP_002279637.1|	350.9	8.7e-96	196	85.7	PREDICTED: rRNA-processing protein FCF1 homolog [Vitis vinifera]
estPama_needle_2781-800_3	gi|240254171|ref|NP_173975.4|	110.9	5.3e-24	58	87.9	PIN domain-containing protein [Arabidopsis thaliana]							gi|115466536|ref|NP_001056867.1|	112.1	2.4e-24	62	82.3	Protein of unknown function DUF652 family protein. (Os06t0158600-01) [Oryza sativa Japonica Group]	gi|359489609|ref|XP_002267836.2|	110.5	7e-24	62	80.6	PREDICTED: rRNA-processing protein FCF1 homolog isoform 3 [Vitis vinifera]
estPama_needle_2786-700_5							gi|224135737|ref|XP_002322148.1|	60.8	1.1e-08	82	41.5	predicted protein [Populus trichocarpa]							gi|225457150|ref|XP_002283678.1|	58.5	5.3e-08	73	43.8	PREDICTED: uncharacterized protein LOC100257032 [Vitis vinifera]
estPama_needle_2787-700_5
estPama_needle_2791-800_3
estPama_needle_2794-700_5	gi|30690068|ref|NP_850651.1|	49.7	1.3e-05	37	59.5	Cofactor-independent phosphoglycerate mutase [Arabidopsis thaliana]	gi|224127340|ref|XP_002329253.1|	55.5	2.3e-07	41	65.9	predicted protein [Populus trichocarpa]							gi|225456437|ref|XP_002280645.1|	59.3	1.6e-08	35	82.9	PREDICTED: 2,3-bisphosphoglycerate-independent phosphoglycerate mutase [Vitis vinifera]
estPama_needle_2797-700_5	gi|145332667|ref|NP_001078199.1|	65.9	5.1e-10	166	34.9	bifunctional inhibitor/lipid transfer protein/seed storage protein-like protein [Arabidopsis thaliana]													gi|225438916|ref|XP_002284001.1|	62	7.3e-09	164	28.7	PREDICTED: lysine-rich arabinogalactan protein 17 [Vitis vinifera]
estPama_needle_2797-800_3
estPama_needle_2801-700_5	gi|18397342|ref|NP_564346.1|	76.6	2.1e-13	108	40.7	calcyclin binding protein [Arabidopsis thaliana]							gi|115440029|ref|NP_001044294.1|	76.3	2.8e-13	108	39.8	CS domain domain containing protein. (Os01t0757500-01)%3BSimilar to Calcyclin-binding protein. (Os01t0757500-02) [Oryza sativa Japonica Group]	gi|225443859|ref|XP_002276421.1|	87.4	1.2e-16	102	47.1	PREDICTED: calcyclin-binding protein [Vitis vinifera]
estPama_needle_2803-700_5																			gi|225425569|ref|XP_002265874.1|	196.8	1e-49	99	97	PREDICTED: ADP-ribosylation factor 2-like isoform 1 [Vitis vinifera]
estPama_needle_2803-800_3	gi|297824803|ref|XP_002880284.1|	87	4.4e-17	39	100	ADP-ribosylation factor A1E [Arabidopsis lyrata subsp. lyrata]													gi|225432130|ref|XP_002264654.1|	87	4.4e-17	39	100	PREDICTED: ADP-ribosylation factor 2-like [Vitis vinifera]
estPama_needle_2805-800_3
estPama_needle_2806-800_3	gi|15233115|ref|NP_191049.1|	42.7	0.00088	35	54.3	light-harvesting complex I chlorophyll a/b binding protein 1 [Arabidopsis thaliana]	gi|224100797|ref|XP_002312019.1|	43.5	0.00052	35	57.1	light-harvesting complex I protein Lhca1 [Populus trichocarpa]	gi|115467828|ref|NP_001057513.1|	43.9	0.0004	35	60	Similar to Light-harvesting complex I (Fragment). (Os06t0320500-01) [Oryza sativa Japonica Group]	gi|225449078|ref|XP_002275552.1|	42.7	0.00088	35	54.3	PREDICTED: chlorophyll a-b binding protein 6A, chloroplastic isoform 1 [Vitis vinifera]
estPama_needle_2808-800_3
estPama_needle_2811-700_5	gi|18390408|ref|NP_563710.1|	112.5	3.3e-24	115	52.2	AWPM-19-like family protein [Arabidopsis thaliana]							gi|115471773|ref|NP_001059485.1|	126.7	1.7e-28	132	50.8	AWPM-19-like family protein. (Os07t0422100-01) [Oryza sativa Japonica Group]
estPama_needle_2812-800_3	gi|15226108|ref|NP_180901.1|	108.2	3.2e-23	62	82.3	protein differentiation and greening-like 1 [Arabidopsis thaliana]							gi|115466046|ref|NP_001056622.1|	115.5	2e-25	63	85.7	Proteinase inhibitor%2C propeptide domain containing protein. (Os06t0116600-01) [Oryza sativa Japonica Group]	gi|225433215|ref|XP_002285392.1|	112.1	2.2e-24	62	83.9	PREDICTED: DAG protein, chloroplastic [Vitis vinifera]
estPama_needle_2816-800_3																			gi|359480613|ref|XP_002271740.2|	283.1	2.3e-75	178	74.7	PREDICTED: adenylyl-sulfate kinase 1, chloroplastic-like [Vitis vinifera]
estPama_needle_2817-700_5	gi|15238390|ref|NP_201329.1|	236.1	3.1e-61	162	71.6	RNA recognition motif-containing protein [Arabidopsis thaliana]													gi|225454892|ref|XP_002279148.1|	234.2	1.2e-60	170	67.6	PREDICTED: polyadenylate-binding protein 2-like [Vitis vinifera]
estPama_needle_2817-800_3							gi|224081120|ref|XP_002306300.1|	40.4	0.0074	57	31.6	predicted protein [Populus trichocarpa]
estPama_needle_2820-700_5	gi|15237739|ref|NP_200679.1|	161	7.3e-39	114	71.1	Peptidyl-prolyl cis-trans isomerase CYP20-1 [Arabidopsis thaliana]	gi|224054542|ref|XP_002298312.1|	165.6	3e-40	120	69.2	isomerase peptidyl-prolyl cis-trans isomerase [Populus trichocarpa]							gi|225434588|ref|XP_002277763.1|	168.3	4.6e-41	118	72	PREDICTED: peptidyl-prolyl cis-trans isomerase CYP20-1 [Vitis vinifera]
estPama_needle_2820-800_3	gi|15227674|ref|NP_180557.1|	230.3	1.4e-59	162	73.5	Peptidyl-prolyl cis-trans isomerase CYP19-4 [Arabidopsis thaliana]	gi|224054542|ref|XP_002298312.1|	235	5.8e-61	142	80.3	isomerase peptidyl-prolyl cis-trans isomerase [Populus trichocarpa]	gi|115469872|ref|NP_001058535.1|	236.1	2.6e-61	142	81	Similar to Peptidyl-prolyl cis-trans isomerase. (Os06t0708500-01)%3BSimilar to Peptidyl-prolyl cis-trans isomerase. (Os06t0708500-02) [Oryza sativa Japonica Group]	gi|225434588|ref|XP_002277763.1|	241.1	8.1e-63	173	72.8	PREDICTED: peptidyl-prolyl cis-trans isomerase CYP20-1 [Vitis vinifera]
estPama_needle_2821-700_5	gi|15233464|ref|NP_194645.1|	53.1	6.2e-07	34	70.6	vacuolar protein sorting-associated protein 32-2 [Arabidopsis thaliana]							gi|115478256|ref|NP_001062723.1|	53.1	6.2e-07	36	72.2	Similar to Charged multivesicular body protein 4b. (Os09t0267600-01)%3BSimilar to Charged multivesicular body protein 4b. (Os09t0267600-02) [Oryza sativa Japonica Group]	gi|225445015|ref|XP_002283066.1|	52.8	8e-07	34	67.6	PREDICTED: vacuolar protein sorting-associated protein 32 homolog 2 [Vitis vinifera]
estPama_needle_2821-800_3	gi|15224854|ref|NP_179573.1|	48.9	1.1e-05	32	75	vacuolar protein sorting-associated protein 32-1 [Arabidopsis thaliana]							gi|115478256|ref|NP_001062723.1|	48.9	1.1e-05	33	72.7	Similar to Charged multivesicular body protein 4b. (Os09t0267600-01)%3BSimilar to Charged multivesicular body protein 4b. (Os09t0267600-02) [Oryza sativa Japonica Group]	gi|225429420|ref|XP_002275998.1|	49.3	8.1e-06	31	71	PREDICTED: vacuolar protein sorting-associated protein 32 homolog 2 [Vitis vinifera]
estPama_needle_2822-700_5							gi|224084620|ref|XP_002307362.1|	46.6	0.00021	120	31.7	predicted protein [Populus trichocarpa]	gi|115473471|ref|NP_001060334.1|	40	0.02	99	35.4	DNA-binding SAP domain containing protein. (Os07t0626200-01)%3BHypothetical conserved gene. (Os07t0626200-02) [Oryza sativa Japonica Group]
estPama_needle_2824-700_5							gi|224118508|ref|XP_002317838.1|	65.9	1.5e-10	53	60.4	caffeic acid 3-O-methyltransferase [Populus trichocarpa]							gi|359490763|ref|XP_003634161.1|	73.2	9.3e-13	53	66	PREDICTED: caffeic acid 3-O-methyltransferase 1-like isoform 1 [Vitis vinifera]
estPama_needle_2825-700_5
estPama_needle_2825-800_3	gi|15230385|ref|NP_190672.1|	37	0.13	36	38.9	thioredoxin H1 [Arabidopsis thaliana]	gi|224097084|ref|XP_002310830.1|	37	0.13	36	41.7	thioredoxin h, partial [Populus trichocarpa]
estPama_needle_2826-700_5
estPama_needle_2828-700_5	gi|334183551|ref|NP_001185280.1|	284.6	8.7e-76	217	68.2	light-harvesting complex I chlorophyll a/b binding protein 3 [Arabidopsis thaliana]	gi|224131950|ref|XP_002321218.1|	305.4	4.7e-82	217	71.9	light-harvesting complex I protein Lhca3 [Populus trichocarpa]							gi|225436257|ref|XP_002273201.1|	303.1	2.4e-81	218	71.1	PREDICTED: chlorophyll a-b binding protein 8, chloroplastic [Vitis vinifera]
estPama_needle_2828-800_3	gi|15219941|ref|NP_176347.1|	194.1	7.6e-49	114	83.3	light-harvesting complex I chlorophyll a/b binding protein 3 [Arabidopsis thaliana]	gi|224131950|ref|XP_002321218.1|	199.1	2.4e-50	114	83.3	light-harvesting complex I protein Lhca3 [Populus trichocarpa]							gi|225436257|ref|XP_002273201.1|	191.8	3.8e-48	115	80	PREDICTED: chlorophyll a-b binding protein 8, chloroplastic [Vitis vinifera]
estPama_needle_2829-800_3	gi|13449292|ref|NP_085475.1|	105.5	1.9e-22	57	86	hypothetical protein ArthMp003 (mitochondrion) [Arabidopsis thaliana]
estPama_needle_2833-800_3													gi|115484899|ref|NP_001067593.1|	52	1.6e-06	26	84.6	Similar to ASCAB9-A (ASCAB9-B) (Fragment). (Os11t0242800-01) [Oryza sativa Japonica Group]
estPama_needle_2834-700_5	gi|15223439|ref|NP_171669.1|	65.5	3.8e-10	75	40	protein sec fourteen-like protein-20 [Arabidopsis thaliana]							gi|115441971|ref|NP_001045265.1|	55.8	3e-07	63	44.4	Cellular retinaldehyde-binding/triple function%2C N-terminal domain containing protein. (Os01t0926800-01) [Oryza sativa Japonica Group]	gi|225456509|ref|XP_002284696.1|	66.2	2.3e-10	82	42.7	PREDICTED: random slug protein 5 [Vitis vinifera]
estPama_needle_2834-800_3	gi|15223439|ref|NP_171669.1|	79.3	1.6e-14	53	67.9	protein sec fourteen-like protein-20 [Arabidopsis thaliana]													gi|225425276|ref|XP_002271441.1|	83.6	8.4e-16	53	67.9	PREDICTED: random slug protein 5 [Vitis vinifera]
estPama_needle_2838-800_3
estPama_needle_2840-800_3	gi|297824241|ref|XP_002880003.1|	97.4	4.5e-20	54	83.3	60S ribosomal protein L11 [Arabidopsis lyrata subsp. lyrata]
estPama_needle_2841-700_5	gi|15232693|ref|NP_187561.1|	44.3	0.00025	28	78.6	60S ribosomal protein L35-1 [Arabidopsis thaliana]							gi|115457956|ref|NP_001052578.1|	42.4	0.0007	21	81	Similar to 60S ribosomal protein L35-1. (Os04t0376000-01) [Oryza sativa Japonica Group]	gi|225448819|ref|XP_002282289.1|	42.7	0.00073	28	78.6	PREDICTED: 60S ribosomal protein L35-like [Vitis vinifera]
estPama_needle_2841-800_3	gi|334187385|ref|NP_001190209.1|	59.7	6.8e-09	35	77.1	60S ribosomal protein L35-4 [Arabidopsis thaliana]
estPama_needle_2844-700_5	gi|297790838|ref|XP_002863304.1|	53.1	9.1e-07	39	64.1	predicted protein [Arabidopsis lyrata subsp. lyrata]							gi|115452845|ref|NP_001050023.1|	33.9	0.57	27	51.9	Similar to Eukaryotic translation initiation factor 2 beta subunit (eIF-2-beta) (P38). (Os03t0333300-01)%3BSimilar to eukaryotic translation initiation factor 2 beta subunit. (Os03t0333300-02)%3BSimilar to eukaryotic translation initiation factor 2 beta subunit. (Os03t0333300-03) [Oryza sativa Japonica Group]
estPama_needle_2847-700_5	gi|15228869|ref|NP_191183.1|	120.6	6.9e-27	72	76.4	copper chaperone [Arabidopsis thaliana]							gi|115475275|ref|NP_001061234.1|	123.2	1.1e-27	70	84.3	Heavy metal transport/detoxification protein domain containing protein. (Os08t0205400-01) [Oryza sativa Japonica Group]	gi|225449673|ref|XP_002264332.1|	124	6.3e-28	70	84.3	PREDICTED: copper transport protein ATOX1 [Vitis vinifera]
estPama_needle_2847-800_3	gi|15228869|ref|NP_191183.1|	116.7	1e-25	72	73.6	copper chaperone [Arabidopsis thaliana]							gi|115475275|ref|NP_001061234.1|	119.4	1.5e-26	70	81.4	Heavy metal transport/detoxification protein domain containing protein. (Os08t0205400-01) [Oryza sativa Japonica Group]	gi|225449673|ref|XP_002264332.1|	120.2	9e-27	70	81.4	PREDICTED: copper transport protein ATOX1 [Vitis vinifera]
estPama_needle_2852-800_3	gi|18417239|ref|NP_567814.1|	166	2.2e-40	115	67.8	photosystem II reaction center PSB28 protein [Arabidopsis thaliana]							gi|115442119|ref|NP_001045339.1|	144.4	6.9e-34	97	70.1	Photosystem II protein Psb28%2C class 1 domain containing protein. (Os01t0938100-01), partial [Oryza sativa Japonica Group]	gi|225437969|ref|XP_002271666.1|	171.8	4e-42	115	70.4	PREDICTED: photosystem II reaction center PSB28 protein, chloroplastic [Vitis vinifera]
estPama_needle_2854-700_5	gi|18417778|ref|NP_567871.1|	267.7	9e-71	165	71.5	chaC-like protein [Arabidopsis thaliana]							gi|115446063|ref|NP_001046811.1|	232.6	3.2e-60	164	63.4	ChaC-like protein family protein. (Os02t0465900-01) [Oryza sativa Japonica Group]	gi|225429852|ref|XP_002283203.1|	260.8	1.1e-68	165	69.7	PREDICTED: cation transport regulator-like protein 2 isoform 1 [Vitis vinifera]
estPama_needle_2857-700_5	gi|297804766|ref|XP_002870267.1|	221.9	4.8e-57	135	78.5	60S ribosomal protein L27 [Arabidopsis lyrata subsp. lyrata]													gi|225423704|ref|XP_002277425.1|	229.6	2.3e-59	135	82.2	PREDICTED: 60S ribosomal protein L27-3 isoform 1 [Vitis vinifera]
estPama_needle_2858-700_5	gi|18394120|ref|NP_563952.1|	80.1	8.9e-15	64	59.4	NADH dehydrogenase (ubiquinone) [Arabidopsis thaliana]	gi|224129818|ref|XP_002328810.1|	83.6	8e-16	66	62.1	predicted protein [Populus trichocarpa]	gi|297721329|ref|NP_001173027.1|	82.4	1.8e-15	65	58.5	Os02g0564200 [Oryza sativa Japonica Group]	gi|225465290|ref|XP_002268875.1|	76.3	1.3e-13	64	53.1	PREDICTED: NADH dehydrogenase [ubiquinone] 1 beta subcomplex subunit 3-B [Vitis vinifera]
estPama_needle_2859-700_5	gi|18423437|ref|NP_568778.1|	205.7	3.9e-52	157	63.7	NADH dehydrogenase (ubiquinone) 1 alpha subcomplex 5 [Arabidopsis thaliana]	gi|224077496|ref|XP_002305272.1|	212.6	3.2e-54	154	66.9	predicted protein [Populus trichocarpa]	gi|115452651|ref|NP_001049926.1|	189.1	3.8e-47	150	62	Similar to NADH-ubiquinone oxidoreductase (Fragment). (Os03t0313000-01) [Oryza sativa Japonica Group]	gi|225464631|ref|XP_002276087.1|	219.9	2e-56	158	66.5	PREDICTED: probable NADH dehydrogenase [ubiquinone] 1 alpha subcomplex subunit 5, mitochondrial [Vitis vinifera]
estPama_needle_2859-800_3	gi|18423437|ref|NP_568778.1|	85.9	2e-16	66	57.6	NADH dehydrogenase (ubiquinone) 1 alpha subcomplex 5 [Arabidopsis thaliana]	gi|224077496|ref|XP_002305272.1|	87	8.8e-17	66	60.6	predicted protein [Populus trichocarpa]	gi|115452651|ref|NP_001049926.1|	84.3	5.7e-16	66	56.1	Similar to NADH-ubiquinone oxidoreductase (Fragment). (Os03t0313000-01) [Oryza sativa Japonica Group]	gi|225464631|ref|XP_002276087.1|	89	2.3e-17	66	60.6	PREDICTED: probable NADH dehydrogenase [ubiquinone] 1 alpha subcomplex subunit 5, mitochondrial [Vitis vinifera]
estPama_needle_2861-700_5	gi|15230505|ref|NP_190719.1|	64.7	2.3e-10	35	80	uncharacterized protein [Arabidopsis thaliana]	gi|224117668|ref|XP_002317638.1|	65.9	1e-10	35	80	predicted protein [Populus trichocarpa]	gi|115464611|ref|NP_001055905.1|	58.9	1.3e-08	35	68.6	Os05g0490900 [Oryza sativa Japonica Group]	gi|225431386|ref|XP_002279284.1|	63.9	3.9e-10	35	77.1	PREDICTED: uncharacterized protein LOC100266100 [Vitis vinifera]
estPama_needle_2862-700_5	gi|297851424|ref|XP_002893593.1|	65.9	9.7e-11	33	90.9	60S ribosomal protein L18A-1 [Arabidopsis lyrata subsp. lyrata]							gi|115465471|ref|NP_001056335.1|	66.6	5.7e-11	33	93.9	Similar to 60S ribosomal protein L18a-1. (Os05t0565000-01) [Oryza sativa Japonica Group]
estPama_needle_2863-700_5	gi|79350149|ref|NP_173703.2|	51.2	1.2e-05	99	36.4	disease resistance-responsive, dirigent domain-containing protein [Arabidopsis thaliana]	gi|224125154|ref|XP_002319513.1|	33.1	0.95	42	35.7	cc-nbs-lrr resistance protein [Populus trichocarpa]	gi|115456107|ref|NP_001051654.1|	56.2	3.8e-07	97	33	Plant disease resistance response protein family protein. (Os03t0809000-01) [Oryza sativa Japonica Group]	gi|225447053|ref|XP_002269397.1|	58.9	1.5e-08	46	60.9	PREDICTED: disease resistance response protein 206 [Vitis vinifera]
estPama_needle_2863-800_3	gi|297791775|ref|XP_002863772.1|	54.7	4.5e-07	65	44.6	disease resistance-responsive family protein [Arabidopsis lyrata subsp. lyrata]													gi|225447049|ref|XP_002269348.1|	77.8	4.9e-14	70	52.9	PREDICTED: disease resistance response protein 206 [Vitis vinifera]
estPama_needle_2868-700_5													gi|115474313|ref|NP_001060753.1|	33.9	0.89	24	58.3	Regulation of nuclear pre-mRNA protein domain containing protein. (Os08t0100500-01)%3BConserved hypothetical protein. (Os08t0100500-02)%3BHypothetical conserved gene. (Os08t0100500-03) [Oryza sativa Japonica Group]	gi|225436958|ref|XP_002271866.1|	38.1	0.047	33	48.5	PREDICTED: uncharacterized protein LOC100261323 [Vitis vinifera]
estPama_needle_2870-700_5	gi|18395716|ref|NP_565311.1|	95.5	2.3e-19	63	65.1	uncharacterized protein [Arabidopsis thaliana]	gi|224105095|ref|XP_002333862.1|	105.9	1.7e-22	65	72.3	predicted protein [Populus trichocarpa]	gi|115479755|ref|NP_001063471.1|	104.8	3.7e-22	64	70.3	Os09g0478400 [Oryza sativa Japonica Group]	gi|225455692|ref|XP_002265767.1|	106.3	1.3e-22	63	74.6	PREDICTED: uncharacterized protein LOC100249204 [Vitis vinifera]
estPama_needle_2872-800_3													gi|115489492|ref|NP_001067233.1|	118.2	3.3e-26	64	87.5	Similar to Heterochromatin protein (Fragment). (Os12t0607100-01)%3BSimilar to Eukaryotic translation initiation factor 2 gamma subunit. (Os12t0607100-02) [Oryza sativa Japonica Group]	gi|225449742|ref|XP_002271240.1|	117.5	5.6e-26	64	87.5	PREDICTED: eukaryotic translation initiation factor 2 subunit 3 [Vitis vinifera]
estPama_needle_2873-700_5
estPama_needle_2874-700_5	gi|297795789|ref|XP_002865779.1|	85.1	2.9e-16	65	56.9	nucleotide binding protein [Arabidopsis lyrata subsp. lyrata]							gi|115455301|ref|NP_001051251.1|	65.9	1.8e-10	65	50.8	WD40 repeat-like domain containing protein. (Os03t0746600-01) [Oryza sativa Japonica Group]	gi|225456824|ref|XP_002278503.1|	89.7	1.2e-17	65	61.5	PREDICTED: protein tipD-like [Vitis vinifera]
estPama_needle_2874-800_3	gi|297795789|ref|XP_002865779.1|	84	6.5e-16	65	55.4	nucleotide binding protein [Arabidopsis lyrata subsp. lyrata]							gi|115455301|ref|NP_001051251.1|	65.5	2.4e-10	65	50.8	WD40 repeat-like domain containing protein. (Os03t0746600-01) [Oryza sativa Japonica Group]	gi|225456824|ref|XP_002278503.1|	88.6	2.6e-17	65	60	PREDICTED: protein tipD-like [Vitis vinifera]
estPama_needle_2882-700_5	gi|297803584|ref|XP_002869676.1|	172.6	2.9e-42	138	60.1	clp amino terminal domain-containing protein [Arabidopsis lyrata subsp. lyrata]							gi|115451893|ref|NP_001049547.1|	166.4	2.1e-40	138	59.4	Clp%2C N-terminal domain containing protein. (Os03t0247000-01) [Oryza sativa Japonica Group]	gi|359490173|ref|XP_002268037.2|	195.3	4.1e-49	140	70	PREDICTED: clp protease-related protein At4g12060, chloroplastic-like [Vitis vinifera]
estPama_needle_2884-700_5
estPama_needle_2884-800_3
estPama_needle_2886-800_3	gi|15238563|ref|NP_200799.1|	53.9	5.2e-07	47	51.1	histone H2B [Arabidopsis thaliana]													gi|225435054|ref|XP_002284357.1|	53.9	5.2e-07	47	51.1	PREDICTED: histone H2B-like [Vitis vinifera]
estPama_needle_2891-700_5	gi|297793125|ref|XP_002864447.1|	214.9	5.9e-55	127	74	ATEXPA14 [Arabidopsis lyrata subsp. lyrata]													gi|225452857|ref|XP_002283741.1|	220.7	1.1e-56	141	69.5	PREDICTED: expansin-A1 [Vitis vinifera]
estPama_needle_2892-700_5	gi|240254344|ref|NP_177227.5|	57	2.4e-07	100	43	protein TIFY 7 [Arabidopsis thaliana]							gi|115476506|ref|NP_001061849.1|	68.2	1e-10	128	39.8	Tify domain containing protein. (Os08t0428400-01)%3BSimilar to ZIM motif family protein. (Os08t0428400-02) [Oryza sativa Japonica Group]	gi|225424341|ref|XP_002284855.1|	60.8	1.6e-08	68	54.4	PREDICTED: protein TIFY 6B isoform 1 [Vitis vinifera]
estPama_needle_2896-700_5	gi|297836810|ref|XP_002886287.1|	183.3	2.1e-45	129	66.7	DNAJ heat shock family protein [Arabidopsis lyrata subsp. lyrata]													gi|359483831|ref|XP_003633023.1|	182.6	3.6e-45	124	65.3	PREDICTED: dnaJ homolog subfamily B member 13 isoform 2 [Vitis vinifera]
estPama_needle_2897-700_5													gi|297725733|ref|NP_001175230.1|	137.5	1.3e-31	106	64.2	Similar to 60S ribosomal protein L44. (Os07t0523500-01)%3BSimilar to 60S ribosomal protein L44. (Os07t0523500-02)%3BNon-protein coding transcript. (Os07t0523500-03) [Oryza sativa Japonica Group]	gi|359473044|ref|XP_002278803.2|	132.9	3.3e-30	171	44.4	PREDICTED: 60S ribosomal protein L44-like [Vitis vinifera]
estPama_needle_2898-700_5	gi|297813975|ref|XP_002874871.1|	222.2	2.8e-57	124	79	Rieske fes protein [Arabidopsis lyrata subsp. lyrata]							gi|115472727|ref|NP_001059962.1|	226.9	1.1e-58	123	81.3	Rieske [2Fe-2S] region domain containing protein. (Os07t0556200-01) [Oryza sativa Japonica Group]	gi|225461287|ref|XP_002284361.1|	233.8	9.4e-61	123	82.9	PREDICTED: cytochrome b6-f complex iron-sulfur subunit, chloroplastic isoform 1 [Vitis vinifera]
estPama_needle_2898-800_3													gi|115472727|ref|NP_001059962.1|	88.6	2.3e-17	55	69.1	Rieske [2Fe-2S] region domain containing protein. (Os07t0556200-01) [Oryza sativa Japonica Group]	gi|359475739|ref|XP_002265183.2|	90.5	6e-18	55	70.9	PREDICTED: cytochrome b6-f complex iron-sulfur subunit, chloroplastic-like [Vitis vinifera]
estPama_needle_2901-700_5													gi|115473931|ref|NP_001060564.1|	97.1	6.7e-20	55	76.4	Similar to Superoxide dismutase [Cu-Zn]. (Os07t0665200-01) [Oryza sativa Japonica Group]	gi|225441597|ref|XP_002281571.1|	97.1	6.7e-20	57	78.9	PREDICTED: superoxide dismutase [Cu-Zn] 2 isoform 1 [Vitis vinifera]
estPama_needle_2902-800_3	gi|15230433|ref|NP_190692.1|	114.8	4.9e-25	95	60	Naringenin,2-oxoglutarate 3-dioxygenase [Arabidopsis thaliana]	gi|224161898|ref|XP_002338387.1|	109.4	2.1e-23	93	58.1	flavanone 3-hydroxylase, partial [Populus trichocarpa]							gi|225457971|ref|XP_002275563.1|	114.4	6.4e-25	91	61.5	PREDICTED: flavanone 3-dioxygenase isoform 1 [Vitis vinifera]
estPama_needle_2906-700_5	gi|18403965|ref|NP_565826.1|	117.1	1.6e-25	102	52.9	ureidoglycolate hydrolase [Arabidopsis thaliana]	gi|224112953|ref|XP_002316344.1|	137.1	1.5e-31	112	58.9	predicted protein [Populus trichocarpa]	gi|115440863|ref|NP_001044711.1|	120.6	1.4e-26	96	59.4	Similar to expressed protein. (Os01t0833200-01) [Oryza sativa Japonica Group]	gi|225449156|ref|XP_002278214.1|	137.9	8.6e-32	124	54.8	PREDICTED: uncharacterized protein LOC100263359 [Vitis vinifera]
estPama_needle_2906-800_3	gi|18403965|ref|NP_565826.1|	37	0.04	21	76.2	ureidoglycolate hydrolase [Arabidopsis thaliana]							gi|115440863|ref|NP_001044711.1|	40.4	0.0036	23	73.9	Similar to expressed protein. (Os01t0833200-01) [Oryza sativa Japonica Group]	gi|225449156|ref|XP_002278214.1|	43.1	0.00056	21	90.5	PREDICTED: uncharacterized protein LOC100263359 [Vitis vinifera]
estPama_needle_2907-700_5	gi|186510039|ref|NP_001118622.1|	85.9	4.3e-16	90	48.9	RNA recognition motif-containing protein [Arabidopsis thaliana]							gi|115466456|ref|NP_001056827.1|	79.3	4e-14	98	42.9	Nucleotide-binding%2C alpha-beta plait domain containing protein. (Os06t0151200-01) [Oryza sativa Japonica Group]	gi|225443274|ref|XP_002273578.1|	77.4	1.5e-13	124	38.7	PREDICTED: cell wall integrity protein scw1-like [Vitis vinifera]
estPama_needle_2910-700_5	gi|18400732|ref|NP_566509.1|	50.1	9.5e-06	62	41.9	metallothionein 3 [Arabidopsis thaliana]							gi|115435122|ref|NP_001042319.1|	47.4	6.2e-05	55	49.1	Similar to Metallothionein-like protein type 3 (MT-3) (MWMT3). (Os01t0200700-01) [Oryza sativa Japonica Group]	gi|359493843|ref|XP_003634676.1|	47.4	6.2e-05	62	43.5	PREDICTED: metallothionein-like protein-like [Vitis vinifera]
estPama_needle_2913-700_5	gi|18395487|ref|NP_565294.1|	182.2	3.3e-45	120	75	minor histocompatibility antigen H13 [Arabidopsis thaliana]							gi|115443813|ref|NP_001045686.1|	183	1.9e-45	127	71.7	Peptidase A22B%2C signal peptide peptidase domain containing protein. (Os02t0117400-01) [Oryza sativa Japonica Group]	gi|225436624|ref|XP_002280005.1|	183.3	1.5e-45	122	74.6	PREDICTED: minor histocompatibility antigen H13 [Vitis vinifera]
estPama_needle_2913-800_3	gi|297814610|ref|XP_002875188.1|	85.1	3.1e-16	58	63.8	signal peptide peptidase family protein [Arabidopsis lyrata subsp. lyrata]							gi|115464097|ref|NP_001055648.1|	86.3	1.4e-16	55	67.3	Similar to signal peptide peptidase family protein. (Os05t0436400-01)%3BHypothetical gene. (Os05t0436400-02)%3BSimilar to signal peptide peptidase family protein. (Os05t0436400-03) [Oryza sativa Japonica Group]	gi|225436624|ref|XP_002280005.1|	89.7	1.2e-17	58	72.4	PREDICTED: minor histocompatibility antigen H13 [Vitis vinifera]
estPama_needle_2915-700_5							gi|224090986|ref|XP_002309134.1|	251.9	6.3e-66	227	57.3	light-harvesting complex II protein Lhcb4 [Populus trichocarpa]	gi|115472753|ref|NP_001059975.1|	250.4	1.8e-65	228	57.9	Similar to Chlorophyll a/b-binding protein CP29 precursor. (Os07t0558400-01) [Oryza sativa Japonica Group]	gi|225440674|ref|XP_002279834.1|	258.1	8.7e-68	233	57.9	PREDICTED: chlorophyll a-b binding protein CP29.2, chloroplastic [Vitis vinifera]
estPama_needle_2915-800_3	gi|297823921|ref|XP_002879843.1|	179.1	2.6e-44	117	74.4	LHCB4.3 [Arabidopsis lyrata subsp. lyrata]							gi|115472753|ref|NP_001059975.1|	180.6	9e-45	117	74.4	Similar to Chlorophyll a/b-binding protein CP29 precursor. (Os07t0558400-01) [Oryza sativa Japonica Group]	gi|225440674|ref|XP_002279834.1|	178.3	4.5e-44	117	72.6	PREDICTED: chlorophyll a-b binding protein CP29.2, chloroplastic [Vitis vinifera]
estPama_needle_2916-700_5	gi|297848218|ref|XP_002891990.1|	57	1.5e-07	118	35.6	expressed protein, partial [Arabidopsis lyrata subsp. lyrata]							gi|115474117|ref|NP_001060657.1|	46.6	0.00021	72	38.9	Heavy metal transport/detoxification protein domain containing protein. (Os07t0682000-01) [Oryza sativa Japonica Group]	gi|225460953|ref|XP_002278023.1|	33.5	0.92	50	36	PREDICTED: geranylgeranyl pyrophosphate synthase-related protein, chloroplastic [Vitis vinifera]
estPama_needle_2918-700_5
estPama_needle_2918-800_3
estPama_needle_2927-700_5
estPama_needle_2929-700_5							gi|224105401|ref|XP_002313798.1|	34.7	0.35	43	41.9	predicted protein, partial [Populus trichocarpa]
estPama_needle_2932-700_5													gi|115470349|ref|NP_001058773.1|	106.7	1.3e-22	96	49	Protein of unknown function DUF538 domain containing protein. (Os07t0119800-00) [Oryza sativa Japonica Group]
estPama_needle_2932-800_3													gi|115489102|ref|NP_001067038.1|	54.3	4.6e-07	50	46	Protein of unknown function DUF538 family protein. (Os12t0563600-03) [Oryza sativa Japonica Group]
estPama_needle_2935-700_5	gi|18398187|ref|NP_565390.1|	213	2.3e-54	142	71.1	actin depolymerizing factor 5 [Arabidopsis thaliana]													gi|225433128|ref|XP_002285175.1|	219.5	2.5e-56	142	70.4	PREDICTED: actin-depolymerizing factor [Vitis vinifera]
estPama_needle_2940-700_5													gi|115446895|ref|NP_001047227.1|	234.2	1.2e-60	197	59.9	Protein of unknown function DUF962 family protein. (Os02t0578800-01) [Oryza sativa Japonica Group]	gi|225457377|ref|XP_002284835.1|	268.1	7.8e-71	198	64.1	PREDICTED: uncharacterized endoplasmic reticulum membrane protein C16E8.02-like [Vitis vinifera]
estPama_needle_2940-800_3	gi|18394646|ref|NP_564061.1|	63.2	2.2e-09	82	43.9	uncharacterized protein [Arabidopsis thaliana]							gi|115446895|ref|NP_001047227.1|	51.6	6.5e-06	72	38.9	Protein of unknown function DUF962 family protein. (Os02t0578800-01) [Oryza sativa Japonica Group]	gi|225457377|ref|XP_002284835.1|	61.6	6.3e-09	79	41.8	PREDICTED: uncharacterized endoplasmic reticulum membrane protein C16E8.02-like [Vitis vinifera]
estPama_needle_2941-700_5	gi|15226024|ref|NP_179095.1|	40.4	0.009	62	40.3	arabinogalactan protein 9 [Arabidopsis thaliana]							gi|115439951|ref|NP_001044255.1|	37.4	0.076	70	34.3	Protein kinase-like domain containing protein. (Os01t0750600-01) [Oryza sativa Japonica Group]
estPama_needle_2942-700_5	gi|15232110|ref|NP_186788.1|	149.4	2e-35	110	68.2	V-type proton ATPase subunit G1 [Arabidopsis thaliana]							gi|115460332|ref|NP_001053766.1|	147.1	1e-34	110	67.3	Similar to Vacuolar ATP synthase subunit G 1 (EC 3.6.3.14) (V-ATPase G subunit 1) (Vacuolar proton pump G subunit 1). (Os04t0601700-01)%3BSimilar to Vacuolar ATP synthase subunit G 1 (EC 3.6.3.14) (V-ATPase G subunit 1) (Vacuolar proton pump G subunit 1). (Os04t0601700-02) [Oryza sativa Japonica Group]	gi|225439976|ref|XP_002281146.1|	147.9	5.9e-35	110	67.3	PREDICTED: V-type proton ATPase subunit G [Vitis vinifera]
estPama_needle_2942-800_3	gi|15232110|ref|NP_186788.1|	145.6	2.9e-34	108	67.6	V-type proton ATPase subunit G1 [Arabidopsis thaliana]							gi|115460332|ref|NP_001053766.1|	141	7.1e-33	108	66.7	Similar to Vacuolar ATP synthase subunit G 1 (EC 3.6.3.14) (V-ATPase G subunit 1) (Vacuolar proton pump G subunit 1). (Os04t0601700-01)%3BSimilar to Vacuolar ATP synthase subunit G 1 (EC 3.6.3.14) (V-ATPase G subunit 1) (Vacuolar proton pump G subunit 1). (Os04t0601700-02) [Oryza sativa Japonica Group]	gi|225439976|ref|XP_002281146.1|	141	7.1e-33	108	65.7	PREDICTED: V-type proton ATPase subunit G [Vitis vinifera]
estPama_needle_2944-700_5	gi|18405465|ref|NP_565938.1|	115.5	7.8e-25	237	31.6	OB-fold nucleic acid binding domain-containing protein [Arabidopsis thaliana]	gi|224144994|ref|XP_002325488.1|	132.1	8.1e-30	216	36.6	predicted protein [Populus trichocarpa]	gi|115440741|ref|NP_001044650.1|	114	2.3e-24	240	30.8	Nucleic acid-binding%2C OB-fold-like domain containing protein. (Os01t0821800-01)%3BSimilar to methionyl-tRNA synthetase. (Os01t0821800-02)%3BNucleic acid-binding%2C OB-fold-like domain containing protein. (Os01t0821800-03) [Oryza sativa Japonica Group]	gi|359486328|ref|XP_002275301.2|	122.1	8.4e-27	230	31.3	PREDICTED: uncharacterized tRNA-binding protein C30C2.04-like [Vitis vinifera]
estPama_needle_2944-800_3	gi|15233035|ref|NP_189497.1|	35.4	0.19	40	40	BCS1 AAA-type ATPase [Arabidopsis thaliana]
estPama_needle_2953-700_5	gi|15225331|ref|NP_179616.1|	140.6	1.4e-32	152	54.6	photosystem I reaction center subunit IV B [Arabidopsis thaliana]							gi|297607127|ref|NP_001059501.2|	134	1.3e-30	99	69.7	Photosystem I reaction center subunit IV%2C chloroplast precursor (PSI- E) (Photosystem I 10.8 kDa polypeptide). (Os07t0435300-01), partial [Oryza sativa Japonica Group]	gi|225437898|ref|XP_002266424.1|	152.5	3.6e-36	149	55	PREDICTED: photosystem I reaction center subunit IV A, chloroplastic-like [Vitis vinifera]
estPama_needle_2953-800_3	gi|15225331|ref|NP_179616.1|	136	2.5e-31	116	62.9	photosystem I reaction center subunit IV B [Arabidopsis thaliana]							gi|297607127|ref|NP_001059501.2|	136	2.5e-31	99	70.7	Photosystem I reaction center subunit IV%2C chloroplast precursor (PSI- E) (Photosystem I 10.8 kDa polypeptide). (Os07t0435300-01), partial [Oryza sativa Japonica Group]	gi|225437898|ref|XP_002266424.1|	147.9	6.3e-35	100	72	PREDICTED: photosystem I reaction center subunit IV A, chloroplastic-like [Vitis vinifera]
estPama_needle_2955-700_5	gi|15238748|ref|NP_197316.1|	75.5	2.9e-13	79	49.4	Methyltransferase-related protein [Arabidopsis thaliana]	gi|224125870|ref|XP_002319695.1|	75.5	2.9e-13	82	46.3	predicted protein [Populus trichocarpa]							gi|225441615|ref|XP_002276860.1|	83.6	1.1e-15	90	50	PREDICTED: uncharacterized protein LOC100255598 [Vitis vinifera]
estPama_needle_2955-800_3	gi|15238748|ref|NP_197316.1|	52.4	2.1e-06	62	46.8	Methyltransferase-related protein [Arabidopsis thaliana]													gi|225441615|ref|XP_002276860.1|	57.4	6.6e-08	73	43.8	PREDICTED: uncharacterized protein LOC100255598 [Vitis vinifera]
estPama_needle_2961-700_5	gi|15220055|ref|NP_173165.1|	145.2	3.8e-34	104	69.2	translation initiation factor IF-2 [Arabidopsis thaliana]							gi|115465593|ref|NP_001056396.1|	145.2	3.8e-34	105	66.7	Similar to Translation initiation factor IF-2. (Os05t0575300-01)%3BSimilar to Translation initiation factor IF-2%2C chloroplast precursor (PvIF2cp). (Os05t0575300-02), partial [Oryza sativa Japonica Group]	gi|359494477|ref|XP_003634785.1|	118.2	5e-26	77	68.8	PREDICTED: LOW QUALITY PROTEIN: translation initiation factor IF-2, chloroplastic-like [Vitis vinifera]
estPama_needle_2961-800_3	gi|15220055|ref|NP_173165.1|	67.4	5.4e-11	53	60.4	translation initiation factor IF-2 [Arabidopsis thaliana]	gi|224117542|ref|XP_002317604.1|	72.8	1.3e-12	53	62.3	predicted protein, partial [Populus trichocarpa]	gi|115465593|ref|NP_001056396.1|	69.7	1.1e-11	54	59.3	Similar to Translation initiation factor IF-2. (Os05t0575300-01)%3BSimilar to Translation initiation factor IF-2%2C chloroplast precursor (PvIF2cp). (Os05t0575300-02), partial [Oryza sativa Japonica Group]	gi|359494477|ref|XP_003634785.1|	39.7	0.012	26	53.8	PREDICTED: LOW QUALITY PROTEIN: translation initiation factor IF-2, chloroplastic-like [Vitis vinifera]
estPama_needle_2964-700_5	gi|18400732|ref|NP_566509.1|	64.7	3.9e-10	66	45.5	metallothionein 3 [Arabidopsis thaliana]							gi|115435122|ref|NP_001042319.1|	66.2	1.3e-10	63	49.2	Similar to Metallothionein-like protein type 3 (MT-3) (MWMT3). (Os01t0200700-01) [Oryza sativa Japonica Group]	gi|359493843|ref|XP_003634676.1|	70.1	9.2e-12	62	51.6	PREDICTED: metallothionein-like protein-like [Vitis vinifera]
estPama_needle_2965-700_5	gi|145360381|ref|NP_180285.4|	170.2	1.1e-41	104	79.8	structural maintenance of chromosome 3 (chondroitin sulfate proteoglycan 6) [Arabidopsis thaliana]	gi|224102947|ref|XP_002312865.1|	171	6.2e-42	104	82.7	condensin complex components subunit [Populus trichocarpa]							gi|225464350|ref|XP_002273318.1|	178.7	3e-44	104	85.6	PREDICTED: structural maintenance of chromosomes protein 3-like [Vitis vinifera]	gi|168065224|ref|XP_001784554.1|	187.2	8.4e-47	102	91.2	condensin complex component SMC3 [Physcomitrella patens subsp. patens]
estPama_needle_2965-800_3	gi|145329965|ref|NP_001077968.1|	214.9	4.5e-55	124	83.9	structural maintenance of chromosome 3 (chondroitin sulfate proteoglycan 6) [Arabidopsis thaliana]	gi|224102947|ref|XP_002312865.1|	224.6	5.6e-58	124	90.3	condensin complex components subunit [Populus trichocarpa]	gi|115444047|ref|NP_001045803.1|	94.4	4.4e-19	62	77.4	Similar to SMC3 protein. (Os02t0133300-01) [Oryza sativa Japonica Group]	gi|225464350|ref|XP_002273318.1|	230.7	7.9e-60	124	92.7	PREDICTED: structural maintenance of chromosomes protein 3-like [Vitis vinifera]	gi|168065224|ref|XP_001784554.1|	240.4	9.9e-63	124	96	condensin complex component SMC3 [Physcomitrella patens subsp. patens]
estPama_needle_2967-700_5	gi|79328724|ref|NP_001031942.1|	231.5	6.3e-60	145	80	Uridylate kinase [Arabidopsis thaliana]							gi|115473457|ref|NP_001060327.1|	233.8	1.3e-60	146	80.1	UMP/CMP kinase a (EC 2.7.1.48). (Os07t0624700-01) [Oryza sativa Japonica Group]	gi|359489116|ref|XP_003633878.1|	229.6	2.4e-59	166	69.9	PREDICTED: uridylate kinase isoform 2 [Vitis vinifera]
estPama_needle_2967-800_3	gi|30690246|ref|NP_850868.1|	148.7	3.7e-35	112	67.9	Uridylate kinase [Arabidopsis thaliana]							gi|115449031|ref|NP_001048295.1|	147.9	6.3e-35	104	69.2	Similar to UMP/CMP kinase a (EC 2.7.1.48). (Os02t0778400-01) [Oryza sativa Japonica Group]	gi|359489119|ref|XP_003633879.1|	147.5	8.3e-35	103	71.8	PREDICTED: uridylate kinase isoform 3 [Vitis vinifera]
estPama_needle_2968-700_5	gi|297810813|ref|XP_002873290.1|	184.5	9.5e-46	138	63.8	hypothetical protein ARALYDRAFT_487522 [Arabidopsis lyrata subsp. lyrata]							gi|115446707|ref|NP_001047133.1|	189.1	3.8e-47	138	65.9	Similar to proline-rich family protein. (Os02t0556800-01) [Oryza sativa Japonica Group]	gi|225464025|ref|XP_002266585.1|	185.3	5.6e-46	142	62	PREDICTED: uncharacterized protein LOC100259089 [Vitis vinifera]
estPama_needle_2969-800_3	gi|30683885|ref|NP_193431.2|	39.3	0.017	53	35.8	arabinogalactan family protein [Arabidopsis thaliana]
estPama_needle_2970-700_5													gi|115469720|ref|NP_001058459.1|	110.9	1.1e-23	83	62.7	Similar to Xyloglucan endo-transglucosylase/hydrolase 1. (Os06t0697000-01)%3BSimilar to Xyloglucan endo-transglucosylase/hydrolase 1. (Os06t0697000-02) [Oryza sativa Japonica Group]	gi|359485091|ref|XP_003633213.1|	114	1.4e-24	92	58.7	PREDICTED: probable xyloglucan endotransglucosylase/hydrolase protein 23-like [Vitis vinifera]
estPama_needle_2970-800_3													gi|115460374|ref|NP_001053787.1|	50.8	2.6e-06	26	73.1	Similar to Xyloglucan endotransglucosylase/hydrolase protein 24 precursor (EC 2.4.1.207) (At-XTH24) (XTH-24) (Meristem protein 5) (MERI-5 protein) (MERI5 protein) (Endo-xyloglucan transferase) (Xyloglucan endo-1%2C4-beta-D-glucanase). (Os04t0604300-01) [Oryza sativa Japonica Group]	gi|225463319|ref|XP_002267838.1|	139.8	1.3e-32	93	71	PREDICTED: brassinosteroid-regulated protein BRU1 [Vitis vinifera]
estPama_needle_2972-700_5	gi|30685319|ref|NP_188574.2|	165.2	6.2e-40	149	54.4	late embryogenesis abundant protein-like protein [Arabidopsis thaliana]							gi|115458258|ref|NP_001052729.1|	149.1	4.6e-35	133	51.1	Root cap family protein. (Os04t0410400-01) [Oryza sativa Japonica Group]
estPama_needle_2972-800_3	gi|15239629|ref|NP_200248.1|	90.9	1e-17	109	41.3	late embryogenesis abundant protein-like protein [Arabidopsis thaliana]
estPama_needle_2973-700_5	gi|15224944|ref|NP_181407.1|	331.6	5.4e-90	188	80.9	peptidyl-prolyl isomerase H (cyclophilin H) [Arabidopsis thaliana]							gi|115456145|ref|NP_001051673.1|	340.1	1.5e-92	188	80.9	Similar to Peptidyl prolyl isomerase H. (Os03t0811600-01) [Oryza sativa Japonica Group]	gi|225465809|ref|XP_002262773.1|	365.9	2.6e-100	189	88.4	PREDICTED: peptidyl-prolyl cis-trans isomerase H [Vitis vinifera]
estPama_needle_2973-800_3	gi|15224944|ref|NP_181407.1|	87.4	4.1e-17	47	85.1	peptidyl-prolyl isomerase H (cyclophilin H) [Arabidopsis thaliana]							gi|115456145|ref|NP_001051673.1|	87	5.3e-17	47	80.9	Similar to Peptidyl prolyl isomerase H. (Os03t0811600-01) [Oryza sativa Japonica Group]	gi|225465809|ref|XP_002262773.1|	93.2	7.4e-19	47	91.5	PREDICTED: peptidyl-prolyl cis-trans isomerase H [Vitis vinifera]
estPama_needle_2978-700_5
estPama_needle_2979-700_5	gi|297813639|ref|XP_002874703.1|	193.7	1.8e-48	169	58	ATGPX6 [Arabidopsis lyrata subsp. lyrata]	gi|224071850|ref|XP_002303583.1|	197.6	1.2e-49	130	72.3	glutathione peroxidase, partial [Populus trichocarpa]							gi|225426405|ref|XP_002272936.1|	197.6	1.2e-49	129	71.3	PREDICTED: probable glutathione peroxidase 8 [Vitis vinifera]
estPama_needle_2980-700_5	gi|15236002|ref|NP_193452.1|	272.7	2.7e-72	177	69.5	farnesyl diphosphate synthase 2 [Arabidopsis thaliana]													gi|225462001|ref|XP_002272641.1|	287.3	1.1e-76	175	74.3	PREDICTED: farnesyl pyrophosphate synthase 1 [Vitis vinifera]
estPama_needle_2980-800_3	gi|15236002|ref|NP_193452.1|	270.8	1e-71	177	68.9	farnesyl diphosphate synthase 2 [Arabidopsis thaliana]													gi|225462001|ref|XP_002272641.1|	285.4	4e-76	175	73.7	PREDICTED: farnesyl pyrophosphate synthase 1 [Vitis vinifera]
estPama_needle_2983-800_3	gi|15230543|ref|NP_190074.1|	360.5	1.1e-98	204	77	pheophorbide a oxygenase [Arabidopsis thaliana]							gi|115450715|ref|NP_001048958.1|	357.8	7e-98	204	77.9	Similar to Lethal leaf-spot 1 (Fragment). (Os03t0146400-01)%3BSimilar to Lethal leaf-spot 1 (Fragment). (Os03t0146400-02) [Oryza sativa Japonica Group]	gi|225436442|ref|XP_002274210.1|	370.9	8e-102	204	80.9	PREDICTED: pheophorbide a oxygenase, chloroplastic [Vitis vinifera]
estPama_needle_2985-700_5	gi|15233115|ref|NP_191049.1|	79.3	1.7e-14	65	58.5	light-harvesting complex I chlorophyll a/b binding protein 1 [Arabidopsis thaliana]	gi|224109746|ref|XP_002315298.1|	80.1	9.8e-15	65	58.5	light-harvesting complex I protein Lhca1 [Populus trichocarpa]	gi|115467828|ref|NP_001057513.1|	80.1	9.8e-15	65	61.5	Similar to Light-harvesting complex I (Fragment). (Os06t0320500-01) [Oryza sativa Japonica Group]	gi|225449078|ref|XP_002275552.1|	82.4	2e-15	65	63.1	PREDICTED: chlorophyll a-b binding protein 6A, chloroplastic isoform 1 [Vitis vinifera]
estPama_needle_2987-700_5	gi|15217447|ref|NP_177894.1|	162.2	2.4e-39	86	89.5	ubiquitin-fold modifier 1 [Arabidopsis thaliana]							gi|115442397|ref|NP_001045478.1|	160.2	9.2e-39	85	91.8	Ubiquitin-like%2C Ufm1 domain containing protein. (Os01t0962400-01) [Oryza sativa Japonica Group]	gi|225459477|ref|XP_002285835.1|	163.7	8.3e-40	85	92.9	PREDICTED: ubiquitin-fold modifier 1 [Vitis vinifera]
estPama_needle_2987-800_3	gi|15217447|ref|NP_177894.1|	117.9	3.8e-26	63	88.9	ubiquitin-fold modifier 1 [Arabidopsis thaliana]							gi|115442397|ref|NP_001045478.1|	118.2	2.9e-26	63	90.5	Ubiquitin-like%2C Ufm1 domain containing protein. (Os01t0962400-01) [Oryza sativa Japonica Group]	gi|225459477|ref|XP_002285835.1|	117.5	4.9e-26	61	93.4	PREDICTED: ubiquitin-fold modifier 1 [Vitis vinifera]
estPama_needle_2990-700_5	gi|297832446|ref|XP_002884105.1|	177.9	6e-44	119	69.7	PIN1AT [Arabidopsis lyrata subsp. lyrata]							gi|115461134|ref|NP_001054167.1|	106.7	1.7e-22	72	72.2	Similar to Peptidyl-prolyl cis-trans isomerase 1 (EC 5.2.1.8) (Rotamase Pin1) (PPIase Pin1) (PIN1At). (Os04t0663800-01), partial [Oryza sativa Japonica Group]	gi|225431173|ref|XP_002269631.1|	176	2.3e-43	115	68.7	PREDICTED: peptidyl-prolyl cis-trans isomerase Pin1 [Vitis vinifera]
estPama_needle_2990-800_3	gi|297832446|ref|XP_002884105.1|	145.6	2.7e-34	95	71.6	PIN1AT [Arabidopsis lyrata subsp. lyrata]							gi|115461134|ref|NP_001054167.1|	106.3	1.8e-22	72	72.2	Similar to Peptidyl-prolyl cis-trans isomerase 1 (EC 5.2.1.8) (Rotamase Pin1) (PPIase Pin1) (PIN1At). (Os04t0663800-01), partial [Oryza sativa Japonica Group]	gi|225431173|ref|XP_002269631.1|	147.5	7.2e-35	94	70.2	PREDICTED: peptidyl-prolyl cis-trans isomerase Pin1 [Vitis vinifera]
estPama_needle_2993-700_5	gi|18418064|ref|NP_567901.1|	239.6	2.4e-62	155	72.9	hemoglobin 3 [Arabidopsis thaliana]	gi|224092358|ref|XP_002309574.1|	252.3	3.6e-66	153	76.5	predicted protein [Populus trichocarpa]	gi|115468746|ref|NP_001057972.1|	221.9	5.2e-57	155	67.1	Similar to Hemoglobin Hb2. (Os06t0591600-01) [Oryza sativa Japonica Group]	gi|225430075|ref|XP_002284484.1|	254.6	7.2e-67	155	75.5	PREDICTED: group 2 truncated hemoglobin yjbI [Vitis vinifera]
estPama_needle_2994-700_5	gi|297849624|ref|XP_002892693.1|	282.7	3.7e-75	256	58.6	Cu/Zn-superoxide dismutase copper chaperone precursor [Arabidopsis lyrata subsp. lyrata]							gi|115460026|ref|NP_001053613.1|	265.4	6.1e-70	214	62.6	Superoxide dismutase%2C copper/zinc binding domain containing protein. (Os04t0573200-01)%3BSimilar to OSIGBa0147H17.7 protein. (Os04t0573200-02)%3BSuperoxide dismutase%2C copper/zinc binding domain containing protein. (Os04t0573200-03)%3BHypothetical gene. (Os04t0573200-04)%3BHypothetical gene. (Os04t0573200-05) [Oryza sativa Japonica Group]	gi|225426700|ref|XP_002281850.1|	282.7	3.7e-75	217	66.8	PREDICTED: copper chaperone for superoxide dismutase-like [Vitis vinifera]
estPama_needle_2994-800_3	gi|297849624|ref|XP_002892693.1|	219.9	1.7e-56	153	70.6	Cu/Zn-superoxide dismutase copper chaperone precursor [Arabidopsis lyrata subsp. lyrata]							gi|115460026|ref|NP_001053613.1|	209.1	3.1e-53	147	70.1	Superoxide dismutase%2C copper/zinc binding domain containing protein. (Os04t0573200-01)%3BSimilar to OSIGBa0147H17.7 protein. (Os04t0573200-02)%3BSuperoxide dismutase%2C copper/zinc binding domain containing protein. (Os04t0573200-03)%3BHypothetical gene. (Os04t0573200-04)%3BHypothetical gene. (Os04t0573200-05) [Oryza sativa Japonica Group]	gi|225426700|ref|XP_002281850.1|	229.9	1.7e-59	152	75	PREDICTED: copper chaperone for superoxide dismutase-like [Vitis vinifera]
estPama_needle_2997-700_5																			gi|225436986|ref|XP_002277211.1|	224.9	4e-58	114	95.6	PREDICTED: small nuclear ribonucleoprotein Sm D1-like isoform 1 [Vitis vinifera]
estPama_needle_3001-700_5	gi|79350149|ref|NP_173703.2|	88.6	6.8e-17	140	36.4	disease resistance-responsive, dirigent domain-containing protein [Arabidopsis thaliana]													gi|225447057|ref|XP_002270663.1|	100.5	1.7e-20	152	40.1	PREDICTED: disease resistance response protein 206-like [Vitis vinifera]
estPama_needle_3005-700_5	gi|145336919|ref|NP_176310.3|	229.6	2.3e-59	143	79	LisH and RanBPM domain-containing protein [Arabidopsis thaliana]							gi|115451767|ref|NP_001049484.1|	224.2	9.8e-58	141	75.2	Similar to Pg4. (Os03t0235100-01)%3BSimilar to Pg4. (Os03t0235100-02) [Oryza sativa Japonica Group]	gi|359494870|ref|XP_002264581.2|	170.6	1.3e-41	100	84	PREDICTED: UPF0559 protein-like [Vitis vinifera]
estPama_needle_3005-800_3	gi|145326082|ref|NP_001077750.1|	158.7	3.1e-38	96	81.2	LisH and RanBPM domain-containing protein [Arabidopsis thaliana]													gi|359494870|ref|XP_002264581.2|	162.2	2.8e-39	99	81.8	PREDICTED: UPF0559 protein-like [Vitis vinifera]
estPama_needle_3006-700_5
estPama_needle_3007-700_5	gi|15229845|ref|NP_187143.1|	227.3	9.5e-59	134	85.8	40S ribosomal protein S24-1 [Arabidopsis thaliana]							gi|115439653|ref|NP_001044106.1|	228	5.6e-59	138	83.3	Similar to 40S ribosomal protein S19-like. (Os01t0723200-01) [Oryza sativa Japonica Group]	gi|225451247|ref|XP_002276521.1|	229.6	1.9e-59	134	85.1	PREDICTED: 40S ribosomal protein S24-2 isoform 1 [Vitis vinifera]
estPama_needle_3008-700_5	gi|297818306|ref|XP_002877036.1|	99.8	2.3e-20	109	52.3	plant UBX domain-containing protein 1 [Arabidopsis lyrata subsp. lyrata]							gi|115459062|ref|NP_001053131.1|	73.9	1.3e-12	96	42.7	UBX domain containing protein. (Os04t0485200-01) [Oryza sativa Japonica Group]	gi|225452198|ref|XP_002266652.1|	92	4.8e-18	96	45.8	PREDICTED: tether containing UBX domain for GLUT4-like [Vitis vinifera]
estPama_needle_3008-800_3	gi|297818306|ref|XP_002877036.1|	142.5	2.5e-33	109	60.6	plant UBX domain-containing protein 1 [Arabidopsis lyrata subsp. lyrata]							gi|115459062|ref|NP_001053131.1|	125.2	4.1e-28	108	55.6	UBX domain containing protein. (Os04t0485200-01) [Oryza sativa Japonica Group]	gi|225452198|ref|XP_002266652.1|	135.2	4e-31	98	62.2	PREDICTED: tether containing UBX domain for GLUT4-like [Vitis vinifera]
estPama_needle_3014-700_5	gi|297812495|ref|XP_002874131.1|	116.7	1.3e-25	90	63.3	FTRA1 [Arabidopsis lyrata subsp. lyrata]							gi|115459556|ref|NP_001053378.1|	111.7	4.3e-24	96	51	Similar to Ferredoxin-thioredoxin reductase%2C variable chain (FTR-V) (Ferredoxin- thioredoxin reductase subunit A) (FTR-A). (Os04t0528800-01)%3BSimilar to OSIGBa0115K01-H0319F09.23 protein. (Os04t0528800-02) [Oryza sativa Japonica Group]	gi|225463817|ref|XP_002271306.1|	115.9	2.3e-25	110	51.8	PREDICTED: ferredoxin-thioredoxin reductase, variable chain, chloroplastic [Vitis vinifera]
estPama_needle_3014-800_3	gi|297812495|ref|XP_002874131.1|	116.7	1.3e-25	90	63.3	FTRA1 [Arabidopsis lyrata subsp. lyrata]							gi|115459556|ref|NP_001053378.1|	111.7	4.3e-24	96	51	Similar to Ferredoxin-thioredoxin reductase%2C variable chain (FTR-V) (Ferredoxin- thioredoxin reductase subunit A) (FTR-A). (Os04t0528800-01)%3BSimilar to OSIGBa0115K01-H0319F09.23 protein. (Os04t0528800-02) [Oryza sativa Japonica Group]	gi|225463817|ref|XP_002271306.1|	115.9	2.3e-25	110	51.8	PREDICTED: ferredoxin-thioredoxin reductase, variable chain, chloroplastic [Vitis vinifera]
estPama_needle_3015-700_5
estPama_needle_3015-800_3																			gi|225462777|ref|XP_002264019.1|	253.4	1.9e-66	204	62.7	PREDICTED: chalcone synthase 2 [Vitis vinifera]
estPama_needle_3027-800_3							gi|224066983|ref|XP_002302311.1|	88.2	3.1e-17	61	75.4	histone H3 [Populus trichocarpa]							gi|225431185|ref|XP_002270349.1|	88.2	3.1e-17	61	75.4	PREDICTED: histone H3.3-like [Vitis vinifera]
estPama_needle_3031-700_5
estPama_needle_3035-700_5	gi|15233144|ref|NP_191714.1|	77.8	7.6e-14	104	40.4	RING-H2 finger protein ATL68 [Arabidopsis thaliana]													gi|225464029|ref|XP_002266804.1|	58.9	3.7e-08	96	39.6	PREDICTED: putative RING-H2 finger protein ATL69-like [Vitis vinifera]
estPama_needle_3035-800_3	gi|297824677|ref|XP_002880221.1|	95.1	2.9e-19	60	68.3	zinc finger family protein [Arabidopsis lyrata subsp. lyrata]
estPama_needle_3036-700_5	gi|15222616|ref|NP_176592.1|	189.1	3.7e-47	175	54.3	reticulon-like protein B3 [Arabidopsis thaliana]							gi|115439795|ref|NP_001044177.1|	189.9	2.2e-47	179	53.6	Reticulon family protein. (Os01t0736900-01)%3BSimilar to seed maturation protein. (Os01t0736900-02) [Oryza sativa Japonica Group]	gi|359489676|ref|XP_003633964.1|	212.6	3.2e-54	174	59.2	PREDICTED: reticulon-like protein B1 isoform 2 [Vitis vinifera]
estPama_needle_3037-700_5	gi|15218553|ref|NP_172520.1|	191.4	7.9e-48	134	69.4	Iron-sulfur assembly protein IscA [Arabidopsis thaliana]							gi|115466390|ref|NP_001056794.1|	189.5	3e-47	147	63.9	FeS cluster insertion domain containing protein. (Os06t0146400-01) [Oryza sativa Japonica Group]	gi|225438531|ref|XP_002279428.1|	179.1	4e-44	123	68.3	PREDICTED: iron-sulfur assembly protein IscA, chloroplastic-like [Vitis vinifera]
estPama_needle_3037-800_3	gi|15218553|ref|NP_172520.1|	123.2	1e-27	72	79.2	Iron-sulfur assembly protein IscA [Arabidopsis thaliana]							gi|115466390|ref|NP_001056794.1|	117.5	5.6e-26	71	73.2	FeS cluster insertion domain containing protein. (Os06t0146400-01) [Oryza sativa Japonica Group]	gi|225438531|ref|XP_002279428.1|	119.8	1.1e-26	72	76.4	PREDICTED: iron-sulfur assembly protein IscA, chloroplastic-like [Vitis vinifera]
estPama_needle_3038-700_5	gi|15231455|ref|NP_190240.1|	107.5	6.7e-23	73	68.5	mitochondrial import inner membrane translocase subunit Tim9 [Arabidopsis thaliana]							gi|115489194|ref|NP_001067084.1|	117.1	8.5e-26	73	71.2	Similar to Mitochondrial import inner membrane translocase subunit Tim9. (Os12t0571200-01) [Oryza sativa Japonica Group]	gi|225434949|ref|XP_002283877.1|	119.8	1.3e-26	73	75.3	PREDICTED: mitochondrial import inner membrane translocase subunit Tim9 [Vitis vinifera]
estPama_needle_3038-800_3	gi|15231455|ref|NP_190240.1|	36.6	0.053	23	65.2	mitochondrial import inner membrane translocase subunit Tim9 [Arabidopsis thaliana]	gi|224118052|ref|XP_002317720.1|	39.3	0.0081	23	69.6	predicted protein [Populus trichocarpa]	gi|115489194|ref|NP_001067084.1|	38.9	0.011	23	73.9	Similar to Mitochondrial import inner membrane translocase subunit Tim9. (Os12t0571200-01) [Oryza sativa Japonica Group]	gi|225434949|ref|XP_002283877.1|	40	0.0048	23	73.9	PREDICTED: mitochondrial import inner membrane translocase subunit Tim9 [Vitis vinifera]
estPama_needle_3040-700_5	gi|42573477|ref|NP_974835.1|	299.3	3.6e-80	233	61.8	esterase/lipase domain-containing protein [Arabidopsis thaliana]	gi|224089044|ref|XP_002308612.1|	329.3	3.2e-89	235	67.7	predicted protein [Populus trichocarpa]	gi|115466590|ref|NP_001056894.1|	306.2	2.9e-82	232	64.7	Esterase/lipase/thioesterase domain containing protein. (Os06t0163200-01), partial [Oryza sativa Japonica Group]	gi|225429993|ref|XP_002284059.1|	345.1	5.7e-94	237	71.3	PREDICTED: uncharacterized protein LOC100259497 [Vitis vinifera]
estPama_needle_3040-800_3	gi|42573477|ref|NP_974835.1|	55.5	2.5e-07	55	52.7	esterase/lipase domain-containing protein [Arabidopsis thaliana]	gi|224089044|ref|XP_002308612.1|	73.2	1.2e-12	52	61.5	predicted protein [Populus trichocarpa]	gi|115466590|ref|NP_001056894.1|	65.1	3.1e-10	50	58	Esterase/lipase/thioesterase domain containing protein. (Os06t0163200-01), partial [Oryza sativa Japonica Group]	gi|225429993|ref|XP_002284059.1|	65.1	3.1e-10	52	59.6	PREDICTED: uncharacterized protein LOC100259497 [Vitis vinifera]
estPama_needle_3049-_5	gi|15218810|ref|NP_174202.1|	45.4	0.00012	33	60.6	50S ribosomal protein L34 [Arabidopsis thaliana]							gi|297597804|ref|NP_001044556.2|	38.5	0.015	32	53.1	50S ribosomal protein L34. (Os01t0805000-01), partial [Oryza sativa Japonica Group]	gi|225443829|ref|XP_002274637.1|	45.1	0.00016	33	63.6	PREDICTED: 50S ribosomal protein L34, chloroplastic-like [Vitis vinifera]
estPama_needle_BSC1-1005-700_5	gi|15221593|ref|NP_176470.1|	45.4	0.00019	37	56.8	putative calcium-binding protein CML14 [Arabidopsis thaliana]							gi|115435978|ref|NP_001042747.1|	54.3	4.6e-07	41	63.4	Similar to Calmodulin 1 (Fragment). (Os01t0279300-01) [Oryza sativa Japonica Group]	gi|359479172|ref|XP_003632229.1|	54.3	4.6e-07	41	63.4	PREDICTED: calmodulin-related protein isoform 3 [Vitis vinifera]
estPama_needle_BSC1-1006-700_5	gi|297827323|ref|XP_002881544.1|	347.1	1.3e-94	218	74.3	far-red elongated hypocotyl 1 [Arabidopsis lyrata subsp. lyrata]							gi|115454587|ref|NP_001050894.1|	335.9	3e-91	218	71.6	Vacuolar import and degradation protein Vid24 domain containing protein. (Os03t0679000-01) [Oryza sativa Japonica Group]	gi|359481756|ref|XP_002271005.2|	353.6	1.4e-96	215	74.9	PREDICTED: uncharacterized protein C17orf39 homolog [Vitis vinifera]
estPama_needle_BSC1-1006-800_3	gi|297827323|ref|XP_002881544.1|	293.9	1.1e-78	176	74.4	far-red elongated hypocotyl 1 [Arabidopsis lyrata subsp. lyrata]							gi|115454587|ref|NP_001050894.1|	282.3	3.2e-75	176	73.3	Vacuolar import and degradation protein Vid24 domain containing protein. (Os03t0679000-01) [Oryza sativa Japonica Group]	gi|359481756|ref|XP_002271005.2|	290	1.6e-77	176	73.9	PREDICTED: uncharacterized protein C17orf39 homolog [Vitis vinifera]
estPama_needle_BSC1-1010-700_5	gi|297809143|ref|XP_002872455.1|	51.2	9.7e-06	76	35.5	hypothetical protein ARALYDRAFT_489817 [Arabidopsis lyrata subsp. lyrata]													gi|225460496|ref|XP_002274963.1|	52.4	4.4e-06	125	30.4	PREDICTED: ATP synthase delta chain, chloroplastic [Vitis vinifera]
estPama_needle_BSC1-1010-800_3	gi|15233985|ref|NP_192703.1|	96.7	1.3e-19	75	66.7	F-type H+-transporting ATPase subunit delta [Arabidopsis thaliana]							gi|115448701|ref|NP_001048130.1|	88.2	4.5e-17	88	54.5	Similar to ATP synthase. (Os02t0750100-00) [Oryza sativa Japonica Group]	gi|225460496|ref|XP_002274963.1|	108.2	4.2e-23	75	70.7	PREDICTED: ATP synthase delta chain, chloroplastic [Vitis vinifera]
estPama_needle_BSC1-1011-700_5	gi|18418396|ref|NP_567958.1|	51.2	3.1e-06	40	60	stress enhanced protein 1 [Arabidopsis thaliana]	gi|224105605|ref|XP_002313869.1|	51.2	3.1e-06	45	53.3	stress-enhanced protein 1 [Populus trichocarpa]
estPama_needle_BSC1-1011-800_3	gi|18418396|ref|NP_567958.1|	68.2	5.8e-11	77	50.6	stress enhanced protein 1 [Arabidopsis thaliana]	gi|224105605|ref|XP_002313869.1|	69.7	2e-11	85	45.9	stress-enhanced protein 1 [Populus trichocarpa]
estPama_needle_BSC1-1012-700_5	gi|297834878|ref|XP_002885321.1|	45.1	0.00019	37	56.8	hypothetical protein ARALYDRAFT_479483, partial [Arabidopsis lyrata subsp. lyrata]	gi|224127588|ref|XP_002329315.1|	55.8	1.1e-07	37	67.6	predicted protein [Populus trichocarpa]	gi|115476428|ref|NP_001061810.1|	45.4	0.00014	34	67.6	Os08g0416800 [Oryza sativa Japonica Group]	gi|225429205|ref|XP_002276348.1|	49.7	7.6e-06	37	59.5	PREDICTED: uncharacterized protein LOC100258330 [Vitis vinifera]
estPama_needle_BSC1-1012-800_3							gi|224127588|ref|XP_002329315.1|	32.3	0.76	22	63.6	predicted protein [Populus trichocarpa]
estPama_needle_BSC1-1015-700_5	gi|186503144|ref|NP_180180.3|	47.4	9.8e-05	45	44.4	uncharacterized protein [Arabidopsis thaliana]	gi|224141639|ref|XP_002324174.1|	51.2	6.8e-06	38	57.9	predicted protein [Populus trichocarpa]	gi|115468592|ref|NP_001057895.1|	47.8	7.5e-05	45	51.1	Os06g0566500 [Oryza sativa Japonica Group]	gi|225429544|ref|XP_002279406.1|	50.1	1.5e-05	35	60	PREDICTED: uncharacterized protein LOC100249297 [Vitis vinifera]
estPama_needle_BSC1-1017-700_5	gi|18413298|ref|NP_567352.1|	45.1	0.00015	31	64.5	Molybdopterin synthase sulfur carrier subunit [Arabidopsis thaliana]							gi|115446729|ref|NP_001047144.1|	44.7	0.0002	31	64.5	ThiamineS domain containing protein. (Os02t0558300-01) [Oryza sativa Japonica Group]	gi|225460055|ref|XP_002274036.1|	49.3	8.1e-06	31	74.2	PREDICTED: molybdopterin synthase sulfur carrier subunit [Vitis vinifera]
estPama_needle_BSC1-1021-700_5													gi|115459644|ref|NP_001053422.1|	200.7	1.3e-50	186	53.2	Similar to Beta-fructofuranosidase 1 precursor (EC 3.2.1.26) (Sucrose 1) (Invertase 1). (Os04t0535600-01)%3BSimilar to H0502G05.3 protein. (Os04t0535600-02) [Oryza sativa Japonica Group]	gi|225466093|ref|XP_002265534.1|	205.3	5.2e-52	175	57.7	PREDICTED: beta-fructofuranosidase, soluble isoenzyme I-like [Vitis vinifera]
estPama_needle_BSC1-1021-800_3	gi|297844084|ref|XP_002889923.1|	73.2	2e-12	64	54.7	beta-fructosidase [Arabidopsis lyrata subsp. lyrata]													gi|225466093|ref|XP_002265534.1|	73.6	1.5e-12	101	39.6	PREDICTED: beta-fructofuranosidase, soluble isoenzyme I-like [Vitis vinifera]
estPama_needle_BSC1-1024-700_5	gi|18396707|ref|NP_566217.1|	34.3	0.73	42	40.5	H/ACA ribonucleoprotein complex subunit 1 [Arabidopsis thaliana]
estPama_needle_BSC1-1024-800_3	gi|297808867|ref|XP_002872317.1|	34.7	0.49	62	33.9	hypothetical protein ARALYDRAFT_489655, partial [Arabidopsis lyrata subsp. lyrata]
estPama_needle_BSC1-1027-700_5	gi|15239667|ref|NP_199677.1|	95.5	2.8e-19	86	54.7	B-cell receptor-associated protein 31-like protein [Arabidopsis thaliana]							gi|297725563|ref|NP_001175145.1|	94.4	6.2e-19	86	54.7	B-cell receptor-associated 31-like domain containing protein. (Os07t0291200-01) [Oryza sativa Japonica Group]
estPama_needle_BSC1-1029-700_5	gi|15242060|ref|NP_200530.1|	46.6	5.8e-05	32	53.1	putative clathrin assembly protein [Arabidopsis thaliana]							gi|297725151|ref|NP_001174939.1|	49.3	8.9e-06	33	63.6	Similar to clathrin assembly protein. (Os06t0661400-01) [Oryza sativa Japonica Group]	gi|359484228|ref|XP_002285448.2|	51.6	1.8e-06	33	69.7	PREDICTED: putative clathrin assembly protein At5g35200 isoform 1 [Vitis vinifera]
estPama_needle_BSC1-1030-700_5													gi|115464311|ref|NP_001055755.1|	219.2	2.2e-56	112	86.6	Similar to Ubiquitin carrier protein. (Os05t0460200-01) [Oryza sativa Japonica Group]	gi|359478976|ref|XP_003632200.1|	217.2	8.5e-56	112	83.9	PREDICTED: ubiquitin-conjugating enzyme E2 7 isoform 2 [Vitis vinifera]
estPama_needle_BSC1-1038-700_5	gi|15223016|ref|NP_172258.1|	230.7	9e-60	149	83.9	histone H2B [Arabidopsis thaliana]	gi|224065198|ref|XP_002301712.1|	229.2	2.6e-59	149	82.6	histone 2 [Populus trichocarpa]							gi|225435052|ref|XP_002284344.1|	231.5	5.3e-60	148	84.5	PREDICTED: probable histone H2B.1-like [Vitis vinifera]
estPama_needle_BSC1-1038-800_3	gi|15231304|ref|NP_190184.1|	196.1	2e-49	117	89.7	histone H2B [Arabidopsis thaliana]													gi|225435032|ref|XP_002284277.1|	194.5	5.9e-49	117	88	PREDICTED: probable histone H2B.1 isoform 1 [Vitis vinifera]
estPama_needle_BSC1-1039-700_5	gi|297824257|ref|XP_002880011.1|	68.6	2.6e-11	51	64.7	ribose-phosphate pyrophosphokinase 4 [Arabidopsis lyrata subsp. lyrata]							gi|115439657|ref|NP_001044108.1|	392.5	2.9e-108	226	82.3	Ribose-phosphate pyrophosphokinase 3 (EC 2.7.6.1) (Phosphoribosyl pyrophosphate synthetase 3). (Os01t0723600-01) [Oryza sativa Japonica Group]	gi|359495902|ref|XP_002272590.2|	377.5	9.5e-104	225	80.4	PREDICTED: ribose-phosphate pyrophosphokinase 3, mitochondrial [Vitis vinifera]
estPama_needle_BSC1-1043-700_5	gi|18397632|ref|NP_566288.1|	82.8	2.2e-15	67	67.2	DNA-binding enhancer-like protein [Arabidopsis thaliana]	gi|224111990|ref|XP_002316045.1|	91.7	4.8e-18	58	81	predicted protein [Populus trichocarpa]	gi|115456399|ref|NP_001051800.1|	84.3	7.6e-16	69	66.7	Similar to huntingtin interacting protein K. (Os03t0832300-01) [Oryza sativa Japonica Group]	gi|225431968|ref|XP_002278475.1|	95.5	3.3e-19	66	75.8	PREDICTED: huntingtin-interacting protein K [Vitis vinifera]
estPama_needle_BSC1-1044-700_5	gi|297788385|ref|XP_002862306.1|	168.3	4.9e-41	125	58.4	hydroxyproline-rich glycoprotein family protein [Arabidopsis lyrata subsp. lyrata]							gi|115474139|ref|NP_001060668.1|	167.9	6.4e-41	125	58.4	Ricin B-related lectin domain containing protein. (Os07t0684000-01) [Oryza sativa Japonica Group]
estPama_needle_BSC1-1045-700_5	gi|15242248|ref|NP_197636.1|	50.8	2.3e-06	26	84.6	60S ribosomal protein L10a-3 [Arabidopsis thaliana]							gi|115445821|ref|NP_001046690.1|	55.1	1.2e-07	26	92.3	Similar to Ribosomal protein L1. (Os02t0321900-01)%3BSimilar to 60S ribosomal protein L10a-1. (Os02t0321900-02) [Oryza sativa Japonica Group]	gi|359479518|ref|XP_002274218.2|	54.7	1.6e-07	26	92.3	PREDICTED: 60S ribosomal protein L10a-1-like [Vitis vinifera]
estPama_needle_BSC1-1045-800_3	gi|15242248|ref|NP_197636.1|	59.7	1.1e-08	52	59.6	60S ribosomal protein L10a-3 [Arabidopsis thaliana]							gi|115445821|ref|NP_001046690.1|	85.5	2e-16	43	90.7	Similar to Ribosomal protein L1. (Os02t0321900-01)%3BSimilar to 60S ribosomal protein L10a-1. (Os02t0321900-02) [Oryza sativa Japonica Group]	gi|359479518|ref|XP_002274218.2|	66.2	1.2e-10	52	65.4	PREDICTED: 60S ribosomal protein L10a-1-like [Vitis vinifera]
estPama_needle_BSC1-1047-700_5													gi|115470353|ref|NP_001058775.1|	40	0.0056	33	48.5	Protein of unknown function DUF538 family protein. (Os07t0120100-01) [Oryza sativa Japonica Group]
estPama_needle_BSC1-1048-700_5	gi|297791669|ref|XP_002863719.1|	44.3	0.00085	93	34.4	predicted protein [Arabidopsis lyrata subsp. lyrata]	gi|224121242|ref|XP_002318534.1|	40.8	0.0094	59	35.6	tir-nbs-lrr resistance protein [Populus trichocarpa]
estPama_needle_BSC1-1053-700_5	gi|297811497|ref|XP_002873632.1|	436.8	1.6e-121	269	75.1	EXGT-A4 [Arabidopsis lyrata subsp. lyrata]													gi|225425332|ref|XP_002274520.1|	453	2.1e-126	262	80.2	PREDICTED: probable xyloglucan endotransglucosylase/hydrolase protein B [Vitis vinifera]
estPama_needle_BSC1-1053-800_3	gi|297811497|ref|XP_002873632.1|	97.8	4e-20	57	70.2	EXGT-A4 [Arabidopsis lyrata subsp. lyrata]													gi|225425332|ref|XP_002274520.1|	98.6	2.3e-20	57	68.4	PREDICTED: probable xyloglucan endotransglucosylase/hydrolase protein B [Vitis vinifera]
estPama_needle_BSC1-1054-700_5	gi|15234790|ref|NP_192718.1|	284.6	5.6e-76	152	90.8	40S ribosomal protein S18 [Arabidopsis thaliana]													gi|225432662|ref|XP_002282412.1|	286.2	1.9e-76	152	91.4	PREDICTED: 40S ribosomal protein S18-like [Vitis vinifera]
estPama_needle_BSC1-1054-800_3	gi|18399100|ref|NP_564434.1|	207.6	8.1e-53	115	87	40S ribosomal protein S18 [Arabidopsis thaliana]													gi|225432662|ref|XP_002282412.1|	209.1	2.8e-53	115	87.8	PREDICTED: 40S ribosomal protein S18-like [Vitis vinifera]
estPama_needle_BSC1-1058-700_5	gi|334184277|ref|NP_001189543.1|	92.8	1.4e-18	66	66.7	uncharacterized protein [Arabidopsis thaliana]	gi|224133942|ref|XP_002327717.1|	96.7	9.6e-20	66	68.2	predicted protein [Populus trichocarpa]	gi|115456928|ref|NP_001052064.1|	100.1	8.7e-21	66	72.7	Similar to H0716A07.6 protein. (Os04t0119300-00) [Oryza sativa Japonica Group]	gi|225431362|ref|XP_002278598.1|	90.1	9e-18	66	66.7	PREDICTED: UPF0548 protein At2g17695 [Vitis vinifera]
estPama_needle_BSC1-1060-700_5	gi|42568189|ref|NP_568559.2|	115.9	1.7e-25	74	74.3	exosome complex component CSL4 [Arabidopsis thaliana]							gi|115449601|ref|NP_001048506.1|	120.6	6.8e-27	74	78.4	S1%2C RNA binding domain containing protein. (Os02t0815800-01) [Oryza sativa Japonica Group]	gi|225430615|ref|XP_002266663.1|	121.7	3.1e-27	74	78.4	PREDICTED: exosome complex component CSL4 [Vitis vinifera]
estPama_needle_BSC1-1060-800_3	gi|297805862|ref|XP_002870815.1|	47.8	2.1e-05	25	92	hypothetical protein ARALYDRAFT_494089 [Arabidopsis lyrata subsp. lyrata]							gi|115449601|ref|NP_001048506.1|	45.1	0.00014	24	87.5	S1%2C RNA binding domain containing protein. (Os02t0815800-01) [Oryza sativa Japonica Group]	gi|225430615|ref|XP_002266663.1|	45.8	8.1e-05	23	95.7	PREDICTED: exosome complex component CSL4 [Vitis vinifera]
estPama_needle_BSC1-1062-700_5	gi|15242143|ref|NP_200556.1|	70.1	2.6e-11	142	31	AAA-type ATPase family protein [Arabidopsis thaliana]							gi|115479423|ref|NP_001063305.1|	80.1	2.5e-14	156	34	ATPase%2C AAA+ type%2C core domain containing protein. (Os09t0445700-00) [Oryza sativa Japonica Group]	gi|225450283|ref|XP_002267624.1|	105.1	7.2e-22	137	39.4	PREDICTED: ATPase family gene 2 protein-like [Vitis vinifera]
estPama_needle_BSC1-1064-700_5	gi|18417441|ref|NP_567831.1|	238.8	5.6e-62	236	54.7	thioredoxin-like 2-2 [Arabidopsis thaliana]							gi|297604030|ref|NP_001054880.2|	250.4	1.9e-65	197	61.9	Similar to Thioredoxin-like 6. (Os05t0200100-01)%3BSimilar to Thioredoxin-like 6. (Os05t0200100-02), partial [Oryza sativa Japonica Group]	gi|225444940|ref|XP_002282326.1|	252.7	3.8e-66	152	73.7	PREDICTED: thioredoxin-like 2, chloroplastic [Vitis vinifera]
estPama_needle_BSC1-1064-800_3	gi|297799026|ref|XP_002867397.1|	64.7	4e-10	57	57.9	thioredoxin family protein [Arabidopsis lyrata subsp. lyrata]							gi|297604030|ref|NP_001054880.2|	81.6	3.2e-15	63	60.3	Similar to Thioredoxin-like 6. (Os05t0200100-01)%3BSimilar to Thioredoxin-like 6. (Os05t0200100-02), partial [Oryza sativa Japonica Group]	gi|225444940|ref|XP_002282326.1|	77.8	4.6e-14	50	68	PREDICTED: thioredoxin-like 2, chloroplastic [Vitis vinifera]
estPama_needle_BSC1-1066-700_5	gi|297801426|ref|XP_002868597.1|	87	1.9e-16	166	31.9	zinc finger family protein [Arabidopsis lyrata subsp. lyrata]							gi|115447931|ref|NP_001047745.1|	82.8	3.6e-15	174	33.9	Zinc finger%2C RING/FYVE/PHD-type domain containing protein. (Os02t0681200-01) [Oryza sativa Japonica Group]
estPama_needle_BSC1-1066-800_3	gi|42570685|ref|NP_973416.1|	38.5	0.011	20	60	RING/U-box domain-containing protein [Arabidopsis thaliana]													gi|225447484|ref|XP_002264718.1|	37.7	0.018	20	60	PREDICTED: E3 ubiquitin-protein ligase RHA1B [Vitis vinifera]
estPama_needle_BSC1-1068-700_5	gi|18411611|ref|NP_565158.1|	42.7	0.00073	29	69	EamA-like transporter [Arabidopsis thaliana]							gi|115474371|ref|NP_001060782.1|	44.3	0.00025	29	72.4	Protein of unknown function DUF6%2C transmembrane domain containing protein. (Os08t0104900-01)%3BProtein of unknown function DUF6%2C transmembrane domain containing protein. (Os08t0104900-02) [Oryza sativa Japonica Group]	gi|225459546|ref|XP_002285851.1|	44.3	0.00025	29	72.4	PREDICTED: UDP-galactose transporter 1 isoform 2 [Vitis vinifera]
estPama_needle_BSC1-1070-700_5	gi|30684177|ref|NP_193511.2|	169.1	2.8e-41	116	69	cell cycle checkpoint protein [Arabidopsis thaliana]	gi|224138984|ref|XP_002326739.1|	179.1	2.7e-44	117	74.4	predicted protein [Populus trichocarpa]	gi|115466208|ref|NP_001056703.1|	172.6	2.5e-42	116	69.8	Repair protein Rad1/Rec1 domain containing protein. (Os06t0132600-01)%3BSimilar to rad1-like protein. (Os06t0132600-02) [Oryza sativa Japonica Group]	gi|225427149|ref|XP_002277302.1|	183	1.9e-45	117	75.2	PREDICTED: cell cycle checkpoint protein RAD1-like [Vitis vinifera]
estPama_needle_BSC1-1071-700_5	gi|79607906|ref|NP_974434.2|	102.1	2.3e-21	66	72.7	Zim17-type zinc finger protein [Arabidopsis thaliana]	gi|224100765|ref|XP_002312005.1|	40	0.022	66	34.8	predicted protein [Populus trichocarpa]	gi|115449725|ref|NP_001048537.1|	102.4	1.8e-21	64	68.8	Zinc finger%2C Zim17-type family protein. (Os02t0819700-01)%3BZinc finger%2C Zim17-type family protein. (Os02t0819700-02) [Oryza sativa Japonica Group]	gi|225449004|ref|XP_002271854.1|	107.5	5.6e-23	65	75.4	PREDICTED: uncharacterized protein C24H6.02c [Vitis vinifera]
estPama_needle_BSC1-1071-800_3	gi|79607906|ref|NP_974434.2|	122.9	3.1e-27	124	46.8	Zim17-type zinc finger protein [Arabidopsis thaliana]							gi|115449725|ref|NP_001048537.1|	128.6	5.6e-29	83	67.5	Zinc finger%2C Zim17-type family protein. (Os02t0819700-01)%3BZinc finger%2C Zim17-type family protein. (Os02t0819700-02) [Oryza sativa Japonica Group]	gi|225449004|ref|XP_002271854.1|	144.1	1.3e-33	111	63.1	PREDICTED: uncharacterized protein C24H6.02c [Vitis vinifera]
estPama_needle_BSC1-1074-800_3							gi|224112905|ref|XP_002316326.1|	56.6	4.6e-08	28	92.9	histone H4 [Populus trichocarpa]
estPama_needle_BSC1-1075-700_5													gi|115470411|ref|NP_001058804.1|	224.2	9.4e-58	164	71.3	Similar to Eukaryotic translation initiation factor 3 subunit 8 (eIF3 p110) (eIF3c). (Os07t0124500-01) [Oryza sativa Japonica Group]	gi|225441573|ref|XP_002281426.1|	245	5.2e-64	162	79.6	PREDICTED: eukaryotic translation initiation factor 3 subunit C-like [Vitis vinifera]
estPama_needle_BSC1-1075-800_3													gi|115470411|ref|NP_001058804.1|	137.1	1.2e-31	126	61.9	Similar to Eukaryotic translation initiation factor 3 subunit 8 (eIF3 p110) (eIF3c). (Os07t0124500-01) [Oryza sativa Japonica Group]	gi|225441573|ref|XP_002281426.1|	148.3	5e-35	127	61.4	PREDICTED: eukaryotic translation initiation factor 3 subunit C-like [Vitis vinifera]
estPama_needle_BSC1-1076-700_5
estPama_needle_BSC1-1078-700_5
estPama_needle_BSC1-1079-800_3
estPama_needle_BSC1-1080-700_5	gi|145334327|ref|NP_001078545.1|	201.1	8.8e-51	158	67.1	nuclear factor Y, subunit B12 [Arabidopsis thaliana]													gi|225455814|ref|XP_002272187.1|	208.8	4.2e-53	152	71.1	PREDICTED: protein Dr1 homolog [Vitis vinifera]
estPama_needle_BSC1-1084-700_5	gi|297847750|ref|XP_002891756.1|	114.8	4.7e-25	93	60.2	17.6 kDa class I small heat shock protein [Arabidopsis lyrata subsp. lyrata]							gi|115452125|ref|NP_001049663.1|	52	1.7e-06	41	68.3	Os03g0267100 [Oryza sativa Japonica Group]
estPama_needle_BSC1-1084-800_3	gi|15238509|ref|NP_200780.1|	42.7	0.00078	27	74.1	heat shock protein 18.2 [Arabidopsis thaliana]							gi|115434390|ref|NP_001041953.1|	43.1	0.0006	27	74.1	Similar to Cytosolic class I small heat-shock protein HSP17.5. (Os01t0136000-00) [Oryza sativa Japonica Group]	gi|225449304|ref|XP_002281394.1|	42.7	0.00078	27	74.1	PREDICTED: 18.2 kDa class I heat shock protein [Vitis vinifera]
estPama_needle_BSC1-1085-700_5	gi|15226605|ref|NP_179760.1|	136.3	2.1e-31	82	75.6	glycine-rich RNA-binding protein 7 [Arabidopsis thaliana]							gi|115454539|ref|NP_001050870.1|	139.8	1.9e-32	82	79.3	Similar to Glycine-rich RNA-binding%2C abscisic acid-inducible protein. (Os03t0670700-01)%3BSimilar to Glycine-rich protein. (Os03t0670700-02)%3BSimilar to Glycine rich RNA binding protein. (Os03t0670700-03)%3BSimilar to Glycine-rich protein. (Os03t0670700-04) [Oryza sativa Japonica Group]	gi|359475330|ref|XP_003631658.1|	137.9	7.2e-32	82	76.8	PREDICTED: glycine-rich RNA-binding protein GRP1A-like [Vitis vinifera]
estPama_needle_BSC1-1087-700_5													gi|297597608|ref|NP_001044230.2|	50.4	4.5e-06	31	67.7	Similar to Mannan endo-1%2C4-beta-mannosidase 2. (Os01t0746700-00) [Oryza sativa Japonica Group]	gi|225446370|ref|XP_002273772.1|	54.3	3.1e-07	32	65.6	PREDICTED: mannan endo-1,4-beta-mannosidase 2-like [Vitis vinifera]
estPama_needle_BSC1-1089-700_5	gi|297800954|ref|XP_002868361.1|	68.9	3e-11	58	63.8	predicted protein [Arabidopsis lyrata subsp. lyrata]	gi|224085557|ref|XP_002307619.1|	45.1	0.00028	33	60.6	histone 2 [Populus trichocarpa]	gi|115450897|ref|NP_001049049.1|	35.8	0.17	34	58.8	Similar to Histone H2A. (Os03t0162200-01) [Oryza sativa Japonica Group]	gi|225442801|ref|XP_002285266.1|	48.5	2.5e-05	33	72.7	PREDICTED: probable histone H2A variant 3 [Vitis vinifera]
estPama_needle_BSC1-1089-800_3	gi|297800954|ref|XP_002868361.1|	41.6	0.002	31	71	predicted protein [Arabidopsis lyrata subsp. lyrata]	gi|224143081|ref|XP_002324843.1|	113.2	8.4e-25	57	98.2	histone 2 [Populus trichocarpa]	gi|115455263|ref|NP_001051232.1|	113.2	8.4e-25	57	98.2	Similar to H2A protein. (Os03t0743400-01) [Oryza sativa Japonica Group]	gi|225430153|ref|XP_002284738.1|	114.8	2.9e-25	57	100	PREDICTED: probable histone H2A variant 3 [Vitis vinifera]
estPama_needle_BSC1-1094-700_5	gi|297819690|ref|XP_002877728.1|	44.3	0.00069	70	38.6	hypothetical protein ARALYDRAFT_485369 [Arabidopsis lyrata subsp. lyrata]
estPama_needle_BSC1-1094-800_3	gi|18409018|ref|NP_566929.1|	38.5	0.04	81	30.9	phosphatidylinositol-3,4,5-trisphosphate 3-phosphatase [Arabidopsis thaliana]	gi|224096708|ref|XP_002310706.1|	45.1	0.00043	90	34.4	predicted protein [Populus trichocarpa]	gi|115488294|ref|NP_001066634.1|	39.3	0.024	80	35	Tensin phosphatase%2C C2 domain domain containing protein. (Os12t0407500-01)%3BSimilar to PTEN-like protein. (Os12t0407500-02) [Oryza sativa Japonica Group]	gi|225438815|ref|XP_002278436.1|	37	0.12	27	70.4	PREDICTED: putative tyrosine-protein phosphatase TPTE-like [Vitis vinifera]
estPama_needle_BSC1-1097-700_5	gi|15218869|ref|NP_176768.1|	172.2	2.6e-42	95	88.4	isocitrate dehydrogenase [Arabidopsis thaliana]							gi|115465563|ref|NP_001056381.1|	173.3	1.2e-42	95	88.4	Similar to Isocitrate dehydrogenase (Fragment). (Os05t0573200-00) [Oryza sativa Japonica Group]	gi|225466253|ref|XP_002270617.1|	173.7	9e-43	95	88.4	PREDICTED: isocitrate dehydrogenase [NADP] [Vitis vinifera]
estPama_needle_BSC1-1106-700_5	gi|18422862|ref|NP_568689.1|	246.1	2.6e-64	160	72.5	dioxygenase-like protein [Arabidopsis thaliana]	gi|224059666|ref|XP_002299960.1|	256.5	1.9e-67	160	75	predicted protein [Populus trichocarpa]	gi|115448307|ref|NP_001047933.1|	266.5	1.9e-70	159	78.6	Similar to X7 (Fragment). (Os02t0717500-01) [Oryza sativa Japonica Group]	gi|225450201|ref|XP_002264792.1|	261.9	4.6e-69	160	76.2	PREDICTED: uncharacterized protein LOC100240969 [Vitis vinifera]
estPama_needle_BSC1-1106-800_3	gi|18422862|ref|NP_568689.1|	62.8	1.5e-09	48	62.5	dioxygenase-like protein [Arabidopsis thaliana]	gi|224059666|ref|XP_002299960.1|	70.9	5.6e-12	48	66.7	predicted protein [Populus trichocarpa]	gi|115448307|ref|NP_001047933.1|	70.5	7.3e-12	47	68.1	Similar to X7 (Fragment). (Os02t0717500-01) [Oryza sativa Japonica Group]	gi|225450201|ref|XP_002264792.1|	73.2	1.1e-12	48	68.8	PREDICTED: uncharacterized protein LOC100240969 [Vitis vinifera]
estPama_needle_BSC1-1107-700_5							gi|224079391|ref|XP_002305848.1|	110.5	2e-23	195	36.9	predicted protein [Populus trichocarpa]	gi|297611947|ref|NP_001068026.2|	84.3	1.5e-15	179	31.3	Non-protein coding transcript. (Os11t0536000-01) [Oryza sativa Japonica Group]	gi|225424154|ref|XP_002284010.1|	110.2	2.6e-23	190	39.5	PREDICTED: uncharacterized protein LOC100262828 [Vitis vinifera]
estPama_needle_BSC1-1110-700_5	gi|22329501|ref|NP_172669.2|	340.1	2.1e-92	263	62	fumarylacetoacetase [Arabidopsis thaliana]	gi|224086373|ref|XP_002307870.1|	349	4.4e-95	264	63.3	predicted protein [Populus trichocarpa]	gi|115444831|ref|NP_001046195.1|	329.7	2.8e-89	275	59.6	Similar to Fumarylacetoacetase (Fragment). (Os02t0196800-01)%3BSimilar to Fumarylacetoacetase. (Os02t0196800-02) [Oryza sativa Japonica Group]	gi|359495556|ref|XP_003635021.1|	348.2	7.5e-95	264	64	PREDICTED: fumarylacetoacetase-like [Vitis vinifera]
estPama_needle_BSC1-1112-800_3
estPama_needle_BSC1-1116-800_3							gi|224140131|ref|XP_002323438.1|	53.9	1.1e-06	74	41.9	predicted protein [Populus trichocarpa]	gi|115461783|ref|NP_001054491.1|	36.6	0.19	45	37.8	Os05g0120300 [Oryza sativa Japonica Group]	gi|225439823|ref|XP_002277319.1|	54.3	8.7e-07	83	39.8	PREDICTED: uncharacterized protein LOC100243200 [Vitis vinifera]
estPama_needle_BSC1-1118-700_5																			gi|225457620|ref|XP_002274272.1|	60.5	9.2e-09	79	36.7	PREDICTED: uncharacterized protein LOC100244433 [Vitis vinifera]
estPama_needle_BSC1-1118-800_3	gi|30699168|ref|NP_565130.3|	75.5	1.7e-13	48	60.4	uncharacterized protein [Arabidopsis thaliana]	gi|224083350|ref|XP_002306992.1|	77	5.9e-14	48	64.6	predicted protein [Populus trichocarpa]	gi|115450050|ref|NP_001048626.1|	65.1	2.3e-10	48	56.2	Similar to chloroplast channel forming outer membrane protein. (Os02t0832200-01) [Oryza sativa Japonica Group]	gi|225457620|ref|XP_002274272.1|	83.2	8.2e-16	48	70.8	PREDICTED: uncharacterized protein LOC100244433 [Vitis vinifera]
estPama_needle_BSC1-1120-700_5	gi|18409953|ref|NP_565029.1|	59.3	2.1e-08	83	36.1	Proteinase inhibitor, propeptide [Arabidopsis thaliana]							gi|115464069|ref|NP_001055634.1|	72	3.1e-12	66	51.5	Similar to Pi starvation-induced protein (Fragment). (Os05t0432700-01) [Oryza sativa Japonica Group]	gi|225460544|ref|XP_002277352.1|	65.1	3.8e-10	85	41.2	PREDICTED: subtilisin-like protease isoform 1 [Vitis vinifera]
estPama_needle_BSC1-1122-700_5	gi|18379174|ref|NP_563694.1|	57.8	6.1e-08	58	50	ABC transporter I family member 19 [Arabidopsis thaliana]	gi|224066231|ref|XP_002302037.1|	60.5	9.4e-09	42	64.3	ABC transporter family protein [Populus trichocarpa]	gi|115449449|ref|NP_001048469.1|	75.1	3.7e-13	57	64.9	Similar to NBD-like protein. (Os02t0810300-01) [Oryza sativa Japonica Group]	gi|225438087|ref|XP_002276857.1|	71.6	4.1e-12	50	68	PREDICTED: ABC transporter I family member 19 [Vitis vinifera]
estPama_needle_BSC1-1122-800_3
estPama_needle_BSC1-1123-700_5	gi|297792693|ref|XP_002864231.1|	39.7	0.0093	44	47.7	AGP22/ATAGP22 [Arabidopsis lyrata subsp. lyrata]							gi|115438957|ref|NP_001043758.1|	42.4	0.0014	37	54.1	Protein of unknown function DUF1070 family protein. (Os01t0657000-01) [Oryza sativa Japonica Group]	gi|225462683|ref|XP_002265607.1|	45.1	0.00022	40	57.5	PREDICTED: arabinogalactan peptide 20 [Vitis vinifera]
estPama_needle_BSC1-1123-800_3													gi|115445433|ref|NP_001046496.1|	72.8	2.5e-12	64	59.4	Protein of unknown function DUF1070 family protein. (Os02t0264800-01) [Oryza sativa Japonica Group]	gi|225454450|ref|XP_002280494.1|	70.1	1.6e-11	62	59.7	PREDICTED: arabinogalactan peptide 20 [Vitis vinifera]
estPama_needle_BSC1-113-700_5	gi|22327397|ref|NP_198461.2|	167.5	1.6e-40	176	52.3	cofactor assembly, complex C (B6F) [Arabidopsis thaliana]							gi|115442441|ref|NP_001045500.1|	151.4	1.2e-35	103	67	Protein of unknown function YGGT family protein. (Os01t0966200-01) [Oryza sativa Japonica Group]
estPama_needle_BSC1-1131-700_5	gi|15219366|ref|NP_173126.1|	49.3	6.8e-06	26	88.5	V-ATPase-related protein [Arabidopsis thaliana]	gi|224133962|ref|XP_002327722.1|	68.6	3.1e-11	39	87.2	predicted protein [Populus trichocarpa]
estPama_needle_BSC1-1132-700_5	gi|15226014|ref|NP_179090.1|	40.4	0.004	33	51.5	Regulator of Vps4 activity in the MVB pathway protein [Arabidopsis thaliana]							gi|297725205|ref|NP_001174966.1|	33.1	0.64	20	60	Domain of unknown function DUF292%2C eukaryotic domain containing protein. (Os06t0687000-00) [Oryza sativa Japonica Group]	gi|225444993|ref|XP_002279892.1|	47	4.3e-05	32	59.4	PREDICTED: uncharacterized protein LOC100256064 [Vitis vinifera]
estPama_needle_BSC1-1137-700_5	gi|30685030|ref|NP_568303.2|	190.7	1.4e-47	153	59.5	carbonic anhydrase 2 [Arabidopsis thaliana]													gi|359473182|ref|XP_003631257.1|	194.5	9.9e-49	152	59.2	PREDICTED: carbonic anhydrase, chloroplastic-like isoform 1 [Vitis vinifera]
estPama_needle_BSC1-1142-700_5	gi|15230311|ref|NP_191307.1|	260	1.8e-68	186	59.7	zinc finger AN1 and C2H2 domain-containing stress-associated protein 13 [Arabidopsis thaliana]													gi|225441795|ref|XP_002283838.1|	268.5	5.1e-71	176	62.5	PREDICTED: zinc finger AN1 and C2H2 domain-containing stress-associated protein 16-like isoform 1 [Vitis vinifera]
estPama_needle_BSC1-1145-700_5	gi|18400781|ref|NP_566516.1|	38.1	0.05	36	55.6	uncharacterized protein [Arabidopsis thaliana]	gi|224117230|ref|XP_002317514.1|	36.2	0.19	35	54.3	predicted protein [Populus trichocarpa]	gi|115471963|ref|NP_001059580.1|	115.2	3.2e-25	79	65.8	Protein of unknown function DUF1218 family protein. (Os07t0462200-01) [Oryza sativa Japonica Group]	gi|225461377|ref|XP_002284734.1|	37	0.11	36	58.3	PREDICTED: uncharacterized protein LOC100260721 isoform 2 [Vitis vinifera]
estPama_needle_BSC1-1145-800_3													gi|115471963|ref|NP_001059580.1|	57.4	5.8e-08	48	56.2	Protein of unknown function DUF1218 family protein. (Os07t0462200-01) [Oryza sativa Japonica Group]
estPama_needle_BSC1-114_5	gi|18396458|ref|NP_566194.1|	85.5	4.2e-16	120	41.7	uncharacterized protein [Arabidopsis thaliana]	gi|224128858|ref|XP_002328984.1|	96.7	1.8e-19	129	42.6	predicted protein [Populus trichocarpa]	gi|115460280|ref|NP_001053740.1|	72.4	3.7e-12	104	41.3	Similar to OSJNba0093F12.14 protein. (Os04t0598000-01) [Oryza sativa Japonica Group]	gi|225454856|ref|XP_002274959.1|	97.1	1.4e-19	136	44.9	PREDICTED: uncharacterized protein LOC100247770 isoform 1 [Vitis vinifera]
estPama_needle_BSC1-118-700_5	gi|15231313|ref|NP_190189.1|	222.2	3.8e-57	147	84.4	histone H2B [Arabidopsis thaliana]	gi|224109876|ref|XP_002315340.1|	226.9	1.5e-58	142	85.2	histone H2 [Populus trichocarpa]
estPama_needle_BSC1-1180-700_5							gi|224079557|ref|XP_002305889.1|	100.1	1.9e-20	136	43.4	predicted protein [Populus trichocarpa]	gi|297597295|ref|NP_001043739.2|	96.7	2.1e-19	136	44.9	Os01g0652700 [Oryza sativa Japonica Group]	gi|225443814|ref|XP_002273711.1|	97.8	9.3e-20	136	42.6	PREDICTED: uncharacterized protein LOC100261780 [Vitis vinifera]
estPama_needle_BSC1-1184-700_5	gi|15218164|ref|NP_173542.1|	172.9	1.8e-42	97	85.6	U6 snRNA-associated Sm-like protein [Arabidopsis thaliana]							gi|115441259|ref|NP_001044909.1|	175.3	3.7e-43	96	88.5	Similar to Sm-like protein. (Os01t0866700-01) [Oryza sativa Japonica Group]	gi|359493111|ref|XP_002266320.2|	179.1	2.6e-44	97	89.7	PREDICTED: U6 snRNA-associated Sm-like protein LSm3-like isoform 1 [Vitis vinifera]
estPama_needle_BSC1-1184-800_3	gi|15218164|ref|NP_173542.1|	42	0.001	24	75	U6 snRNA-associated Sm-like protein [Arabidopsis thaliana]							gi|115441259|ref|NP_001044909.1|	41.6	0.0013	24	75	Similar to Sm-like protein. (Os01t0866700-01) [Oryza sativa Japonica Group]	gi|359493111|ref|XP_002266320.2|	40.8	0.0022	24	70.8	PREDICTED: U6 snRNA-associated Sm-like protein LSm3-like isoform 1 [Vitis vinifera]
estPama_needle_BSC1-1185-700_5	gi|18397153|ref|NP_566249.1|	174.9	8.7e-43	156	50.6	E3 ubiquitin-protein ligase ATL6 [Arabidopsis thaliana]							gi|115476968|ref|NP_001062080.1|	170.6	1.6e-41	190	46.3	Zinc finger%2C RING/FYVE/PHD-type domain containing protein. (Os08t0484200-01) [Oryza sativa Japonica Group]	gi|225451024|ref|XP_002284899.1|	172.9	3.3e-42	148	54.1	PREDICTED: E3 ubiquitin-protein ligase ATL6 isoform 1 [Vitis vinifera]
estPama_needle_BSC1-1188-800_3																			gi|225461832|ref|XP_002285646.1|	108.2	3.5e-23	60	85	PREDICTED: chlorophyll a-b binding protein 40, chloroplastic [Vitis vinifera]
estPama_needle_BSC1-1189-700_5	gi|18403546|ref|NP_565786.1|	40	0.0059	25	68	light-harvesting complex II chlorophyll a/b binding protein 1 [Arabidopsis thaliana]	gi|224114357|ref|XP_002316737.1|	40	0.0059	25	68	light-harvesting complex II protein Lhcb1 [Populus trichocarpa]
estPama_needle_BSC1-1192-700_5	gi|15222229|ref|NP_177675.1|	96.7	8.6e-20	60	75	UDP-glycosyltransferase-like protein [Arabidopsis thaliana]							gi|115435790|ref|NP_001042653.1|	99.4	1.3e-20	60	81.7	Glycosyl transferase%2C group 1 domain containing protein. (Os01t0262600-01) [Oryza sativa Japonica Group]	gi|225458171|ref|XP_002281084.1|	99.8	1e-20	60	76.7	PREDICTED: uncharacterized protein LOC100257473 [Vitis vinifera]
estPama_needle_BSC1-1194-700_5	gi|18409922|ref|NP_565026.1|	427.2	1.3e-118	283	76.3	protein SEC6 [Arabidopsis thaliana]													gi|225429246|ref|XP_002264732.1|	451.1	8.6e-126	286	78.3	PREDICTED: exocyst complex component 3 [Vitis vinifera]
estPama_needle_BSC1-1194-800_3	gi|18409922|ref|NP_565026.1|	142.5	2.2e-33	89	78.7	protein SEC6 [Arabidopsis thaliana]													gi|225429246|ref|XP_002264732.1|	147.1	9e-35	89	78.7	PREDICTED: exocyst complex component 3 [Vitis vinifera]
estPama_needle_BSC1-1195-700_5	gi|297812159|ref|XP_002873963.1|	226.1	2e-58	112	95.5	tubulin alpha-3 [Arabidopsis lyrata subsp. lyrata]	gi|224073154|ref|XP_002303998.1|	39.3	0.015	38	52.6	tubulin alpha-2 chain [Populus trichocarpa]	gi|115451599|ref|NP_001049400.1|	40	0.0089	39	51.3	Similar to Tubulin alpha-2 chain (Alpha-2 tubulin). (Os03t0219300-01) [Oryza sativa Japonica Group]	gi|225435758|ref|XP_002285721.1|	228	5.2e-59	112	95.5	PREDICTED: tubulin alpha-1 chain [Vitis vinifera]
estPama_needle_BSC1-1196-700_5													gi|115460394|ref|NP_001053797.1|	100.5	6.7e-21	56	82.1	Similar to 60S ribosomal protein L7-2. (Os04t0605900-01) [Oryza sativa Japonica Group]	gi|359483254|ref|XP_003632932.1|	100.5	6.7e-21	56	82.1	PREDICTED: 60S ribosomal protein L7-4-like [Vitis vinifera]
estPama_needle_BSC1-1196-800_3													gi|115460394|ref|NP_001053797.1|	42.4	0.00077	24	79.2	Similar to 60S ribosomal protein L7-2. (Os04t0605900-01) [Oryza sativa Japonica Group]	gi|359483250|ref|XP_002263512.2|	42.4	0.00077	24	79.2	PREDICTED: LOW QUALITY PROTEIN: 60S ribosomal protein L7-4 [Vitis vinifera]
estPama_needle_BSC1-1197-700_5	gi|15227173|ref|NP_179816.1|	117.9	4.3e-26	62	90.3	RAB GTPase-like protein H1D [Arabidopsis thaliana]													gi|359497196|ref|XP_002271220.2|	115.9	1.6e-25	62	90.3	PREDICTED: ras-related protein RABH1e-like [Vitis vinifera]
estPama_needle_BSC1-1197-800_3	gi|15229049|ref|NP_188371.1|	47	0.00011	59	42.4	hAT dimerization domain-containing protein [Arabidopsis thaliana]	gi|224096706|ref|XP_002334678.1|	42.4	0.0028	67	37.3	BED finger-nbs resistance protein, partial [Populus trichocarpa]	gi|297720367|ref|NP_001172545.1|	41.6	0.0048	73	31.5	Similar to HAT family dimerisation domain containing protein. (Os01t0722550-00) [Oryza sativa Japonica Group]	gi|359497196|ref|XP_002271220.2|	32	0.91	16	87.5	PREDICTED: ras-related protein RABH1e-like [Vitis vinifera]
estPama_needle_BSC1-1198-700_5	gi|18394184|ref|NP_563961.1|	130.6	8.8e-30	99	64.6	chaperonin 10 [Arabidopsis thaliana]							gi|297600966|ref|NP_001050177.2|	115.9	2.3e-25	98	60.2	Similar to Chaperonin. (Os03t0366000-01) [Oryza sativa Japonica Group]	gi|225435878|ref|XP_002264840.1|	123.6	1.1e-27	99	60.6	PREDICTED: 10 kDa chaperonin [Vitis vinifera]
estPama_needle_BSC1-1198-800_3	gi|18394184|ref|NP_563961.1|	100.1	9.3e-21	72	66.7	chaperonin 10 [Arabidopsis thaliana]							gi|297600966|ref|NP_001050177.2|	86.7	1.1e-16	72	58.3	Similar to Chaperonin. (Os03t0366000-01) [Oryza sativa Japonica Group]	gi|225440109|ref|XP_002282838.1|	93.6	8.7e-19	72	62.5	PREDICTED: 10 kDa chaperonin [Vitis vinifera]
estPama_needle_BSC1-1203-800_3
estPama_needle_BSC1-1204-800_3	gi|30680432|ref|NP_850538.1|	102.1	2.3e-21	65	75.4	Sterile alpha motif (SAM) domain-containing protein [Arabidopsis thaliana]	gi|224131826|ref|XP_002321188.1|	115.5	2e-25	67	77.6	predicted protein [Populus trichocarpa]	gi|115488792|ref|NP_001066883.1|	112.1	2.2e-24	67	77.6	Sterile alpha motif homology domain containing protein. (Os12t0514600-01) [Oryza sativa Japonica Group]	gi|225447590|ref|XP_002272109.1|	113.2	9.9e-25	67	79.1	PREDICTED: uncharacterized protein LOC100244267 isoform 1 [Vitis vinifera]
estPama_needle_BSC1-1207-700_5	gi|15235962|ref|NP_194875.1|	66.6	1.8e-10	69	49.3	putative pathogenesis-related protein [Arabidopsis thaliana]							gi|115449111|ref|NP_001048335.1|	56.2	2.4e-07	70	45.7	Similar to DNA-binding transcription factor blind 1. (Os02t0786400-00) [Oryza sativa Japonica Group]
estPama_needle_BSC1-1207-800_3													gi|115436666|ref|NP_001043091.1|	53.1	1.5e-06	67	43.3	Similar to Pathogenesis-related protein PRB1-2 precursor. (Os01t0382400-01) [Oryza sativa Japonica Group]
estPama_needle_BSC1-1208-700_5	gi|15237225|ref|NP_197703.1|	134.8	3.5e-31	73	84.9	photosystem II stability/assembly factor HCF136 [Arabidopsis thaliana]													gi|225423755|ref|XP_002278958.1|	136	1.6e-31	73	83.6	PREDICTED: photosystem II stability/assembly factor HCF136, chloroplastic [Vitis vinifera]
estPama_needle_BSC1-1209-700_5	gi|42568692|ref|NP_200959.2|	102.4	1.7e-21	62	77.4	NADPH2:quinone reductase [Arabidopsis thaliana]							gi|115450109|ref|NP_001048655.1|	101.7	3e-21	64	75	Similar to Oxidoreductase%2C zinc-binding dehydrogenase family protein%2C expressed. (Os03t0101600-01) [Oryza sativa Japonica Group]	gi|359482805|ref|XP_002271007.2|	107.1	7.1e-23	62	80.6	PREDICTED: quinone oxidoreductase 1 [Vitis vinifera]
estPama_needle_BSC1-1209-800_3	gi|42568692|ref|NP_200959.2|	150.6	9.1e-36	106	68.9	NADPH2:quinone reductase [Arabidopsis thaliana]							gi|115450109|ref|NP_001048655.1|	158.3	4.4e-38	109	69.7	Similar to Oxidoreductase%2C zinc-binding dehydrogenase family protein%2C expressed. (Os03t0101600-01) [Oryza sativa Japonica Group]	gi|359482805|ref|XP_002271007.2|	156.4	1.7e-37	107	71	PREDICTED: quinone oxidoreductase 1 [Vitis vinifera]
estPama_needle_BSC1-121-700_5	gi|18402072|ref|NP_565682.1|	71.6	5e-12	64	50	mitochondrial import inner membrane translocase subunit Tim10 [Arabidopsis thaliana]							gi|115456309|ref|NP_001051755.1|	68.2	5.6e-11	58	55.2	Similar to Mitochondrial import inner membrane translocase subunit Tim10. (Os03t0825400-01) [Oryza sativa Japonica Group]	gi|359478889|ref|XP_003632182.1|	60.1	8.9e-09	34	76.5	PREDICTED: mitochondrial import inner membrane translocase subunit Tim10-like [Vitis vinifera]
estPama_needle_BSC1-133_5	gi|297836348|ref|XP_002886056.1|	72.8	2.3e-12	99	37.4	3-oxo-5-alpha-steroid 4-dehydrogenase family protein [Arabidopsis lyrata subsp. lyrata]													gi|225427788|ref|XP_002269318.1|	70.9	8.9e-12	91	44	PREDICTED: probable polyprenol reductase 2-like [Vitis vinifera]
estPama_needle_BSC1-141_5							gi|224115372|ref|XP_002317015.1|	43.5	0.0013	62	45.2	hypothetical protein POPTRDRAFT_569170 [Populus trichocarpa]							gi|225462227|ref|XP_002271791.1|	48.1	5.3e-05	62	53.2	PREDICTED: photosystem II 10 kDa polypeptide, chloroplastic [Vitis vinifera]
estPama_needle_BSC1-143_5	gi|18412314|ref|NP_565204.1|	147.9	5.9e-35	85	77.6	uncharacterized protein [Arabidopsis thaliana]	gi|224112357|ref|XP_002316162.1|	147.9	5.9e-35	87	75.9	predicted protein [Populus trichocarpa]	gi|297597370|ref|NP_001043867.2|	148.3	4.5e-35	98	70.4	Similar to THAP domain-containing protein 4. (Os01t0679600-01)%3BRegion of unknown function DUF1794 domain containing protein. (Os01t0679600-02) [Oryza sativa Japonica Group]
estPama_needle_BSC1-182_5	gi|297820194|ref|XP_002877980.1|	110.2	1.2e-23	84	63.1	ump synthase [Arabidopsis lyrata subsp. lyrata]							gi|297598333|ref|NP_001045413.2|	47.8	5.3e-05	66	43.9	Similar to Uridine 5'-monophosphate synthase (UMP synthase). (Os01t0951400-01)%3BSimilar to UMP synthase. (Os01t0951400-02), partial [Oryza sativa Japonica Group]	gi|225465947|ref|XP_002272325.1|	67	5.6e-11	37	81.1	PREDICTED: uridine 5'-monophosphate synthase-like [Vitis vinifera]
estPama_needle_BSC1-189_5	gi|145324076|ref|NP_001077627.1|	152.5	3.1e-36	144	54.9	elongation factor 1-delta 1 [Arabidopsis thaliana]							gi|115473331|ref|NP_001060264.1|	147.5	1e-34	140	52.9	Similar to Elongation factor 1 beta 2. (Os07t0614500-01)%3BSimilar to elongation factor 1-delta 1. (Os07t0614500-03) [Oryza sativa Japonica Group]	gi|225461405|ref|XP_002282222.1|	33.1	0.83	45	40	PREDICTED: uncharacterized protein LOC100243517 [Vitis vinifera]
estPama_needle_BSC1-201-700_5	gi|15242538|ref|NP_199403.1|	116.7	1.9e-25	149	44.3	GDSL esterase/lipase [Arabidopsis thaliana]							gi|115453149|ref|NP_001050175.1|	121.7	6e-27	116	55.2	Lipase%2C GDSL domain containing protein. (Os03t0365800-01) [Oryza sativa Japonica Group]	gi|225443843|ref|XP_002267261.1|	120.9	1e-26	117	53	PREDICTED: GDSL esterase/lipase At1g28580 [Vitis vinifera]
estPama_needle_BSC1-203-700_5	gi|30696750|ref|NP_176463.2|	69.7	1.2e-11	57	57.9	plant invertase/pectin methylesterase inhibitor domain-containing protein [Arabidopsis thaliana]							gi|115469908|ref|NP_001058553.1|	50.8	9.9e-06	88	35.2	Pectinesterase inhibitor domain containing protein. (Os06t0711800-01) [Oryza sativa Japonica Group]	gi|225424323|ref|XP_002284784.1|	70.9	5.5e-12	55	65.5	PREDICTED: 21 kDa protein [Vitis vinifera]
estPama_needle_BSC1-203-800_3	gi|30696750|ref|NP_176463.2|	94	1.6e-18	163	33.1	plant invertase/pectin methylesterase inhibitor domain-containing protein [Arabidopsis thaliana]													gi|225426925|ref|XP_002264891.1|	102.8	3.4e-21	170	35.9	PREDICTED: 21 kDa protein [Vitis vinifera]
estPama_needle_BSC1-205-800_3	gi|15234875|ref|NP_194235.1|	49.3	2.3e-05	61	49.2	acyl carrier protein 4 [Arabidopsis thaliana]							gi|115485679|ref|NP_001067983.1|	43.5	0.0012	37	54.1	Similar to Acyl carrier protein%2C chloroplast precursor (ACP) (ACP05) (Clone 29C08). (Os11t0521500-01) [Oryza sativa Japonica Group]	gi|225425224|ref|XP_002267614.1|	43.9	0.00096	37	59.5	PREDICTED: acyl carrier protein 4, chloroplastic [Vitis vinifera]
estPama_needle_BSC1-206-700_5	gi|297805556|ref|XP_002870662.1|	42.4	0.0024	26	69.2	hypothetical protein ARALYDRAFT_493879, partial [Arabidopsis lyrata subsp. lyrata]	gi|224133990|ref|XP_002321709.1|	43.9	0.00081	28	64.3	predicted protein, partial [Populus trichocarpa]	gi|115446295|ref|NP_001046927.1|	45.1	0.00037	28	71.4	Protein of unknown function DUF3339 domain containing protein. (Os02t0509500-01) [Oryza sativa Japonica Group]
estPama_needle_BSC1-206-800_3
estPama_needle_BSC1-207-700_5	gi|15240363|ref|NP_198600.1|	40.8	0.0075	57	35.1	uncharacterized protein [Arabidopsis thaliana]
estPama_needle_BSC1-209-800_3													gi|115447529|ref|NP_001047544.1|	141	8.9e-33	133	52.6	C2 calcium-dependent membrane targeting domain containing protein. (Os02t0640000-01) [Oryza sativa Japonica Group]	gi|225426785|ref|XP_002282926.1|	157.1	1.2e-37	138	55.8	PREDICTED: elicitor-responsive protein 3 [Vitis vinifera]
estPama_needle_BSC1-283-700_5
estPama_needle_BSC1-284-700_5	gi|15241279|ref|NP_199894.1|	75.9	1.6e-13	46	71.7	mitochondrial import inner membrane translocase subunit Tim8 [Arabidopsis thaliana]							gi|115477521|ref|NP_001062356.1|	77	7.1e-14	46	73.9	Zinc finger%2C Tim10/DDP-type family protein. (Os08t0535600-01) [Oryza sativa Japonica Group]	gi|225451533|ref|XP_002273409.1|	78.2	3.2e-14	59	61	PREDICTED: mitochondrial import inner membrane translocase subunit Tim8 [Vitis vinifera]
estPama_needle_BSC1-288-700_5	gi|15232830|ref|NP_187619.1|	139	4.3e-32	148	47.3	germin-like protein subfamily 3 member 2 [Arabidopsis thaliana]							gi|115446491|ref|NP_001047025.1|	132.9	3.1e-30	152	48	Germin family protein. (Os02t0532500-01) [Oryza sativa Japonica Group]	gi|359481591|ref|XP_002282767.2|	136	3.6e-31	126	51.6	PREDICTED: germin-like protein subfamily 3 member 2-like [Vitis vinifera]
estPama_needle_BSC1-291-700_5	gi|18411716|ref|NP_567104.1|	122.1	2.1e-27	62	91.9	40S ribosomal protein S13-1 [Arabidopsis thaliana]													gi|225453951|ref|XP_002280012.1|	123.2	9.5e-28	62	93.5	PREDICTED: 40S ribosomal protein S13 [Vitis vinifera]
estPama_needle_BSC1-292-700_5													gi|297598314|ref|NP_001045384.2|	62.8	9.6e-10	40	62.5	Similar to Glucan endo-1%2C3-beta-glucosidase GV (EC 3.2.1.39) ((1->3)-beta-glucan endohydrolase GV) ((1->3)-beta-glucanase isoenzyme GV) (Beta-1%2C3- endoglucanase GV). (Os01t0946500-01) [Oryza sativa Japonica Group]	gi|225431926|ref|XP_002277169.1|	56.6	6.9e-08	41	56.1	PREDICTED: glucan endo-1,3-beta-glucosidase, basic vacuolar isoform [Vitis vinifera]
estPama_needle_BSC1-298_5	gi|15236265|ref|NP_192230.1|	258.1	8.3e-68	203	61.6	xyloglucan endotransglucosylase/hydrolase protein 9 [Arabidopsis thaliana]													gi|225447415|ref|XP_002281574.1|	278.1	7.7e-74	189	66.7	PREDICTED: xyloglucan endotransglucosylase/hydrolase protein 9 [Vitis vinifera]
estPama_needle_BSC1-301_5	gi|18422718|ref|NP_568670.1|	322	5.2e-87	246	66.3	mitochondrial carnitine/acylcarnitine carrier-like protein [Arabidopsis thaliana]							gi|115483602|ref|NP_001065471.1|	335.1	6e-91	242	69.8	Similar to Mitochondrial carnitine/acylcarnitine carrier-like protein (A BOUT DE SOUFFLE) (Carnitine/acylcarnitine translocase-like protein) (CAC-like protein). (Os10t0573700-01)%3BSimilar to Mitochondrial carnitine/acylcarnitine carrier-like protein (A BOUT DE SOUFFLE) (Carnitine/acylcarnitine translocase-like protein) (CAC-like protein). (Os10t0573700-02) [Oryza sativa Japonica Group]	gi|225427213|ref|XP_002280380.1|	334	1.3e-90	233	72.1	PREDICTED: mitochondrial carnitine/acylcarnitine carrier-like protein-like isoform 1 [Vitis vinifera]
estPama_needle_BSC1-303_5	gi|18410510|ref|NP_567038.1|	211.8	4.2e-54	135	73.3	HIS triad family protein 3 [Arabidopsis thaliana]							gi|115452733|ref|NP_001049967.1|	213	1.9e-54	125	79.2	Similar to 14 kDa zinc-binding protein (Protein kinase C inhibitor) (PKCI). (Os03t0322500-01) [Oryza sativa Japonica Group]	gi|225439125|ref|XP_002270641.1|	216.9	1.3e-55	134	76.1	PREDICTED: 14 kDa zinc-binding protein-like [Vitis vinifera]
estPama_needle_BSC1-305_5	gi|145325459|ref|NP_001077734.1|	79.3	3e-14	100	46	uncharacterized protein [Arabidopsis thaliana]	gi|224145111|ref|XP_002325530.1|	86.7	1.9e-16	92	51.1	predicted protein [Populus trichocarpa]	gi|297604523|ref|NP_001055573.2|	79	3.9e-14	78	55.1	Os05g0419600 [Oryza sativa Japonica Group]	gi|225465193|ref|XP_002264096.1|	85.5	4.2e-16	97	51.5	PREDICTED: uncharacterized protein LOC100242042 isoform 1 [Vitis vinifera]
estPama_needle_BSC1-307_5
estPama_needle_BSC1-310_5	gi|30688813|ref|NP_851061.1|	47	5.6e-05	35	65.7	protein Dr1-like protein [Arabidopsis thaliana]							gi|115476204|ref|NP_001061698.1|	50.4	5e-06	35	68.6	Similar to Repressor protein. (Os08t0383700-01)%3BSimilar to Repressor protein. (Os08t0383700-02) [Oryza sativa Japonica Group]	gi|225455814|ref|XP_002272187.1|	48.1	2.5e-05	35	68.6	PREDICTED: protein Dr1 homolog [Vitis vinifera]
estPama_needle_BSC1-315-700_5
estPama_needle_BSC1-316-700_5	gi|15224564|ref|NP_178626.1|	71.6	7.9e-12	155	32.9	glycine-rich protein [Arabidopsis thaliana]	gi|224088256|ref|XP_002335106.1|	52.4	6.1e-06	165	26.7	predicted protein [Populus trichocarpa]	gi|115488534|ref|NP_001066754.1|	70.5	1.9e-11	156	36.5	B repeat unit of collagen binding surface protein (cna) containing protein. (Os12t0472800-01) [Oryza sativa Japonica Group]	gi|359480735|ref|XP_002277938.2|	194.9	1e-48	255	45.5	PREDICTED: polypyrimidine tract-binding protein homolog 3-like isoform 1 [Vitis vinifera]
estPama_needle_BSC1-316-800_3	gi|145324168|ref|NP_001077673.1|	47.8	0.00019	59	45.8	polypyrimidine tract-binding protein 3 [Arabidopsis thaliana]													gi|359480737|ref|XP_003632518.1|	51.2	1.7e-05	43	60.5	PREDICTED: polypyrimidine tract-binding protein homolog 3-like isoform 2 [Vitis vinifera]
estPama_needle_BSC1-319_5	gi|15239337|ref|NP_200854.1|	107.1	8.8e-23	89	67.4	protein transport protein SEC61 subunit beta [Arabidopsis thaliana]													gi|225449090|ref|XP_002276029.1|	113.2	1.2e-24	84	71.4	PREDICTED: protein transport protein Sec61 subunit beta [Vitis vinifera]
estPama_needle_BSC1-320-700_5	gi|15227376|ref|NP_181684.1|	279.3	2.9e-74	184	72.8	S-formylglutathione hydrolase [Arabidopsis thaliana]	gi|224086942|ref|XP_002308013.1|	286.6	1.8e-76	183	71.6	esterase d, s-formylglutathione hydrolase [Populus trichocarpa]	gi|115442143|ref|NP_001045351.1|	265	5.6e-70	180	66.1	Similar to Esterase D (EC 3.1.1.1). (Os01t0939700-01)%3BSimilar to esterase D. (Os01t0939700-02) [Oryza sativa Japonica Group]	gi|225441910|ref|XP_002284489.1|	287	1.4e-76	183	72.1	PREDICTED: S-formylglutathione hydrolase isoform 1 [Vitis vinifera]
estPama_needle_BSC1-321-700_5													gi|115473289|ref|NP_001060243.1|	331.6	5e-90	190	89.5	Similar to Ribosomal protein S3 (Fragment). (Os07t0608500-01) [Oryza sativa Japonica Group]	gi|225442156|ref|XP_002275541.1|	337.8	7e-92	190	88.9	PREDICTED: 40S ribosomal protein S3-3 [Vitis vinifera]
estPama_needle_BSC1-322-700_5	gi|297823693|ref|XP_002879729.1|	108.2	5.2e-23	93	55.9	plastid-specific ribosomal protein 4, partial [Arabidopsis lyrata subsp. lyrata]							gi|115462461|ref|NP_001054830.1|	85.1	4.7e-16	61	62.3	Similar to 30S ribosomal protein S31%2C chloroplast (Fragment). (Os05t0186000-01)%3BSimilar to PSRP4. (Os05t0186000-02)%3BSimilar to 30S ribosomal protein S31%2C chloroplast (Fragment). (Os05t0186000-03) [Oryza sativa Japonica Group]	gi|359481669|ref|XP_002274396.2|	112.1	3.6e-24	108	56.5	PREDICTED: 30S ribosomal protein S31, chloroplastic-like [Vitis vinifera]
estPama_needle_BSC1-325-700_5																			gi|225446097|ref|XP_002270182.1|	330.9	9.9e-90	209	75.6	PREDICTED: probable xyloglucan endotransglucosylase/hydrolase protein 23-like [Vitis vinifera]
estPama_needle_BSC1-327-700_5	gi|18408812|ref|NP_564901.1|	98.2	4.3e-20	77	53.2	Lojap-related protein [Arabidopsis thaliana]	gi|224101567|ref|XP_002312333.1|	115.5	2.6e-25	82	63.4	predicted protein [Populus trichocarpa]	gi|297729007|ref|NP_001176867.1|	96.7	1.2e-19	88	56.8	Os12g0241000 [Oryza sativa Japonica Group]	gi|225425859|ref|XP_002266055.1|	102.1	3e-21	83	53	PREDICTED: uncharacterized protein LOC100249470 [Vitis vinifera]
estPama_needle_BSC1-328-800_3	gi|297815030|ref|XP_002875398.1|	84.7	2.5e-16	45	86.7	LHCB2:4 [Arabidopsis lyrata subsp. lyrata]	gi|224131818|ref|XP_002321186.1|	82.8	9.6e-16	45	84.4	light-harvesting complex II protein Lhcb2 [Populus trichocarpa]	gi|115453971|ref|NP_001050586.1|	84.3	3.3e-16	45	86.7	Similar to Photosystem II type II chlorophyll a/b binding protein (Fragment). (Os03t0592500-01)%3BSimilar to Chloroplast chlorophyll a-b binding protein (Fragment). (Os03t0592500-02) [Oryza sativa Japonica Group]	gi|225447576|ref|XP_002271687.1|	82.8	9.6e-16	45	86.7	PREDICTED: chlorophyll a-b binding protein 151, chloroplastic [Vitis vinifera]
estPama_needle_BSC1-329_5	gi|15221367|ref|NP_172094.1|	69.3	4.4e-11	122	33.6	Salt tolerance protein [Arabidopsis thaliana]							gi|115459162|ref|NP_001053181.1|	72.8	4e-12	174	32.8	Similar to H0425E08.14 protein. (Os04t0493000-01) [Oryza sativa Japonica Group]	gi|225433924|ref|XP_002268700.1|	68.2	9.7e-11	118	33.1	PREDICTED: salt tolerance-like protein [Vitis vinifera]
estPama_needle_BSC1-336-700_5	gi|15222452|ref|NP_177136.1|	111.3	6.3e-24	111	52.3	homeobox-leucine zipper protein ATHB-13 [Arabidopsis thaliana]	gi|224066989|ref|XP_002302314.1|	38.1	0.066	74	32.4	predicted protein [Populus trichocarpa]							gi|225425754|ref|XP_002276889.1|	111.3	6.3e-24	116	46.6	PREDICTED: homeobox-leucine zipper protein ATHB-13-like [Vitis vinifera]
estPama_needle_BSC1-337_5	gi|15237341|ref|NP_197144.1|	99.4	3.1e-20	56	76.8	thioredoxin F2 [Arabidopsis thaliana]	gi|224146173|ref|XP_002325907.1|	85.9	3.5e-16	130	41.5	thioredoxin f [Populus trichocarpa]	gi|115441775|ref|NP_001045167.1|	89.4	3.2e-17	131	42.7	Similar to Thioredoxin F-type 2%2C chloroplast precursor (TRX-F2). (Os01t0913000-01) [Oryza sativa Japonica Group]	gi|225430920|ref|XP_002277021.1|	89.4	3.2e-17	57	68.4	PREDICTED: thioredoxin F, chloroplastic [Vitis vinifera]
estPama_needle_BSC1-338-700_5							gi|224055271|ref|XP_002298454.1|	61.2	2.6e-09	37	75.7	tubulin, beta chain [Populus trichocarpa]
estPama_needle_BSC1-348_5	gi|30695446|ref|NP_850923.1|	86.3	2.7e-16	140	38.6	FRIGIDA-like protein [Arabidopsis thaliana]							gi|115473127|ref|NP_001060162.1|	46.6	0.0003	151	23.2	Frigida-like family protein. (Os07t0592300-01) [Oryza sativa Japonica Group]	gi|359480591|ref|XP_002283922.2|	96.3	2.6e-19	139	35.3	PREDICTED: protein FRIGIDA-like isoform 1 [Vitis vinifera]
estPama_needle_BSC1-349-700_5	gi|15237640|ref|NP_201224.1|	54.7	2.7e-07	41	48.8	uncharacterized protein [Arabidopsis thaliana]	gi|224109226|ref|XP_002315128.1|	60.8	3.7e-09	41	53.7	predicted protein [Populus trichocarpa]	gi|115434700|ref|NP_001042108.1|	54.7	2.7e-07	43	48.8	Os01g0165100 [Oryza sativa Japonica Group]
estPama_needle_BSC1-349-800_3	gi|15237640|ref|NP_201224.1|	37.4	0.065	22	54.5	uncharacterized protein [Arabidopsis thaliana]	gi|224109226|ref|XP_002315128.1|	46.2	0.00014	43	37.2	predicted protein [Populus trichocarpa]
estPama_needle_BSC1-351-700_5	gi|15225684|ref|NP_180802.1|	41.6	0.0034	31	48.4	putative beta-1,3-galactosyltransferase 3 [Arabidopsis thaliana]							gi|115453885|ref|NP_001050543.1|	46.6	0.00011	49	40.8	Similar to Avr9 elicitor response-like protein. (Os03t0577500-01)%3BSimilar to predicted protein. (Os03t0577500-02) [Oryza sativa Japonica Group]	gi|225426532|ref|XP_002278708.1|	48.5	2.8e-05	44	45.5	PREDICTED: probable beta-1,3-galactosyltransferase 6 [Vitis vinifera]
estPama_needle_BSC1-353-800_3	gi|297801732|ref|XP_002868750.1|	32.3	0.69	21	57.1	expressed protein [Arabidopsis lyrata subsp. lyrata]													gi|359484580|ref|XP_002284430.2|	32	0.95	21	61.9	PREDICTED: proline-rich receptor-like protein kinase PERK1-like isoform 2 [Vitis vinifera]
estPama_needle_BSC1-354-700_5																			gi|225431031|ref|XP_002279901.1|	45.1	0.00077	53	41.5	PREDICTED: uncharacterized protein LOC100251233 [Vitis vinifera]
estPama_needle_BSC1-354-800_3	gi|240256370|ref|NP_198459.4|	43.1	0.0015	73	37	uncharacterized protein [Arabidopsis thaliana]	gi|224144920|ref|XP_002325462.1|	42	0.0034	40	47.5	predicted protein [Populus trichocarpa]							gi|225431031|ref|XP_002279901.1|	44.7	0.00053	71	42.3	PREDICTED: uncharacterized protein LOC100251233 [Vitis vinifera]
estPama_needle_BSC1-358-700_5													gi|115488712|ref|NP_001066843.1|	280	1.4e-74	160	85	Similar to Eukaryotic translation initiation factor 5A-2 (eIF-5A-2) (eIF-4D). (Os12t0507200-01) [Oryza sativa Japonica Group]	gi|225430468|ref|XP_002285505.1|	285	4.5e-76	159	86.2	PREDICTED: eukaryotic translation initiation factor 5A [Vitis vinifera]
estPama_needle_BSC1-364-700_5	gi|15231154|ref|NP_187919.1|	181.8	5.7e-45	101	85.1	30S ribosomal protein S10 [Arabidopsis thaliana]							gi|115451331|ref|NP_001049266.1|	183.7	1.5e-45	161	57.8	Similar to Cyanelle 30S ribosomal protein S10. (Os03t0196800-01) [Oryza sativa Japonica Group]	gi|225461868|ref|XP_002265045.1|	179.9	2.2e-44	154	60.4	PREDICTED: 30S ribosomal protein S10, chloroplastic [Vitis vinifera]
estPama_needle_BSC1-364-800_3	gi|334185302|ref|NP_001189875.1|	171.8	4.7e-42	116	71.6	30S ribosomal protein S10 [Arabidopsis thaliana]							gi|115451331|ref|NP_001049266.1|	164.5	7.5e-40	101	77.2	Similar to Cyanelle 30S ribosomal protein S10. (Os03t0196800-01) [Oryza sativa Japonica Group]	gi|225461868|ref|XP_002265045.1|	168.3	5.2e-41	122	67.2	PREDICTED: 30S ribosomal protein S10, chloroplastic [Vitis vinifera]
estPama_needle_BSC1-368-800_3	gi|297836818|ref|XP_002886291.1|	35.8	0.084	28	46.4	predicted protein, partial [Arabidopsis lyrata subsp. lyrata]
estPama_needle_BSC1-373-700_5	gi|18394414|ref|NP_564010.1|	192.6	4.3e-48	139	71.9	uridylyltransferase-related protein [Arabidopsis thaliana]							gi|115487380|ref|NP_001066177.1|	142.5	5.1e-33	154	53.2	Amino acid-binding ACT domain containing protein. (Os12t0152700-01)%3BSimilar to ACT domain containing protein. (Os12t0152700-02) [Oryza sativa Japonica Group]
estPama_needle_BSC1-377-700_5	gi|15237005|ref|NP_195267.1|	115.5	1.7e-25	57	94.7	AP-1 complex subunit sigma-2 [Arabidopsis thaliana]							gi|115455737|ref|NP_001051469.1|	116.3	9.9e-26	57	94.7	Similar to AP-1 complex subunit sigma-2. (Os03t0783700-00) [Oryza sativa Japonica Group]	gi|225464497|ref|XP_002269251.1|	114.4	3.8e-25	57	93	PREDICTED: AP-1 complex subunit sigma-1 [Vitis vinifera]
estPama_needle_BSC1-380-700_5	gi|18401334|ref|NP_564490.1|	210.7	1.2e-53	199	55.8	cation transport protein ChaC [Arabidopsis thaliana]							gi|115458648|ref|NP_001052924.1|	201.1	9.5e-51	179	55.9	ChaC-like protein family protein. (Os04t0448600-01)%3BChaC-like protein family protein. (Os04t0448600-02) [Oryza sativa Japonica Group]	gi|225459528|ref|XP_002285846.1|	236.9	1.6e-61	184	64.7	PREDICTED: cation transport regulator-like protein 2 [Vitis vinifera]
estPama_needle_BSC1-380-800_3	gi|18401334|ref|NP_564490.1|	103.2	1.9e-21	138	44.9	cation transport protein ChaC [Arabidopsis thaliana]							gi|115458648|ref|NP_001052924.1|	98.2	6.2e-20	118	46.6	ChaC-like protein family protein. (Os04t0448600-01)%3BChaC-like protein family protein. (Os04t0448600-02) [Oryza sativa Japonica Group]	gi|225459528|ref|XP_002285846.1|	119.8	2e-26	129	51.2	PREDICTED: cation transport regulator-like protein 2 [Vitis vinifera]
estPama_needle_BSC1-381-800_3	gi|297810373|ref|XP_002873070.1|	40	0.01	27	70.4	40S ribosomal protein S23 [Arabidopsis lyrata subsp. lyrata]							gi|115440881|ref|NP_001044720.1|	40	0.01	27	70.4	Similar to 40S ribosomal protein S23 (S12). (Os01t0834500-01) [Oryza sativa Japonica Group]
estPama_needle_BSC1-384-700_5	gi|334185068|ref|NP_187072.2|	126.3	2.1e-28	121	53.7	TIR-NBS-LRR class disease resistance protein [Arabidopsis thaliana]	gi|224131106|ref|XP_002328455.1|	104	1.1e-21	139	42.4	tir-nbs-lrr resistance protein [Populus trichocarpa]							gi|359493388|ref|XP_003634583.1|	104	1.1e-21	124	46.8	PREDICTED: TMV resistance protein N-like [Vitis vinifera]
estPama_needle_BSC1-385-700_5	gi|334185462|ref|NP_188550.3|	114.4	8.9e-25	136	47.1	protein autophagy 2 [Arabidopsis thaliana]							gi|115467502|ref|NP_001057350.1|	125.9	3e-28	122	57.4	Autophagy-related%2C C-terminal domain containing protein. (Os06t0267600-01) [Oryza sativa Japonica Group]	gi|359475378|ref|XP_002282086.2|	127.9	7.8e-29	134	53.7	PREDICTED: uncharacterized protein LOC100257340 [Vitis vinifera]
estPama_needle_BSC1-385-800_3	gi|334185462|ref|NP_188550.3|	53.9	7.1e-07	51	47.1	protein autophagy 2 [Arabidopsis thaliana]							gi|115467502|ref|NP_001057350.1|	59.3	1.7e-08	52	57.7	Autophagy-related%2C C-terminal domain containing protein. (Os06t0267600-01) [Oryza sativa Japonica Group]	gi|359475378|ref|XP_002282086.2|	60.8	5.8e-09	55	54.5	PREDICTED: uncharacterized protein LOC100257340 [Vitis vinifera]
estPama_needle_BSC1-391-700_5	gi|15233726|ref|NP_194714.1|	120.9	6.3e-27	89	64	uncharacterized protein [Arabidopsis thaliana]	gi|224144256|ref|XP_002325237.1|	117.9	5.3e-26	76	69.7	predicted protein [Populus trichocarpa]	gi|115444567|ref|NP_001046063.1|	105.5	2.7e-22	76	60.5	Uncharacterised protein family UPF0414 domain containing protein. (Os02t0176400-01) [Oryza sativa Japonica Group]	gi|225445996|ref|XP_002267083.1|	120.9	6.3e-27	76	68.4	PREDICTED: UPF0414 transmembrane protein C20orf30 homolog [Vitis vinifera]
estPama_needle_BSC1-393-800_3
estPama_needle_BSC1-395-700_5	gi|334186608|ref|NP_001190742.1|	108.6	2.8e-23	75	68	uncharacterized protein [Arabidopsis thaliana]	gi|224089721|ref|XP_002308803.1|	108.2	3.7e-23	77	66.2	predicted protein [Populus trichocarpa]	gi|115476534|ref|NP_001061863.1|	109.4	1.7e-23	74	68.9	NADH-ubiquinone oxidoreductase%2C 21kDa subunit%2C N-terminal domain containing protein. (Os08t0431500-01)%3BSimilar to predicted protein. (Os08t0431500-02), partial [Oryza sativa Japonica Group]	gi|225460763|ref|XP_002274004.1|	112.8	1.5e-24	73	72.6	PREDICTED: uncharacterized protein LOC100255436 [Vitis vinifera]
estPama_needle_BSC1-395-800_3	gi|186511907|ref|NP_567500.2|	38.1	0.023	34	44.1	uncharacterized protein [Arabidopsis thaliana]	gi|224089721|ref|XP_002308803.1|	42	0.0016	36	50	predicted protein [Populus trichocarpa]	gi|115476534|ref|NP_001061863.1|	37	0.051	33	48.5	NADH-ubiquinone oxidoreductase%2C 21kDa subunit%2C N-terminal domain containing protein. (Os08t0431500-01)%3BSimilar to predicted protein. (Os08t0431500-02), partial [Oryza sativa Japonica Group]	gi|225460763|ref|XP_002274004.1|	38.1	0.023	32	50	PREDICTED: uncharacterized protein LOC100255436 [Vitis vinifera]
estPama_needle_BSC1-396-700_5	gi|240254344|ref|NP_177227.5|	64.3	1.7e-09	164	29.9	protein TIFY 7 [Arabidopsis thaliana]													gi|225444663|ref|XP_002277157.1|	70.5	2.4e-11	185	29.7	PREDICTED: protein TIFY 10A [Vitis vinifera]
estPama_needle_BSC1-398-700_5	gi|15236072|ref|NP_194906.1|	377.5	1.1e-103	254	69.7	Monogalactosyldiacylglycerol synthase 1 [Arabidopsis thaliana]													gi|359476186|ref|XP_002283410.2|	372.9	2.6e-102	247	71.3	PREDICTED: monogalactosyldiacylglycerol synthase, chloroplastic-like [Vitis vinifera]
estPama_needle_BSC1-398-800_3	gi|15236072|ref|NP_194906.1|	152.1	4.1e-36	103	69.9	Monogalactosyldiacylglycerol synthase 1 [Arabidopsis thaliana]							gi|297609495|ref|NP_001063213.2|	156.8	1.7e-37	108	71.3	Similar to Monogalactosyldiacylglycerol synthase (EC 2.4.1.46). (Os09t0423600-01) [Oryza sativa Japonica Group]	gi|359476186|ref|XP_002283410.2|	158.7	4.4e-38	108	72.2	PREDICTED: monogalactosyldiacylglycerol synthase, chloroplastic-like [Vitis vinifera]
estPama_needle_BSC1-401-700_5	gi|15223392|ref|NP_171646.1|	130.2	1.2e-29	93	65.6	hydroquinone glucosyltransferase [Arabidopsis thaliana]							gi|115467954|ref|NP_001057576.1|	58.2	6e-08	96	42.7	Os06g0343500 [Oryza sativa Japonica Group]	gi|225454475|ref|XP_002280923.1|	127.9	5.8e-29	98	59.2	PREDICTED: hydroquinone glucosyltransferase [Vitis vinifera]
estPama_needle_BSC1-405-700_5	gi|186521627|ref|NP_001119199.1|	39.3	0.015	40	47.5	malate dehydrogenase [Arabidopsis thaliana]							gi|297613583|ref|NP_001067346.2|	220.3	1.1e-56	129	82.9	Malate dehydrogenase%2C glyoxysomal precursor (EC 1.1.1.37). (Os12t0632700-01) [Oryza sativa Japonica Group]	gi|359475502|ref|XP_003631692.1|	221.5	5e-57	130	83.1	PREDICTED: malate dehydrogenase, glyoxysomal [Vitis vinifera]
estPama_needle_BSC1-405-800_3																			gi|359496625|ref|XP_002263670.2|	58.2	1.9e-08	33	78.8	PREDICTED: malate dehydrogenase, glyoxysomal [Vitis vinifera]
estPama_needle_BSC1-409-700_5	gi|30678566|ref|NP_563685.2|	57.4	9.9e-08	109	36.7	leucine-rich repeat-containing protein [Arabidopsis thaliana]													gi|359479846|ref|XP_002272042.2|	58.2	5.8e-08	88	42	PREDICTED: probably inactive leucine-rich repeat receptor-like protein kinase IMK2 [Vitis vinifera]
estPama_needle_BSC1-410-800_3	gi|15236768|ref|NP_194383.1|	165.6	2.8e-40	98	81.6	fructose-bisphosphate aldolase, class I [Arabidopsis thaliana]													gi|225463506|ref|XP_002263794.1|	162.9	1.8e-39	98	82.7	PREDICTED: fructose-bisphosphate aldolase, cytoplasmic isozyme 1 [Vitis vinifera]
estPama_needle_BSC1-413-800_3	gi|297807415|ref|XP_002871591.1|	43.5	0.00096	26	76.9	chalcone synthase [Arabidopsis lyrata subsp. lyrata]	gi|224072640|ref|XP_002303819.1|	43.5	0.00096	26	76.9	chalcone synthase [Populus trichocarpa]							gi|225451637|ref|XP_002276946.1|	208.4	4.5e-53	127	75.6	PREDICTED: chalcone synthase [Vitis vinifera]
estPama_needle_BSC1-417-700_5	gi|18411332|ref|NP_567178.1|	357.1	1.2e-97	209	83.3	putative aquaporin PIP1-4 [Arabidopsis thaliana]
estPama_needle_BSC1-421-800_3
estPama_needle_BSC1-422-700_5	gi|297797109|ref|XP_002866439.1|	62	1.4e-09	34	82.4	autophagy 3 [Arabidopsis lyrata subsp. lyrata]	gi|224071495|ref|XP_002303487.1|	63.2	6.3e-10	34	88.2	predicted protein [Populus trichocarpa]	gi|297727819|ref|NP_001176273.1|	53.9	3.8e-07	34	70.6	Similar to Autophagy-related protein 3. (Os10t0560450-01) [Oryza sativa Japonica Group]	gi|225453454|ref|XP_002276342.1|	62.4	1.1e-09	34	85.3	PREDICTED: autophagy-related protein 3 [Vitis vinifera]
estPama_needle_BSC1-428-700_5													gi|297723523|ref|NP_001174125.1|	32.7	0.79	14	92.9	Eggshell protein family protein. (Os04t0654400-01) [Oryza sativa Japonica Group]
estPama_needle_BSC1-428-800_3
estPama_needle_BSC1-491-700_5	gi|334186238|ref|NP_001190172.1|	200.3	2.5e-50	138	68.1	Mog1/PsbP/DUF1795-like photosystem II reaction center PsbP family protein, partial [Arabidopsis thaliana]							gi|115477166|ref|NP_001062179.1|	275	8e-73	224	62.9	Mog1/PsbP/DUF1795%2C alpha/beta/alpha sandwich domain containing protein. (Os08t0504500-01) [Oryza sativa Japonica Group]	gi|225450155|ref|XP_002275752.1|	279.3	4.2e-74	204	67.6	PREDICTED: thylakoid lumenal 19 kDa protein, chloroplastic-like [Vitis vinifera]
estPama_needle_BSC1-493-700_5	gi|15228041|ref|NP_181221.1|	80.5	1.2e-14	53	58.5	aquaporin TIP1-1 [Arabidopsis thaliana]	gi|224138822|ref|XP_002322910.1|	78.2	5.8e-14	53	58.5	aquaporin, MIP family, TIP subfamily [Populus trichocarpa]							gi|225441155|ref|XP_002267788.1|	80.9	9e-15	53	64.2	PREDICTED: aquaporin TIP1-1 [Vitis vinifera]
estPama_needle_BSC1-494-800_3													gi|115476760|ref|NP_001061976.1|	42.7	0.0015	39	53.8	Similar to Germin-like protein 1 precursor. (Os08t0460000-01) [Oryza sativa Japonica Group]
estPama_needle_BSC1-496-800_3
estPama_needle_BSC1-497-700_5	gi|186509843|ref|NP_001118591.1|	318.2	9.2e-86	292	52.7	beta-glucosidase-like SFR2 [Arabidopsis thaliana]													gi|225432051|ref|XP_002280268.1|	379.4	3.4e-104	306	59.5	PREDICTED: beta-glucosidase-like SFR2, chloroplastic-like [Vitis vinifera]
estPama_needle_BSC1-497-800_3	gi|186509843|ref|NP_001118591.1|	221.1	8.7e-57	164	64	beta-glucosidase-like SFR2 [Arabidopsis thaliana]													gi|225432051|ref|XP_002280268.1|	236.9	1.5e-61	160	73.1	PREDICTED: beta-glucosidase-like SFR2, chloroplastic-like [Vitis vinifera]
estPama_needle_BSC1-498-700_5	gi|18416576|ref|NP_567723.1|	206.5	2.5e-52	182	53.8	cytochrome b561/ferric reductase transmembrane family protein [Arabidopsis thaliana]							gi|115459620|ref|NP_001053410.1|	213.4	2.1e-54	185	54.1	Cytochrome b561 family protein. (Os04t0533500-02) [Oryza sativa Japonica Group]	gi|225470171|ref|XP_002267852.1|	219.2	3.8e-56	184	56	PREDICTED: transmembrane ascorbate ferrireductase 1 [Vitis vinifera]
estPama_needle_BSC1-498-800_3													gi|115447551|ref|NP_001047555.1|	35.4	0.15	35	45.7	Cytochrome b561 family protein. (Os02t0642300-01), partial [Oryza sativa Japonica Group]
estPama_needle_BSC1-499-700_5	gi|15239478|ref|NP_197943.1|	176.8	1.8e-43	165	50.9	dehydration-responsive protein RD22 [Arabidopsis thaliana]							gi|115439763|ref|NP_001044161.1|	177.6	1.1e-43	166	51.2	Similar to Dehydration-induced protein RD22-like protein 1. (Os01t0733500-01) [Oryza sativa Japonica Group]	gi|225430043|ref|XP_002284269.1|	191	9.2e-48	165	55.2	PREDICTED: dehydration-responsive protein RD22 [Vitis vinifera]
estPama_needle_BSC1-499-800_3													gi|115439763|ref|NP_001044161.1|	97.8	7.6e-20	122	44.3	Similar to Dehydration-induced protein RD22-like protein 1. (Os01t0733500-01) [Oryza sativa Japonica Group]	gi|225430043|ref|XP_002284269.1|	103.6	1.4e-21	124	47.6	PREDICTED: dehydration-responsive protein RD22 [Vitis vinifera]
estPama_needle_BSC1-500-700_5	gi|18399910|ref|NP_565528.1|	54.3	4.8e-07	53	52.8	3R-hydroxymyristoyl ACP dehydrase [Arabidopsis thaliana]							gi|115475369|ref|NP_001061281.1|	52.8	1.4e-06	50	54	Similar to beta-hydroxyacyl-ACP dehydratase. (Os08t0225000-00) [Oryza sativa Japonica Group]	gi|225447747|ref|XP_002263229.1|	51.2	4.1e-06	36	66.7	PREDICTED: (3R)-hydroxymyristoyl-[acyl-carrier-protein] dehydratase [Vitis vinifera]
estPama_needle_BSC1-500-800_3	gi|18399910|ref|NP_565528.1|	132.1	4.3e-30	110	62.7	3R-hydroxymyristoyl ACP dehydrase [Arabidopsis thaliana]							gi|115464091|ref|NP_001055645.1|	125.2	5.3e-28	100	65	Similar to (3R)-hydroxymyristoyl-[acyl carrier protein] dehydratase (EC 4.2.1.-) ((3R)-hydroxymyristoyl ACP dehydrase). (Os05t0435700-01) [Oryza sativa Japonica Group]	gi|225447747|ref|XP_002263229.1|	135.2	5.1e-31	108	64.8	PREDICTED: (3R)-hydroxymyristoyl-[acyl-carrier-protein] dehydratase [Vitis vinifera]
estPama_needle_BSC1-501-800_3	gi|22330359|ref|NP_176302.2|	39.7	0.011	48	43.8	defensin-like protein 5 [Arabidopsis thaliana]
estPama_needle_BSC1-503-800_3
estPama_needle_BSC1-505-800_3													gi|115476968|ref|NP_001062080.1|	79.7	2.4e-14	81	45.7	Zinc finger%2C RING/FYVE/PHD-type domain containing protein. (Os08t0484200-01) [Oryza sativa Japonica Group]	gi|225448677|ref|XP_002275084.1|	85.5	4.4e-16	87	46	PREDICTED: RING-H2 finger protein ATL72 [Vitis vinifera]
estPama_needle_BSC1-508-700_5
estPama_needle_BSC1-508-800_3
estPama_needle_BSC1-509-700_5	gi|30684320|ref|NP_849668.1|	51.6	1.8e-06	31	64.5	uncharacterized protein [Arabidopsis thaliana]	gi|224113109|ref|XP_002316393.1|	82	3.4e-15	86	45.3	predicted protein [Populus trichocarpa]	gi|115472077|ref|NP_001059637.1|	54.3	2.8e-07	31	67.7	Os07g0479600 [Oryza sativa Japonica Group]	gi|359486737|ref|XP_003633469.1|	77.8	6.4e-14	92	42.4	PREDICTED: uncharacterized protein LOC100854399 [Vitis vinifera]
estPama_needle_BSC1-513-700_5	gi|30689156|ref|NP_189474.2|	264.2	8.7e-70	161	70.2	putative galacturonosyltransferase-like 10 [Arabidopsis thaliana]	gi|224068414|ref|XP_002302739.1|	261.5	5.7e-69	156	75	glycosyltransferase, CAZy family GT8 [Populus trichocarpa]							gi|225436890|ref|XP_002271296.1|	266.5	1.8e-70	160	71.9	PREDICTED: probable galacturonosyltransferase-like 4 [Vitis vinifera]
estPama_needle_BSC1-514-700_5							gi|224130304|ref|XP_002320804.1|	84	8.8e-16	81	50.6	predicted protein [Populus trichocarpa]							gi|359489625|ref|XP_002275132.2|	89	2.7e-17	78	57.7	PREDICTED: uncharacterized protein LOC100244782 [Vitis vinifera]
estPama_needle_BSC1-514-800_3	gi|30678618|ref|NP_849272.1|	60.1	1.3e-08	66	47	uncharacterized protein [Arabidopsis thaliana]	gi|224130304|ref|XP_002320804.1|	60.5	1e-08	67	46.3	predicted protein [Populus trichocarpa]							gi|359489625|ref|XP_002275132.2|	68.6	3.7e-11	67	53.7	PREDICTED: uncharacterized protein LOC100244782 [Vitis vinifera]
estPama_needle_BSC1-515-700_5	gi|297807497|ref|XP_002871632.1|	199.1	3.8e-50	164	60.4	binding protein [Arabidopsis lyrata subsp. lyrata]							gi|115477511|ref|NP_001062351.1|	206.1	3.1e-52	181	56.4	Armadillo-type fold domain containing protein. (Os08t0534900-01) [Oryza sativa Japonica Group]	gi|359477401|ref|XP_003631973.1|	164.5	1e-39	191	46.1	PREDICTED: protein FAM179B-like [Vitis vinifera]
estPama_needle_BSC1-517-700_5							gi|224123822|ref|XP_002330217.1|	117.9	8e-26	122	45.9	predicted protein [Populus trichocarpa]	gi|115463431|ref|NP_001055315.1|	109	3.7e-23	129	44.2	Protein of unknown function DUF538 domain containing protein. (Os05t0362500-01) [Oryza sativa Japonica Group]
estPama_needle_BSC1-538-700_5	gi|79322310|ref|NP_001031352.1|	153.3	1.6e-36	108	63.9	PLATZ transcription factor family protein [Arabidopsis thaliana]							gi|297598701|ref|NP_001046103.2|	156	2.4e-37	107	66.4	Protein of unknown function DUF597 domain containing protein. (Os02t0183000-00) [Oryza sativa Japonica Group]
estPama_needle_BSC1-538-800_3
estPama_needle_BSC1-542-700_5
estPama_needle_BSC1-542-800_3
estPama_needle_BSC1-545-700_5	gi|15218450|ref|NP_172491.1|	194.5	6.2e-49	124	71	transcription factor lim1 [Arabidopsis thaliana]													gi|225457122|ref|XP_002283525.1|	197.6	7.4e-50	121	76	PREDICTED: pollen-specific protein SF3 [Vitis vinifera]
estPama_needle_BSC1-547-700_5							gi|224118822|ref|XP_002317915.1|	42.4	0.0015	48	43.8	predicted protein [Populus trichocarpa]							gi|359491441|ref|XP_002277436.2|	48.1	2.7e-05	40	52.5	PREDICTED: uncharacterized protein LOC100262793 [Vitis vinifera]
estPama_needle_BSC1-54_5	gi|15241954|ref|NP_195897.1|	62.8	2.6e-09	82	42.7	uncharacterized protein [Arabidopsis thaliana]	gi|224140141|ref|XP_002323443.1|	67.8	8e-11	108	42.6	predicted protein [Populus trichocarpa]							gi|225439793|ref|XP_002276541.1|	66.6	1.8e-10	98	42.9	PREDICTED: uncharacterized protein LOC100249849 [Vitis vinifera]
estPama_needle_BSC1-550-800_3	gi|297799076|ref|XP_002867422.1|	35	0.56	37	40.5	predicted protein, partial [Arabidopsis lyrata subsp. lyrata]
estPama_needle_BSC1-553-700_5	gi|15239901|ref|NP_196780.1|	157.1	8e-38	90	83.3	pre-mRNA branch site protein p14 [Arabidopsis thaliana]	gi|224103985|ref|XP_002313271.1|	38.9	0.012	20	85	predicted protein [Populus trichocarpa]	gi|115456147|ref|NP_001051674.1|	147.5	6.4e-35	88	79.5	Similar to Pre-mRNA branch site protein p14 (SF3B 14 kDa subunit). (Os03t0811700-01) [Oryza sativa Japonica Group]	gi|225435850|ref|XP_002262884.1|	162.9	1.5e-39	91	89	PREDICTED: pre-mRNA branch site p14-like protein [Vitis vinifera]
estPama_needle_BSC1-55_5																			gi|225428436|ref|XP_002283953.1|	246.5	2.3e-64	201	61.2	PREDICTED: isoflavone reductase homolog [Vitis vinifera]
estPama_needle_BSC1-571-700_5	gi|297831110|ref|XP_002883437.1|	89.4	1.7e-17	69	62.3	hydrolase [Arabidopsis lyrata subsp. lyrata]							gi|115463749|ref|NP_001055474.1|	86.7	1.1e-16	70	60	Similar to Endo-1%2C3%3B1%2C4-beta-D-glucanase. (Os05t0399100-01)%3BSimilar to Endo-1%2C3%3B1%2C4-beta-D-glucanase. (Os05t0399100-02), partial [Oryza sativa Japonica Group]	gi|225436944|ref|XP_002275763.1|	82.8	1.6e-15	69	55.1	PREDICTED: endo-1,3;1,4-beta-D-glucanase [Vitis vinifera]
estPama_needle_BSC1-571-800_3	gi|297835378|ref|XP_002885571.1|	93.2	1.3e-18	70	61.4	dienelactone hydrolase family protein [Arabidopsis lyrata subsp. lyrata]							gi|115463749|ref|NP_001055474.1|	91.3	4.7e-18	76	55.3	Similar to Endo-1%2C3%3B1%2C4-beta-D-glucanase. (Os05t0399100-01)%3BSimilar to Endo-1%2C3%3B1%2C4-beta-D-glucanase. (Os05t0399100-02), partial [Oryza sativa Japonica Group]	gi|225436938|ref|XP_002275501.1|	102.4	2.1e-21	76	64.5	PREDICTED: endo-1,3;1,4-beta-D-glucanase [Vitis vinifera]
estPama_needle_BSC1-572-800_3	gi|297824803|ref|XP_002880284.1|	108.6	2.5e-23	60	88.3	ADP-ribosylation factor A1E [Arabidopsis lyrata subsp. lyrata]							gi|115435820|ref|NP_001042668.1|	38.5	0.0097	18	100	Similar to ADP-ribosylation factor. (Os01t0265100-01) [Oryza sativa Japonica Group]	gi|225432130|ref|XP_002264654.1|	108.6	2.5e-23	60	88.3	PREDICTED: ADP-ribosylation factor 2-like [Vitis vinifera]
estPama_needle_BSC1-575-700_5	gi|297821855|ref|XP_002878810.1|	106.3	1.3e-22	64	78.1	membrane-associated progesterone binding protein 2 [Arabidopsis lyrata subsp. lyrata]							gi|115449183|ref|NP_001048371.1|	93.6	8.7e-19	67	62.7	Similar to Membrane steroid-binding protein 1. (Os02t0793700-01)%3BCytochrome b5 domain containing protein. (Os02t0793700-02) [Oryza sativa Japonica Group]	gi|225470692|ref|XP_002262780.1|	92.4	1.9e-18	64	67.2	PREDICTED: membrane steroid-binding protein 2 [Vitis vinifera]
estPama_needle_BSC1-576-700_5	gi|15240288|ref|NP_198576.1|	459.9	1.6e-128	248	83.9	glutamine synthetase cytosolic isozyme 1-1 [Arabidopsis thaliana]							gi|115448531|ref|NP_001048045.1|	463.4	1.5e-129	247	84.2	Glutamine synthetase shoot isozyme (EC 6.3.1.2) (Glutamate--ammonia ligase) (Clone lambda-GS28). (Os02t0735200-01)%3BGlutamine synthetase shoot isozyme (EC 6.3.1.2) (Glutamate--ammonia ligase) (Clone lambda-GS28). (Os02t0735200-02)%3BGlutamine synthetase shoot isozyme (EC 6.3.1.2) (Glutamate--ammonia ligase) (Clone lambda-GS28). (Os02t0735200-03) [Oryza sativa Japonica Group]	gi|225456238|ref|XP_002283171.1|	467.2	1e-130	247	86.2	PREDICTED: glutamine synthetase cytosolic isozyme 1 [Vitis vinifera]
estPama_needle_BSC1-576-800_3	gi|297841213|ref|XP_002888488.1|	139	2.7e-32	122	59	ATGSR2 [Arabidopsis lyrata subsp. lyrata]							gi|115448531|ref|NP_001048045.1|	139.8	1.6e-32	122	59.8	Glutamine synthetase shoot isozyme (EC 6.3.1.2) (Glutamate--ammonia ligase) (Clone lambda-GS28). (Os02t0735200-01)%3BGlutamine synthetase shoot isozyme (EC 6.3.1.2) (Glutamate--ammonia ligase) (Clone lambda-GS28). (Os02t0735200-02)%3BGlutamine synthetase shoot isozyme (EC 6.3.1.2) (Glutamate--ammonia ligase) (Clone lambda-GS28). (Os02t0735200-03) [Oryza sativa Japonica Group]	gi|359473034|ref|XP_002279362.2|	140.2	1.2e-32	79	82.3	PREDICTED: glutamine synthetase nodule isozyme isoform 1 [Vitis vinifera]
estPama_needle_BSC1-577-700_5	gi|15225839|ref|NP_180270.1|	443.7	1.2e-123	249	85.9	proteasome subunit alpha type-3 [Arabidopsis thaliana]							gi|115440617|ref|NP_001044588.1|	443.7	1.2e-123	249	85.1	Proteasome subunit alpha type 3 (EC 3.4.25.1) (20S proteasome alpha subunit G) (20S proteasome subunit alpha-7). (Os01t0811100-01)%3BProteasome subunit alpha type 3 (EC 3.4.25.1) (20S proteasome alpha subunit G) (20S proteasome subunit alpha-7). (Os01t0811100-02) [Oryza sativa Japonica Group]	gi|225440238|ref|XP_002283849.1|	450.3	1.3e-125	249	88	PREDICTED: proteasome subunit alpha type-3 [Vitis vinifera]
estPama_needle_BSC1-577-800_3	gi|15225839|ref|NP_180270.1|	68.2	3e-11	44	70.5	proteasome subunit alpha type-3 [Arabidopsis thaliana]							gi|115440617|ref|NP_001044588.1|	72.8	1.2e-12	45	71.1	Proteasome subunit alpha type 3 (EC 3.4.25.1) (20S proteasome alpha subunit G) (20S proteasome subunit alpha-7). (Os01t0811100-01)%3BProteasome subunit alpha type 3 (EC 3.4.25.1) (20S proteasome alpha subunit G) (20S proteasome subunit alpha-7). (Os01t0811100-02) [Oryza sativa Japonica Group]	gi|225440238|ref|XP_002283849.1|	68.9	1.8e-11	42	71.4	PREDICTED: proteasome subunit alpha type-3 [Vitis vinifera]
estPama_needle_BSC1-57_5	gi|297834302|ref|XP_002885033.1|	104.8	1e-21	184	36.4	ATPME3 [Arabidopsis lyrata subsp. lyrata]													gi|359479995|ref|XP_002271665.2|	97.4	1.6e-19	190	34.7	PREDICTED: probable pectinesterase/pectinesterase inhibitor 40-like [Vitis vinifera]
estPama_needle_BSC1-580-700_5													gi|115480093|ref|NP_001063640.1|	345.5	4.8e-94	227	67.4	Similar to Beta-glucosidase 32. (Os09t0511900-01), partial [Oryza sativa Japonica Group]	gi|359479906|ref|XP_003632372.1|	337.8	1e-91	255	63.5	PREDICTED: beta-glucosidase 11-like [Vitis vinifera]
estPama_needle_BSC1-580-800_3	gi|297817610|ref|XP_002876688.1|	50.4	7e-06	40	52.5	glycosyl hydrolase family 1 protein [Arabidopsis lyrata subsp. lyrata]													gi|359479908|ref|XP_003632373.1|	90.5	1.3e-17	88	47.7	PREDICTED: LOW QUALITY PROTEIN: beta-glucosidase 11-like [Vitis vinifera]
estPama_needle_BSC1-581-700_5	gi|297798398|ref|XP_002867083.1|	161.8	3.3e-39	88	86.4	hypothetical protein ARALYDRAFT_491124 [Arabidopsis lyrata subsp. lyrata]	gi|224080772|ref|XP_002306225.1|	40	0.021	50	54	predicted protein [Populus trichocarpa]	gi|115477733|ref|NP_001062462.1|	158.7	2.8e-38	87	81.6	NAD(P)-binding domain containing protein. (Os08t0553800-01)%3BNAD(P)-binding domain containing protein. (Os08t0553800-02)%3BNAD(P)-binding domain containing protein. (Os08t0553800-03)%3BNAD(P)-binding domain containing protein. (Os08t0553800-05) [Oryza sativa Japonica Group]	gi|225428167|ref|XP_002278811.1|	149.1	2.2e-35	87	79.3	PREDICTED: uncharacterized protein ycf39 [Vitis vinifera]
estPama_needle_BSC1-581-800_3	gi|15236930|ref|NP_195251.1|	122.9	1.6e-27	86	72.1	Rossmann-fold NAD(P)-binding domain-containing protein [Arabidopsis thaliana]	gi|224080772|ref|XP_002306225.1|	127.9	5e-29	86	74.4	predicted protein [Populus trichocarpa]	gi|115477733|ref|NP_001062462.1|	127.1	8.5e-29	86	73.3	NAD(P)-binding domain containing protein. (Os08t0553800-01)%3BNAD(P)-binding domain containing protein. (Os08t0553800-02)%3BNAD(P)-binding domain containing protein. (Os08t0553800-03)%3BNAD(P)-binding domain containing protein. (Os08t0553800-05) [Oryza sativa Japonica Group]	gi|225428167|ref|XP_002278811.1|	124.8	4.2e-28	86	70.9	PREDICTED: uncharacterized protein ycf39 [Vitis vinifera]
estPama_needle_BSC1-585-700_5	gi|145334271|ref|NP_001078516.1|	64.7	4.3e-10	35	91.4	histone H3 [Arabidopsis thaliana]
estPama_needle_BSC1-585-800_3	gi|297849218|ref|XP_002892490.1|	87.4	1.1e-16	80	57.5	histone H3 [Arabidopsis lyrata subsp. lyrata]							gi|297724499|ref|NP_001174613.1|	87.4	1.1e-16	80	57.5	Histone H3. (Os06t0160001-00) [Oryza sativa Japonica Group]	gi|225460686|ref|XP_002269800.1|	87.4	1.1e-16	80	57.5	PREDICTED: histone H3.2-like [Vitis vinifera]
estPama_needle_BSC1-586-700_5	gi|18390941|ref|NP_563827.1|	137.5	7.3e-32	103	65	ABI3-interacting protein 3 [Arabidopsis thaliana]	gi|224131242|ref|XP_002328490.1|	152.9	1.7e-36	99	74.7	predicted protein [Populus trichocarpa]	gi|115454217|ref|NP_001050709.1|	146.7	1.2e-34	100	67	Prefoldin domain containing protein. (Os03t0628900-01) [Oryza sativa Japonica Group]	gi|225453014|ref|XP_002264422.1|	159.8	1.4e-38	100	77	PREDICTED: probable prefoldin subunit 4 [Vitis vinifera]
estPama_needle_BSC1-586-800_3	gi|18390941|ref|NP_563827.1|	102.1	2.7e-21	72	63.9	ABI3-interacting protein 3 [Arabidopsis thaliana]	gi|224131242|ref|XP_002328490.1|	112.8	1.5e-24	72	73.6	predicted protein [Populus trichocarpa]	gi|115454217|ref|NP_001050709.1|	105.1	3.1e-22	72	66.7	Prefoldin domain containing protein. (Os03t0628900-01) [Oryza sativa Japonica Group]	gi|225453014|ref|XP_002264422.1|	118.2	3.6e-26	78	73.1	PREDICTED: probable prefoldin subunit 4 [Vitis vinifera]
estPama_needle_BSC1-588-800_3	gi|18405196|ref|NP_564675.1|	100.1	1e-20	57	89.5	polyubiquitin 12 [Arabidopsis thaliana]													gi|359480213|ref|XP_003632417.1|	99	2.2e-20	57	87.7	PREDICTED: ubiquitin-40S ribosomal protein S27a isoform 2 [Vitis vinifera]
estPama_needle_BSC1-58_5	gi|297828095|ref|XP_002881930.1|	194.1	6.6e-49	97	91.8	transducin family protein [Arabidopsis lyrata subsp. lyrata]							gi|115469284|ref|NP_001058241.1|	184.1	6.8e-46	97	87.6	Similar to WD-repeat protein 57 (Prp8-binding protein) (hPRP8BP) (U5 snRNP- specific 40 kDa protein) (38 kDa splicing factor). (Os06t0653800-01) [Oryza sativa Japonica Group]	gi|225434135|ref|XP_002277631.1|	195.7	2.3e-49	97	95.9	PREDICTED: U5 small nuclear ribonucleoprotein 40 kDa protein-like [Vitis vinifera]
estPama_needle_BSC1-595-700_5	gi|18390902|ref|NP_563819.1|	105.1	4.5e-22	96	49	uncharacterized protein [Arabidopsis thaliana]	gi|224106894|ref|XP_002314320.1|	112.5	2.8e-24	114	49.1	predicted protein [Populus trichocarpa]	gi|115474475|ref|NP_001060834.1|	105.9	2.6e-22	92	48.9	Rickettsia 17 kDa surface antigen family protein. (Os08t0112800-01) [Oryza sativa Japonica Group]	gi|225437924|ref|XP_002268190.1|	127.5	8.4e-29	96	60.4	PREDICTED: uncharacterized protein LOC100241287 [Vitis vinifera]
estPama_needle_BSC1-595-800_3							gi|224106894|ref|XP_002314320.1|	60.8	4.6e-09	44	72.7	predicted protein [Populus trichocarpa]							gi|225437924|ref|XP_002268190.1|	52.8	1.3e-06	41	65.9	PREDICTED: uncharacterized protein LOC100241287 [Vitis vinifera]
estPama_needle_BSC1-599-700_5	gi|297808313|ref|XP_002872040.1|	35.4	0.33	22	68.2	enhancer of ag-4 2 [Arabidopsis lyrata subsp. lyrata]							gi|115453455|ref|NP_001050328.1|	36.2	0.19	31	51.6	Ubiquinone biosynthesis protein COQ9 domain containing protein. (Os03t0405100-01) [Oryza sativa Japonica Group]
estPama_needle_BSC1-59_5	gi|297830958|ref|XP_002883361.1|	152.5	3.2e-36	144	48.6	lipoxygenase [Arabidopsis lyrata subsp. lyrata]							gi|115455223|ref|NP_001051212.1|	149.8	2e-35	145	49	Similar to Lipoxygenase L-2 (EC 1.13.11.12). (Os03t0738600-01) [Oryza sativa Japonica Group]
estPama_needle_BSC1-601-700_5	gi|18414237|ref|NP_568120.1|	62.8	1.9e-09	66	43.9	uncharacterized protein [Arabidopsis thaliana]	gi|224068809|ref|XP_002326205.1|	76.6	1.2e-13	45	75.6	predicted protein [Populus trichocarpa]	gi|115449865|ref|NP_001048570.1|	74.7	4.7e-13	45	73.3	Os02g0823600 [Oryza sativa Japonica Group]	gi|225441179|ref|XP_002268987.1|	82.8	1.7e-15	64	60.9	PREDICTED: uncharacterized protein LOC100247006 [Vitis vinifera]
estPama_needle_BSC1-602-700_5													gi|115461589|ref|NP_001054394.1|	89.7	2e-17	64	62.5	Protein of unknown function DUF3339 domain containing protein. (Os05t0103400-01) [Oryza sativa Japonica Group]
estPama_needle_BSC1-602-800_3	gi|15228422|ref|NP_190435.1|	33.5	0.39	24	62.5	uncharacterized protein [Arabidopsis thaliana]	gi|224053509|ref|XP_002297849.1|	35	0.13	26	65.4	predicted protein, partial [Populus trichocarpa]							gi|225456353|ref|XP_002283942.1|	33.9	0.3	26	57.7	PREDICTED: uncharacterized protein LOC100247554 [Vitis vinifera]
estPama_needle_BSC1-603-700_5	gi|79592093|ref|NP_850045.2|	131.3	9.1e-30	183	39.3	tetraspanin8 [Arabidopsis thaliana]							gi|115476650|ref|NP_001061921.1|	122.1	5.5e-27	168	39.9	Tetraspanin domain containing protein. (Os08t0443800-01) [Oryza sativa Japonica Group]
estPama_needle_BSC1-603-800_3	gi|79592093|ref|NP_850045.2|	151.4	9.5e-36	203	39.9	tetraspanin8 [Arabidopsis thaliana]							gi|115476650|ref|NP_001061921.1|	146.4	3.1e-34	194	41.2	Tetraspanin domain containing protein. (Os08t0443800-01) [Oryza sativa Japonica Group]
estPama_needle_BSC1-604-700_5
estPama_needle_BSC1-604-800_3	gi|15220733|ref|NP_174327.1|	38.1	0.038	71	42.3	photosystem I reaction center subunit psaK [Arabidopsis thaliana]	gi|224092476|ref|XP_002309626.1|	39.7	0.013	71	43.7	predicted protein [Populus trichocarpa]	gi|115470593|ref|NP_001058895.1|	38.1	0.038	19	89.5	Photosystem I protein-like protein. (Os07t0148900-01) [Oryza sativa Japonica Group]	gi|225443988|ref|XP_002280687.1|	39.7	0.013	71	43.7	PREDICTED: photosystem I reaction center subunit psaK, chloroplastic [Vitis vinifera]
estPama_needle_BSC1-607-800_3	gi|15226880|ref|NP_178322.1|	66.2	1.7e-10	73	42.5	defensin-like protein 10 [Arabidopsis thaliana]							gi|115447427|ref|NP_001047493.1|	79.3	2e-14	73	46.6	Similar to Defensin precursor. (Os02t0629800-01) [Oryza sativa Japonica Group]
estPama_needle_BSC1-608-800_3
estPama_needle_BSC1-612-700_5																			gi|225429632|ref|XP_002280895.1|	248.1	5.2e-65	135	87.4	PREDICTED: PHD finger protein ALFIN-LIKE 5 [Vitis vinifera]
estPama_needle_BSC1-616-800_3	gi|15221646|ref|NP_173813.1|	37	0.077	53	35.8	MLP-like protein 423 [Arabidopsis thaliana]							gi|115458852|ref|NP_001053026.1|	36.6	0.1	58	34.5	Bet v I allergen family protein. (Os04t0465600-01) [Oryza sativa Japonica Group]
estPama_needle_BSC1-617-700_5	gi|15242309|ref|NP_199326.1|	232.3	3.2e-60	145	79.3	Ras-related protein RHA1 [Arabidopsis thaliana]							gi|115489706|ref|NP_001067340.1|	222.6	2.5e-57	144	77.1	Ras domain containing protein. (Os12t0631100-01)%3BRas domain containing protein. (Os12t0631100-02) [Oryza sativa Japonica Group]	gi|225466271|ref|XP_002272169.1|	239.2	2.6e-62	145	80.7	PREDICTED: ras-related protein Rab5 [Vitis vinifera]
estPama_needle_BSC1-617-800_3	gi|15235113|ref|NP_193699.1|	161	6.6e-39	107	71	Ras-related small GTP-binding family protein [Arabidopsis thaliana]													gi|225466271|ref|XP_002272169.1|	165.2	3.5e-40	105	73.3	PREDICTED: ras-related protein Rab5 [Vitis vinifera]
estPama_needle_BSC1-61_5													gi|115439177|ref|NP_001043868.1|	183.3	1.3e-45	91	95.6	Similar to 60S ribosomal protein L37a. (Os01t0679700-02)%3BSimilar to 60S ribosomal protein L37a. (Os01t0679700-03) [Oryza sativa Japonica Group]
estPama_needle_BSC1-621-700_5	gi|18412916|ref|NP_565248.1|	141	1.1e-32	145	51	uncharacterized protein [Arabidopsis thaliana]	gi|224072753|ref|XP_002303864.1|	155.2	5.7e-37	164	52.4	predicted protein [Populus trichocarpa]	gi|115449185|ref|NP_001048372.1|	131.3	8.8e-30	97	67	Similar to Snf1-related kinase interacting protein SKI1. (Os02t0793900-01) [Oryza sativa Japonica Group]	gi|225443252|ref|XP_002272318.1|	144.4	1e-33	155	51	PREDICTED: uncharacterized protein LOC100246715 [Vitis vinifera]
estPama_needle_BSC1-629-700_5	gi|297808385|ref|XP_002872076.1|	94.7	3e-19	45	100	tubulin beta-8 [Arabidopsis lyrata subsp. lyrata]							gi|115463893|ref|NP_001055546.1|	397.9	5.9e-110	199	95.5	Beta-tubulin. (Os05t0413200-01) [Oryza sativa Japonica Group]	gi|225440131|ref|XP_002283056.1|	397.1	1e-109	199	95	PREDICTED: tubulin beta-1 chain [Vitis vinifera]
estPama_needle_BSC1-629-800_3							gi|224137646|ref|XP_002322609.1|	335.5	3.3e-91	179	89.9	tubulin, beta chain [Populus trichocarpa]	gi|115463893|ref|NP_001055546.1|	335.5	3.3e-91	180	88.9	Beta-tubulin. (Os05t0413200-01) [Oryza sativa Japonica Group]
estPama_needle_BSC1-62_5	gi|297802112|ref|XP_002868940.1|	34.3	0.85	54	38.9	hypothetical protein ARALYDRAFT_912494 [Arabidopsis lyrata subsp. lyrata]
estPama_needle_BSC1-632-700_5	gi|334187175|ref|NP_001190920.1|	134.4	4.6e-31	72	86.1	aquaporin PIP2-7 [Arabidopsis thaliana]	gi|224068717|ref|XP_002326182.1|	134	6e-31	74	79.7	aquaporin, MIP family, PIP subfamily [Populus trichocarpa]							gi|225428051|ref|XP_002279366.1|	134	6e-31	71	88.7	PREDICTED: aquaporin PIP2-7 [Vitis vinifera]
estPama_needle_BSC1-632-800_3	gi|15236267|ref|NP_195236.1|	175.3	3.1e-43	96	85.4	aquaporin PIP2-7 [Arabidopsis thaliana]	gi|224097915|ref|XP_002311092.1|	174.5	5.3e-43	98	83.7	aquaporin, MIP family, PIP subfamily [Populus trichocarpa]							gi|225428051|ref|XP_002279366.1|	175.3	3.1e-43	95	88.4	PREDICTED: aquaporin PIP2-7 [Vitis vinifera]
estPama_needle_BSC1-633-700_5	gi|18411753|ref|NP_565164.1|	95.9	1.2e-19	48	87.5	60S ribosomal protein L30-2 [Arabidopsis thaliana]													gi|225438619|ref|XP_002281037.1|	95.9	1.2e-19	47	91.5	PREDICTED: 60S ribosomal protein L30 [Vitis vinifera]
estPama_needle_BSC1-640-700_5	gi|297798874|ref|XP_002867321.1|	59.7	8.1e-09	31	90.3	cytosol aminopeptidase family protein [Arabidopsis lyrata subsp. lyrata]							gi|115449199|ref|NP_001048379.1|	61.6	2.1e-09	30	96.7	Similar to Cytosol aminopeptidase (EC 3.4.11.1) (Leucine aminopeptidase) (LAP) (Leucyl aminopeptidase) (Proline aminopeptidase) (EC 3.4.11.5) (Prolyl aminopeptidase). (Os02t0794700-01)%3BSimilar to Leucine aminopeptidase (Cytosol aminopeptidase) (Fragment). (Os02t0794700-02), partial [Oryza sativa Japonica Group]	gi|359484847|ref|XP_003633175.1|	58.2	2.4e-08	30	90	PREDICTED: leucine aminopeptidase 2, chloroplastic isoform 2 [Vitis vinifera]
estPama_needle_BSC1-642-700_5	gi|15234074|ref|NP_192022.1|	234.2	1.3e-60	194	59.8	GDSL esterase/lipase [Arabidopsis thaliana]							gi|115466558|ref|NP_001056878.1|	241.5	8.4e-63	206	59.2	Similar to Lanatoside 15'-O-acetylesterase precursor. (Os06t0160200-01) [Oryza sativa Japonica Group]	gi|225454430|ref|XP_002276525.1|	252.3	4.8e-66	197	64.5	PREDICTED: GDSL esterase/lipase At4g01130 [Vitis vinifera]
estPama_needle_BSC1-642-800_3	gi|15234074|ref|NP_192022.1|	165.6	4e-40	152	49.3	GDSL esterase/lipase [Arabidopsis thaliana]							gi|115466558|ref|NP_001056878.1|	199.1	3.2e-50	143	62.2	Similar to Lanatoside 15'-O-acetylesterase precursor. (Os06t0160200-01) [Oryza sativa Japonica Group]	gi|225454430|ref|XP_002276525.1|	197.6	9.4e-50	156	53.8	PREDICTED: GDSL esterase/lipase At4g01130 [Vitis vinifera]
estPama_needle_BSC1-644-700_5																			gi|225453215|ref|XP_002277094.1|	166.8	9.3e-41	81	95.1	PREDICTED: 60S ribosomal protein L13-1 [Vitis vinifera]
estPama_needle_BSC1-645-700_5	gi|18423038|ref|NP_568710.1|	140.2	1.1e-32	97	68	Rab5-interacting family protein [Arabidopsis thaliana]													gi|225432031|ref|XP_002280085.1|	159.1	2.3e-38	97	74.2	PREDICTED: transmembrane protein 93-like [Vitis vinifera]
estPama_needle_BSC1-649-700_5	gi|15222981|ref|NP_177743.1|	43.5	0.00046	31	64.5	SKU5 similar 5 protein [Arabidopsis thaliana]													gi|225459808|ref|XP_002285913.1|	46.2	7.1e-05	31	67.7	PREDICTED: L-ascorbate oxidase homolog [Vitis vinifera]
estPama_needle_BSC1-64_5							gi|224058553|ref|XP_002299541.1|	58.2	1.6e-08	28	92.9	tubulin, beta chain [Populus trichocarpa]	gi|115469470|ref|NP_001058334.1|	58.2	1.6e-08	28	92.9	Similar to Tubulin beta-3 chain. (Os06t0671900-01) [Oryza sativa Japonica Group]	gi|225426385|ref|XP_002271992.1|	58.2	1.6e-08	28	92.9	PREDICTED: tubulin beta-2 chain [Vitis vinifera]
estPama_needle_BSC1-651-700_5																			gi|225446672|ref|XP_002281964.1|	38.5	0.035	40	52.5	PREDICTED: probable endopeptidase p60-like [Vitis vinifera]
estPama_needle_BSC1-652-700_5	gi|79325918|ref|NP_001031760.1|	191.4	1.2e-47	272	36.8	myosin heavy chain-related protein [Arabidopsis thaliana]							gi|115479937|ref|NP_001063562.1|	189.1	6e-47	269	38.7	Autophagy protein 16 domain containing protein. (Os09t0497700-01) [Oryza sativa Japonica Group]
estPama_needle_BSC1-653-800_3	gi|15240191|ref|NP_201508.1|	42.4	0.0013	35	51.4	protein ralf-like 34 [Arabidopsis thaliana]	gi|224136788|ref|XP_002326945.1|	39.3	0.011	34	44.1	predicted protein, partial [Populus trichocarpa]							gi|225438734|ref|XP_002282668.1|	42.7	0.001	24	62.5	PREDICTED: uncharacterized protein LOC100264539 [Vitis vinifera]
estPama_needle_BSC1-656-700_5	gi|297817214|ref|XP_002876490.1|	37	0.073	53	47.2	kinase family protein [Arabidopsis lyrata subsp. lyrata]													gi|359488514|ref|XP_003633768.1|	36.6	0.095	51	39.2	PREDICTED: receptor-like protein kinase FERONIA-like [Vitis vinifera]
estPama_needle_BSC1-662-800_3	gi|15230062|ref|NP_187239.1|	68.6	5.2e-11	47	63.8	Hydrophobic protein RCI2A [Arabidopsis thaliana]	gi|224124306|ref|XP_002329990.1|	67.4	1.2e-10	44	68.2	stress-induced hydrophobic peptide [Populus trichocarpa]
estPama_needle_BSC1-664-700_5	gi|22330627|ref|NP_177572.2|	75.1	4.6e-13	74	50	protein kinase domain-containing protein [Arabidopsis thaliana]							gi|297724277|ref|NP_001174502.1|	185.7	4.2e-46	175	54.3	Choline/ethanolamine kinase family protein. (Os05t0535400-00) [Oryza sativa Japonica Group]	gi|359487126|ref|XP_002265527.2|	63.9	1.1e-09	68	45.6	PREDICTED: choline/ethanolamine kinase [Vitis vinifera]
estPama_needle_BSC1-667-700_5	gi|334186552|ref|NP_001154236.2|	33.5	0.91	21	57.1	bifunctional inhibitor/lipid-transfer protein/seed storage 2S albumin-like protein [Arabidopsis thaliana]
estPama_needle_BSC1-668-700_5	gi|297810595|ref|XP_002873181.1|	327.8	9.8e-89	258	62	ATTOC34/OEP34 [Arabidopsis lyrata subsp. lyrata]							gi|115451815|ref|NP_001049508.1|	348.6	5.3e-95	258	66.7	Similar to Toc34-2 protein. (Os03t0240500-01)%3BSimilar to Toc34-2 protein. (Os03t0240500-02) [Oryza sativa Japonica Group]	gi|225463249|ref|XP_002274573.1|	361.7	6.1e-99	259	69.9	PREDICTED: translocase of chloroplast 34, chloroplastic [Vitis vinifera]
estPama_needle_BSC1-669-800_3	gi|42568925|ref|NP_178502.2|	55.5	2.8e-07	73	46.6	TRAF-like family protein [Arabidopsis thaliana]							gi|297607562|ref|NP_001060171.2|	47	0.00016	82	40.2	Actin-binding FH2 domain containing protein. (Os07t0596300-01) [Oryza sativa Japonica Group]	gi|359491274|ref|XP_002280505.2|	47.8	9.6e-05	78	35.9	PREDICTED: formin-like protein 8-like [Vitis vinifera]
estPama_needle_BSC1-66_5													gi|115459420|ref|NP_001053310.1|	146	2.9e-34	89	78.7	Ribosomal protein L14 domain containing protein. (Os04t0515300-02) [Oryza sativa Japonica Group]	gi|225463041|ref|XP_002267370.1|	152.5	3.1e-36	89	83.1	PREDICTED: 60S ribosomal protein L14-2-like [Vitis vinifera]
estPama_needle_BSC1-673-700_5													gi|297723097|ref|NP_001173912.1|	35.4	0.36	47	34	Heavy metal transport/detoxification protein domain containing protein. (Os04t0390100-01) [Oryza sativa Japonica Group]
estPama_needle_BSC1-673-800_3	gi|297820502|ref|XP_002878134.1|	37	0.093	69	29	hypothetical protein ARALYDRAFT_486159 [Arabidopsis lyrata subsp. lyrata]
estPama_needle_BSC1-676-700_5							gi|224144390|ref|XP_002325273.1|	121.3	8.6e-27	163	36.2	nls-tir-nbs-lrr resistance protein, partial [Populus trichocarpa]
estPama_needle_BSC1-681-800_3	gi|18405254|ref|NP_566809.1|	73.2	2.1e-12	89	46.1	ribosomal protein S21 family protein [Arabidopsis thaliana]													gi|225451423|ref|XP_002268728.1|	79.3	3e-14	89	50.6	PREDICTED: uncharacterized protein LOC100241260 [Vitis vinifera]
estPama_needle_BSC1-682-700_5													gi|297597194|ref|NP_001043549.2|	233.4	2e-60	194	56.7	Protein of unknown function DUF642 domain containing protein. (Os01t0611000-01)%3BHypothetical conserved gene. (Os01t0611000-02), partial [Oryza sativa Japonica Group]
estPama_needle_BSC1-682-800_3	gi|15239438|ref|NP_197928.1|	42.7	0.00054	22	86.4	uncharacterized protein [Arabidopsis thaliana]	gi|224157625|ref|XP_002337874.1|	43.5	0.00032	22	86.4	predicted protein [Populus trichocarpa]	gi|115440019|ref|NP_001044289.1|	35.8	0.066	21	71.4	Protein of unknown function DUF642 family protein. (Os01t0756600-01) [Oryza sativa Japonica Group]	gi|225442823|ref|XP_002281322.1|	42	0.002	34	55.9	PREDICTED: uncharacterized protein LOC100261739 [Vitis vinifera]
estPama_needle_BSC1-687-700_5	gi|297820914|ref|XP_002878340.1|	79	6e-14	125	32.8	zinc ion binding protein [Arabidopsis lyrata subsp. lyrata]							gi|115459796|ref|NP_001053498.1|	70.9	1.6e-11	92	38	Zinc finger%2C FYVE/PHD-type domain containing protein. (Os04t0551600-01) [Oryza sativa Japonica Group]
estPama_needle_BSC1-689-700_5	gi|22326598|ref|NP_196037.2|	171.8	7.3e-42	220	48.2	putative calcium-binding protein CML50 [Arabidopsis thaliana]							gi|115487238|ref|NP_001066106.1|	169.5	3.6e-41	217	48.8	EF-Hand type domain containing protein. (Os12t0137100-01) [Oryza sativa Japonica Group]
estPama_needle_BSC1-689-800_3	gi|186503561|ref|NP_180317.3|	54.7	3.6e-07	47	46.8	putative calcium-binding protein CML48 [Arabidopsis thaliana]							gi|115487238|ref|NP_001066106.1|	53.1	1.1e-06	40	57.5	EF-Hand type domain containing protein. (Os12t0137100-01) [Oryza sativa Japonica Group]	gi|225464942|ref|XP_002275521.1|	60.8	5e-09	47	59.6	PREDICTED: probable calcium-binding protein CML48 [Vitis vinifera]
estPama_needle_BSC1-690-700_5	gi|30697556|ref|NP_564903.3|	177.6	1.4e-43	185	50.8	uncharacterized protein [Arabidopsis thaliana]	gi|224107689|ref|XP_002314565.1|	180.6	1.7e-44	199	48.7	predicted protein [Populus trichocarpa]	gi|115447129|ref|NP_001047344.1|	159.1	5.2e-38	184	45.7	IQ calmodulin-binding region domain containing protein. (Os02t0600200-01)%3BSimilar to predicted protein. (Os02t0600200-02) [Oryza sativa Japonica Group]	gi|359473697|ref|XP_002272215.2|	173.3	2.7e-42	143	56.6	PREDICTED: uncharacterized protein LOC100256260 [Vitis vinifera]
estPama_needle_BSC1-694-700_5	gi|297829266|ref|XP_002882515.1|	89	3.9e-17	129	38	sterile alpha motif domain-containing protein [Arabidopsis lyrata subsp. lyrata]	gi|224065393|ref|XP_002301795.1|	102.4	3.4e-21	131	45.8	predicted protein [Populus trichocarpa]	gi|115457974|ref|NP_001052587.1|	80.9	1.1e-14	123	40.7	Sterile alpha motif SAM domain containing protein. (Os04t0378200-01) [Oryza sativa Japonica Group]	gi|225463868|ref|XP_002267796.1|	105.5	4e-22	132	47	PREDICTED: uncharacterized protein LOC100246803 [Vitis vinifera]
estPama_needle_BSC1-697-700_5													gi|115481512|ref|NP_001064349.1|	208	5.8e-53	130	75.4	Similar to Profilin A. (Os10t0323900-01) [Oryza sativa Japonica Group]	gi|225445057|ref|XP_002283450.1|	216.1	2.1e-55	132	75	PREDICTED: profilin-1 [Vitis vinifera]
estPama_needle_BSC1-699-700_5	gi|297791681|ref|XP_002863725.1|	172.9	2e-42	122	67.2	sterol carrier protein 2 (SCP-2) family protein [Arabidopsis lyrata subsp. lyrata]							gi|115467040|ref|NP_001057119.1|	196.1	2.2e-49	120	75	Short-chain dehydrogenase/reductase SDR domain containing protein. (Os06t0211300-01) [Oryza sativa Japonica Group]	gi|225458611|ref|XP_002284735.1|	186.4	1.7e-46	120	75	PREDICTED: peroxisomal multifunctional enzyme type 2 isoform 1 [Vitis vinifera]	gi|168060424|ref|XP_001782196.1|	33.5	0.33	15	86.7	predicted protein [Physcomitrella patens subsp. patens]
estPama_needle_BSC1-699-800_3	gi|297791681|ref|XP_002863725.1|	70.9	3.9e-12	46	69.6	sterol carrier protein 2 (SCP-2) family protein [Arabidopsis lyrata subsp. lyrata]							gi|115467040|ref|NP_001057119.1|	71.6	2.3e-12	46	67.4	Short-chain dehydrogenase/reductase SDR domain containing protein. (Os06t0211300-01) [Oryza sativa Japonica Group]	gi|225458611|ref|XP_002284735.1|	71.2	3e-12	46	69.6	PREDICTED: peroxisomal multifunctional enzyme type 2 isoform 1 [Vitis vinifera]
estPama_needle_BSC1-704-700_5	gi|30683145|ref|NP_850079.1|	90.9	1.2e-17	130	43.1	putative cytochrome b6f complex subunit [Arabidopsis thaliana]							gi|115455555|ref|NP_001051378.1|	99.4	3.3e-20	120	47.5	PetM of cytochrome b6/f complex subunit 7 domain containing protein. (Os03t0765900-01) [Oryza sativa Japonica Group]
estPama_needle_BSC1-710-800_3							gi|224064027|ref|XP_002301355.1|	39.7	0.014	32	59.4	predicted protein [Populus trichocarpa]
estPama_needle_BSC1-711-700_5	gi|22329274|ref|NP_171620.2|	98.2	1.2e-19	157	35	3-ketoacyl-CoA synthase 1 [Arabidopsis thaliana]							gi|115482476|ref|NP_001064831.1|	99.8	4.1e-20	132	40.9	Thiolase-like%2C subgroup domain containing protein. (Os10t0472900-01) [Oryza sativa Japonica Group]	gi|225458271|ref|XP_002282403.1|	144.4	7.5e-34	125	52.8	PREDICTED: 3-ketoacyl-CoA synthase 4-like isoform 1 [Vitis vinifera]
estPama_needle_BSC1-711-800_3	gi|15226724|ref|NP_179223.1|	171.8	5.3e-42	120	64.2	3-ketoacyl-CoA synthase 9 [Arabidopsis thaliana]	gi|224089128|ref|XP_002308642.1|	172.9	2.4e-42	132	62.9	beta-ketoacyl-coa synthase family protein [Populus trichocarpa]	gi|115465583|ref|NP_001056391.1|	177.9	7.4e-44	135	63	Similar to 3-ketoacyl-CoA synthase. (Os05t0574600-01) [Oryza sativa Japonica Group]	gi|225458271|ref|XP_002282403.1|	173.7	1.4e-42	131	61.1	PREDICTED: 3-ketoacyl-CoA synthase 4-like isoform 1 [Vitis vinifera]
estPama_needle_BSC1-730-800_3																			gi|359496930|ref|XP_003635375.1|	33.9	0.45	24	70.8	PREDICTED: eukaryotic translation initiation factor 5A-2-like, partial [Vitis vinifera]
estPama_needle_BSC1-733-800_3																			gi|225430808|ref|XP_002271291.1|	38.9	0.037	40	50	PREDICTED: splicing factor 3B subunit 4 [Vitis vinifera]
estPama_needle_BSC1-739-700_5	gi|15228752|ref|NP_191800.1|	113.6	1.6e-24	84	66.7	CP12 domain-containing protein 2 [Arabidopsis thaliana]							gi|115452579|ref|NP_001049890.1|	122.5	3.4e-27	129	53.5	Similar to CP12 (Fragment). (Os03t0306800-01) [Oryza sativa Japonica Group]
estPama_needle_BSC1-740-700_5	gi|30694922|ref|NP_851141.1|	64.7	1.4e-09	146	28.1	RNA-binding protein [Arabidopsis thaliana]							gi|115477601|ref|NP_001062396.1|	65.1	1.1e-09	138	32.6	Lupus La protein family protein. (Os08t0542900-01) [Oryza sativa Japonica Group]	gi|359483861|ref|XP_002276730.2|	72	9.1e-12	66	51.5	PREDICTED: la-related protein 6-like [Vitis vinifera]
estPama_needle_BSC1-740-800_3	gi|297830560|ref|XP_002883162.1|	63.5	1.1e-09	82	43.9	predicted protein [Arabidopsis lyrata subsp. lyrata]							gi|115470171|ref|NP_001058684.1|	52.8	2e-06	60	45	Lupus La protein family protein. (Os07t0102500-01) [Oryza sativa Japonica Group]	gi|359483861|ref|XP_002276730.2|	51.2	5.9e-06	60	40	PREDICTED: la-related protein 6-like [Vitis vinifera]
estPama_needle_BSC1-741-800_3
estPama_needle_BSC1-742-700_5	gi|334186844|ref|NP_001190810.1|	113.6	1.2e-24	97	56.7	uncharacterized protein [Arabidopsis thaliana]	gi|224058501|ref|XP_002299531.1|	125.6	3e-28	101	59.4	predicted protein [Populus trichocarpa]	gi|115472095|ref|NP_001059646.1|	113.6	1.2e-24	101	53.5	Protein of unknown function DUF2365 domain containing protein. (Os07t0483400-01) [Oryza sativa Japonica Group]	gi|225426428|ref|XP_002270198.1|	132.1	3.2e-30	99	64.6	PREDICTED: uncharacterized protein LOC100263372 isoform 1 [Vitis vinifera]
estPama_needle_BSC1-744-700_5	gi|18396300|ref|NP_564279.1|	113.2	1e-24	68	82.4	Ribosome associated membrane protein RAMP4 [Arabidopsis thaliana]							gi|115488784|ref|NP_001066879.1|	123.2	9.7e-28	68	88.2	Ribosome associated membrane RAMP4 family protein. (Os12t0514100-01) [Oryza sativa Japonica Group]	gi|359496950|ref|XP_003635381.1|	113.6	7.7e-25	68	80.9	PREDICTED: stress-associated endoplasmic reticulum protein 2-like isoform 1 [Vitis vinifera]
estPama_needle_BSC1-75_5	gi|297797884|ref|XP_002866826.1|	171.8	6.1e-42	168	53	zinc finger (B-box type) family protein [Arabidopsis lyrata subsp. lyrata]													gi|225427770|ref|XP_002267957.1|	169.1	3.9e-41	131	62.6	PREDICTED: salt tolerance protein [Vitis vinifera]
estPama_needle_BSC1-78_5	gi|18406104|ref|NP_564726.1|	120.9	6e-27	85	64.7	60S ribosomal protein L21-2 [Arabidopsis thaliana]							gi|297721793|ref|NP_001173260.1|	121.7	3.5e-27	85	68.2	60S ribosomal protein L21. (Os03t0141000-01) [Oryza sativa Japonica Group]	gi|225441521|ref|XP_002280685.1|	122.5	2.1e-27	85	67.1	PREDICTED: 60S ribosomal protein L21-1 [Vitis vinifera]
estPama_needle_BSC1-79_5							gi|224062972|ref|XP_002300955.1|	72.4	8e-12	207	31.9	predicted protein [Populus trichocarpa]	gi|297721765|ref|NP_001173246.1|	63.2	4.8e-09	151	30.5	Os03g0125900 [Oryza sativa Japonica Group]
estPama_needle_BSC1-83_5
estPama_needle_BSC1-858-700_5	gi|297828485|ref|XP_002882125.1|	142.1	4.4e-33	157	54.1	UDP-glucuronic acid decarboxylase 2 [Arabidopsis lyrata subsp. lyrata]													gi|225437374|ref|XP_002268787.1|	164.9	6.4e-40	157	58.6	PREDICTED: UDP-glucuronic acid decarboxylase 1-like [Vitis vinifera]
estPama_needle_BSC1-858-800_3	gi|186511349|ref|NP_001118893.1|	307.4	1e-82	160	90.6	UDP-glucuronic acid decarboxylase [Arabidopsis thaliana]													gi|225437374|ref|XP_002268787.1|	303.9	1.1e-81	168	86.9	PREDICTED: UDP-glucuronic acid decarboxylase 1-like [Vitis vinifera]
estPama_needle_BSC1-862-700_5	gi|297810619|ref|XP_002873193.1|	151.8	7.1e-36	158	51.3	nucleic acid binding protein [Arabidopsis lyrata subsp. lyrata]													gi|359486966|ref|XP_002265099.2|	47.4	9.1e-05	47	48.9	PREDICTED: uncharacterized protein LOC100255059 [Vitis vinifera]
estPama_needle_BSC1-863-700_5	gi|18404322|ref|NP_565858.1|	130.6	1e-29	83	66.3	PLAC8 domain-containing protein [Arabidopsis thaliana]							gi|115434630|ref|NP_001042073.1|	120.6	1.1e-26	84	63.1	Protein of unknown function Cys-rich family protein. (Os01t0157900-01) [Oryza sativa Japonica Group]	gi|225439916|ref|XP_002279879.1|	133.7	1.2e-30	83	68.7	PREDICTED: cell number regulator 8-like [Vitis vinifera]
estPama_needle_BSC1-863-800_3	gi|18404322|ref|NP_565858.1|	73.9	4.4e-13	46	71.7	PLAC8 domain-containing protein [Arabidopsis thaliana]	gi|224138638|ref|XP_002322864.1|	79.7	8e-15	40	85	predicted protein [Populus trichocarpa]	gi|115434630|ref|NP_001042073.1|	44.7	0.00036	24	70.8	Protein of unknown function Cys-rich family protein. (Os01t0157900-01) [Oryza sativa Japonica Group]	gi|225439916|ref|XP_002279879.1|	79.3	1e-14	42	83.3	PREDICTED: cell number regulator 8-like [Vitis vinifera]
estPama_needle_BSC1-865-700_5	gi|15240772|ref|NP_196350.1|	70.1	1.7e-11	92	42.4	uncharacterized protein [Arabidopsis thaliana]							gi|297728419|ref|NP_001176573.1|	73.6	1.5e-12	69	50.7	Os11g0533400 [Oryza sativa Japonica Group]	gi|225456519|ref|XP_002284717.1|	73.6	1.5e-12	92	41.3	PREDICTED: uncharacterized protein LOC100254405 [Vitis vinifera]
estPama_needle_BSC1-865-800_3	gi|15240772|ref|NP_196350.1|	49.3	3.7e-05	38	55.3	uncharacterized protein [Arabidopsis thaliana]	gi|224119886|ref|XP_002318187.1|	38.5	0.066	37	48.6	predicted protein [Populus trichocarpa]							gi|225456519|ref|XP_002284717.1|	41.2	0.01	38	44.7	PREDICTED: uncharacterized protein LOC100254405 [Vitis vinifera]
estPama_needle_BSC1-866-700_5							gi|224133724|ref|XP_002321645.1|	164.1	1.3e-39	153	49.7	cytochrome P450 [Populus trichocarpa]	gi|115479381|ref|NP_001063284.1|	96.7	1.6e-19	111	43.2	Similar to Cytochrome P450 monooxygenase CYP92A1. (Os09t0441100-01) [Oryza sativa Japonica Group]	gi|225438597|ref|XP_002276487.1|	163.7	1.7e-39	148	50.7	PREDICTED: cytochrome P450 71A1 [Vitis vinifera]
estPama_needle_BSC1-866-800_3							gi|224096760|ref|XP_002334672.1|	136	2.8e-31	126	50.8	cytochrome P450 [Populus trichocarpa]							gi|225438597|ref|XP_002276487.1|	147.5	9.2e-35	126	54.8	PREDICTED: cytochrome P450 71A1 [Vitis vinifera]
estPama_needle_BSC1-867-800_3	gi|15223576|ref|NP_173387.1|	58.9	2e-08	46	60.9	glutathione S-transferase DHAR1 [Arabidopsis thaliana]							gi|115461741|ref|NP_001054470.1|	36.2	0.062	21	71.4	Dehydroascorbate reductase. (Os05t0116100-01) [Oryza sativa Japonica Group]	gi|225451397|ref|XP_002266106.1|	54.7	3.7e-07	37	59.5	PREDICTED: glutathione S-transferase DHAR3, chloroplastic [Vitis vinifera]
estPama_needle_BSC1-870-700_5
estPama_needle_BSC1-875-700_5	gi|18401611|ref|NP_565664.1|	117.5	1e-25	116	50.9	5'-AMP-activated protein kinase beta-2 subunit protein [Arabidopsis thaliana]							gi|115478817|ref|NP_001063002.1|	149.8	1.9e-35	101	69.3	Similar to SNF1-related kinase complex anchoring protein SIP1. (Os09t0364900-01)%3BSimilar to SNF1-related kinase complex anchoring protein SIP1. (Os09t0364900-02) [Oryza sativa Japonica Group]	gi|225436534|ref|XP_002277210.1|	144.4	8e-34	102	66.7	PREDICTED: SNF1-related protein kinase regulatory subunit beta-3 isoform 1 [Vitis vinifera]
estPama_needle_BSC1-875-800_3	gi|18401611|ref|NP_565664.1|	72.8	2.6e-12	73	50.7	5'-AMP-activated protein kinase beta-2 subunit protein [Arabidopsis thaliana]							gi|115478817|ref|NP_001063002.1|	84.7	6.7e-16	71	59.2	Similar to SNF1-related kinase complex anchoring protein SIP1. (Os09t0364900-01)%3BSimilar to SNF1-related kinase complex anchoring protein SIP1. (Os09t0364900-02) [Oryza sativa Japonica Group]	gi|225436534|ref|XP_002277210.1|	84.7	6.7e-16	71	60.6	PREDICTED: SNF1-related protein kinase regulatory subunit beta-3 isoform 1 [Vitis vinifera]
estPama_needle_BSC1-878-800_3							gi|224107747|ref|XP_002314588.1|	38.5	0.021	35	45.7	predicted protein [Populus trichocarpa]
estPama_needle_BSC1-879-700_5	gi|42571751|ref|NP_973966.1|	77	4.6e-14	39	87.2	60S ribosomal protein L3-1 [Arabidopsis thaliana]
estPama_needle_BSC1-883-700_5	gi|15222330|ref|NP_177698.1|	186	3.1e-46	117	69.2	DnaJ/Hsp40 cysteine-rich domain-containing protein [Arabidopsis thaliana]	gi|224062017|ref|XP_002300713.1|	197.2	1.4e-49	123	69.9	predicted protein [Populus trichocarpa]	gi|115451863|ref|NP_001049532.1|	199.5	2.7e-50	157	59.9	Heat shock protein DnaJ%2C cysteine-rich region domain containing protein. (Os03t0244000-01)%3BHeat shock protein DnaJ%2C cysteine-rich region domain containing protein. (Os03t0244000-02) [Oryza sativa Japonica Group]
estPama_needle_BSC1-883-800_3	gi|15222330|ref|NP_177698.1|	128.3	3.7e-29	83	69.9	DnaJ/Hsp40 cysteine-rich domain-containing protein [Arabidopsis thaliana]	gi|224062017|ref|XP_002300713.1|	129.8	1.3e-29	83	71.1	predicted protein [Populus trichocarpa]	gi|115451863|ref|NP_001049532.1|	128.3	3.7e-29	83	68.7	Heat shock protein DnaJ%2C cysteine-rich region domain containing protein. (Os03t0244000-01)%3BHeat shock protein DnaJ%2C cysteine-rich region domain containing protein. (Os03t0244000-02) [Oryza sativa Japonica Group]
estPama_needle_BSC1-884-700_5							gi|224122694|ref|XP_002330445.1|	207.2	1.4e-52	175	53.7	flavonol synthase 4 [Populus trichocarpa]							gi|225459497|ref|XP_002285841.1|	213.8	1.5e-54	175	54.3	PREDICTED: flavonol synthase/flavanone 3-hydroxylase [Vitis vinifera]
estPama_needle_BSC1-884-800_3	gi|15235853|ref|NP_194019.1|	47.8	4.3e-05	43	48.8	leucoanthocyanidin dioxygenase [Arabidopsis thaliana]													gi|225459493|ref|XP_002285839.1|	51.6	3e-06	48	52.1	PREDICTED: flavonol synthase/flavanone 3-hydroxylase [Vitis vinifera]
estPama_needle_BSC1-887-700_5	gi|297809115|ref|XP_002872441.1|	203.4	1.2e-51	112	83.9	nucleoside diphosphate kinase 1 [Arabidopsis lyrata subsp. lyrata]							gi|115483468|ref|NP_001065404.1|	191.8	3.7e-48	112	76.8	Similar to Nucleoside diphosphate kinase I (EC 2.7.4.6) (NDK I) (NDP kinase I) (PP18). (Os10t0563700-01) [Oryza sativa Japonica Group]	gi|225453350|ref|XP_002271352.1|	189.5	1.8e-47	112	80.4	PREDICTED: nucleoside diphosphate kinase B isoform 2 [Vitis vinifera]
estPama_needle_BSC1-887-800_3	gi|297809115|ref|XP_002872441.1|	58.5	1.5e-08	32	81.2	nucleoside diphosphate kinase 1 [Arabidopsis lyrata subsp. lyrata]							gi|115472167|ref|NP_001059682.1|	51.6	1.8e-06	32	62.5	Nucleoside diphosphate kinase I (EC 2.7.4.6) (NDK I) (NDP kinase I) (NDPK I). (Os07t0492000-01) [Oryza sativa Japonica Group]	gi|225453350|ref|XP_002271352.1|	35.4	0.12	16	93.8	PREDICTED: nucleoside diphosphate kinase B isoform 2 [Vitis vinifera]
estPama_needle_BSC1-888-800_3	gi|30688190|ref|NP_850328.1|	50.8	4.3e-06	24	95.8	60S ribosomal protein L41 [Arabidopsis thaliana]							gi|115470525|ref|NP_001058861.1|	52	1.9e-06	41	65.9	Non-protein coding transcript. (Os07t0139600-01), partial [Oryza sativa Japonica Group]	gi|359478533|ref|XP_003632129.1|	51.6	2.5e-06	27	88.9	PREDICTED: uncharacterized protein LOC100852898 [Vitis vinifera]
estPama_needle_BSC1-892-700_5	gi|297840829|ref|XP_002888296.1|	284.3	1.1e-75	240	59.6	gamma-tocopherol methyltransferase [Arabidopsis lyrata subsp. lyrata]							gi|115448129|ref|NP_001047844.1|	271.2	9.9e-72	239	55.6	Similar to Tocopherol O-methyltransferase%2C chloroplast precursor (EC 2.1.1.95) (Gamma-tocopherol methyltransferase). (Os02t0701600-01) [Oryza sativa Japonica Group]	gi|225454678|ref|XP_002269749.1|	290.8	1.2e-77	239	59.8	PREDICTED: probable tocopherol O-methyltransferase, chloroplastic [Vitis vinifera]
estPama_needle_BSC1-892-800_3	gi|297840829|ref|XP_002888296.1|	83.6	9.4e-16	79	49.4	gamma-tocopherol methyltransferase [Arabidopsis lyrata subsp. lyrata]							gi|115448129|ref|NP_001047844.1|	81.6	3.6e-15	79	45.6	Similar to Tocopherol O-methyltransferase%2C chloroplast precursor (EC 2.1.1.95) (Gamma-tocopherol methyltransferase). (Os02t0701600-01) [Oryza sativa Japonica Group]	gi|225454678|ref|XP_002269749.1|	77.4	6.7e-14	79	45.6	PREDICTED: probable tocopherol O-methyltransferase, chloroplastic [Vitis vinifera]
estPama_needle_BSC1-910-800_3							gi|224139846|ref|XP_002323305.1|	34.7	0.31	42	45.2	predicted protein [Populus trichocarpa]
estPama_needle_BSC1-912-700_5
estPama_needle_BSC1-917-700_5	gi|15233118|ref|NP_191050.1|	183.7	1.7e-45	191	51.8	monothiol glutaredoxin-S14 [Arabidopsis thaliana]	gi|224128716|ref|XP_002320404.1|	156.4	2.9e-37	89	82	glutaredoxin S14, partial [Populus trichocarpa]	gi|115456625|ref|NP_001051913.1|	181	1.1e-44	127	68.5	Similar to CAXIP1 protein. (Os03t0851200-01) [Oryza sativa Japonica Group]	gi|225451695|ref|XP_002278830.1|	190.3	1.8e-47	156	64.1	PREDICTED: monothiol glutaredoxin-S14, chloroplastic-like [Vitis vinifera]
estPama_needle_BSC1-918-700_5							gi|224067361|ref|XP_002302473.1|	109.8	1.3e-23	74	77	predicted protein [Populus trichocarpa]	gi|115481666|ref|NP_001064426.1|	107.5	6.3e-23	78	73.1	Similar to OSIGBa0136O08-OSIGBa0153H12.4 protein. (Os10t0358600-01), partial [Oryza sativa Japonica Group]	gi|359492114|ref|XP_002283430.2|	110.2	9.7e-24	74	77	PREDICTED: uncharacterized protein LOC100247103 isoform 1 [Vitis vinifera]
estPama_needle_BSC1-919-700_5	gi|18422461|ref|NP_568636.1|	53.5	2.2e-06	124	35.5	microtubule-associated protein 18 [Arabidopsis thaliana]
estPama_needle_BSC1-921-700_5	gi|18405766|ref|NP_565952.1|	143.7	1.7e-33	129	52.7	Glycosyltransferase family 61 protein [Arabidopsis thaliana]							gi|115473825|ref|NP_001060511.1|	153.3	2.1e-36	151	48.3	Glycosyltransferase AER61%2C uncharacterized domain containing protein. (Os07t0657400-01) [Oryza sativa Japonica Group]
estPama_needle_BSC1-924-800_3							gi|224114357|ref|XP_002316737.1|	184.1	8.2e-46	109	80.7	light-harvesting complex II protein Lhcb1 [Populus trichocarpa]							gi|225463432|ref|XP_002275075.1|	186.4	1.7e-46	109	80.7	PREDICTED: chlorophyll a-b binding protein 40, chloroplastic [Vitis vinifera]
estPama_needle_BSC1-931-800_3	gi|15236497|ref|NP_193178.1|	141	8.7e-33	134	51.5	HR-like lesion-inducing protein-like protein [Arabidopsis thaliana]							gi|115450741|ref|NP_001048971.1|	159.5	2.4e-38	133	56.4	HR-like lesion-inducer family protein. (Os03t0149200-01) [Oryza sativa Japonica Group]
estPama_needle_BSC1-933-700_5	gi|297831152|ref|XP_002883458.1|	124.8	6.2e-28	122	52.5	leucine-rich repeat family protein [Arabidopsis lyrata subsp. lyrata]													gi|359472575|ref|XP_002281552.2|	129	3.3e-29	122	54.9	PREDICTED: probable receptor protein kinase TMK1-like [Vitis vinifera]
estPama_needle_BSC1-933-800_3													gi|115485371|ref|NP_001067829.1|	60.8	8.9e-09	62	54.8	Protein kinase%2C catalytic domain domain containing protein. (Os11t0448000-00) [Oryza sativa Japonica Group]	gi|359478048|ref|XP_002268601.2|	64.3	8e-10	79	41.8	PREDICTED: probable receptor protein kinase TMK1-like [Vitis vinifera]
estPama_needle_BSC1-935-800_3	gi|15242365|ref|NP_196487.1|	100.1	1.8e-20	85	58.8	RNA polymerase II transcriptional coactivator KIWI [Arabidopsis thaliana]							gi|115446667|ref|NP_001047113.1|	82.4	3.8e-15	90	47.8	Similar to RNA polymerase II transcriptional coactivator KIWI. (Os02t0553600-01) [Oryza sativa Japonica Group]	gi|225438387|ref|XP_002275126.1|	109.4	2.9e-23	90	60	PREDICTED: RNA polymerase II transcriptional coactivator KIWI [Vitis vinifera]
estPama_needle_BSC1-936-800_3																			gi|359491770|ref|XP_003634320.1|	161.8	3.1e-39	86	93	PREDICTED: ubiquitin-40S ribosomal protein S27a isoform 2 [Vitis vinifera]
estPama_needle_BSC1-937-800_3
estPama_needle_BSC1-940-700_5	gi|15239032|ref|NP_199079.1|	181	1.1e-44	176	48.3	allene oxide synthase [Arabidopsis thaliana]	gi|224067296|ref|XP_002302453.1|	171.8	6.5e-42	175	44.6	cytochrome P450 allene oxide synthase [Populus trichocarpa]							gi|225428606|ref|XP_002281226.1|	185.7	4.4e-46	187	51.3	PREDICTED: allene oxide synthase, chloroplastic [Vitis vinifera]
estPama_needle_BSC1-940-800_3	gi|297804708|ref|XP_002870238.1|	114.8	6.2e-25	117	46.2	hydroperoxide lyase [Arabidopsis lyrata subsp. lyrata]	gi|224077780|ref|XP_002305405.1|	113.6	1.4e-24	123	44.7	cytochrome P450 [Populus trichocarpa]	gi|115443737|ref|NP_001045648.1|	115.5	3.7e-25	123	49.6	Similar to Hydroperoxide lyase. (Os02t0110200-01)%3BSimilar to Hydroperoxide lyase. (Os02t0110200-02) [Oryza sativa Japonica Group]	gi|225428606|ref|XP_002281226.1|	115.9	2.8e-25	123	43.9	PREDICTED: allene oxide synthase, chloroplastic [Vitis vinifera]
estPama_needle_BSC1-941-700_5	gi|42573543|ref|NP_974868.1|	69.7	1.9e-11	90	50	glucan endo-1,3-beta-glucosidase 10 [Arabidopsis thaliana]
estPama_needle_BSC1-942-700_5	gi|15232129|ref|NP_189364.1|	33.1	0.48	18	72.2	prohibitin 4 [Arabidopsis thaliana]	gi|224060205|ref|XP_002300084.1|	36.2	0.057	17	88.2	predicted protein, partial [Populus trichocarpa]							gi|225452186|ref|XP_002265881.1|	43.5	0.00036	24	75	PREDICTED: prohibitin-1, mitochondrial [Vitis vinifera]
estPama_needle_BSC1-945-700_5							gi|224136087|ref|XP_002327377.1|	46.2	0.00023	37	59.5	predicted protein, partial [Populus trichocarpa]	gi|115444771|ref|NP_001046165.1|	43.9	0.0012	81	37	Similar to Thioredoxin peroxidase. (Os02t0192700-02) [Oryza sativa Japonica Group]	gi|225441002|ref|XP_002283652.1|	45.1	0.00052	37	56.8	PREDICTED: peroxiredoxin-2E, chloroplastic [Vitis vinifera]
estPama_needle_BSC1-951-700_5													gi|115474899|ref|NP_001061046.1|	115.2	4.2e-25	82	68.3	Tho complex subunit 7 domain containing protein. (Os08t0160000-01) [Oryza sativa Japonica Group]	gi|225435911|ref|XP_002266622.1|	124	9e-28	107	63.6	PREDICTED: THO complex subunit 7 homolog isoform 1 [Vitis vinifera]
estPama_needle_BSC1-954-700_5	gi|297812201|ref|XP_002873984.1|	174.9	4.2e-43	93	93.5	ribosomal protein L7Ae/L30e/S12e/Gadd45 family protein [Arabidopsis lyrata subsp. lyrata]													gi|225449319|ref|XP_002281586.1|	173.3	1.2e-42	94	89.4	PREDICTED: NHP2-like protein 1-like [Vitis vinifera]
estPama_needle_BSC1-954-800_3	gi|297812201|ref|XP_002873984.1|	218.4	4.1e-56	126	86.5	ribosomal protein L7Ae/L30e/S12e/Gadd45 family protein [Arabidopsis lyrata subsp. lyrata]													gi|225445470|ref|XP_002285133.1|	219.9	1.4e-56	126	85.7	PREDICTED: NHP2-like protein 1-like [Vitis vinifera]
estPama_needle_BSC1-961-800_3	gi|15219721|ref|NP_171936.1|	73.6	9.6e-13	78	51.3	malate dehydrogenase [Arabidopsis thaliana]							gi|115482534|ref|NP_001064860.1|	75.1	3.3e-13	78	51.3	Cytoplasmic malate dehydrogenase. (Os10t0478200-01) [Oryza sativa Japonica Group]	gi|225453490|ref|XP_002277543.1|	72	2.8e-12	79	49.4	PREDICTED: malate dehydrogenase, cytoplasmic [Vitis vinifera]
estPama_needle_BSC1-962-700_5	gi|145332595|ref|NP_001078163.1|	188.7	6.2e-47	188	52.7	putative nucleotide binding protein [Arabidopsis thaliana]							gi|115434218|ref|NP_001041867.1|	197.6	1.3e-49	184	56.5	Alanyl-tRNA synthetase%2C class IIc family protein. (Os01t0120400-01)%3BAlanyl-tRNA synthetase%2C class IIc family protein. (Os01t0120400-02) [Oryza sativa Japonica Group]	gi|225432302|ref|XP_002273600.1|	192.6	4.3e-48	175	56	PREDICTED: alanyl-tRNA editing protein AlaX-L-like [Vitis vinifera]
estPama_needle_BSC1-962-800_3	gi|297834538|ref|XP_002885151.1|	100.9	5.5e-21	71	62	ATP binding protein [Arabidopsis lyrata subsp. lyrata]							gi|115434218|ref|NP_001041867.1|	98.6	2.7e-20	70	68.6	Alanyl-tRNA synthetase%2C class IIc family protein. (Os01t0120400-01)%3BAlanyl-tRNA synthetase%2C class IIc family protein. (Os01t0120400-02) [Oryza sativa Japonica Group]	gi|225432302|ref|XP_002273600.1|	102.8	1.5e-21	71	64.8	PREDICTED: alanyl-tRNA editing protein AlaX-L-like [Vitis vinifera]
estPama_needle_BSC1-964-700_5	gi|18414264|ref|NP_567436.1|	67	5.6e-11	42	66.7	uncharacterized protein [Arabidopsis thaliana]	gi|224107931|ref|XP_002314658.1|	63.2	8.1e-10	50	60	predicted protein [Populus trichocarpa]	gi|115470897|ref|NP_001059047.1|	63.5	6.2e-10	41	68.3	Protein of unknown function DUF2346 domain containing protein. (Os07t0181800-01) [Oryza sativa Japonica Group]	gi|225432864|ref|XP_002283954.1|	67	5.6e-11	42	66.7	PREDICTED: uncharacterized protein LOC100257935 [Vitis vinifera]
estPama_needle_BSC1-964-800_3													gi|115470897|ref|NP_001059047.1|	45.1	0.00014	25	76	Protein of unknown function DUF2346 domain containing protein. (Os07t0181800-01) [Oryza sativa Japonica Group]	gi|225432864|ref|XP_002283954.1|	37.7	0.023	25	60	PREDICTED: uncharacterized protein LOC100257935 [Vitis vinifera]
estPama_needle_BSC1-968-700_5	gi|334186550|ref|NP_193252.5|	77.4	9.6e-14	108	43.5	bifunctional inhibitor/lipid-transfer protein/seed storage 2S albumin-like protein [Arabidopsis thaliana]							gi|115434892|ref|NP_001042204.1|	73.6	1.4e-12	56	53.6	Pistil-specific extensin-like protein family protein. (Os01t0180000-01) [Oryza sativa Japonica Group]
estPama_needle_BSC1-96_5	gi|15223115|ref|NP_177188.1|	209.1	3.4e-53	161	67.7	Spermidine synthase 2 [Arabidopsis thaliana]							gi|115471679|ref|NP_001059438.1|	199.5	2.7e-50	152	68.4	Similar to Spermidine synthase 2 (EC 2.5.1.16) (Putrescine aminopropyltransferase 2) (SPDSY 2). (Os07t0408700-02) [Oryza sativa Japonica Group]	gi|225424695|ref|XP_002263762.1|	204.1	1.1e-51	140	73.6	PREDICTED: spermidine synthase [Vitis vinifera]
estPama_needle_BSC1-970-700_5	gi|297817198|ref|XP_002876482.1|	63.2	2.7e-09	74	44.6	predicted protein [Arabidopsis lyrata subsp. lyrata]	gi|224136191|ref|XP_002322266.1|	105.1	6.2e-22	100	50	predicted protein [Populus trichocarpa]	gi|115433978|ref|NP_001041747.1|	58.2	8.7e-08	140	32.9	Similar to thylakoid lumenal 17.9 kDa protein%2C chloroplast. (Os01t0102300-01) [Oryza sativa Japonica Group]	gi|225456361|ref|XP_002280221.1|	97.4	1.3e-19	116	42.2	PREDICTED: thylakoid lumenal 17.9 kDa protein, chloroplastic [Vitis vinifera]
estPama_needle_BSC1-971-700_5	gi|18398904|ref|NP_566377.1|	43.5	0.0012	67	38.8	loss of giant cells from organs protein [Arabidopsis thaliana]	gi|224138006|ref|XP_002322706.1|	55.5	3.1e-07	73	39.7	predicted protein [Populus trichocarpa]	gi|115450189|ref|NP_001048695.1|	38.9	0.03	57	38.6	Similar to EL2 protein. (Os03t0107700-01) [Oryza sativa Japonica Group]	gi|225435435|ref|XP_002285425.1|	56.6	1.4e-07	64	45.3	PREDICTED: uncharacterized protein LOC100257066 [Vitis vinifera]
estPama_needle_BSC1-974-800_3
estPama_needle_BSC1-977-700_5	gi|15218450|ref|NP_172491.1|	280.4	1.3e-74	175	73.1	transcription factor lim1 [Arabidopsis thaliana]													gi|225458850|ref|XP_002285355.1|	292	4.3e-78	175	75.4	PREDICTED: pollen-specific protein SF3 [Vitis vinifera]
estPama_needle_BSC1-977-800_3	gi|15225592|ref|NP_181519.1|	73.6	6.5e-13	45	71.1	LIM domain-containing protein [Arabidopsis thaliana]
estPama_needle_BSC1-981-700_5													gi|115455285|ref|NP_001051243.1|	47.8	4.8e-05	56	39.3	Os03g0745200 [Oryza sativa Japonica Group]	gi|225430172|ref|XP_002282283.1|	60.5	7.1e-09	60	48.3	PREDICTED: hydroxycinnamoyl-Coenzyme A shikimate/quinate hydroxycinnamoyltransferase [Vitis vinifera]
estPama_needle_BSC1-982-700_5	gi|15223261|ref|NP_172332.1|	49.3	7.8e-06	30	70	syntaxin-related protein KNOLLE [Arabidopsis thaliana]							gi|115466652|ref|NP_001056925.1|	38.9	0.011	23	65.2	Similar to Syntaxin-like protein (Fragment). (Os06t0168500-01) [Oryza sativa Japonica Group]	gi|225429832|ref|XP_002283098.1|	47.8	2.3e-05	30	73.3	PREDICTED: syntaxin-related protein KNOLLE [Vitis vinifera]
estPama_needle_BSC1-983-700_5
estPama_needle_BSC1-983-800_3
estPama_needle_BSC1-987-800_3																			gi|225461347|ref|XP_002281902.1|	103.6	6.9e-22	59	84.7	PREDICTED: PAP-specific phosphatase HAL2-like [Vitis vinifera]
estPama_needle_BSC1-989-800_3	gi|15218283|ref|NP_173023.1|	77	7.4e-14	60	58.3	prephenate dehydrogenase family protein [Arabidopsis thaliana]	gi|224120480|ref|XP_002331058.1|	85.5	2.1e-16	61	63.9	arogenate dehydrogenase [Populus trichocarpa]							gi|359482778|ref|XP_003632837.1|	79	1.9e-14	60	61.7	PREDICTED: LOW QUALITY PROTEIN: arogenate dehydrogenase 1, chloroplastic-like [Vitis vinifera]
estPama_needle_BSC1-993-700_5																			gi|225458141|ref|XP_002280458.1|	32.7	0.63	18	66.7	PREDICTED: protein C20orf11 homolog [Vitis vinifera]
estPama_needle_BSC1-994-700_5
estPama_needle_BSC1-996-700_5
estPama_needle_BSc1-750-700_5																			gi|225461832|ref|XP_002285646.1|	47.8	1.5e-05	20	100	PREDICTED: chlorophyll a-b binding protein 40, chloroplastic [Vitis vinifera]
estPama_needle_BSc1-750-800_3	gi|18403549|ref|NP_565787.1|	40	0.0033	20	85	light-harvesting complex II chlorophyll a/b binding protein 1 [Arabidopsis thaliana]													gi|225461832|ref|XP_002285646.1|	40	0.0033	20	85	PREDICTED: chlorophyll a-b binding protein 40, chloroplastic [Vitis vinifera]
estPama_needle_BSc1-751-700_5	gi|15231854|ref|NP_190933.1|	57.4	3.7e-08	39	79.5	histone H2B [Arabidopsis thaliana]	gi|224109882|ref|XP_002315342.1|	62	1.5e-09	39	82.1	histone H2 [Populus trichocarpa]							gi|225435046|ref|XP_002284332.1|	57.4	3.7e-08	46	73.9	PREDICTED: probable histone H2B.1-like isoform 1 [Vitis vinifera]
estPama_needle_BSc1-751-800_3
estPama_needle_BSc1-754-700_5	gi|297792979|ref|XP_002864374.1|	81.3	6.4e-15	87	42.5	stigma-specific Stig1 family protein [Arabidopsis lyrata subsp. lyrata]	gi|224114974|ref|XP_002332276.1|	119	2.8e-26	103	46.6	predicted protein [Populus trichocarpa]
estPama_needle_BSc1-758-700_5	gi|297818318|ref|XP_002877042.1|	71.6	2.9e-12	55	47.3	zinc finger family protein [Arabidopsis lyrata subsp. lyrata]	gi|224060199|ref|XP_002300081.1|	79.7	1.1e-14	55	50.9	predicted protein [Populus trichocarpa]	gi|115474573|ref|NP_001060883.1|	76.3	1.2e-13	55	52.7	Protein of unknown function DUF23 family protein. (Os08t0121900-01)%3BSimilar to predicted protein. (Os08t0121900-02) [Oryza sativa Japonica Group]	gi|225424813|ref|XP_002271877.1|	80.5	6.3e-15	55	56.4	PREDICTED: UPF0392 protein RCOM_0530710-like [Vitis vinifera]
estPama_needle_BSc1-759-700_5	gi|30689693|ref|NP_850415.1|	200.3	1.4e-50	136	67.6	citrate synthase 4 [Arabidopsis thaliana]							gi|115444791|ref|NP_001046175.1|	208	6.6e-53	136	70.6	Similar to Citrate synthase (EC 4.1.3.7). (Os02t0194100-01) [Oryza sativa Japonica Group]	gi|225450299|ref|XP_002271451.1|	223.4	1.5e-57	136	75	PREDICTED: citrate synthase, mitochondrial [Vitis vinifera]
estPama_needle_BSc1-778-700_5	gi|15226103|ref|NP_180896.1|	263.8	1.5e-69	218	57.8	caleosin-related protein [Arabidopsis thaliana]							gi|297723297|ref|NP_001174012.1|	257.7	1.1e-67	219	55.7	Similar to Embryo-specific protein 1 (ATS1). (Os04t0510900-01), partial [Oryza sativa Japonica Group]
estPama_needle_BSc1-778-800_3	gi|15226103|ref|NP_180896.1|	209.9	2.2e-53	173	58.4	caleosin-related protein [Arabidopsis thaliana]							gi|297723297|ref|NP_001174012.1|	201.8	5.9e-51	175	55.4	Similar to Embryo-specific protein 1 (ATS1). (Os04t0510900-01), partial [Oryza sativa Japonica Group]
estPama_needle_BSc1-781-700_5	gi|15233516|ref|NP_192354.1|	82.4	1.8e-15	62	59.7	putative WRKY transcription factor 42 [Arabidopsis thaliana]	gi|224131614|ref|XP_002321134.1|	36.2	0.22	85	30.6	predicted protein [Populus trichocarpa]	gi|115434968|ref|NP_001042242.1|	40.4	0.02	59	39	Similar to WRKY 1 (Fragment). (Os01t0185900-01) [Oryza sativa Japonica Group]	gi|359485613|ref|XP_002269696.2|	83.2	1e-15	64	57.8	PREDICTED: WRKY transcription factor 6-like [Vitis vinifera]
estPama_needle_BSc1-785-700_5																			gi|359480857|ref|XP_002275836.2|	127.9	1e-28	95	58.9	PREDICTED: probable WRKY transcription factor 51-like [Vitis vinifera]
estPama_needle_BSc1-785-800_3
estPama_needle_BSc1-787-700_5	gi|79315417|ref|NP_001030877.1|	203	3e-51	184	56	guanylate kinase [Arabidopsis thaliana]													gi|225441773|ref|XP_002283613.1|	223.8	1.6e-57	193	58.5	PREDICTED: discs large homolog 1-like protein-like isoform 1 [Vitis vinifera]
estPama_needle_BSc1-787-800_3	gi|297817082|ref|XP_002876424.1|	88.6	4.3e-17	110	42.7	guanylate kinase-encoding gene 1 [Arabidopsis lyrata subsp. lyrata]							gi|115488800|ref|NP_001066887.1|	83.2	1.8e-15	63	60.3	Similar to Guanylate kinase (EC 2.7.4.8). (Os12t0515600-01) [Oryza sativa Japonica Group]	gi|225441773|ref|XP_002283613.1|	89.4	2.5e-17	99	49.5	PREDICTED: discs large homolog 1-like protein-like isoform 1 [Vitis vinifera]
estPama_needle_BSc1-789-700_5													gi|115487356|ref|NP_001066165.1|	230.7	1.1e-59	150	75.3	Similar to 60S ribosomal protein L26A. (Os12t0150100-01) [Oryza sativa Japonica Group]	gi|225452120|ref|XP_002284266.1|	240	1.8e-62	151	76.8	PREDICTED: 60S ribosomal protein L26-1 [Vitis vinifera]
estPama_needle_BSc1-790-700_5	gi|15239063|ref|NP_199094.1|	189.9	1.8e-47	134	65.7	dihydroflavonol-4-reductase [Arabidopsis thaliana]	gi|224062109|ref|XP_002300759.1|	197.6	8.7e-50	133	65.4	dihydroflavonol 4-reductase [Populus trichocarpa]							gi|225458225|ref|XP_002281858.1|	199.1	3e-50	133	68.4	PREDICTED: dihydroflavonol-4-reductase [Vitis vinifera]
estPama_needle_BSc1-790-800_3	gi|297791699|ref|XP_002863734.1|	88.2	3.3e-17	62	67.7	dihydroflavonol reductase [Arabidopsis lyrata subsp. lyrata]	gi|224062109|ref|XP_002300759.1|	92	2.3e-18	60	68.3	dihydroflavonol 4-reductase [Populus trichocarpa]							gi|225458225|ref|XP_002281858.1|	87.4	5.5e-17	62	62.9	PREDICTED: dihydroflavonol-4-reductase [Vitis vinifera]
estPama_needle_BSc1-793-700_5	gi|15226549|ref|NP_182247.1|	35	0.6	70	30	putative pre-mRNA-splicing factor ATP-dependent RNA helicase [Arabidopsis thaliana]	gi|224104105|ref|XP_002313321.1|	84.3	8.6e-16	89	49.4	predicted protein [Populus trichocarpa]	gi|115452661|ref|NP_001049931.1|	35	0.6	70	30	DEAD-like helicase%2C N-terminal domain containing protein. (Os03t0314100-01)%3BSimilar to Predicted protein. (Os03t0314100-02) [Oryza sativa Japonica Group]
estPama_needle_BSc1-799-700_5	gi|297852886|ref|XP_002894324.1|	79.3	2.4e-14	92	50	C2 domain-containing protein [Arabidopsis lyrata subsp. lyrata]							gi|115463503|ref|NP_001055351.1|	82	3.8e-15	94	47.9	C2 calcium-dependent membrane targeting domain containing protein. (Os05t0370600-01)%3BSimilar to predicted protein. (Os05t0370600-02) [Oryza sativa Japonica Group]	gi|359481882|ref|XP_002277970.2|	78.6	4.1e-14	71	59.2	PREDICTED: multiple C2 and transmembrane domain-containing protein 2-like [Vitis vinifera]
estPama_needle_BSc1-803-700_5	gi|30688531|ref|NP_850344.1|	73.2	7.1e-13	42	83.3	calmodulin 2 [Arabidopsis thaliana]	gi|224110092|ref|XP_002315412.1|	35.4	0.46	52	38.5	predicted protein [Populus trichocarpa]	gi|115452695|ref|NP_001049948.1|	80.9	8.4e-15	41	92.7	Similar to Calmodulin NtCaM3 (Calmodulin NtCaM4) (Calmodulin NtCaM5) (Calmodulin NtCaM6) (Calmodulin NtCaM7) (Calmodulin NtCaM8) (Calmodulin NtCaM11) (Calmodulin NtCaM12). (Os03t0319300-01) [Oryza sativa Japonica Group]	gi|225462902|ref|XP_002263538.1|	81.6	4.9e-15	41	95.1	PREDICTED: calmodulin isoform 2 [Vitis vinifera]
estPama_needle_BSc1-807-800_3
estPama_needle_BSc1-814-700_5	gi|18397751|ref|NP_566295.1|	60.1	1e-08	56	48.2	uncharacterized protein [Arabidopsis thaliana]							gi|115452959|ref|NP_001050080.1|	57.8	5.1e-08	57	47.4	Os03g0343800 [Oryza sativa Japonica Group]	gi|225431723|ref|XP_002268447.1|	57.8	5.1e-08	54	51.9	PREDICTED: uncharacterized protein LOC100253295 [Vitis vinifera]
estPama_needle_BSc1-814-800_3	gi|18397751|ref|NP_566295.1|	60.8	5.7e-09	59	45.8	uncharacterized protein [Arabidopsis thaliana]							gi|297725937|ref|NP_001175332.1|	59.7	1.3e-08	65	44.6	Os07g0673801, partial [Oryza sativa Japonica Group]	gi|225431723|ref|XP_002268447.1|	58.9	2.2e-08	58	48.3	PREDICTED: uncharacterized protein LOC100253295 [Vitis vinifera]
estPama_needle_BSc1-815-700_5	gi|297835714|ref|XP_002885739.1|	288.9	4.7e-77	223	68.2	glucose-1-phosphate adenylyltransferase [Arabidopsis lyrata subsp. lyrata]													gi|225447450|ref|XP_002263255.1|	277.7	1.1e-73	176	80.7	PREDICTED: glucose-1-phosphate adenylyltransferase small subunit, chloroplastic [Vitis vinifera]
estPama_needle_BSc1-815-800_3	gi|15238933|ref|NP_199641.1|	141	5.7e-33	87	81.6	glucose-1-phosphate adenylyltransferase small subunit [Arabidopsis thaliana]							gi|115476014|ref|NP_001061603.1|	136.7	1.1e-31	87	75.9	Similar to Glucose-1-phosphate adenylyltransferase small subunit%2C chloroplast precursor (EC 2.7.7.27) (ADP-glucose synthase) (ADP-glucose pyrophosphorylase) (AGPASE B) (Alpha-D-glucose-1-phosphate adenyl transferase). (Os08t0345800-01)%3BSimilar to Glucose-1-phosphate adenylyltransferase. (Os08t0345800-02)%3BSimilar to Isoform 2 of Glucose-1-phosphate adenylyltransferase small subunit%2C chloro…	gi|225447450|ref|XP_002263255.1|	137.9	4.9e-32	87	79.3	PREDICTED: glucose-1-phosphate adenylyltransferase small subunit, chloroplastic [Vitis vinifera]
estPama_needle_BSc1-820-700_5																			gi|225451318|ref|XP_002273776.1|	112.8	1.4e-24	63	84.1	PREDICTED: auxin-induced protein PCNT115 [Vitis vinifera]
estPama_needle_BSc1-821-700_5	gi|15238831|ref|NP_199600.1|	124.4	6.5e-28	94	60.6	NADH dehydrogenase (ubiquinone) 1 alpha subcomplex 2 [Arabidopsis thaliana]							gi|297602438|ref|NP_001052435.2|	125.9	2.2e-28	99	57.6	NADH dehydrogenase [ubiquinone] (complex I)%2C alpha subcomplex%2C subunit 2 domain containing protein. (Os04t0310500-01)%3BNADH dehydrogenase [ubiquinone] (complex I)%2C alpha subcomplex%2C subunit 2 domain containing protein. (Os04t0310500-02) [Oryza sativa Japonica Group]	gi|225425350|ref|XP_002275228.1|	128.3	4.5e-29	96	61.5	PREDICTED: NADH dehydrogenase [ubiquinone] 1 alpha subcomplex subunit 2 isoform 1 [Vitis vinifera]
estPama_needle_BSc1-823-700_5	gi|15225534|ref|NP_182090.1|	189.5	3e-47	170	55.9	MADS-box protein SOC1 [Arabidopsis thaliana]	gi|224074776|ref|XP_002304455.1|	184.1	1.3e-45	170	55.9	MIKC mads-box transcription factor [Populus trichocarpa]							gi|225453843|ref|XP_002277773.1|	193.7	1.6e-48	171	57.3	PREDICTED: MADS-box protein SOC1 [Vitis vinifera]
estPama_needle_BSc1-824-700_5	gi|15229458|ref|NP_188991.1|	162.9	2.1e-39	113	69.9	cyanate hydratase [Arabidopsis thaliana]	gi|224110612|ref|XP_002315578.1|	177.6	8.3e-44	113	74.3	predicted protein [Populus trichocarpa]	gi|115482468|ref|NP_001064827.1|	163.7	1.2e-39	113	69	Similar to Cyanate lyase (CYN). (Os10t0471300-01) [Oryza sativa Japonica Group]	gi|225433217|ref|XP_002285393.1|	174.5	7e-43	120	70	PREDICTED: cyanate hydratase [Vitis vinifera]
estPama_needle_BSc1-825-800_3
estPama_needle_BSc1-826-800_3							gi|224083006|ref|XP_002306927.1|	332.4	2.6e-90	169	94.1	light-harvesting complex II protein Lhcb1 [Populus trichocarpa]							gi|225463432|ref|XP_002275075.1|	334.3	6.9e-91	169	94.1	PREDICTED: chlorophyll a-b binding protein 40, chloroplastic [Vitis vinifera]
estPama_needle_BSc1-828-700_5	gi|15228407|ref|NP_187703.1|	334.3	1e-90	222	68.9	Superoxide dismutase [Mn] [Arabidopsis thaliana]													gi|225448693|ref|XP_002280527.1|	339.3	3.2e-92	228	68.9	PREDICTED: superoxide dismutase [Mn], mitochondrial [Vitis vinifera]
estPama_needle_BSc1-828-800_3	gi|15228407|ref|NP_187703.1|	120.2	1e-26	79	68.4	Superoxide dismutase [Mn] [Arabidopsis thaliana]													gi|225448693|ref|XP_002280527.1|	126.7	1.1e-28	79	73.4	PREDICTED: superoxide dismutase [Mn], mitochondrial [Vitis vinifera]
estPama_needle_BSc1-830-700_5																			gi|359476695|ref|XP_003631878.1|	68.9	7.1e-11	198	31.3	PREDICTED: maf-like protein DDB_G0281937 isoform 2 [Vitis vinifera]
estPama_needle_BSc1-830-800_3
estPama_needle_BSc1-832-800_3	gi|297829400|ref|XP_002882582.1|	37	0.043	23	52.2	thioredoxin H-type 9 [Arabidopsis lyrata subsp. lyrata]	gi|224062067|ref|XP_002300738.1|	54.7	3.2e-07	40	62.5	thioredoxin h [Populus trichocarpa]	gi|115434738|ref|NP_001042127.1|	52.4	1.6e-06	43	51.2	Similar to Thioredoxin-like protein. (Os01t0168200-01) [Oryza sativa Japonica Group]	gi|359481487|ref|XP_002279195.2|	54.3	4.2e-07	49	51	PREDICTED: thioredoxin H9-like [Vitis vinifera]
[truncated: 387 more rows]
