# Supplementary material for: Generation, functional annotation and comparative analysis of black spruce (Picea mariana) ESTs: an important conifer genomic resource
Source: BMC Genomics. 2013 Oct 11;14:702. doi: 10.1186/1471-2164-14-702 (PMC4007752; doi:10.1186/1471-2164-14-702)
Supplement: Additional file 3: Table S3 — EST singletons and contigs annotated as putative photosynthetic pathway genes. [file 1471-2164-14-702-S3.xlsx]

## Sheet: Mann-et-al-Pama-EST-SupplTable3
Additional file3: Table S3 EST singletons and contigs annotated as putative photosynthetic pathway genes
EST Singlet/Contig	Annotation Seq. identifier	Annotation Description
estPama_needle_Contig12	gi|357126880|ref|XP_003565115.1|	metallothionein-like protein 3B-like
estPama_needle_Contig3	gi|324986472|ref|YP_004276343.1|	photosystem II protein Z (chloroplast)
estPama_needle_1973-700_5	gi|353351842|ref|YP_004891725.1|	ATP-dependent Clp protease proteolytic subunit (chloroplast)
estPama_needle_Contig28	gi|115455193|ref|NP_001051197.1|	Similar to Sorghum bicolor protein targeted either to mitochondria or chloroplast proteins T50848. (Os03t0736900-01), partial
estPama_needle_Contig24	gi|302811558|ref|XP_002987468.1|	light-harvesting complex
estPama_needle_Contig29	gi|309322327|ref|YP_003934178.1|	photosystem II protein I (chloroplast)
estPama_needle_Contig33	gi|225450089|ref|XP_002277909.1|	photosystem II 5 kDa protein, chloroplastic
estPama_needle_1346-700_5	gi|255560287|ref|XP_002521161.1|	photosystem I reaction center subunit IV A, chloroplast precursor
estPama_needle_Contig26	gi|255572702|ref|XP_002527284.1|	Photosystem I reaction center subunit XI, chloroplast precursor, putative
estPama_needle_Contig36	gi|134093195|ref|YP_001109497.1|	hypothetical protein Poptr_cp018 (chloroplast)
estPama_needle_Contig32	gi|357111693|ref|XP_003557646.1|	photosystem I reaction center subunit psaK, chloroplastic-like
estPama_needle_Contig42	gi|162463409|ref|NP_001105545.1|	chlorophyll a-b binding protein M9, chloroplastic precursor
estPama_needle_Contig53	gi|356567929|ref|XP_003552167.1|	metallothionein-like protein 2-like isoform 2
estPama_needle_BSC1-491-700_5	gi|356557150|ref|XP_003546881.1|	thylakoid lumenal 19 kDa protein, chloroplastic-like
estPama_needle_Contig66	gi|225425224|ref|XP_002267614.1|	acyl carrier protein 4, chloroplastic
estPama_needle_BSc1-842-700_5	gi|115442485|ref|NP_001045522.1|	Similar to Chloroplast outer envelope 24 kD protein. (Os01t0969000-01)
estPama_needle_2828-700_5	gi|224131950|ref|XP_002321218.1|	light-harvesting complex I protein Lhca3
estPama_needle_Contig80	gi|255565372|ref|XP_002523677.1|	Magnesium-protoporphyrin IX monomethyl ester [oxidative] cyclase, chloroplast precursor, putative
estPama_needle_Contig14	gi|357148020|ref|XP_003574592.1|	germin-like protein 8-14-like
estPama_needle_Contig89	gi|94502636|ref|YP_588293.1|	chloroplast hypothetical protein (mitochondrion)
estPama_needle_BSc1-835-800_3	gi|357156668|ref|XP_003577535.1|	acyl carrier protein 1, chloroplastic-like
estPama_needle_BSc1-852-700_5	gi|255560157|ref|XP_002521096.1|	cytochrome B5 isoform 1, putative
estPama_needle_BSc1-852-800_3	gi|255554206|ref|XP_002518143.1|	cytochrome B5 isoform 1, putative
estPama_needle_Contig91	gi|357111680|ref|XP_003557640.1|	LOW QUALITY PROTEIN: photosystem II 10 kDa polypeptide, chloroplastic-like
estPama_needle_Contig99	gi|226499760|ref|NP_001148893.1|	chlorophyll a-b binding protein
estPama_needle_2261-700_5	gi|356576567|ref|XP_003556402.1|	chlorophyll a-b binding protein CP26, chloroplastic-like
estPama_needle_Contig94	gi|225453018|ref|XP_002264508.1|	photosystem II reaction center W protein, chloroplastic
estPama_needle_Contig105	gi|356556288|ref|XP_003546458.1|	30S ribosomal protein S17, chloroplastic-like
estPama_needle_Contig78	gi|357469327|ref|XP_003604948.1|	Metallothionein-like protein
estPama_needle_Contig111	gi|357149799|ref|XP_003575236.1|	photosystem II 5 kDa protein, chloroplastic-like
estPama_needle_Contig123	gi|18397286|ref|NP_564339.1|	chlorophyll a-b binding protein 2/3
estPama_needle_BSC1-1010-700_5	gi|225460496|ref|XP_002274963.1|	ATP synthase delta chain, chloroplastic
estPama_needle_BSc1-807-800_3	gi|7524924|ref|NP_045926.1|	hypothetical protein ChvulCp168 (chloroplast)
estPama_needle_2115-800_3	gi|324986397|ref|YP_004276269.1|	photosystem I assembly protein ycf3 (chloroplast)
estPama_needle_Contig87	gi|225433215|ref|XP_002285392.1|	DAG protein, chloroplastic
estPama_needle_Contig112	gi|255571379|ref|XP_002526638.1|	Photosystem I reaction center subunit N, chloroplast precursor, putative
estPama_needle_2743-800_3	gi|225438595|ref|XP_002280620.1|	cytochrome P450 71A1
estPama_needle_1758-700_5	gi|359493845|ref|XP_003634677.1|	metallothionein-like protein-like
estPama_needle_Contig139	gi|15222757|ref|NP_175963.1|	photosystem I reaction center subunit V
estPama_needle_2584-700_5	gi|255575890|ref|XP_002528842.1|	Cytochrome c, putative
estPama_needle_2743-700_5	gi|357460093|ref|XP_003600328.1|	Cytochrome P450
estPama_needle_Contig160	gi|226502122|ref|NP_001148037.1|	photosystem II3
estPama_needle_Contig162	gi|225457807|ref|XP_002266022.1|	thioredoxin M-type, chloroplastic
estPama_needle_Contig169	gi|18396349|ref|NP_565335.1|	photosystem II subunit X
estPama_needle_BSC1-892-700_5	gi|225454678|ref|XP_002269749.1|	probable tocopherol O-methyltransferase, chloroplastic
estPama_needle_1697-800_3	gi|18390888|ref|NP_563815.1|	photosystem I subunit O
estPama_needle_BSc1-841-800_3	gi|353351808|ref|YP_004891690.1|	ribosomal protein S7 (chloroplast)
estPama_needle_Contig161	gi|356556288|ref|XP_003546458.1|	30S ribosomal protein S17, chloroplastic-like
estPama_needle_BSC1-866-700_5	gi|224133724|ref|XP_002321645.1|	cytochrome P450
estPama_needle_BSC1-1189-700_5	gi|224114357|ref|XP_002316737.1|	light-harvesting complex II protein Lhcb1
estPama_needle_Contig197	gi|237688566|ref|YP_002905184.1|	photosytem II 44 kDa protein (chloroplast)
estPama_needle_2852-800_3	gi|356537186|ref|XP_003537110.1|	photosystem II reaction center PSB28 protein, chloroplastic-like
estPama_needle_Contig186	gi|255571475|ref|XP_002526685.1|	light-inducible protein atls1, putative
estPama_needle_Contig199	gi|18396349|ref|NP_565335.1|	photosystem II subunit X
estPama_needle_2584-800_3	gi|255575890|ref|XP_002528842.1|	Cytochrome c, putative
estPama_needle_Contig194	gi|15222757|ref|NP_175963.1|	photosystem I reaction center subunit V
estPama_needle_BSC1-983-800_3	gi|353351808|ref|YP_004891690.1|	ribosomal protein S7 (chloroplast)
estPama_needle_Contig208	gi|357488225|ref|XP_003614400.1|	Cytochrome P450 likeTBP
estPama_needle_Contig213	gi|78103306|ref|YP_358581.1|	hypothetical protein PhapfoPp032 (chloroplast)
estPama_needle_1983-800_3	gi|359806194|ref|NP_001241459.1|	germin-like protein subfamily 1 member 1-like precursor
estPama_needle_Contig216	gi|357126880|ref|XP_003565115.1|	metallothionein-like protein 3B-like
estPama_needle_2667-800_3	gi|359494249|ref|XP_002264233.2|	photosystem I reaction center subunit V, chloroplastic
estPama_needle_2838-800_3	gi|351653801|ref|YP_004891417.1|	acetyl-CoA carboxylase beta subunit (chloroplast)
estPama_needle_2599-800_3	gi|115474091|ref|NP_001060644.1|	Similar to Ubiquinol-cytochrome c reductase complex 6.7 kDa protein (EC 1.10.2.2) (CR6). (Os07t0680300-01)
estPama_needle_2699-800_3	gi|356513927|ref|XP_003525659.1|	nucleoside diphosphate kinase 2, chloroplastic
estPama_needle_BSC1-937-800_3	gi|295311728|ref|YP_003587464.1|	photosystem II CP43 chlorophyll apoprotein (chloroplast)
estPama_needle_Contig238	gi|225425246|ref|XP_002269300.1|	light-regulated protein
estPama_needle_Contig248	gi|353351856|ref|YP_004891738.1|	acetyl-CoA carboxylase beta subunit (chloroplast)
estPama_needle_Contig253	gi|356552918|ref|XP_003544809.1|	cytochrome c oxidase subunit 6b-1-like
estPama_needle_Contig239	gi|313199639|ref|YP_004021255.1|	photosystem I P700 apoprotein A2 (chloroplast)
estPama_needle_2682-800_3	gi|255557899|ref|XP_002519978.1|	Protein kinase APK1B, chloroplast precursor, putative
estPama_needle_Contig256	gi|18390888|ref|NP_563815.1|	photosystem I subunit O
estPama_needle_Contig222	gi|302804514|ref|XP_002984009.1|	light-harvesting complex
estPama_needle_Contig251	gi|115473743|ref|NP_001060470.1|	Cytochrome c oxidase%2C subunit VIIa domain containing protein. (Os07t0647500-01)
estPama_needle_2386-800_3	gi|353351823|ref|YP_004891706.1|	ribosomal protein L23 (chloroplast)
estPama_needle_Contig267	gi|255571379|ref|XP_002526638.1|	Photosystem I reaction center subunit N, chloroplast precursor, putative
estPama_needle_Contig265	gi|356542806|ref|XP_003539856.1|	50S ribosomal protein L1, chloroplastic-like
estPama_needle_BSC1-508-700_5	gi|353351865|ref|YP_004891747.1|	RNA polymerase beta subunit-1 (chloroplast)
estPama_needle_Contig272	gi|297848674|ref|XP_002892218.1|	50S ribosomal protein L28, chloroplast
estPama_needle_Contig279	gi|357154854|ref|XP_003576924.1|	ribulose bisphosphate carboxylase small chain PWS4.3, chloroplastic-like isoform 5
estPama_needle_2915-800_3	gi|357461189|ref|XP_003600876.1|	Chlorophyll a-b binding protein CP29.3
estPama_needle_Contig296	gi|353351818|ref|YP_004891701.1|	ribosomal protein S14 (chloroplast)
estPama_needle_Contig288	gi|357488185|ref|XP_003614380.1|	Cytochrome P450 likeTBP
estPama_needle_1678-700_5	gi|359479516|ref|XP_002275749.2|	ferredoxin-3, chloroplastic-like isoform 1
estPama_needle_1791-700_5	gi|112253917|ref|YP_717171.1|	apocytochrome b (mitochondrion)
estPama_needle_Contig269	gi|357513969|ref|XP_003627273.1|	Germin-like protein
estPama_needle_2806-800_3	gi|302804514|ref|XP_002984009.1|	light-harvesting complex
estPama_needle_Contig300	gi|225453018|ref|XP_002264508.1|	photosystem II reaction center W protein, chloroplastic
estPama_needle_Contig287	gi|353351874|ref|YP_004891756.1|	photosystem II protein K (chloroplast)
estPama_needle_Contig293	gi|162463469|ref|NP_001105294.1|	ribulose bisphosphate carboxylase small chain, chloroplastic precursor
estPama_needle_BSC1-1064-700_5	gi|225444940|ref|XP_002282326.1|	thioredoxin-like 2, chloroplastic
estPama_needle_Contig307	gi|324986465|ref|YP_004276336.1|	ribosomal protein L2 (chloroplast)
estPama_needle_Contig295	gi|225449078|ref|XP_002275552.1|	chlorophyll a-b binding protein 6A, chloroplastic isoform 1
estPama_needle_2096-800_3	gi|225460309|ref|XP_002282574.1|	protein TIC 40, chloroplastic
estPama_needle_2910-700_5	gi|357516465|ref|XP_003628521.1|	Metallothionein-like protein
estPama_needle_BSC1-970-700_5	gi|356508819|ref|XP_003523151.1|	thylakoid lumenal 17.9 kDa protein, chloroplastic-like
estPama_needle_2549-800_3	gi|156618825|ref|YP_001430107.1|	photosystem I P700 chlorophyll a apoprotein A2 (chloroplast)
estPama_needle_2562-700_5	gi|115484331|ref|NP_001065827.1|	Similar to Ubiquinol-cytochrome c reductase complex 7.8 kDa protein (EC 1.10.2.2) (Mitochondrial hinge protein) (CR7). (Os11t0162200-01)
estPama_needle_2964-700_5	gi|357126880|ref|XP_003565115.1|	metallothionein-like protein 3B-like
estPama_needle_2097-700_5	gi|225460496|ref|XP_002274963.1|	ATP synthase delta chain, chloroplastic
estPama_needle_1888-700_5	gi|357126880|ref|XP_003565115.1|	metallothionein-like protein 3B-like
estPama_needle_1973-800_3	gi|353351842|ref|YP_004891725.1|	ATP-dependent Clp protease proteolytic subunit (chloroplast)
estPama_needle_Contig324	gi|78103306|ref|YP_358581.1|	hypothetical protein PhapfoPp032 (chloroplast)
estPama_needle_Contig330	gi|225425246|ref|XP_002269300.1|	light-regulated protein
estPama_needle_2194-700_5	gi|115463803|ref|NP_001055501.1|	Methionine sulphoxide reductase B domain containing protein. (Os05t0404200-01)%3BSimilar to Peptide methionine sulfoxide reductase B3%2C chloroplastic. (Os05t0404200-02)
estPama_needle_Contig339	gi|357156668|ref|XP_003577535.1|	acyl carrier protein 1, chloroplastic-like
estPama_needle_Contig346	gi|115455555|ref|NP_001051378.1|	PetM of cytochrome b6/f complex subunit 7 domain containing protein. (Os03t0765900-01)
estPama_needle_Contig340	gi|255539076|ref|XP_002510603.1|	Plastocyanin A, chloroplast precursor, putative
estPama_needle_Contig349	gi|237688499|ref|YP_002905118.1|	ribosomal protein S14 (chloroplast)
estPama_needle_2386-700_5	gi|353351823|ref|YP_004891706.1|	ribosomal protein L23 (chloroplast)
estPama_needle_1723-700_5	gi|150251548|ref|YP_001312280.1|	hypothetical protein CYtaCp115 (chloroplast)
estPama_needle_Contig362	gi|225448385|ref|XP_002269465.1|	clathrin light chain 2-like
estPama_needle_BSC1-428-700_5	gi|353351847|ref|YP_004891729.1|	photosystem I subunit IX (chloroplast)
estPama_needle_Contig368	gi|18396349|ref|NP_565335.1|	photosystem II subunit X
estPama_needle_BSC1-497-800_3	gi|225432051|ref|XP_002280268.1|	beta-glucosidase-like SFR2, chloroplastic-like
estPama_needle_BSC1-398-800_3	gi|359476186|ref|XP_002283410.2|	monogalactosyldiacylglycerol synthase, chloroplastic-like
estPama_needle_Contig379	gi|309322321|ref|YP_003934172.1|	ribosomal protein S7 (chloroplast)
estPama_needle_Contig369	gi|115455193|ref|NP_001051197.1|	Similar to Sorghum bicolor protein targeted either to mitochondria or chloroplast proteins T50848. (Os03t0736900-01), partial
estPama_needle_BSC1-141_5	gi|225462227|ref|XP_002271791.1|	photosystem II 10 kDa polypeptide, chloroplastic
estPama_needle_2218-700_5	gi|255539076|ref|XP_002510603.1|	Plastocyanin A, chloroplast precursor, putative
estPama_needle_BSC1-945-700_5	gi|356572518|ref|XP_003554415.1|	peroxiredoxin-2E, chloroplastic-like
estPama_needle_Contig382	gi|225452570|ref|XP_002280653.1|	ferredoxin-thioredoxin reductase catalytic chain, chloroplastic
estPama_needle_Contig386	gi|226508528|ref|NP_001152380.1|	photosystem I reaction center6
estPama_needle_2882-700_5	gi|359490173|ref|XP_002268037.2|	clp protease-related protein At4g12060, chloroplastic-like
estPama_needle_BSC1-428-800_3	gi|309322355|ref|YP_003934206.1|	ribosomal protein L33 (chloroplast)
estPama_needle_2599-700_5	gi|115474091|ref|NP_001060644.1|	Similar to Ubiquinol-cytochrome c reductase complex 6.7 kDa protein (EC 1.10.2.2) (CR6). (Os07t0680300-01)
estPama_needle_1841-700_5	gi|108802688|ref|YP_636345.1|	hypothetical protein EuglglCp070 (chloroplast)
estPama_needle_2833-800_3	gi|302796621|ref|XP_002980072.1|	light-harvesting complex
estPama_needle_Contig401	gi|225448385|ref|XP_002269465.1|	clathrin light chain 2-like
estPama_needle_BSc1-750-700_5	gi|225461832|ref|XP_002285646.1|	chlorophyll a-b binding protein 40, chloroplastic
estPama_needle_2425-700_5	gi|225544169|ref|YP_002720159.1|	ndhF (chloroplast)
estPama_needle_Contig403	gi|357111682|ref|XP_003557641.1|	photosystem II 10 kDa polypeptide, chloroplastic-like
estPama_needle_Contig407	gi|325210926|ref|YP_004286000.1|	photosystem II CP43 chlorophyll apoprotein (chloroplast)
estPama_needle_1423-800_3	gi|255553552|ref|XP_002517817.1|	Photosystem II 5 kDa protein, chloroplast precursor, putative
estPama_needle_Contig400	gi|255581778|ref|XP_002531690.1|	chlorophyll A/B binding protein, putative
estPama_needle_1486-800_3	gi|237688489|ref|YP_002905108.1|	ribosomal protein S8 (chloroplast)
estPama_needle_2115-700_5	gi|353351821|ref|YP_004891704.1|	photosystem I assembly protein Ycf3 (chloroplast)
estPama_needle_Contig391	gi|255565372|ref|XP_002523677.1|	Magnesium-protoporphyrin IX monomethyl ester [oxidative] cyclase, chloroplast precursor, putative
estPama_needle_1722-800_3	gi|356539482|ref|XP_003538227.1|	50S ribosomal protein L27, chloroplastic-like
estPama_needle_BSc1-842-800_3	gi|115442485|ref|NP_001045522.1|	Similar to Chloroplast outer envelope 24 kD protein. (Os01t0969000-01)
estPama_needle_BSC1-1118-800_3	gi|357467151|ref|XP_003603860.1|	Chloroplast channel forming outer membrane protein
estPama_needle_2106-800_3	gi|225454373|ref|XP_002278820.1|	50S ribosomal protein L5, chloroplastic
estPama_needle_BSC1-604-800_3	gi|255571316|ref|XP_002526607.1|	Photosystem I reaction center subunit psaK, chloroplast precursor, putative
estPama_needle_Contig411	gi|225459459|ref|XP_002285833.1|	30S ribosomal protein S13, chloroplastic
estPama_needle_1758-800_3	gi|302759927|ref|XP_002963386.1|	Metallothionein 1
estPama_needle_Contig418	gi|356546877|ref|XP_003541848.1|	thioredoxin M4, chloroplastic-like
estPama_needle_Contig413	gi|357126880|ref|XP_003565115.1|	metallothionein-like protein 3B-like
estPama_needle_2063-700_5	gi|225426540|ref|XP_002279034.1|	granule-bound starch synthase 1, chloroplastic/amyloplastic-like isoform 1
estPama_needle_BSC1-924-800_3	gi|225463432|ref|XP_002275075.1|	chlorophyll a-b binding protein 40, chloroplastic
estPama_needle_1592-700_5	gi|359497145|ref|XP_002264869.2|	50S ribosomal protein L19, chloroplastic
estPama_needle_1408-700_5	gi|237688471|ref|YP_002905090.1|	cytochrome f (chloroplast)
estPama_needle_Contig432	gi|225452570|ref|XP_002280653.1|	ferredoxin-thioredoxin reductase catalytic chain, chloroplastic
estPama_needle_1841-800_3	gi|345895263|ref|YP_004841994.1|	hypothetical chloroplast RF68 (chloroplast)
estPama_needle_2722-800_3	gi|115484331|ref|NP_001065827.1|	Similar to Ubiquinol-cytochrome c reductase complex 7.8 kDa protein (EC 1.10.2.2) (Mitochondrial hinge protein) (CR7). (Os11t0162200-01)
estPama_needle_1901-800_3	gi|357124424|ref|XP_003563900.1|	chlorophyll a-b binding protein 1B-21, chloroplastic-like
estPama_needle_BSC1-668-700_5	gi|225463249|ref|XP_002274573.1|	translocase of chloroplast 34, chloroplastic
estPama_needle_1796-700_5	gi|225468320|ref|XP_002271482.1|	50S ribosomal protein L12, chloroplastic-like
estPama_needle_2682-700_5	gi|255557899|ref|XP_002519978.1|	Protein kinase APK1B, chloroplast precursor, putative
estPama_needle_2514-800_3	gi|115435122|ref|NP_001042319.1|	Similar to Metallothionein-like protein type 3 (MT-3) (MWMT3). (Os01t0200700-01)
estPama_needle_2707-800_3	gi|359806194|ref|NP_001241459.1|	germin-like protein subfamily 1 member 1-like precursor
estPama_needle_1578-800_3	gi|225430989|ref|XP_002278780.1|	photosystem I reaction center subunit XI, chloroplastic
estPama_needle_BSC1-983-700_5	gi|353351808|ref|YP_004891690.1|	ribosomal protein S7 (chloroplast)
estPama_needle_Contig455	gi|149390251|ref|YP_001294081.1|	photosystem II protein K (chloroplast)
estPama_needle_Contig449	gi|225425420|ref|XP_002277906.1|	chlorophyll a-b binding protein, chloroplastic
estPama_needle_1700-700_5	gi|225457949|ref|XP_002274505.1|	chaperone protein dnaJ 11, chloroplastic-like
estPama_needle_2953-700_5	gi|255560287|ref|XP_002521161.1|	photosystem I reaction center subunit IV A, chloroplast precursor
estPama_needle_2915-700_5	gi|357468737|ref|XP_003604653.1|	Chlorophyll a-b binding protein
estPama_needle_2523-700_5	gi|255537691|ref|XP_002509912.1|	50S ribosomal protein L18, chloroplast precursor, putative
estPama_needle_1822-700_5	gi|115473743|ref|NP_001060470.1|	Cytochrome c oxidase%2C subunit VIIa domain containing protein. (Os07t0647500-01)
estPama_needle_1387-700_5	gi|353351807|ref|YP_004891689.1|	hypothetical protein PimoC_p002 (chloroplast)
estPama_needle_1696-800_3	gi|225436442|ref|XP_002274210.1|	pheophorbide a oxygenase, chloroplastic
estPama_needle_2704-700_5	gi|225445499|ref|XP_002285192.1|	heme oxygenase 1, chloroplastic-like
estPama_needle_2916-700_5	gi|255079196|ref|XP_002503178.1|	chloroplast envelope anion channel-forming Tic110 family
estPama_needle_BSC1-494-800_3	gi|357148020|ref|XP_003574592.1|	germin-like protein 8-14-like
estPama_needle_2983-800_3	gi|225436442|ref|XP_002274210.1|	pheophorbide a oxygenase, chloroplastic
estPama_needle_BSC1-322-700_5	gi|359481669|ref|XP_002274396.2|	30S ribosomal protein S31, chloroplastic-like
estPama_needle_BSC1-508-800_3	gi|237688587|ref|YP_002905204.1|	RNA polymerase beta' subunit (chloroplast)
estPama_needle_3049-_5	gi|357135272|ref|XP_003569234.1|	50S ribosomal protein L34, chloroplastic-like isoform 2
estPama_needle_Contig478	gi|357126880|ref|XP_003565115.1|	metallothionein-like protein 3B-like
estPama_needle_BSC1-288-700_5	gi|358248248|ref|NP_001239847.1|	germin-like protein subfamily 3 member 2-like precursor
estPama_needle_1707-800_3	gi|255539076|ref|XP_002510603.1|	Plastocyanin A, chloroplast precursor, putative
estPama_needle_BSC1-866-800_3	gi|225438597|ref|XP_002276487.1|	cytochrome P450 71A1
estPama_needle_1625-800_3	gi|115447083|ref|NP_001047321.1|	Cytochrome P450 domain containing protein. (Os02t0596300-01)
estPama_needle_Contig482	gi|356552918|ref|XP_003544809.1|	cytochrome c oxidase subunit 6b-1-like
estPama_needle_1559-800_3	gi|356567931|ref|XP_003552168.1|	metallothionein-like protein 2-like isoform 3
estPama_needle_2285-800_3	gi|255572702|ref|XP_002527284.1|	Photosystem I reaction center subunit XI, chloroplast precursor, putative
estPama_needle_1797-800_3	gi|357134110|ref|XP_003568661.1|	metallothionein-like protein 2-like
estPama_needle_1408-800_3	gi|237688471|ref|YP_002905090.1|	cytochrome f (chloroplast)
estPama_needle_1845-700_5	gi|255581778|ref|XP_002531690.1|	chlorophyll A/B binding protein, putative
estPama_needle_BSC1-206-800_3	gi|7524924|ref|NP_045926.1|	hypothetical protein ChvulCp168 (chloroplast)
estPama_needle_2898-700_5	gi|225461287|ref|XP_002284361.1|	cytochrome b6-f complex iron-sulfur subunit, chloroplastic isoform 1
estPama_needle_1427-700_5	gi|309322309|ref|YP_003934160.1|	photosystem I P700 apoprotein A2 (chloroplast)
estPama_needle_1427-800_3	gi|222084133|ref|YP_002519585.1|	ribosomal protein S14 (chloroplast)
estPama_needle_1983-700_5	gi|359806194|ref|NP_001241459.1|	germin-like protein subfamily 1 member 1-like precursor
estPama_needle_Contig474	gi|350538909|ref|NP_001234109.1|	oxygen-evolving enhancer protein 2, chloroplastic
estPama_needle_BSC1-550-800_3	gi|324986394|ref|YP_004276266.1|	ribosomal protein L2 (chloroplast)
estPama_needle_3037-800_3	gi|356512760|ref|XP_003525084.1|	iron-sulfur assembly protein IscA, chloroplastic-like
estPama_needle_1337-700_5	gi|357121952|ref|XP_003562680.1|	phospho-2-dehydro-3-deoxyheptonate aldolase 2, chloroplastic-like
estPama_needle_1722-700_5	gi|225451461|ref|XP_002270270.1|	50S ribosomal protein L27, chloroplastic
estPama_needle_BSc1-826-800_3	gi|225463432|ref|XP_002275075.1|	chlorophyll a-b binding protein 40, chloroplastic
estPama_needle_2129-800_3	gi|7524924|ref|NP_045926.1|	hypothetical protein ChvulCp168 (chloroplast)
estPama_needle_1797-700_5	gi|357134110|ref|XP_003568661.1|	metallothionein-like protein 2-like
estPama_needle_1625-700_5	gi|225423739|ref|XP_002277006.1|	cytochrome P450 86B1
estPama_needle_1678-800_3	gi|357122462|ref|XP_003562934.1|	ferredoxin-3, chloroplastic-like
estPama_needle_BSC1-1010-800_3	gi|356514035|ref|XP_003525713.1|	ATP synthase delta chain, chloroplastic-like
estPama_needle_1263-800_3	gi|225461526|ref|XP_002285149.1|	30S ribosomal protein S20, chloroplastic
estPama_needle_2096-700_5	gi|225460309|ref|XP_002282574.1|	protein TIC 40, chloroplastic
estPama_needle_BSC1-497-700_5	gi|225432051|ref|XP_002280268.1|	beta-glucosidase-like SFR2, chloroplastic-like
estPama_needle_BSC1-205-800_3	gi|357156668|ref|XP_003577535.1|	acyl carrier protein 1, chloroplastic-like
estPama_needle_2445-700_5	gi|313199639|ref|YP_004021255.1|	photosystem I P700 apoprotein A2 (chloroplast)
estPama_needle_1525-700_5	gi|357110798|ref|XP_003557203.1|	cytochrome c oxidase subunit 5b-2, mitochondrial-like
estPama_needle_2985-700_5	gi|226503327|ref|NP_001148183.1|	chlorophyll a-b binding protein 6A
estPama_needle_1857-800_3	gi|225423557|ref|XP_002272628.1|	FKBP-type peptidyl-prolyl cis-trans isomerase 3, chloroplastic
estPama_needle_1846-800_3	gi|357157352|ref|XP_003577769.1|	nifU-like protein 2, chloroplastic-like
estPama_needle_1224-800_3	gi|356539366|ref|XP_003538169.1|	superoxide dismutase [Cu-Zn], chloroplastic-like
estPama_needle_BSC1-1188-800_3	gi|356559643|ref|XP_003548108.1|	chlorophyll a-b binding protein 21, chloroplastic isoform 3
estPama_needle_2828-800_3	gi|224131950|ref|XP_002321218.1|	light-harvesting complex I protein Lhca3
estPama_needle_2898-800_3	gi|359475739|ref|XP_002265183.2|	cytochrome b6-f complex iron-sulfur subunit, chloroplastic-like
estPama_needle_2158-800_3	gi|225433211|ref|XP_002285387.1|	50S ribosomal protein L28, chloroplastic
estPama_needle_BSc1-750-800_3	gi|255548299|ref|XP_002515206.1|	chlorophyll A/B binding protein, putative
estPama_needle_2020-700_5	gi|359496940|ref|XP_003635378.1|	acyl-[acyl-carrier-protein] desaturase, chloroplastic-like
estPama_needle_2707-700_5	gi|359806194|ref|NP_001241459.1|	germin-like protein subfamily 1 member 1-like precursor
estPama_needle_BSC1-704-700_5	gi|115455555|ref|NP_001051378.1|	PetM of cytochrome b6/f complex subunit 7 domain containing protein. (Os03t0765900-01)
estPama_needle_2436-700_5	gi|353351813|ref|YP_004891696.1|	hypothetical protein PimoC_p009 (chloroplast)
estPama_needle_1933-800_3	gi|15233288|ref|NP_188233.1|	Dynein light chain type 1 family protein
estPama_needle_1387-800_3	gi|353351807|ref|YP_004891689.1|	hypothetical protein PimoC_p002 (chloroplast)
estPama_needle_2953-800_3	gi|255560287|ref|XP_002521161.1|	photosystem I reaction center subunit IV A, chloroplast precursor
estPama_needle_BSC1-1208-700_5	gi|356544404|ref|XP_003540641.1|	photosystem II stability/assembly factor HCF136, chloroplastic-like
estPama_needle_1486-700_5	gi|351653829|ref|YP_004891445.1|	ribosomal protein L14 (chloroplast)
estPama_needle_1420-700_5	gi|357123797|ref|XP_003563594.1|	peroxiredoxin-2E-1, chloroplastic-like
estPama_needle_BSC1-498-700_5	gi|255539461|ref|XP_002510795.1|	cytochrome B561, putative
estPama_needle_BSC1-940-700_5	gi|225428606|ref|XP_002281226.1|	allene oxide synthase, chloroplastic
