# Supplementary material for: Generation, functional annotation and comparative analysis of black spruce (Picea mariana) ESTs: an important conifer genomic resource
Source: BMC Genomics. 2013 Oct 11;14:702. doi: 10.1186/1471-2164-14-702 (PMC4007752; doi:10.1186/1471-2164-14-702)
Supplement: Additional file 4: Table S4 — Predicted annotation, GenBank accession numbers for the black spruce predicted full length genes. [file 1471-2164-14-702-S4.xlsx]

## Sheet: Mann-et-al-Pama-EST-SupplTable4
Additional file 4: Table S4 Predicted annotation, GenBank accession numbers for the black spruce predicted full length genes.
EST sequence	length (bp)	Full-length Putative Identification	length (aa)
estPama_needle_Contig12	57	gi|357126880|ref|XP_003565115.1| PREDICTED: metallothionein-like protein 3B-like [Brachypodium distachyon]	19
estPama_needle_Contig3	90	gi|324986472|ref|YP_004276343.1| photosystem II protein Z (chloroplast) [Pinus monophylla]	30
estPama_needle_1973-700_5	351	gi|353351842|ref|YP_004891725.1| ATP-dependent Clp protease proteolytic subunit (chloroplast) [Picea morrisonicola]	117
estPama_needle_Contig15	171	gi|112253878|ref|YP_717133.1| hypothetical protein BrnapMp036 (mitochondrion) [Brassica napus]	57
estPama_needle_Contig29	108	gi|309322327|ref|YP_003934178.1| photosystem II protein I (chloroplast) [Cedrus deodara]	36
estPama_needle_Contig6	261	gi|225442683|ref|XP_002280037.1| PREDICTED: probable ADP-ribosylation factor GTPase-activating protein AGD14-like [Vitis vinifera]	87
estPama_needle_2854-700_5	495	gi|18417778|ref|NP_567871.1| chaC-like protein [Arabidopsis thaliana]	165
estPama_needle_BSC1-644-700_5	243	gi|225453215|ref|XP_002277094.1| PREDICTED: 60S ribosomal protein L13-1 [Vitis vinifera]	81
estPama_needle_Contig38	138	gi|18394220|ref|NP_563969.1| translation machinery associated protein TMA7 [Arabidopsis thaliana]	46
estPama_needle_Contig40	258	gi|357449591|ref|XP_003595072.1| Fiber protein Fb15 [Medicago truncatula]	86
estPama_needle_Contig48	288	gi|115470349|ref|NP_001058773.1| Protein of unknown function DUF538 domain containing protein. (Os07t0119800-00) [Oryza sativa Japonica Group]	96
estPama_needle_Contig58	174	gi|225461085|ref|XP_002281872.1| PREDICTED: protein translation factor SUI1 homolog isoform 1 [Vitis vinifera]	58
estPama_needle_Contig71	345	gi|225433548|ref|XP_002268901.1| PREDICTED: 60S ribosomal protein L13a-4 [Vitis vinifera]	115
estPama_needle_Contig44	306	gi|255567387|ref|XP_002524673.1| glutaredoxin-1, grx1, putative [Ricinus communis]	102
estPama_needle_Contig13	276	gi|255551062|ref|XP_002516579.1| 60S ribosomal protein L37, putative [Ricinus communis]	92
estPama_needle_Contig56	321	gi|224103789|ref|XP_002313194.1| tubulin alpha-5 chain [Populus trichocarpa]	107
estPama_needle_1811-700_5	108	gi|357121444|ref|XP_003562430.1| PREDICTED: calmodulin-like isoform 1 [Brachypodium distachyon]	36
estPama_needle_1244-800_3	162	gi|15230063|ref|NP_187240.1| Hydrophobic protein RCI2B [Arabidopsis thaliana]	54
estPama_needle_2563-700_5	105	gi|145408590|ref|YP_001152214.1| uninformative	35
estPama_needle_Contig93	477	gi|225430468|ref|XP_002285505.1| PREDICTED: eukaryotic translation initiation factor 5A [Vitis vinifera]	159
estPama_needle_Contig9	459	gi|255564766|ref|XP_002523377.1| Ubiquitin-conjugating enzyme E2 N, putative [Ricinus communis]	153
estPama_needle_2491-700_5	306	gi|359497418|ref|XP_003635509.1| PREDICTED: brain protein 44-like, partial [Vitis vinifera]	102
estPama_needle_Contig128	189	gi|7524718|ref|NP_042472.1| uninformative	63
estPama_needle_2584-700_5	336	gi|255575890|ref|XP_002528842.1| Cytochrome c, putative [Ricinus communis]	112
estPama_needle_2907-700_5	270	gi|186510039|ref|NP_001118622.1| RNA recognition motif-containing protein [Arabidopsis thaliana]	90
estPama_needle_Contig152	153	gi|357147555|ref|XP_003574391.1| PREDICTED: NADH dehydrogenase [ubiquinone] 1 beta subcomplex subunit 10-B-like [Brachypodium distachyon]	51
estPama_needle_2725-800_3	159	gi|357125752|ref|XP_003564554.1| PREDICTED: 40S ribosomal protein S23-like [Brachypodium distachyon]	53
estPama_needle_BSc1-821-700_5	288	gi|225425350|ref|XP_002275228.1| PREDICTED: NADH dehydrogenase [ubiquinone] 1 alpha subcomplex subunit 2 isoform 1 [Vitis vinifera]	96
estPama_needle_Contig173	105	gi|224131356|ref|XP_002321064.1| uninformative	35
estPama_needle_2987-700_5	255	gi|225459477|ref|XP_002285835.1| PREDICTED: ubiquitin-fold modifier 1 [Vitis vinifera]	85
estPama_needle_BSC1-189_5	420	gi|226503896|ref|NP_001149263.1| elongation factor 1-delta 1 [Zea mays]	140
estPama_needle_2344-700_5	165	gi|356549429|ref|XP_003543096.1| PREDICTED: nitric oxide synthase-interacting protein-like [Glycine max]	55
estPama_needle_Contig189	603	gi|225458567|ref|XP_002284566.1| PREDICTED: 26S proteasome non-ATPase regulatory subunit 14 [Vitis vinifera]	201
estPama_needle_2847-700_5	210	gi|225449673|ref|XP_002264332.1| PREDICTED: copper transport protein ATOX1 [Vitis vinifera]	70
estPama_needle_Contig186	345	gi|255571475|ref|XP_002526685.1| light-inducible protein atls1, putative [Ricinus communis]	115
estPama_needle_1768-700_5	480	gi|357478439|ref|XP_003609505.1| 40S ribosomal protein S11 [Medicago truncatula]	160
estPama_needle_1716-700_5	453	gi|115446513|ref|NP_001047036.1| Similar to 40S ribosomal protein S14 (Clone MCH2). (Os02t0534800-01) [Oryza sativa Japonica Group]	151
estPama_needle_1359-700_5	126	gi|255542002|ref|XP_002512065.1| SP1L, putative [Ricinus communis]	42
estPama_needle_BSC1-571-700_5	207	gi|297831110|ref|XP_002883437.1| hydrolase [Arabidopsis lyrata subsp. lyrata]	69
estPama_needle_2089-700_5	135	gi|357125278|ref|XP_003564322.1| PREDICTED: transcription elongation factor 1 homolog isoform 2 [Brachypodium distachyon]	45
estPama_needle_Contig219	366	gi|255565826|ref|XP_002523902.1| 40S ribosomal protein S23, putative [Ricinus communis]	122
estPama_needle_Contig228	273	gi|115464307|ref|NP_001055753.1| Similar to 60S ribosomal protein L36-1. (Os05t0459900-01)%3BSimilar to 60S ribosomal protein L36. (Os05t0459900-02) [Oryza sativa Japonica Group]	91
estPama_needle_Contig237	441	gi|302811996|ref|XP_002987686.1| ubiquitin conjugating enzyme 8, E2 [Selaginella moellendorffii]	147
estPama_needle_2090-700_5	750	gi|224102515|ref|XP_002312708.1| porin/voltage-dependent anion-selective channel protein [Populus trichocarpa]	250
estPama_needle_Contig214	252	gi|225468340|ref|XP_002272246.1| PREDICTED: probable small nuclear ribonucleoprotein F [Vitis vinifera]	84
estPama_needle_Contig241	330	gi|226531358|ref|NP_001147520.1| 60S ribosomal protein L28 [Zea mays]	110
estPama_needle_2243-700_5	426	gi|225457277|ref|XP_002284393.1| PREDICTED: 40S ribosomal protein S19-3 [Vitis vinifera]	142
estPama_needle_1909-700_5	183	gi|357126414|ref|XP_003564882.1| uninformative	61
estPama_needle_Contig233	429	gi|115470349|ref|NP_001058773.1| Protein of unknown function DUF538 domain containing protein. (Os07t0119800-00) [Oryza sativa Japonica Group]	143
estPama_needle_Contig222	417	gi|302804514|ref|XP_002984009.1| light-harvesting complex [Selaginella moellendorffii]	139
estPama_needle_Contig251	201	gi|115473743|ref|NP_001060470.1| Cytochrome c oxidase%2C subunit VIIa domain containing protein. (Os07t0647500-01) [Oryza sativa Japonica Group]	67
estPama_needle_BSc1-839-700_5	318	gi|356500773|ref|XP_003519205.1| PREDICTED: transcription initiation factor IIA subunit 2-like [Glycine max]	106
estPama_needle_2674-800_3	135	gi|145408476|ref|YP_001152099.1| uninformative	45
estPama_needle_Contig247	291	gi|115448527|ref|NP_001048043.1| Similar to Erwinia induced protein 2. (Os02t0734900-01) [Oryza sativa Japonica Group]	97
estPama_needle_2547-700_5	351	gi|226502014|ref|NP_001149203.1| seed specific protein Bn15D1B [Zea mays]	117
estPama_needle_BSC1-617-700_5	435	gi|357460687|ref|XP_003600625.1| GTP binding protein [Medicago truncatula]	145
estPama_needle_BSC1-629-700_5	597	gi|357125487|ref|XP_003564425.1| PREDICTED: tubulin beta chain-like [Brachypodium distachyon]	199
estPama_needle_1220-700_5	360	gi|356555064|ref|XP_003545859.1| PREDICTED: putative secretory carrier-associated membrane protein 1-like [Glycine max]	120
estPama_needle_Contig258	492	gi|255585546|ref|XP_002533463.1| malate dehydrogenase, putative [Ricinus communis]	164
estPama_needle_Contig263	210	gi|115464015|ref|NP_001055607.1| Similar to RNA binding protein (Fragment). (Os05t0427300-03)%3BSimilar to RNA recognition motif-containing protein. (Os05t0427300-04) [Oryza sativa Japonica Group]	70
estPama_needle_BSC1-380-700_5	570	gi|255545466|ref|XP_002513793.1| Cation transport protein chaC, putative [Ricinus communis]	190
estPama_needle_Contig274	225	gi|225424742|ref|XP_002267219.1| PREDICTED: MLP-like protein 423 [Vitis vinifera]	75
estPama_needle_1605-700_5	639	gi|359497738|ref|XP_002270978.2| PREDICTED: methylsterol monooxygenase 1-1-like [Vitis vinifera]	213
estPama_needle_BSC1-358-700_5	477	gi|225430468|ref|XP_002285505.1| PREDICTED: eukaryotic translation initiation factor 5A [Vitis vinifera]	159
estPama_needle_Contig262	618	gi|115455427|ref|NP_001051314.1| Similar to 60S ribosomal protein L13a-4. (Os03t0756000-01) [Oryza sativa Japonica Group]	206
estPama_needle_Contig296	201	gi|353351818|ref|YP_004891701.1| ribosomal protein S14 (chloroplast) [Picea morrisonicola]	67
estPama_needle_Contig269	402	gi|357513969|ref|XP_003627273.1| Germin-like protein [Medicago truncatula]	134
estPama_needle_Contig234	603	gi|225465202|ref|XP_002264623.1| PREDICTED: ras-related protein RABD1 [Vitis vinifera]	201
estPama_needle_Contig287	177	gi|353351874|ref|YP_004891756.1| photosystem II protein K (chloroplast) [Picea morrisonicola]	59
estPama_needle_BSC1-879-700_5	117	gi|42571751|ref|NP_973966.1| 60S ribosomal protein L3-1 [Arabidopsis thaliana]	39
estPama_needle_Contig290	357	gi|255546227|ref|XP_002514173.1| 60S ribosomal protein L31, putative [Ricinus communis]	119
estPama_needle_Contig312	213	gi|255568195|ref|XP_002525073.1| histone h4, putative [Ricinus communis]	71
estPama_needle_2750-800_3	156	gi|7524621|ref|NP_042375.1| uninformative	52
estPama_needle_2997-700_5	342	gi|255559488|ref|XP_002520764.1| small nuclear ribonucleoprotein sm d1, putative [Ricinus communis]	114
estPama_needle_1905-700_5	189	gi|356525417|ref|XP_003531321.1| uninformative	63
estPama_needle_Contig301	399	gi|356496951|ref|XP_003517328.1| PREDICTED: protein H2A.7-like isoform 1 [Glycine max]	133
estPama_needle_1632-700_5	264	gi|225432120|ref|XP_002263820.1| uninformative	88
estPama_needle_2562-700_5	207	gi|115484331|ref|NP_001065827.1| Similar to Ubiquinol-cytochrome c reductase complex 7.8 kDa protein (EC 1.10.2.2) (Mitochondrial hinge protein) (CR7). (Os11t0162200-01) [Oryza sativa Japonica Group]	69
estPama_needle_Contig318	270	gi|356557277|ref|XP_003546944.1| PREDICTED: rho guanine nucleotide exchange factor 8-like [Glycine max]	90
estPama_needle_1973-800_3	447	gi|353351842|ref|YP_004891725.1| ATP-dependent Clp protease proteolytic subunit (chloroplast) [Picea morrisonicola]	149
estPama_needle_2965-700_5	306	gi|168065224|ref|XP_001784554.1| condensin complex component SMC3 [Physcomitrella patens subsp. patens]	102
estPama_needle_BSC1-577-700_5	747	gi|225440238|ref|XP_002283849.1| PREDICTED: proteasome subunit alpha type-3 [Vitis vinifera]	249
estPama_needle_Contig326	180	gi|255547594|ref|XP_002514854.1| transcription factor, putative [Ricinus communis]	60
estPama_needle_2979-700_5	387	gi|225426405|ref|XP_002272936.1| PREDICTED: probable glutathione peroxidase 8 [Vitis vinifera]	129
estPama_needle_Contig328	207	gi|224126457|ref|XP_002319843.1| type II peroxiredoxin [Populus trichocarpa]	69
estPama_needle_Contig275	645	gi|255549269|ref|XP_002515688.1| 60S ribosomal protein L8, putative [Ricinus communis]	215
estPama_needle_2492-700_5	207	gi|115469286|ref|NP_001058242.1| Similar to Protein transport protein SEC61 gamma subunit. (Os06t0653900-01) [Oryza sativa Japonica Group]	69
estPama_needle_Contig320	267	gi|115470937|ref|NP_001059067.1| Similar to C-Myc binding protein (Associate of Myc 1) (AMY-1). (Os07t0185800-01) [Oryza sativa Japonica Group]	89
estPama_needle_BSC1-310_5	105	gi|115476204|ref|NP_001061698.1| Similar to Repressor protein. (Os08t0383700-01)%3BSimilar to Repressor protein. (Os08t0383700-02) [Oryza sativa Japonica Group]	35
estPama_needle_2410-700_5	606	gi|255572761|ref|XP_002527313.1| golgi snare 11 protein, putative [Ricinus communis]	202
estPama_needle_Contig335	189	gi|7524718|ref|NP_042472.1| uninformative	63
estPama_needle_2821-800_3	93	gi|255546239|ref|XP_002514179.1| Charged multivesicular body protein 4b, putative [Ricinus communis]	31
estPama_needle_BSC1-509-700_5	258	gi|224113109|ref|XP_002316393.1| uninformative	86
estPama_needle_2801-700_5	306	gi|225443859|ref|XP_002276421.1| PREDICTED: calcyclin-binding protein [Vitis vinifera]	102
estPama_needle_BSC1-993-700_5	54	gi|356518435|ref|XP_003527884.1| PREDICTED: UPF0559 protein v1g247787-like [Glycine max]	18
estPama_needle_1425-700_5	87	gi|145408476|ref|YP_001152099.1| uninformative	29
estPama_needle_Contig349	297	gi|237688499|ref|YP_002905118.1| ribosomal protein S14 (chloroplast) [Picea sitchensis]	99
estPama_needle_2557-700_5	756	gi|225423491|ref|XP_002269100.1| PREDICTED: 14-3-3-like protein GF14 iota-like [Vitis vinifera]	252
estPama_needle_2386-700_5	273	gi|353351823|ref|YP_004891706.1| ribosomal protein L23 (chloroplast) [Picea morrisonicola]	91
estPama_needle_1632-800_3	270	gi|356532484|ref|XP_003534802.1| uninformative	90
estPama_needle_1723-700_5	207	gi|150251548|ref|YP_001312280.1| hypothetical protein CYtaCp115 (chloroplast) [Cycas taitungensis]	69
estPama_needle_Contig362	282	gi|225448385|ref|XP_002269465.1| PREDICTED: clathrin light chain 2-like [Vitis vinifera]	94
estPama_needle_BSC1-1085-700_5	246	gi|115454539|ref|NP_001050870.1| Similar to Glycine-rich RNA-binding%2C abscisic acid-inducible protein. (Os03t0670700-01)%3BSimilar to Glycine-rich protein. (Os03t0670700-02)%3BSimilar to Glycine rich RNA binding protein. (Os03t0670700-03)%3BSimilar to Glycine-rich protein. (Os03t0670700-04) [Oryza sativa Japonica Group]	82
estPama_needle_Contig354	216	gi|357156020|ref|XP_003577316.1| PREDICTED: elongation factor 1-alpha-like isoform 1 [Brachypodium distachyon]	72
estPama_needle_BSC1-428-700_5	126	gi|353351847|ref|YP_004891729.1| photosystem I subunit IX (chloroplast) [Picea morrisonicola]	42
estPama_needle_1668-700_5	465	gi|186495099|ref|NP_177501.2| putative phosphoethanolamine N-methyltransferase 3 [Arabidopsis thaliana]	155
estPama_needle_Contig357	471	gi|115450741|ref|NP_001048971.1| HR-like lesion-inducer family protein. (Os03t0149200-01) [Oryza sativa Japonica Group]	157
estPama_needle_2123-700_5	144	gi|357472861|ref|XP_003606715.1| Serine/arginine repetitive matrix protein [Medicago truncatula]	48
estPama_needle_2180-700_5	237	gi|255556916|ref|XP_002519491.1| ATOZI1, putative [Ricinus communis]	79
estPama_needle_BSc1-850-700_5	183	gi|225432442|ref|XP_002278411.1| PREDICTED: histidine-containing phosphotransfer protein 1 isoform 1 [Vitis vinifera]	61
estPama_needle_Contig379	207	gi|309322321|ref|YP_003934172.1| ribosomal protein S7 (chloroplast) [Cedrus deodara]	69
estPama_needle_BSC1-206-700_5	84	gi|115446295|ref|NP_001046927.1| Protein of unknown function DUF3339 domain containing protein. (Os02t0509500-01) [Oryza sativa Japonica Group]	28
estPama_needle_Contig381	198	gi|15231108|ref|NP_191429.1| 60S ribosomal protein L11-2 [Arabidopsis thaliana]	66
estPama_needle_2160-700_5	534	gi|225449046|ref|XP_002273970.1| PREDICTED: CASP-like protein At2g28370 [Vitis vinifera]	178
estPama_needle_BSc1-803-700_5	123	gi|225462902|ref|XP_002263538.1| PREDICTED: calmodulin isoform 2 [Vitis vinifera]	41
estPama_needle_Contig375	270	gi|356557277|ref|XP_003546944.1| PREDICTED: rho guanine nucleotide exchange factor 8-like [Glycine max]	90
estPama_needle_BSC1-1075-700_5	477	gi|356512984|ref|XP_003525194.1| PREDICTED: eukaryotic translation initiation factor 3 subunit C-like [Glycine max]	159
estPama_needle_Contig360	249	gi|357449591|ref|XP_003595072.1| Fiber protein Fb15 [Medicago truncatula]	83
estPama_needle_1584-700_5	153	gi|115470937|ref|NP_001059067.1| Similar to C-Myc binding protein (Associate of Myc 1) (AMY-1). (Os07t0185800-01) [Oryza sativa Japonica Group]	51
estPama_needle_2141-700_5	288	gi|357472201|ref|XP_003606385.1| 60S ribosomal protein L12 [Medicago truncatula]	96
estPama_needle_Contig390	225	gi|225455513|ref|XP_002265347.1| PREDICTED: 40S ribosomal protein S20-2 isoform 1 [Vitis vinifera]	75
estPama_needle_Contig388	420	gi|226532932|ref|NP_001149366.1| 60S ribosomal protein L23 [Zea mays]	140
estPama_needle_Contig392	126	gi|350536527|ref|NP_001234507.1| eukaryotic translation initiation factor 5A-3 [Solanum lycopersicum]	42
estPama_needle_2480-800_3	363	gi|357110922|ref|XP_003557264.1| PREDICTED: 60S ribosomal protein L9-like [Brachypodium distachyon]	121
estPama_needle_BSc1-823-700_5	510	gi|356532072|ref|XP_003534598.1| PREDICTED: MADS-box protein SOC1-like [Glycine max]	170
estPama_needle_1486-800_3	168	gi|237688489|ref|YP_002905108.1| ribosomal protein S8 (chloroplast) [Picea sitchensis]	56
estPama_needle_2115-700_5	129	gi|353351821|ref|YP_004891704.1| photosystem I assembly protein Ycf3 (chloroplast) [Picea morrisonicola]	43
estPama_needle_Contig406	96	gi|224128095|ref|XP_002329080.1| uninformative	32
estPama_needle_2012-700_5	345	gi|225427104|ref|XP_002277416.1| PREDICTED: defender against cell death 1 [Vitis vinifera]	115
estPama_needle_1870-700_5	168	gi|226500572|ref|NP_001151840.1| hydrophobic protein LTI6B [Zea mays]	56
estPama_needle_BSC1-744-700_5	204	gi|259490743|ref|NP_001159102.1| membrane protein [Zea mays]	68
estPama_needle_2751-700_5	93	gi|351722749|ref|NP_001235975.1| ATG8d protein [Glycine max]	31
estPama_needle_2444-700_5	321	gi|297824439|ref|XP_002880102.1| calcium-binding EF hand family protein [Arabidopsis lyrata subsp. lyrata]	107
estPama_needle_2644-700_5	357	gi|255583657|ref|XP_002532583.1| vacuolar protein sorting 26, vps26, putative [Ricinus communis]	119
estPama_needle_2841-700_5	84	gi|255581610|ref|XP_002531609.1| 60S ribosomal protein L35, putative [Ricinus communis]	28
estPama_needle_2480-700_5	264	gi|357110922|ref|XP_003557264.1| PREDICTED: 60S ribosomal protein L9-like [Brachypodium distachyon]	88
estPama_needle_Contig408	231	gi|115448483|ref|NP_001048021.1| Similar to Threonine endopeptidase. (Os02t0731600-01), partial [Oryza sativa Japonica Group]	77
estPama_needle_2728-800_3	96	gi|224128095|ref|XP_002329080.1| uninformative	32
estPama_needle_Contig421	630	gi|357148721|ref|XP_003574870.1| PREDICTED: polyubiquitin-like isoform 2 [Brachypodium distachyon]	210
estPama_needle_2722-800_3	207	gi|115484331|ref|NP_001065827.1| Similar to Ubiquinol-cytochrome c reductase complex 7.8 kDa protein (EC 1.10.2.2) (Mitochondrial hinge protein) (CR7). (Os11t0162200-01) [Oryza sativa Japonica Group]	69
estPama_needle_2803-700_5	297	gi|302763433|ref|XP_002965138.1| ARF family GTPase [Selaginella moellendorffii]	99
estPama_needle_2408-700_5	177	gi|356501146|ref|XP_003519389.1| PREDICTED: pleckstrin homology domain-containing protein 1-like [Glycine max]	59
estPama_needle_BSC1-668-700_5	777	gi|225463249|ref|XP_002274573.1| PREDICTED: translocase of chloroplast 34, chloroplastic [Vitis vinifera]	259
estPama_needle_Contig423	336	gi|15221191|ref|NP_177567.1| 60S ribosomal protein L35a-3 [Arabidopsis thaliana]	112
estPama_needle_Contig422	480	gi|225458690|ref|XP_002284949.1| PREDICTED: SUMO-conjugating enzyme SCE1 [Vitis vinifera]	160
estPama_needle_Contig424	147	gi|357134797|ref|XP_003569002.1| PREDICTED: actin-depolymerizing factor 7-like [Brachypodium distachyon]	49
estPama_needle_1637-700_5	396	gi|79313229|ref|NP_001030694.1| putative peroxisomal (S)-2-hydroxy-acid oxidase 2 [Arabidopsis thaliana]	132
estPama_needle_2589-700_5	54	gi|351726038|ref|NP_001236857.1| MADS-box protein GmNMH7 [Glycine max]	18
estPama_needle_Contig425	420	gi|115476102|ref|NP_001061647.1| Similar to Endothelial differentiation-related factor 1 (EDF-1) (Multiprotein bridging factor 1) (MBF1). (Os08t0366100-01) [Oryza sativa Japonica Group]	140
estPama_needle_3038-700_5	219	gi|225434949|ref|XP_002283877.1| PREDICTED: mitochondrial import inner membrane translocase subunit Tim9 [Vitis vinifera]	73
estPama_needle_1517-700_5	438	gi|357158103|ref|XP_003578017.1| PREDICTED: histone H2A-like isoform 1 [Brachypodium distachyon]	146
estPama_needle_2993-700_5	465	gi|225430075|ref|XP_002284484.1| PREDICTED: group 2 truncated hemoglobin yjbI [Vitis vinifera]	155
estPama_needle_BSC1-602-700_5	192	gi|115461589|ref|NP_001054394.1| Protein of unknown function DUF3339 domain containing protein. (Os05t0103400-01) [Oryza sativa Japonica Group]	64
estPama_needle_2750-700_5	156	gi|7524621|ref|NP_042375.1| uninformative	52
estPama_needle_1500-700_5	207	gi|359476741|ref|XP_003631881.1| PREDICTED: 60S ribosomal protein L38-like [Vitis vinifera]	69
estPama_needle_1691-700_5	108	gi|351727004|ref|NP_001235866.1| uninformative	36
estPama_needle_BSC1-601-700_5	192	gi|225441179|ref|XP_002268987.1| uninformative	64
estPama_needle_BSC1-61_5	276	gi|356497076|ref|XP_003517390.1| PREDICTED: 60S ribosomal protein L37a-like [Glycine max]	92
estPama_needle_1345-700_5	330	gi|15238080|ref|NP_196579.1| myo-inositol-1-phosphate synthase [Arabidopsis thaliana]	110
estPama_needle_BSC1-1184-700_5	291	gi|255583342|ref|XP_002532432.1| snrnp sm protein, putative [Ricinus communis]	97
estPama_needle_BSC1-422-700_5	102	gi|225453454|ref|XP_002276342.1| PREDICTED: autophagy-related protein 3 [Vitis vinifera]	34
estPama_needle_2973-700_5	567	gi|225465809|ref|XP_002262773.1| PREDICTED: peptidyl-prolyl cis-trans isomerase H [Vitis vinifera]	189
estPama_needle_1474-700_5	315	gi|297725733|ref|NP_001175230.1| Similar to 60S ribosomal protein L44. (Os07t0523500-01)%3BSimilar to 60S ribosomal protein L44. (Os07t0523500-02)%3BNon-protein coding transcript. (Os07t0523500-03) [Oryza sativa Japonica Group]	105
estPama_needle_1629-800_3	60	gi|359479655|ref|XP_003632320.1| PREDICTED: type I inositol-1,4,5-trisphosphate 5-phosphatase CVP2-like [Vitis vinifera]	20
estPama_needle_2749-700_5	84	gi|357137703|ref|XP_003570439.1| PREDICTED: aquaporin PIP1-5-like [Brachypodium distachyon]	28
estPama_needle_2913-700_5	366	gi|225436624|ref|XP_002280005.1| PREDICTED: minor histocompatibility antigen H13 [Vitis vinifera]	122
estPama_needle_2423-700_5	360	gi|255586911|ref|XP_002534058.1| 60S ribosomal protein L34, putative [Ricinus communis]	120
estPama_needle_2942-700_5	330	gi|226506294|ref|NP_001148924.1| vacuolar ATP synthase subunit G [Zea mays]	110
estPama_needle_1357-700_5	105	gi|225464063|ref|XP_002269289.1| PREDICTED: uncharacterized protein C6C3.02c [Vitis vinifera]	35
estPama_needle_1822-700_5	201	gi|115473743|ref|NP_001060470.1| Cytochrome c oxidase%2C subunit VIIa domain containing protein. (Os07t0647500-01) [Oryza sativa Japonica Group]	67
estPama_needle_1489-700_5	597	gi|356520322|ref|XP_003528812.1| PREDICTED: 60S ribosomal protein L5-like [Glycine max]	199
estPama_needle_Contig459	432	gi|302800742|ref|XP_002982128.1| ubiquitin-conjugating enzyme 11, E2 [Selaginella moellendorffii]	144
estPama_needle_BSC1-1195-700_5	336	gi|255582570|ref|XP_002532068.1| tubulin alpha chain, putative [Ricinus communis]	112
estPama_needle_1711-700_5	153	gi|255543609|ref|XP_002512867.1| LRX1, putative [Ricinus communis]	51
estPama_needle_BSC1-1030-700_5	348	gi|302754064|ref|XP_002960456.1| ubiquitin-conjugating enzyme 13, E2 [Selaginella moellendorffii]	116
estPama_needle_2082-800_3	189	gi|7524718|ref|NP_042472.1| uninformative	63
estPama_needle_1914-700_5	129	gi|226499246|ref|NP_001148959.1| NAD-dependent epimerase/dehydratase [Zea mays]	43
estPama_needle_Contig475	261	gi|225442683|ref|XP_002280037.1| PREDICTED: probable ADP-ribosylation factor GTPase-activating protein AGD14-like [Vitis vinifera]	87
estPama_needle_2847-800_3	210	gi|225449673|ref|XP_002264332.1| PREDICTED: copper transport protein ATOX1 [Vitis vinifera]	70
estPama_needle_2779-800_3	231	gi|351727993|ref|NP_001235900.1| polyubiquitin [Glycine max]	77
estPama_needle_1355-700_5	228	gi|15221191|ref|NP_177567.1| 60S ribosomal protein L35a-3 [Arabidopsis thaliana]	76
estPama_needle_2095-700_5	795	gi|359475059|ref|XP_003631578.1| PREDICTED: 5'-methylthioadenosine/S-adenosylhomocysteine nucleosidase 1 isoform 2 [Vitis vinifera]	265
estPama_needle_1591-700_5	363	gi|297836292|ref|XP_002886028.1| mitochondrial ATP synthase g subunit family protein [Arabidopsis lyrata subsp. lyrata]	121
estPama_needle_BSC1-182_5	249	gi|357515015|ref|XP_003627796.1| Uridine 5'-monophosphate synthase [Medicago truncatula]	83
estPama_needle_Contig488	369	gi|255576538|ref|XP_002529160.1| tubulin-specific chaperone B, putative [Ricinus communis]	123
estPama_needle_1728-800_3	66	gi|29565623|ref|NP_817202.1| uninformative	22
estPama_needle_BSC1-996-700_5	117	gi|112253878|ref|YP_717133.1| hypothetical protein BrnapMp036 (mitochondrion) [Brassica napus]	39
estPama_needle_1983-700_5	156	gi|359806194|ref|NP_001241459.1| germin-like protein subfamily 1 member 1-like precursor [Glycine max]	52
estPama_needle_2146-700_5	204	gi|15234117|ref|NP_193642.1| cadmium-induced protein AS8 [Arabidopsis thaliana]	68
estPama_needle_1636-800_3	219	gi|15230632|ref|NP_190104.1| ubiquitin family protein [Arabidopsis thaliana]	73
estPama_needle_BSC1-586-700_5	300	gi|225453014|ref|XP_002264422.1| PREDICTED: probable prefoldin subunit 4 [Vitis vinifera]	100
estPama_needle_1797-700_5	123	gi|357134110|ref|XP_003568661.1| PREDICTED: metallothionein-like protein 2-like [Brachypodium distachyon]	41
estPama_needle_BSC1-1097-700_5	285	gi|226499486|ref|NP_001140324.1| isocitrate dehydrogenase2 [Zea mays]	95
estPama_needle_BSC1-1142-700_5	528	gi|225441795|ref|XP_002283838.1| PREDICTED: zinc finger AN1 and C2H2 domain-containing stress-associated protein 16-like isoform 1 [Vitis vinifera]	176
estPama_needle_1836-700_5	465	gi|225448279|ref|XP_002274773.1| PREDICTED: nudC domain-containing protein 2 [Vitis vinifera]	155
estPama_needle_2167-700_5	57	gi|351721220|ref|NP_001237458.1| eukaryotic translation initiation factor 5A3 [Glycine max]	19
estPama_needle_1310-700_5	408	gi|357149385|ref|XP_003575094.1| PREDICTED: histone H3.2-like isoform 1 [Brachypodium distachyon]	136
estPama_needle_BSC1-1027-700_5	258	gi|255560099|ref|XP_002521067.1| bcr-associated protein, bap, putative [Ricinus communis]	86
estPama_needle_BSc1-789-700_5	453	gi|225452120|ref|XP_002284266.1| PREDICTED: 60S ribosomal protein L26-1 [Vitis vinifera]	151
estPama_needle_3036-700_5	522	gi|359489676|ref|XP_003633964.1| PREDICTED: reticulon-like protein B1 isoform 2 [Vitis vinifera]	174
estPama_needle_2821-700_5	102	gi|255546239|ref|XP_002514179.1| Charged multivesicular body protein 4b, putative [Ricinus communis]	34
estPama_needle_BSC1-1054-700_5	456	gi|225432662|ref|XP_002282412.1| PREDICTED: 40S ribosomal protein S18-like [Vitis vinifera]	152
estPama_needle_2932-700_5	288	gi|115470349|ref|NP_001058773.1| Protein of unknown function DUF538 domain containing protein. (Os07t0119800-00) [Oryza sativa Japonica Group]	96
estPama_needle_1636-700_5	219	gi|226958671|ref|NP_001152932.1| ubiquitin-like protein 5 [Zea mays]	73
estPama_needle_2781-700_5	588	gi|356543662|ref|XP_003540279.1| PREDICTED: rRNA-processing protein FCF1 homolog [Glycine max]	196
estPama_needle_1324-700_5	258	gi|357446939|ref|XP_003593745.1| Ribosomal protein S27 [Medicago truncatula]	86
estPama_needle_2857-700_5	405	gi|225423704|ref|XP_002277425.1| PREDICTED: 60S ribosomal protein L27-3 isoform 1 [Vitis vinifera]	135
estPama_needle_2295-700_5	117	gi|112253878|ref|YP_717133.1| hypothetical protein BrnapMp036 (mitochondrion) [Brassica napus]	39
estPama_needle_1787-700_5	369	gi|356531876|ref|XP_003534502.1| PREDICTED: putative RNA-binding protein Luc7-like 2-like [Glycine max]	123
estPama_needle_2829-800_3	171	gi|13449292|ref|NP_085475.1| hypothetical protein ArthMp003 (mitochondrion) [Arabidopsis thaliana]	57
estPama_needle_2188-700_5	381	gi|357160184|ref|XP_003578684.1| PREDICTED: LOW QUALITY PROTEIN: uncharacterized protein At2g27730, mitochondrial-like [Brachypodium distachyon]	127
estPama_needle_2487-700_5	165	gi|356575474|ref|XP_003555865.1| PREDICTED: brain protein 44-like protein-like [Glycine max]	55
estPama_needle_1717-700_5	456	gi|359479621|ref|XP_003632303.1| PREDICTED: 40S ribosomal protein S18-like [Vitis vinifera]	152
estPama_needle_2733-700_5	195	gi|15238080|ref|NP_196579.1| myo-inositol-1-phosphate synthase [Arabidopsis thaliana]	65
estPama_needle_2255-700_5	225	gi|225465471|ref|XP_002268349.1| uninformative	75
estPama_needle_2471-700_5	555	gi|255557935|ref|XP_002519996.1| 60S ribosomal protein L13, putative [Ricinus communis]	185
