# Supplementary material for: Generation, functional annotation and comparative analysis of black spruce (Picea mariana) ESTs: an important conifer genomic resource
Source: BMC Genomics. 2013 Oct 11;14:702. doi: 10.1186/1471-2164-14-702 (PMC4007752; doi:10.1186/1471-2164-14-702)
Supplement: Additional file 5: Table S5 — Estimation of gene expression: Unique EST sequences with 1–9 ESTs. [file 1471-2164-14-702-S5.xlsx]

## Sheet: Mann-et-al-Pama-EST-SupplTable5
Additional file 5: Table S5 Estimation of gene expression: Unique EST sequences with 1-9 ESTs
Putative Protein Identification	Number of Unique EST Sequences	Number of ESTs
chloroplast hypothetical protein (mitochondrion)	1	8
photosystem II protein Z (chloroplast)	1	8
Cytochrome P450 likeTBP	2	7
Germin-like protein	1	7
Metallothionein-like protein	2	7
PREDICTED: photosystem II 10 kDa polypeptide, chloroplastic-like	1	7
PREDICTED: photosystem II 5 kDa protein, chloroplastic	1	7
PREDICTED: photosystem II reaction center W protein, chloroplastic	2	7
chlorophyll a-b binding protein 2/3	1	7
oxygen-evolving enhancer protein 2, chloroplastic	1	7
photosytem II 44 kDa protein (chloroplast)	1	7
PREDICTED: cytochrome c oxidase subunit 6b-1-like	2	6
PREDICTED: light-regulated protein	2	6
Similar to Sorghum bicolor protein targeted either to mitochondria or chloroplast proteins T50848. (Os03t0736900-01), partial	2	6
hypothetical protein Poptr_cp018 (chloroplast)	1	6
photosystem II protein K (chloroplast)	2	6
ribosomal protein S7 (chloroplast)	4	6
PREDICTED: acyl carrier protein 4, chloroplastic	1	5
PREDICTED: chlorophyll a-b binding protein 6A, chloroplastic isoform 1	1	5
PREDICTED: clathrin light chain 2-like	2	5
hypothetical protein PhapfoPp032 (chloroplast)	2	5
photosystem I P700 apoprotein A2 (chloroplast)	3	5
photosystem II CP43 chlorophyll apoprotein (chloroplast)	2	5
photosystem II3	1	5
Cytochrome c oxidase%2C subunit VIIa domain containing protein. (Os07t0647500-01)	2	4
Magnesium-protoporphyrin IX monomethyl ester [oxidative] cyclase, chloroplast precursor, putative	2	4
PREDICTED: 30S ribosomal protein S17, chloroplastic-like	2	4
PREDICTED: acyl carrier protein 1, chloroplastic-like	3	4
PREDICTED: chlorophyll a-b binding protein, chloroplastic	1	4
PREDICTED: ferredoxin-thioredoxin reductase catalytic chain, chloroplastic	2	4
Photosystem I reaction center subunit XI, chloroplast precursor, putative	2	4
Plastocyanin A, chloroplast precursor, putative	3	4
acetyl-CoA carboxylase beta subunit (chloroplast)	2	4
chlorophyll A/B binding protein, putative	3	4
chlorophyll a-b binding protein	1	4
germin-like protein subfamily 1 member 1-like precursor	4	4
ribulose bisphosphate carboxylase small chain, chloroplastic precursor	1	4
50S ribosomal protein L28, chloroplast	1	3
PREDICTED: 30S ribosomal protein S13, chloroplastic	1	3
PREDICTED: 50S ribosomal protein L1, chloroplastic-like	1	3
PREDICTED: chlorophyll a-b binding protein 40, chloroplastic	3	3
PREDICTED: photosystem I reaction center subunit psaK, chloroplastic-like	1	3
PetM of cytochrome b6/f complex subunit 7 domain containing protein. (Os03t0765900-01)	2	3
hypothetical protein ChvulCp168 (chloroplast)	3	3
photosystem I reaction center subunit IV A, chloroplast precursor	3	3
photosystem I reaction center6	1	3
photosystem II protein I (chloroplast)	1	3
ribosomal protein L2 (chloroplast)	2	3
ATP-dependent Clp protease proteolytic subunit (chloroplast)	2	2
Cytochrome c, putative	2	2
PREDICTED: ATP synthase delta chain, chloroplastic	2	2
PREDICTED: DAG protein, chloroplastic	1	2
PREDICTED: beta-glucosidase-like SFR2, chloroplastic-like	2	2
PREDICTED: cytochrome P450 71A1	2	2
PREDICTED: metallothionein-like protein 2-like	2	2
PREDICTED: pheophorbide a oxygenase, chloroplastic	2	2
PREDICTED: protein TIC 40, chloroplastic	2	2
PREDICTED: ribulose bisphosphate carboxylase small chain PWS4.3, chloroplastic-like isoform 5	1	2
PREDICTED: thioredoxin M-type, chloroplastic	1	2
PREDICTED: thioredoxin M4, chloroplastic-like	1	2
Protein kinase APK1B, chloroplast precursor, putative	2	2
Similar to Chloroplast outer envelope 24 kD protein. (Os01t0969000-01)	2	2
Similar to Ubiquinol-cytochrome c reductase complex 6.7 kDa protein (EC 1.10.2.2) (CR6). (Os07t0680300-01)	2	2
Similar to Ubiquinol-cytochrome c reductase complex 7.8 kDa protein (EC 1.10.2.2) (Mitochondrial hinge protein) (CR7). (Os11t0162200-01)	2	2
cytochrome B5 isoform 1, putative	2	2
cytochrome f (chloroplast)	2	2
hypothetical protein PimoC_p002 (chloroplast)	2	2
light-harvesting complex I protein Lhca3	2	2
light-inducible protein atls1, putative	1	2
ribosomal protein L23 (chloroplast)	2	2
50S ribosomal protein L18, chloroplast precursor, putative	1	1
Chlorophyll a-b binding protein	1	1
Chlorophyll a-b binding protein CP29.3	1	1
Chloroplast channel forming outer membrane protein	1	1
Cytochrome P450	1	1
Cytochrome P450 domain containing protein. (Os02t0596300-01)	1	1
Dynein light chain type 1 family protein	1	1
Metallothionein 1	1	1
Methionine sulphoxide reductase B domain containing protein. (Os05t0404200-01)%3BSimilar to Peptide methionine sulfoxide reductase B3%2C chloroplastic. (Os05t0404200-02)	1	1
PREDICTED: 30S ribosomal protein S20, chloroplastic	1	1
PREDICTED: 30S ribosomal protein S31, chloroplastic-like	1	1
PREDICTED: 50S ribosomal protein L12, chloroplastic-like	1	1
PREDICTED: 50S ribosomal protein L19, chloroplastic	1	1
PREDICTED: 50S ribosomal protein L27, chloroplastic	1	1
PREDICTED: 50S ribosomal protein L27, chloroplastic-like	1	1
PREDICTED: 50S ribosomal protein L28, chloroplastic	1	1
PREDICTED: 50S ribosomal protein L34, chloroplastic-like isoform 2	1	1
PREDICTED: 50S ribosomal protein L5, chloroplastic	1	1
PREDICTED: ATP synthase delta chain, chloroplastic-like	1	1
PREDICTED: FKBP-type peptidyl-prolyl cis-trans isomerase 3, chloroplastic	1	1
PREDICTED: acyl-[acyl-carrier-protein] desaturase, chloroplastic-like	1	1
PREDICTED: allene oxide synthase, chloroplastic	1	1
PREDICTED: chaperone protein dnaJ 11, chloroplastic-like	1	1
PREDICTED: chlorophyll a-b binding protein 1B-21, chloroplastic-like	1	1
PREDICTED: chlorophyll a-b binding protein 21, chloroplastic isoform 3	1	1
PREDICTED: chlorophyll a-b binding protein CP26, chloroplastic-like	1	1
PREDICTED: clp protease-related protein At4g12060, chloroplastic-like	1	1
PREDICTED: cytochrome P450 86B1	1	1
PREDICTED: cytochrome b6-f complex iron-sulfur subunit, chloroplastic isoform 1	1	1
PREDICTED: cytochrome b6-f complex iron-sulfur subunit, chloroplastic-like	1	1
PREDICTED: cytochrome c oxidase subunit 5b-2, mitochondrial-like	1	1
PREDICTED: ferredoxin-3, chloroplastic-like	1	1
PREDICTED: ferredoxin-3, chloroplastic-like isoform 1	1	1
PREDICTED: granule-bound starch synthase 1, chloroplastic/amyloplastic-like isoform 1	1	1
PREDICTED: heme oxygenase 1, chloroplastic-like	1	1
PREDICTED: iron-sulfur assembly protein IscA, chloroplastic-like	1	1
PREDICTED: metallothionein-like protein 2-like isoform 3	1	1
PREDICTED: metallothionein-like protein-like	1	1
PREDICTED: monogalactosyldiacylglycerol synthase, chloroplastic-like	1	1
PREDICTED: nifU-like protein 2, chloroplastic-like	1	1
PREDICTED: nucleoside diphosphate kinase 2, chloroplastic	1	1
PREDICTED: peroxiredoxin-2E, chloroplastic-like	1	1
PREDICTED: peroxiredoxin-2E-1, chloroplastic-like	1	1
PREDICTED: phospho-2-dehydro-3-deoxyheptonate aldolase 2, chloroplastic-like	1	1
PREDICTED: photosystem I reaction center subunit V, chloroplastic	1	1
PREDICTED: photosystem I reaction center subunit XI, chloroplastic	1	1
PREDICTED: photosystem II 10 kDa polypeptide, chloroplastic	1	1
PREDICTED: photosystem II reaction center PSB28 protein, chloroplastic-like	1	1
PREDICTED: photosystem II stability/assembly factor HCF136, chloroplastic-like	1	1
PREDICTED: probable tocopherol O-methyltransferase, chloroplastic	1	1
PREDICTED: superoxide dismutase [Cu-Zn], chloroplastic-like	1	1
PREDICTED: thioredoxin-like 2, chloroplastic	1	1
PREDICTED: thylakoid lumenal 17.9 kDa protein, chloroplastic-like	1	1
PREDICTED: thylakoid lumenal 19 kDa protein, chloroplastic-like	1	1
PREDICTED: translocase of chloroplast 34, chloroplastic	1	1
Photosystem I reaction center subunit psaK, chloroplast precursor, putative	1	1
Photosystem II 5 kDa protein, chloroplast precursor, putative	1	1
RNA polymerase beta subunit-1 (chloroplast)	1	1
RNA polymerase beta' subunit (chloroplast)	1	1
Similar to Metallothionein-like protein type 3 (MT-3) (MWMT3). (Os01t0200700-01)	1	1
apocytochrome b (mitochondrion)	1	1
chlorophyll a-b binding protein 6A	1	1
chloroplast envelope anion channel-forming Tic110 family	1	1
cytochrome B561, putative	1	1
cytochrome P450	1	1
germin-like protein subfamily 3 member 2-like precursor	1	1
hypothetical chloroplast RF68 (chloroplast)	1	1
hypothetical protein CYtaCp115 (chloroplast)	1	1
hypothetical protein EuglglCp070 (chloroplast)	1	1
hypothetical protein PimoC_p009 (chloroplast)	1	1
light-harvesting complex II protein Lhcb1	1	1
ndhF (chloroplast)	1	1
photosystem I P700 chlorophyll a apoprotein A2 (chloroplast)	1	1
photosystem I assembly protein Ycf3 (chloroplast)	1	1
photosystem I assembly protein ycf3 (chloroplast)	1	1
photosystem I subunit IX (chloroplast)	1	1
ribosomal protein L14 (chloroplast)	1	1
ribosomal protein L33 (chloroplast)	1	1
ribosomal protein S8 (chloroplast)	1	1
