# Supplementary material for: Generation, functional annotation and comparative analysis of black spruce (Picea mariana) ESTs: an important conifer genomic resource
Source: BMC Genomics. 2013 Oct 11;14:702. doi: 10.1186/1471-2164-14-702 (PMC4007752; doi:10.1186/1471-2164-14-702)
Supplement: Additional file 6: Table S6 — Sequence similarity results for back spruce unique sequences against dbEST. [file 1471-2164-14-702-S6.xlsx]

## Sheet: Mann-et-al-Pama-EST-SupplTable6
Additional file 6: Table S6 Sequence similarity results for back spruce unique sequences against dbEST.
EST	Hit	Score	Identities	E-value
estPama_needle_1212-700_5	gi|157578272|gb|EX379500.1 GQ03239.B7_F11 GQ032 - Shoot tip (Normalized library) Picea glauca cDNA clone GQ03239_F11 5', mRNA sequence	1086	96	0
estPama_needle_1212-800_3	gi|149955508|gb|ES855537.1 WS02765.CR_B11 SS-IL-A-FL-14 Picea sitchensis cDNA clone WS02765_B11 3', mRNA sequence	250	82	5e-63
estPama_needle_1218-700_5	gi|211599602|gb|GE477167.1 GQ0132.B3.r_G13 GQ013: Elongating ROOTS tips - saplings Picea glauca cDNA clone GQ0132_G13 5', mRNA sequence	941	88	0
estPama_needle_1218-800_3	gi|49022680|gb|CO210307.1 WS00917.B21_M09 IS-B-N-A-10 Picea engelmannii x Picea glauca cDNA clone WS00917_M09 3', mRNA sequence	1031	98	0
estPama_needle_1219-700_5	gi|262144554|gb|GT256197.1 PCO0121.C21_P10 Pco01-Bark-Wounded-Norm (PCO01) Pinus contorta cDNA clone PCO0121_P10 5', mRNA sequence	250	89	6e-63
estPama_needle_1220-700_5	gi|157536245|gb|EX337476.1 GQ03004.B7_N24 GQ030 - Xylem planings - daytime and seasonal Picea glauca cDNA clone GQ03004_N24 5', mRNA sequence	822	96	0
estPama_needle_1220-800_3	gi|70347593|gb|DR540634.1 WS01033.B21_L20 SS-R-N-A-11 Picea sitchensis cDNA clone WS01033_L20 3, mRNA sequence	896	97	0
estPama_needle_1221-700_5	gi|70633782|gb|DR569065.1 WS02623.BR_K05 WS-PP-N-A-12 Picea glauca cDNA clone WS02623_K05 5, mRNA sequence	1125	98	0
estPama_needle_1221-800_3	gi|70626150|gb|DR561943.1 WS02623.C21.1_K05 WS-PP-N-A-12 Picea glauca cDNA clone WS02623_K05 3, mRNA sequence	828	97	0
estPama_needle_1224-700_5	gi|70241515|gb|DR503103.1 WS0298.B21_B10 SS-IB-A-FL-15 Picea sitchensis cDNA clone WS0298_B10 5, mRNA sequence	1332	98	0
estPama_needle_1224-800_3	gi|70613300|gb|DR549093.1 WS03214.C21_I07 WS-MC-N-A-20 Picea glauca cDNA clone WS03214_I07 3, mRNA sequence	974	96	0
estPama_needle_1225-700_5	gi|157602465|gb|EX403689.1 GQ03508.B7_G16 GQ035 - Needles - End of season Picea glauca cDNA clone GQ03508_G16 5', mRNA sequence	333	83	5e-88
estPama_needle_1244-800_3	gi|70316589|gb|DR528081.1 WS02726.C21_K09 SS-IL-A-FL-14 Picea sitchensis cDNA clone WS02726_K09 5, mRNA sequence	604	97	8e-170
estPama_needle_1247-700_5	gi|211863535|gb|CO485622.2 GQ02014.TB_D15 GQ020: Clean ROOTS systems -Diurnal cycle Picea glauca cDNA clone GQ02014_D15 3', mRNA sequence	1057	95	0
estPama_needle_1247-800_3	gi|149956517|gb|ES856546.1 WS02769.CR_E13 SS-IL-A-FL-14 Picea sitchensis cDNA clone WS02769_E13 3', mRNA sequence	780	95	0
estPama_needle_1248-700_5	gi|70249070|gb|DR505638.1 WS02715.BR_B01 SS-IL-A-FL-14 Picea sitchensis cDNA clone WS02715_B01 3, mRNA sequence	427	85	2e-116
estPama_needle_1249-700_5	gi|70646700|gb|DR581957.1 WS0304.B21_E21 WS-SE-A-16 Picea glauca cDNA clone WS0304_E21 3, mRNA sequence	324	97	2e-85
estPama_needle_1251-700_5	gi|292519397|gb|GW736865.1 WS04914.CR_I21 WS-CBM-34 Picea glauca cDNA clone WS04914_I21 3', mRNA sequence	220	99	9e-54
estPama_needle_1253-700_5	gi|211902181|gb|DV977250.2 GQ00612.B3_C07 GQ006: Cambium and phloem from mature trees Picea glauca cDNA clone GQ00612_C07 5', mRNA sequence	488	95	8e-135
estPama_needle_1253-800_3	gi|69353040|gb|DR464271.1 WS00932.B21_E04 IS-B-N-A-10 Picea engelmannii x Picea glauca cDNA clone WS00932_E04 3, mRNA sequence	424	93	2e-115
estPama_needle_1254-800_3	gi|166912514|gb|FD742568.1 WS04220.C21_O02 SS-NE-27 Picea sitchensis cDNA clone WS04220_O02 3', mRNA sequence	285	83	2e-73
estPama_needle_1255-700_5	gi|49142823|gb|CO258060.1 WS0087.B21_G02 WS-X-N-A-9 Picea glauca cDNA clone WS0087_G02 3', mRNA sequence	671	97	0
estPama_needle_1255-800_3	gi|260195626|gb|GT127270.1 WS0478.CR_N06 SS-BD-32 Picea sitchensis cDNA clone WS0478_N06 3', mRNA sequence	662	95	0
estPama_needle_1258-800_3	gi|49015330|gb|CO204155.1 IS0014.B21.1_G03 IS-B-A-4 Picea engelmannii x Picea glauca cDNA clone IS0014_G03 3', mRNA sequence	531	90	2e-147
estPama_needle_1259-700_5	gi|157589029|gb|EX390257.1 GQ03316.B7_M12 GQ033 - Terminal leader (Normalized library) Picea glauca cDNA clone GQ03316_M12 5', mRNA sequence	893	96	0
estPama_needle_1260-700_5	gi|157637496|gb|EX438578.1 GQ04008.B7_E15 GQ040 - Shoot tip - Active growth (Normalized) Picea glauca cDNA clone GQ04008_E15 5', mRNA sequence	134	82	4e-28
estPama_needle_1263-700_5	gi|70301605|gb|DR523018.1 WS02713.C21_G02 SS-IL-A-FL-14 Picea sitchensis cDNA clone WS02713_G02 5, mRNA sequence	1149	95	0
estPama_needle_1263-800_3	gi|157595596|gb|EX396824.1 GQ03408.B7_K19 GQ034 - Needles - Mid-season Picea glauca cDNA clone GQ03408_K19 5', mRNA sequence	577	91	2e-161
estPama_needle_1265-700_5	gi|292518236|gb|GW735724.1 WS04911.CR_H05 WS-CBM-34 Picea glauca cDNA clone WS04911_H05 3', mRNA sequence	215	79	3e-52
estPama_needle_1265-800_3	gi|69412349|gb|DR482881.1 WS0281.B21_M11 SS-IB-A-FL-13 Picea sitchensis cDNA clone WS0281_M11 5, mRNA sequence	207	76	3e-50
estPama_needle_1266-700_5	gi|138303752|gb|ES252772.1 WS03718.C21_H01 SS-B-N-22 Picea sitchensis cDNA clone WS03718_H01 3', mRNA sequence	355	95	6e-95
estPama_needle_1267-700_5	gi|292515188|gb|GW737200.1 WS04915.CR_H07 WS-CBM-34 Picea glauca cDNA clone WS04915_H07 3', mRNA sequence	490	91	2e-135
estPama_needle_1267-800_3	gi|218452406|gb|GH290168.1 WS0473.CR_I19 SS-BD-32 Picea sitchensis cDNA clone WS0473_I19 3', mRNA sequence	660	96	0
estPama_needle_1268-700_5	gi|149977794|gb|ES877819.1 WS02935.CR_N04 SS-IB-A-FL-15 Picea sitchensis cDNA clone WS02935_N04 3', mRNA sequence	298	80	3e-77
estPama_needle_1268-800_3	gi|157603455|gb|EX404679.1 GQ03511.B7_C10 GQ035 - Needles - End of season Picea glauca cDNA clone GQ03511_C10 5', mRNA sequence	374	84	4e-100
estPama_needle_1270-700_5	gi|218444388|gb|GH281592.1 WS0443.C21_H20 SS-BD-29 Picea sitchensis cDNA clone WS0443_H20 5', mRNA sequence	623	91	3e-175
estPama_needle_1270-800_3	gi|70617834|gb|DR553627.1 WS03226.C21_J19 WS-MC-N-A-20 Picea glauca cDNA clone WS03226_J19 3, mRNA sequence	654	93	0
estPama_needle_1271-700_5	gi|166898303|gb|FD734333.1 WS03933.C21.1_B11 SS-B-24 Picea sitchensis cDNA clone WS03933_B11 3', mRNA sequence	442	97	5e-121
estPama_needle_1271-800_3	gi|166898669|gb|FD734088.1 WS03932.C21_G05 SS-B-24 Picea sitchensis cDNA clone WS03932_G05 3', mRNA sequence	270	87	3e-69
estPama_needle_1273-700_5	gi|70321493|gb|DR529732.1 WS02730.C21_H17 SS-IL-A-FL-14 Picea sitchensis cDNA clone WS02730_H17 5, mRNA sequence	377	85	3e-101
estPama_needle_1308-700_5	gi|149965035|gb|ES865063.1 WS02791.CR_I13 SS-IL-A-FL-14 Picea sitchensis cDNA clone WS02791_I13 3', mRNA sequence	464	99	1e-127
estPama_needle_1310-700_5	gi|74155614|gb|DT624347.1 EST1158622 Sequencing ESTs from loblolly pine embryos Pinus taeda cDNA clone PIMAD64 5' end, mRNA sequence	147	74	9e-32
estPama_needle_1310-800_3	gi|292514609|gb|GW734086.1 WS0495.CR_O09 WS-CBM-34 Picea glauca cDNA clone WS0495_O09 3', mRNA sequence	267	89	2e-68
estPama_needle_1311-700_5	gi|138312472|gb|ES255818.1 WS03727.C21_E08 SS-B-N-22 Picea sitchensis cDNA clone WS03727_E08 3', mRNA sequence	723	97	0
estPama_needle_1311-800_3	gi|70351755|gb|DR542736.1 WS01039.B21_I18 SS-R-N-A-11 Picea sitchensis cDNA clone WS01039_I18 3, mRNA sequence	263	95	2e-67
estPama_needle_1313-700_5	gi|157614904|gb|EX415986.1 GQ03703.B7_O19 GQ037 - Shoot tip - Dormant Picea glauca cDNA clone GQ03703_O19 5', mRNA sequence	739	95	0
estPama_needle_1313-800_3	gi|166913811|gb|FD746625.1 WS04232.C21_B24 SS-NE-27 Picea sitchensis cDNA clone WS04232_B24 3', mRNA sequence	503	98	2e-139
estPama_needle_1316-700_5	gi|166902695|gb|FD736684.1 WS03939.C21.1_J09 SS-B-24 Picea sitchensis cDNA clone WS03939_J09 3', mRNA sequence	431	97	1e-117
estPama_needle_1319-700_5	gi|70316650|gb|DR528105.1 WS02726.C21_L11 SS-IL-A-FL-14 Picea sitchensis cDNA clone WS02726_L11 5, mRNA sequence	776	98	0
estPama_needle_1324-700_5	gi|157625681|gb|EX426763.1 GQ03814.B7_D09 GQ038 - Stem - Active growth Picea glauca cDNA clone GQ03814_D09 5', mRNA sequence	1037	99	0
estPama_needle_1325-700_5	gi|157566388|gb|EX367616.1 GQ03212.SP6_M19 GQ032 - Shoot tip (Normalized library) Picea glauca cDNA clone GQ03212_M19 3', mRNA sequence	1068	99	0
estPama_needle_1325-800_3	gi|49049918|gb|CO227603.1 WS0012.B21_C17 WS-ES-A-1 Picea glauca cDNA clone WS0012_C17 3', mRNA sequence	477	97	2e-131
estPama_needle_1328-700_5	gi|166910086|gb|FD742607.1 WS04220.C21_P20 SS-NE-27 Picea sitchensis cDNA clone WS04220_P20 3', mRNA sequence	525	97	7e-146
estPama_needle_1328-800_3	gi|166910086|gb|FD742607.1 WS04220.C21_P20 SS-NE-27 Picea sitchensis cDNA clone WS04220_P20 3', mRNA sequence	457	95	2e-125
estPama_needle_1329-700_5	gi|49038507|gb|CO216193.1 WS0044.B21_E06 SS-R-A-5 Picea sitchensis cDNA clone WS0044_E06 3', mRNA sequence	385	82	2e-103
estPama_needle_1329-800_3	gi|70643085|gb|DR578342.1 WS00748.C21_M23 WS-PS-N-A-8 Picea glauca cDNA clone WS00748_M23 3, mRNA sequence	826	95	0
estPama_needle_1332-800_3	gi|157610870|gb|EX412094.1 GQ03612.B7_F06 GQ036 - Shoot tip - Active growth Picea glauca cDNA clone GQ03612_F06 5', mRNA sequence	449	93	4e-123
estPama_needle_1333-700_5	gi|157623078|gb|EX424160.1 GQ03807.B7_D08 GQ038 - Stem - Active growth Picea glauca cDNA clone GQ03807_D08 5', mRNA sequence	399	89	4e-108
estPama_needle_1334-700_5	gi|70630366|gb|DR566159.1 WS0266.B21_E08 WS-PP-N-A-12 Picea glauca cDNA clone WS0266_E08 3, mRNA sequence	435	92	1e-118
estPama_needle_1334-800_3	gi|157506396|gb|EX307627.1 GQ01305.T3_L02 GQ013 - Elongating ROOTS tips - sapplings Picea glauca cDNA clone GQ01305_L02 5', mRNA sequence	484	88	2e-133
estPama_needle_1335-700_5	gi|292503996|gb|GW721215.1 WS02821.C21_E10 SS-IB-A-FL-13 Picea sitchensis cDNA clone WS02821_E10 5', mRNA sequence	1046	98	0
estPama_needle_1335-800_3	gi|225919482|gb|GO368311.1 GQ03811.SP6.r_B06 GQ038 - Stem - Active growth Picea glauca cDNA clone GQ03811_B06 3', mRNA sequence	254	81	4e-64
estPama_needle_1336-700_5	gi|157529927|gb|EX331158.1 GQ02902.B7_N22 GQ029 - Xylem scrapings - AT NITE Picea glauca cDNA clone GQ02902_N22 5', mRNA sequence	604	95	2e-169
estPama_needle_1337-700_5	gi|292496635|gb|GW716169.1 WS02761.C21_F10 SS-IL-A-FL-14 Picea sitchensis cDNA clone WS02761_F10 5', mRNA sequence	1195	98	0
estPama_needle_1337-800_3	gi|70641898|gb|DR577155.1 WS00745.C21_H17 WS-PS-N-A-8 Picea glauca cDNA clone WS00745_H17 3, mRNA sequence	1103	97	0
estPama_needle_1338-700_5	gi|292505618|gb|GW723950.1 WS02925.C21_D09 SS-IB-A-FL-15 Picea sitchensis cDNA clone WS02925_D09 5', mRNA sequence	1310	99	0
estPama_needle_1338-800_3	gi|260190165|gb|GT123320.1 WS04714.CR_C02 SS-BD-32 Picea sitchensis cDNA clone WS04714_C02 3', mRNA sequence	1066	98	0
estPama_needle_1340-700_5	gi|49058699|gb|CO236384.1 WS0023.B21_G19 WS-PS-A-2 Picea glauca cDNA clone WS0023_G19 3', mRNA sequence	640	97	2e-180
estPama_needle_1341-700_5	gi|218447826|gb|GH287454.1 WS0464.C21_D24 SS-BD-31 Picea sitchensis cDNA clone WS0464_D24 5', mRNA sequence	1426	96	0
estPama_needle_1341-800_3	gi|218451390|gb|GH291055.1 WS0474.CR_O12 SS-BD-32 Picea sitchensis cDNA clone WS0474_O12 3', mRNA sequence	824	96	0
estPama_needle_1345-700_5	gi|68774525|gb|DR450511.1 WS00953.BR_B02 IS-B-N-A-10 Picea engelmannii x Picea glauca cDNA clone WS00953_B02 5, mRNA sequence	935	99	0
estPama_needle_1345-800_3	gi|292515638|gb|GW737650.1 WS04916.CR_K14 WS-CBM-34 Picea glauca cDNA clone WS04916_K14 3', mRNA sequence	750	97	0
estPama_needle_1346-700_5	gi|70301732|gb|DR523057.1 WS02713.C21_H18 SS-IL-A-FL-14 Picea sitchensis cDNA clone WS02713_H18 5, mRNA sequence	636	95	4e-179
estPama_needle_1348-700_5	gi|70338343|gb|DR536125.1 WS02748.C21_E11 SS-IL-A-FL-14 Picea sitchensis cDNA clone WS02748_E11 5, mRNA sequence	527	98	2e-146
estPama_needle_1349-800_3	gi|166901856|gb|FD735975.1 WS03937.C21_K06 SS-B-24 Picea sitchensis cDNA clone WS03937_K06 3', mRNA sequence	460	94	2e-126
estPama_needle_1351-800_3	gi|238891137|gb|GR222629.1 GQ03224.SP6.r_K21 GQ032 - Shoot tip (Normalized library) Picea glauca cDNA clone GQ03224_K21 3', mRNA sequence	244	97	9e-62
estPama_needle_1354-800_3	gi|260194727|gb|GT126562.1 WS0476.CR_O20 SS-BD-32 Picea sitchensis cDNA clone WS0476_O20 3', mRNA sequence	366	94	3e-98
estPama_needle_1355-700_5	gi|157623870|gb|EX424952.1 GQ03809.B7_F09 GQ038 - Stem - Active growth Picea glauca cDNA clone GQ03809_F09 5', mRNA sequence	610	93	4e-171
estPama_needle_1355-800_3	gi|292518736|gb|GW736204.1 WS04912.CR_M03 WS-CBM-34 Picea glauca cDNA clone WS04912_M03 3', mRNA sequence	300	93	2e-78
estPama_needle_1356-700_5	gi|157518599|gb|EX319830.1 GQ02815.B7_L22 GQ028 - Cambium / phloem scrappings (Normalized library ) Picea glauca cDNA clone GQ02815_L22 5', mRNA sequence	915	88	0
estPama_needle_1356-800_3	gi|69445127|gb|DR492615.1 WS0292.BR_N17 SS-IB-A-FL-15 Picea sitchensis cDNA clone WS0292_N17 3, mRNA sequence	510	98	1e-141
estPama_needle_1357-700_5	gi|70626533|gb|DR562326.1 WS02624.C21.1_K21 WS-PP-N-A-12 Picea glauca cDNA clone WS02624_K21 3, mRNA sequence	739	84	0
estPama_needle_1359-700_5	gi|157614668|gb|EX415750.1 GQ03703.B7_E10 GQ037 - Shoot tip - Dormant Picea glauca cDNA clone GQ03703_E10 5', mRNA sequence	579	85	9e-162
estPama_needle_1359-800_3	gi|260189967|gb|GT123122.1 WS04713.CR_J12 SS-BD-32 Picea sitchensis cDNA clone WS04713_J12 3', mRNA sequence	217	98	1e-53
estPama_needle_1361-700_5	gi|292554406|gb|GW770454.1 PBA0221.C21_L11 Pba02-Xylem-wounded-Norm (PBA02) Pinus banksiana cDNA clone PBA0221_L11 5', mRNA sequence	734	88	0
estPama_needle_1361-800_3	gi|70638983|gb|DR574266.1 WS00737.B21_E16 WS-PS-N-A-8 Picea glauca cDNA clone WS00737_E16 3, mRNA sequence	1109	96	0
estPama_needle_1362-700_5	gi|225909358|gb|GO360736.1 GQ03118.B7P1_A19 GQ031 - Xylem Scrapings (Normalized library) Picea glauca cDNA clone GQ03118_A19 5', mRNA sequence	1053	99	0
estPama_needle_1362-800_3	gi|70356398|gb|DR545000.1 WS01048.B21_A14 SS-R-N-A-11 Picea sitchensis cDNA clone WS01048_A14 3, mRNA sequence	470	96	3e-129
estPama_needle_1363-700_5	gi|292516291|gb|GW734635.1 WS0497.CR_H03 WS-CBM-34 Picea glauca cDNA clone WS0497_H03 3', mRNA sequence	893	97	0
estPama_needle_1363-800_3	gi|292502391|gb|GW720425.1 WS02774.C21_K24 SS-IL-A-FL-14 Picea sitchensis cDNA clone WS02774_K24 5', mRNA sequence	628	96	5e-177
estPama_needle_1364-800_3	gi|157614629|gb|EX415711.1 GQ03703.B7_C16 GQ037 - Shoot tip - Dormant Picea glauca cDNA clone GQ03703_C16 5', mRNA sequence	752	97	0
estPama_needle_1368-800_3	gi|70309526|gb|DR525644.1 WS0272.B21_K16 SS-IL-A-FL-14 Picea sitchensis cDNA clone WS0272_K16 5, mRNA sequence	394	96	1e-106
estPama_needle_1369-700_5	gi|157626554|gb|EX427636.1 GQ03816.B7_J17 GQ038 - Stem - Active growth Picea glauca cDNA clone GQ03816_J17 5', mRNA sequence	503	92	3e-139
estPama_needle_1371-700_5	gi|157638730|gb|EX439812.1 GQ04011.B7_J05 GQ040 - Shoot tip - Active growth (Normalized) Picea glauca cDNA clone GQ04011_J05 5', mRNA sequence	1214	98	0
estPama_needle_1374-700_5	gi|157572189|gb|EX373417.1 GQ03227.B7_L06 GQ032 - Shoot tip (Normalized library) Picea glauca cDNA clone GQ03227_L06 5', mRNA sequence	966	99	0
estPama_needle_1374-800_3	gi|70645242|gb|DR580499.1 WS00754.C21_P19 WS-PS-N-A-8 Picea glauca cDNA clone WS00754_P19 3, mRNA sequence	942	97	0
estPama_needle_1375-700_5	gi|166906949|gb|FD740857.1 WS04216.C21_C11 SS-NE-27 Picea sitchensis cDNA clone WS04216_C11 3', mRNA sequence	1022	98	0
estPama_needle_1375-800_3	gi|157505179|gb|EX306410.1 GQ01302.T3_B21 GQ013 - Elongating ROOTS tips - sapplings Picea glauca cDNA clone GQ01302_B21 5', mRNA sequence	833	98	0
estPama_needle_1376-700_5	gi|292503557|gb|GW723202.1 WS02828.C21_N15 SS-IB-A-FL-13 Picea sitchensis cDNA clone WS02828_N15 5', mRNA sequence	806	94	0
estPama_needle_1377-700_5	gi|166914306|gb|FD747857.1 WS0434.C21_A22 SS-NE-28 Picea sitchensis cDNA clone WS0434_A22 3', mRNA sequence	874	96	0
estPama_needle_1377-800_3	gi|166914306|gb|FD747857.1 WS0434.C21_A22 SS-NE-28 Picea sitchensis cDNA clone WS0434_A22 3', mRNA sequence	651	94	0
estPama_needle_1378-800_3	gi|70343148|gb|DR538401.1 WS0276.B21_N14 SS-IL-A-FL-14 Picea sitchensis cDNA clone WS0276_N14 5, mRNA sequence	281	95	7e-73
estPama_needle_1379-800_3	gi|166910752|gb|FD745613.1 WS04229.C21_F01 SS-NE-27 Picea sitchensis cDNA clone WS04229_F01 3', mRNA sequence	527	92	2e-146
estPama_needle_1380-700_5	gi|67190889|gb|DR078714.1 RTFEPL1_6_H11.b1_A029 Roots plus added iron Pinus taeda cDNA clone RTFEPL1_6_H11_A029 3', mRNA sequence	811	92	0
estPama_needle_1380-800_3	gi|146175367|gb|ES424652.1 pm_OSU_shoot_MH_2003-04_047G04 Douglas-fir maximum cold hardiness cDNA library 2003-2004 (MH_2003-04) Pseudotsuga menziesii cDNA clone pm_OSU_WP_MD_047_G04, mRNA sequence	425	88	9e-116
estPama_needle_1384-700_5	gi|211881654|gb|DV985593.2 GQ0204.TB_P16 GQ020: Clean ROOTS systems -Diurnal cycle Picea glauca cDNA clone GQ0204_P16 3', mRNA sequence	593	91	3e-166
estPama_needle_1384-800_3	gi|70615588|gb|DR551381.1 WS03220.C21_C24 WS-MC-N-A-20 Picea glauca cDNA clone WS03220_C24 3, mRNA sequence	579	95	6e-162
estPama_needle_1387-700_5	gi|157575996|gb|EX377224.1 GQ03234.B7_B03 GQ032 - Shoot tip (Normalized library) Picea glauca cDNA clone GQ03234_B03 5', mRNA sequence	817	99	0
estPama_needle_1387-800_3	gi|157601027|gb|EX402251.1 GQ03504.B7_H21 GQ035 - Needles - End of season Picea glauca cDNA clone GQ03504_H21 5', mRNA sequence	797	98	0
estPama_needle_1389-700_5	gi|157637091|gb|EX438173.1 GQ04007.B7_D07 GQ040 - Shoot tip - Active growth (Normalized) Picea glauca cDNA clone GQ04007_D07 5', mRNA sequence	529	86	2e-146
estPama_needle_1397-700_5	gi|157608382|gb|EX409606.1 GQ03605.B7_I04 GQ036 - Shoot tip - Active growth Picea glauca cDNA clone GQ03605_I04 5', mRNA sequence	1075	91	0
estPama_needle_1397-800_3	gi|211863044|gb|DV985676.2 GQ0206.B3_C10 GQ020: Clean ROOTS systems -Diurnal cycle Picea glauca cDNA clone GQ0206_C10 5', mRNA sequence	353	98	2e-94
estPama_needle_1399-700_5	gi|218451009|gb|GH290349.1 WS0474.C21_A12 SS-BD-32 Picea sitchensis cDNA clone WS0474_A12 5', mRNA sequence	1112	95	0
estPama_needle_1399-800_3	gi|218453638|gb|GH290725.1 WS0474.CR_A12 SS-BD-32 Picea sitchensis cDNA clone WS0474_A12 3', mRNA sequence	300	89	3e-78
estPama_needle_1402-700_5	gi|157613686|gb|EX414910.1 GQ03619.B7_P23 GQ036 - Shoot tip - Active growth Picea glauca cDNA clone GQ03619_P23 5', mRNA sequence	652	93	0
estPama_needle_1402-800_3	gi|260189192|gb|GT125264.1 WS04719.CR_G19 SS-BD-32 Picea sitchensis cDNA clone WS04719_G19 3', mRNA sequence	213	98	5e-52
estPama_needle_1404-700_5	gi|157622788|gb|EX423870.1 GQ03806.B7_G24 GQ038 - Stem - Active growth Picea glauca cDNA clone GQ03806_G24 5', mRNA sequence	1367	98	0
estPama_needle_1404-800_3	gi|69368134|gb|DR469029.1 WS00946.B21_K03 IS-B-N-A-10 Picea engelmannii x Picea glauca cDNA clone WS00946_K03 3, mRNA sequence	1179	98	0
estPama_needle_1406-700_5	gi|218446413|gb|GH284909.1 WS0454.CR_C21 SS-BD-N-30 Picea sitchensis cDNA clone WS0454_C21 3', mRNA sequence	876	98	0
estPama_needle_1406-800_3	gi|49024123|gb|CO211677.1 WS00921.B21_N21 IS-B-N-A-10 Picea engelmannii x Picea glauca cDNA clone WS00921_N21 3', mRNA sequence	281	98	7e-73
estPama_needle_1407-700_5	gi|262132855|gb|GT243526.1 PCO013.C21_M03 Pco01-Bark-Wounded-Norm (PCO01) Pinus contorta cDNA clone PCO013_M03 5', mRNA sequence	682	91	0
estPama_needle_1407-800_3	gi|138324665|gb|ES259965.1 WS0382.C21_K05 SS-B-23 Picea sitchensis cDNA clone WS0382_K05 3', mRNA sequence	204	91	2e-49
estPama_needle_1408-700_5	gi|157600614|gb|EX401838.1 GQ03503.B7_F13 GQ035 - Needles - End of season Picea glauca cDNA clone GQ03503_F13 5', mRNA sequence	913	99	0
estPama_needle_1408-800_3	gi|157600614|gb|EX401838.1 GQ03503.B7_F13 GQ035 - Needles - End of season Picea glauca cDNA clone GQ03503_F13 5', mRNA sequence	760	98	0
estPama_needle_1412-700_5	gi|149966038|gb|ES866066.1 WS02794.CR_E07 SS-IL-A-FL-14 Picea sitchensis cDNA clone WS02794_E07 3', mRNA sequence	1299	97	0
estPama_needle_1412-800_3	gi|149958610|gb|ES858639.1 WS02775.CR_L18 SS-IL-A-FL-14 Picea sitchensis cDNA clone WS02775_L18 3', mRNA sequence	931	97	0
estPama_needle_1416-700_5	gi|138326622|gb|ES260728.1 WS0391.C21_A04 SS-B-24 Picea sitchensis cDNA clone WS0391_A04 3', mRNA sequence	331	87	1e-87
estPama_needle_1416-800_3	gi|138326622|gb|ES260728.1 WS0391.C21_A04 SS-B-24 Picea sitchensis cDNA clone WS0391_A04 3', mRNA sequence	272	89	6e-70
estPama_needle_1417-700_5	gi|218448805|gb|GH287601.1 WS0464.C21_K10 SS-BD-31 Picea sitchensis cDNA clone WS0464_K10 5', mRNA sequence	309	80	1e-80
estPama_needle_1417-800_3	gi|149965976|gb|ES866004.1 WS02794.CR_B16 SS-IL-A-FL-14 Picea sitchensis cDNA clone WS02794_B16 3', mRNA sequence	353	93	2e-94
estPama_needle_1419-700_5	gi|166903562|gb|FD736159.1 WS03938.C21.1_C07 SS-B-24 Picea sitchensis cDNA clone WS03938_C07 3', mRNA sequence	488	94	8e-135
estPama_needle_1419-800_3	gi|49016381|gb|CO205206.1 WS0063.B21_D12 IS-B-A-7 Picea engelmannii x Picea glauca cDNA clone WS0063_D12 3', mRNA sequence	340	86	4e-90
estPama_needle_1420-700_5	gi|157623820|gb|EX424902.1 GQ03809.B7_D04 GQ038 - Stem - Active growth Picea glauca cDNA clone GQ03809_D04 5', mRNA sequence	1232	97	0
estPama_needle_1420-800_3	gi|292514064|gb|GW733541.1 WS0494.CR_F11 WS-CBM-34 Picea glauca cDNA clone WS0494_F11 3', mRNA sequence	520	86	5e-144
estPama_needle_1422-700_5	gi|225919896|gb|GO371914.1 GQ04109.SP6.r_D21 GQ041 - Shoot tip - Dormant (Normalized) Picea glauca cDNA clone GQ04109_D21 3', mRNA sequence	499	99	3e-138
estPama_needle_1422-800_3	gi|225919896|gb|GO371914.1 GQ04109.SP6.r_D21 GQ041 - Shoot tip - Dormant (Normalized) Picea glauca cDNA clone GQ04109_D21 3', mRNA sequence	390	93	2e-105
estPama_needle_1423-800_3	gi|70335038|gb|DR534229.1 WS02742.C21_L09 SS-IL-A-FL-14 Picea sitchensis cDNA clone WS02742_L09 5, mRNA sequence	331	85	1e-87
estPama_needle_1425-700_5	gi|149959053|gb|ES859082.1 WS02777.CR_E07 SS-IL-A-FL-14 Picea sitchensis cDNA clone WS02777_E07 3', mRNA sequence	278	94	3e-71
estPama_needle_1427-700_5	gi|157599245|gb|EX400473.1 GQ03418.B7_J13 GQ034 - Needles - Mid-season Picea glauca cDNA clone GQ03418_J13 5', mRNA sequence	1090	99	0
estPama_needle_1431-800_3	gi|49040544|gb|CO218230.1 WS0102.B21_J17 SS-R-N-A-11 Picea sitchensis cDNA clone WS0102_J17 3', mRNA sequence	466	92	5e-128
estPama_needle_1468-800_3	gi|70276070|gb|DR514630.1 WS02739.CR_G07 SS-IL-A-FL-14 Picea sitchensis cDNA clone WS02739_G07 3, mRNA sequence	464	83	2e-127
estPama_needle_1471-700_5	gi|260190345|gb|GT123500.1 WS04714.CR_J21 SS-BD-32 Picea sitchensis cDNA clone WS04714_J21 3', mRNA sequence	481	97	1e-132
estPama_needle_1471-800_3	gi|49025163|gb|CO212717.1 WS00922.B21_N11 IS-B-N-A-10 Picea engelmannii x Picea glauca cDNA clone WS00922_N11 3', mRNA sequence	412	90	5e-112
estPama_needle_1474-700_5	gi|292498020|gb|GW717139.1 WS02764.C21_G21 SS-IL-A-FL-14 Picea sitchensis cDNA clone WS02764_G21 5', mRNA sequence	1267	99	0
estPama_needle_1483-700_5	gi|157633978|gb|EX435060.1 GQ03917.B7_N07 GQ039 - Stem - Dormant Picea glauca cDNA clone GQ03917_N07 5', mRNA sequence	658	90	0
estPama_needle_1483-800_3	gi|292513441|gb|GW727831.1 WS0484.CR_K19 WS-CRD-33 Picea glauca cDNA clone WS0484_K19 3', mRNA sequence	396	85	9e-107
estPama_needle_1484-700_5	gi|70620362|gb|DR556155.1 WS0327.C21_O23 WS-MC-N-A-20 Picea glauca cDNA clone WS0327_O23 3, mRNA sequence	841	98	0
estPama_needle_1486-700_5	gi|157571815|gb|EX373043.1 GQ03226.B7_K21 GQ032 - Shoot tip (Normalized library) Picea glauca cDNA clone GQ03226_K21 5', mRNA sequence	721	97	0
estPama_needle_1486-800_3	gi|157571815|gb|EX373043.1 GQ03226.B7_K21 GQ032 - Shoot tip (Normalized library) Picea glauca cDNA clone GQ03226_K21 5', mRNA sequence	507	89	3e-140
estPama_needle_1489-700_5	gi|157569026|gb|EX370254.1 GQ03219.B7_A07 GQ032 - Shoot tip (Normalized library) Picea glauca cDNA clone GQ03219_A07 5', mRNA sequence	1567	97	0
estPama_needle_1489-800_3	gi|157533401|gb|EX334632.1 GQ02907.SP6_G11 GQ029 - Xylem scrapings - AT NITE Picea glauca cDNA clone GQ02907_G11 3', mRNA sequence	946	95	0
estPama_needle_1493-800_3	gi|292508768|gb|GW731561.1 WS04815.CR_N13 WS-CRD-33 Picea glauca cDNA clone WS04815_N13 3', mRNA sequence	331	90	2e-87
estPama_needle_1494-800_3	gi|138300934|gb|ES251398.1 WS03714.C21.1_H15 SS-B-N-22 Picea sitchensis cDNA clone WS03714_H15 3', mRNA sequence	276	78	9e-71
estPama_needle_1499-700_5	gi|211876953|gb|CO488709.2 GQ0257.B7_N20 GQ025: Annual flush SHOOTS diurnal cycle- trees Picea glauca cDNA clone GQ0257_N20 3', mRNA sequence	800	92	0
estPama_needle_1499-800_3	gi|292513073|gb|GW730867.1 WS04813.CR_P10 WS-CRD-33 Picea glauca cDNA clone WS04813_P10 3', mRNA sequence	558	88	9e-156
estPama_needle_1500-700_5	gi|292502133|gb|GW720167.1 WS02773.C21_N02 SS-IL-A-FL-14 Picea sitchensis cDNA clone WS02773_N02 5', mRNA sequence	1026	97	0
estPama_needle_1500-800_3	gi|138308570|gb|ES254638.1 WS03723.C21_M24 SS-B-N-22 Picea sitchensis cDNA clone WS03723_M24 3', mRNA sequence	881	95	0
estPama_needle_1502-700_5	gi|70264169|gb|DR510707.1 WS02729.CR_C06 SS-IL-A-FL-14 Picea sitchensis cDNA clone WS02729_C06 3, mRNA sequence	1253	96	0
estPama_needle_1502-800_3	gi|70618537|gb|DR554330.1 WS03228.C21_K06 WS-MC-N-A-20 Picea glauca cDNA clone WS03228_K06 3, mRNA sequence	920	98	0
estPama_needle_1503-700_5	gi|211599925|gb|GE475043.1 GQ00611.B3.r_E03 GQ006: Cambium and phloem from mature trees Picea glauca cDNA clone GQ00611_E03 5', mRNA sequence	887	90	0
estPama_needle_1503-800_3	gi|49060401|gb|CO238086.1 WS0074.B21_H21 WS-PS-N-A-8 Picea glauca cDNA clone WS0074_H21 3', mRNA sequence	828	94	0
estPama_needle_1507-700_5	gi|166898681|gb|FD734100.1 WS03932.C21_G19 SS-B-24 Picea sitchensis cDNA clone WS03932_G19 3', mRNA sequence	1195	98	0
estPama_needle_1509-700_5	gi|49136624|gb|CO254029.1 WS00821.B21_C04 WS-X-N-A-9 Picea glauca cDNA clone WS00821_C04 3', mRNA sequence	905	96	0
estPama_needle_1509-800_3	gi|49140863|gb|CO256138.1 WS0082.B21_C18 WS-X-N-A-9 Picea glauca cDNA clone WS0082_C18 3', mRNA sequence	756	94	0
estPama_needle_1511-700_5	gi|157612223|gb|EX413447.1 GQ03616.B7_A09 GQ036 - Shoot tip - Active growth Picea glauca cDNA clone GQ03616_A09 5', mRNA sequence	612	83	1e-171
estPama_needle_1511-800_3	gi|211890247|gb|DV979769.2 GQ0175.B7_M20 GQ017: Immature somatic EMBRYOS Picea glauca cDNA clone GQ0175_M20 3', mRNA sequence	433	88	6e-118
estPama_needle_1512-700_5	gi|157573034|gb|EX374262.1 GQ03229.B7_P15 GQ032 - Shoot tip (Normalized library) Picea glauca cDNA clone GQ03229_P15 5', mRNA sequence	920	88	0
estPama_needle_1512-800_3	gi|260191680|gb|GT124207.1 WS04716.CR_I07 SS-BD-32 Picea sitchensis cDNA clone WS04716_I07 3', mRNA sequence	992	97	0
estPama_needle_1513-700_5	gi|157578010|gb|EX379238.1 GQ03238.B7_J18 GQ032 - Shoot tip (Normalized library) Picea glauca cDNA clone GQ03238_J18 5', mRNA sequence	385	88	3e-103
estPama_needle_1517-700_5	gi|157541722|gb|EX342953.1 GQ03013.SP6_L15 GQ030 - Xylem planings - daytime and seasonal Picea glauca cDNA clone GQ03013_L15 3', mRNA sequence	1286	98	0
estPama_needle_1519-800_3	gi|166909919|gb|FD745560.1 WS04229.C21_C20 SS-NE-27 Picea sitchensis cDNA clone WS04229_C20 3', mRNA sequence	697	89	0
estPama_needle_1521-700_5	gi|157554574|gb|EX355805.1 GQ03118.B7_E23 GQ031 - Xylem Scrapings (Normalized library) Picea glauca cDNA clone GQ03118_E23 5', mRNA sequence	976	88	0
estPama_needle_1521-800_3	gi|157528806|gb|EX330037.1 GQ02830.SP6_L08 GQ028 - Cambium / phloem scrappings (Normalized library ) Picea glauca cDNA clone GQ02830_L08 3', mRNA sequence	1170	99	0
estPama_needle_1523-700_5	gi|292505506|gb|GW723838.1 WS02924.C21_N06 SS-IB-A-FL-15 Picea sitchensis cDNA clone WS02924_N06 5', mRNA sequence	246	89	6e-62
estPama_needle_1525-700_5	gi|157590923|gb|EX392151.1 GQ03321.B7_N23 GQ033 - Terminal leader (Normalized library) Picea glauca cDNA clone GQ03321_N23 5', mRNA sequence	987	91	0
estPama_needle_1525-800_3	gi|166910776|gb|FD742092.1 WS04219.C21_J02 SS-NE-27 Picea sitchensis cDNA clone WS04219_J02 3', mRNA sequence	617	88	2e-173
estPama_needle_1535-700_5	gi|157637491|gb|EX438573.1 GQ04008.B7_E10 GQ040 - Shoot tip - Active growth (Normalized) Picea glauca cDNA clone GQ04008_E10 5', mRNA sequence	254	90	4e-64
estPama_needle_1538-700_5	gi|157612089|gb|EX413313.1 GQ03615.B7_K07 GQ036 - Shoot tip - Active growth Picea glauca cDNA clone GQ03615_K07 5', mRNA sequence	346	86	7e-92
estPama_needle_1538-800_3	gi|49016101|gb|CO204926.1 WS0062.B21_F17 IS-B-A-7 Picea engelmannii x Picea glauca cDNA clone WS0062_F17 3', mRNA sequence	466	86	5e-128
estPama_needle_1542-700_5	gi|157632690|gb|EX433772.1 GQ03914.B7_E07 GQ039 - Stem - Dormant Picea glauca cDNA clone GQ03914_E07 5', mRNA sequence	1328	99	0
estPama_needle_1542-800_3	gi|211880646|gb|CO477935.2 GQ0133.B7.1_G15 GQ013: Elongating ROOTS tips - saplings Picea glauca cDNA clone GQ0133_G15 3', mRNA sequence	1149	98	0
estPama_needle_1546-700_5	gi|69376493|gb|DR471679.1 WS00954.B21_B19 IS-B-N-A-10 Picea engelmannii x Picea glauca cDNA clone WS00954_B19 3, mRNA sequence	1042	98	0
estPama_needle_1546-800_3	gi|69376493|gb|DR471679.1 WS00954.B21_B19 IS-B-N-A-10 Picea engelmannii x Picea glauca cDNA clone WS00954_B19 3, mRNA sequence	470	86	4e-129
estPama_needle_1549-700_5	gi|138287490|gb|ES248513.1 WS0369.C21_A18 SS-B-N-21 Picea sitchensis cDNA clone WS0369_A18 3', mRNA sequence	1088	95	0
estPama_needle_1550-700_5	gi|211900039|gb|DV985827.2 GQ0204.B3_E23 GQ020: Clean ROOTS systems -Diurnal cycle Picea glauca cDNA clone GQ0204_E23 5', mRNA sequence	1352	97	0
estPama_needle_1550-800_3	gi|69365033|gb|DR468019.1 WS00943.B21_M12 IS-B-N-A-10 Picea engelmannii x Picea glauca cDNA clone WS00943_M12 3, mRNA sequence	813	98	0
estPama_needle_1551-700_5	gi|218444866|gb|GH282070.1 WS0444.C21_B14 SS-BD-29 Picea sitchensis cDNA clone WS0444_B14 5', mRNA sequence	1286	96	0
estPama_needle_1551-800_3	gi|218444866|gb|GH282070.1 WS0444.C21_B14 SS-BD-29 Picea sitchensis cDNA clone WS0444_B14 5', mRNA sequence	867	98	0
estPama_needle_1552-700_5	gi|157637980|gb|EX439062.1 GQ04009.B7_J08 GQ040 - Shoot tip - Active growth (Normalized) Picea glauca cDNA clone GQ04009_J08 5', mRNA sequence	1267	95	0
estPama_needle_1552-800_3	gi|260189135|gb|GT125207.1 WS04719.CR_E08 SS-BD-32 Picea sitchensis cDNA clone WS04719_E08 3', mRNA sequence	1279	98	0
estPama_needle_1553-700_5	gi|70639668|gb|DR574951.1 WS00739.B21_D24 WS-PS-N-A-8 Picea glauca cDNA clone WS00739_D24 3, mRNA sequence	789	94	0
estPama_needle_1555-800_3	gi|149953300|gb|ES853329.1 WS02758.CR_H11 SS-IL-A-FL-14 Picea sitchensis cDNA clone WS02758_H11 3', mRNA sequence	822	99	0
estPama_needle_1557-700_5	gi|157639433|gb|EX440515.1 GQ04013.B7_H23 GQ040 - Shoot tip - Active growth (Normalized) Picea glauca cDNA clone GQ04013_H23 5', mRNA sequence	1358	97	0
estPama_needle_1557-800_3	gi|149965421|gb|ES865449.1 WS02792.CR_J07 SS-IL-A-FL-14 Picea sitchensis cDNA clone WS02792_J07 3', mRNA sequence	894	99	0
estPama_needle_1559-800_3	gi|292506285|gb|GW724565.1 WS02928.C21_B16 SS-IB-A-FL-15 Picea sitchensis cDNA clone WS02928_B16 5', mRNA sequence	237	81	4e-59
estPama_needle_1563-800_3	gi|49051145|gb|CO228830.1 WS0016.B21_A02 WS-ES-A-1 Picea glauca cDNA clone WS0016_A02 3', mRNA sequence	292	89	5e-76
estPama_needle_1564-700_5	gi|166909168|gb|FD742948.1 WS04221.C21_P03 SS-NE-27 Picea sitchensis cDNA clone WS04221_P03 3', mRNA sequence	710	90	0
estPama_needle_1564-800_3	gi|166911759|gb|FD741449.1 WS04217.C21_M13 SS-NE-27 Picea sitchensis cDNA clone WS04217_M13 3', mRNA sequence	510	86	2e-141
estPama_needle_1571-700_5	gi|157568877|gb|EX370105.1 GQ03218.B7_J20 GQ032 - Shoot tip (Normalized library) Picea glauca cDNA clone GQ03218_J20 5', mRNA sequence	100	97	5e-18
estPama_needle_1572-700_5	gi|70629488|gb|DR565281.1 WS02632.C21_N10 WS-PP-N-A-12 Picea glauca cDNA clone WS02632_N10 3, mRNA sequence	472	95	1e-129
estPama_needle_1572-800_3	gi|70629488|gb|DR565281.1 WS02632.C21_N10 WS-PP-N-A-12 Picea glauca cDNA clone WS02632_N10 3, mRNA sequence	549	92	7e-153
estPama_needle_1573-700_5	gi|157597719|gb|EX398947.1 GQ03414.B7_H16 GQ034 - Needles - Mid-season Picea glauca cDNA clone GQ03414_H16 5', mRNA sequence	196	80	7e-47
estPama_needle_1573-800_3	gi|166912359|gb|FD742517.1 WS04220.C21_L19 SS-NE-27 Picea sitchensis cDNA clone WS04220_L19 3', mRNA sequence	265	84	2e-67
estPama_needle_1574-700_5	gi|70356839|gb|DR545441.1 WS01049.B21_E19 SS-R-N-A-11 Picea sitchensis cDNA clone WS01049_E19 3, mRNA sequence	363	93	7e-97
estPama_needle_1574-800_3	gi|70356839|gb|DR545441.1 WS01049.B21_E19 SS-R-N-A-11 Picea sitchensis cDNA clone WS01049_E19 3, mRNA sequence	575	95	1e-160
estPama_needle_1575-700_5	gi|260194056|gb|GT125891.1 WS0475.CR_B23 SS-BD-32 Picea sitchensis cDNA clone WS0475_B23 3', mRNA sequence	464	91	1e-127
estPama_needle_1575-800_3	gi|260194056|gb|GT125891.1 WS0475.CR_B23 SS-BD-32 Picea sitchensis cDNA clone WS0475_B23 3', mRNA sequence	472	91	1e-129
estPama_needle_1576-700_5	gi|157620879|gb|EX421961.1 GQ03801.B7_C19 GQ038 - Stem - Active growth Picea glauca cDNA clone GQ03801_C19 5', mRNA sequence	839	97	0
estPama_needle_1576-800_3	gi|218450420|gb|GH285718.1 WS0461.CR_J03 SS-BD-31 Picea sitchensis cDNA clone WS0461_J03 3', mRNA sequence	508	84	1e-140
estPama_needle_1578-800_3	gi|166915452|gb|FD748145.1 WS0434.C21_P19 SS-NE-28 Picea sitchensis cDNA clone WS0434_P19 3', mRNA sequence	734	90	0
estPama_needle_1579-700_5	gi|292497573|gb|GW716692.1 WS02762.C21_P24 SS-IL-A-FL-14 Picea sitchensis cDNA clone WS02762_P24 5', mRNA sequence	501	97	1e-138
estPama_needle_1579-800_3	gi|292497152|gb|GW718314.1 WS02768.C21_B11 SS-IL-A-FL-14 Picea sitchensis cDNA clone WS02768_B11 5', mRNA sequence	375	91	6e-101
estPama_needle_1580-700_5	gi|218451033|gb|GH290360.1 WS0474.C21_A23 SS-BD-32 Picea sitchensis cDNA clone WS0474_A23 5', mRNA sequence	1382	97	0
estPama_needle_1581-700_5	gi|211886577|gb|CK443096.2 GQ0013.TB.1_K24 GQ001: Male strobili developmental sequence Picea glauca cDNA clone GQ0013_K24 3', mRNA sequence	444	100	1e-121
estPama_needle_1581-800_3	gi|211886577|gb|CK443096.2 GQ0013.TB.1_K24 GQ001: Male strobili developmental sequence Picea glauca cDNA clone GQ0013_K24 3', mRNA sequence	322	92	1e-84
estPama_needle_1582-700_5	gi|157637983|gb|EX439065.1 GQ04009.B7_J11 GQ040 - Shoot tip - Active growth (Normalized) Picea glauca cDNA clone GQ04009_J11 5', mRNA sequence	756	90	0
estPama_needle_1582-800_3	gi|157607375|gb|EX408599.1 GQ03602.B7_M23 GQ036 - Shoot tip - Active growth Picea glauca cDNA clone GQ03602_M23 5', mRNA sequence	839	94	0
estPama_needle_1583-700_5	gi|211594260|gb|GE471564.1 GQ0011.B3.r_E23 GQ001: Male strobili developmental sequence Picea glauca cDNA clone GQ0011_E23 5', mRNA sequence	904	94	0
estPama_needle_1583-800_3	gi|149970828|gb|ES870853.1 WS02833.CR_D18 SS-IB-A-FL-13 Picea sitchensis cDNA clone WS02833_D18 3', mRNA sequence	739	95	0
estPama_needle_1584-700_5	gi|157638730|gb|EX439812.1 GQ04011.B7_J05 GQ040 - Shoot tip - Active growth (Normalized) Picea glauca cDNA clone GQ04011_J05 5', mRNA sequence	686	97	0
estPama_needle_1588-700_5	gi|157636505|gb|EX437587.1 GQ04005.B7_K04 GQ040 - Shoot tip - Active growth (Normalized) Picea glauca cDNA clone GQ04005_K04 5', mRNA sequence	267	86	8e-68
estPama_needle_1588-800_3	gi|157636505|gb|EX437587.1 GQ04005.B7_K04 GQ040 - Shoot tip - Active growth (Normalized) Picea glauca cDNA clone GQ04005_K04 5', mRNA sequence	555	97	1e-154
estPama_needle_1589-700_5	gi|157568615|gb|EX369843.1 GQ03217.B7_O07 GQ032 - Shoot tip (Normalized library) Picea glauca cDNA clone GQ03217_O07 5', mRNA sequence	1363	98	0
estPama_needle_1589-800_3	gi|49042145|gb|CO219830.1 WS0107.B21_P06 SS-R-N-A-11 Picea sitchensis cDNA clone WS0107_P06 3', mRNA sequence	1098	98	0
estPama_needle_1591-700_5	gi|157609752|gb|EX410976.1 GQ03609.B7_D19 GQ036 - Shoot tip - Active growth Picea glauca cDNA clone GQ03609_D19 5', mRNA sequence	1325	98	0
estPama_needle_1591-800_3	gi|211595512|gb|GE474334.1 GQ0046.B3.r_N21 GQ004: Non-lignified secondary xylem from mature trees Picea glauca cDNA clone GQ0046_N21 3', mRNA sequence	601	93	1e-168
estPama_needle_1592-700_5	gi|157610701|gb|EX411925.1 GQ03611.B7_N17 GQ036 - Shoot tip - Active growth Picea glauca cDNA clone GQ03611_N17 5', mRNA sequence	1301	99	0
estPama_needle_1592-800_3	gi|149965935|gb|ES865963.1 WS02793.CR_P22 SS-IL-A-FL-14 Picea sitchensis cDNA clone WS02793_P22 3', mRNA sequence	534	94	1e-148
estPama_needle_1593-700_5	gi|260189080|gb|GT125152.1 WS04719.CR_B23 SS-BD-32 Picea sitchensis cDNA clone WS04719_B23 3', mRNA sequence	1221	98	0
estPama_needle_1593-800_3	gi|70647173|gb|DR582430.1 WS0331.B21_L07 WS-SE-N-A-18 Picea glauca cDNA clone WS0331_L07 3, mRNA sequence	544	95	2e-151
estPama_needle_1597-700_5	gi|211596330|gb|GE472965.1 GQ0035.TB_H21 GQ003: Vegetative buds developmental sequence Picea glauca cDNA clone GQ0035_H21 3', mRNA sequence	760	97	0
estPama_needle_1597-800_3	gi|49042248|gb|CO219933.1 WS0108.B21_E12 SS-R-N-A-11 Picea sitchensis cDNA clone WS0108_E12 3', mRNA sequence	588	97	8e-165
estPama_needle_1598-700_5	gi|157588319|gb|EX389547.1 GQ03314.B7_N04 GQ033 - Terminal leader (Normalized library) Picea glauca cDNA clone GQ03314_N04 5', mRNA sequence	1356	99	0
estPama_needle_1598-800_3	gi|166903150|gb|FD737009.1 WS03940.C21_I01 SS-B-24 Picea sitchensis cDNA clone WS03940_I01 3', mRNA sequence	708	92	0
estPama_needle_1599-700_5	gi|70639514|gb|DR574797.1 WS00738.B21_M17 WS-PS-N-A-8 Picea glauca cDNA clone WS00738_M17 3, mRNA sequence	673	98	0
estPama_needle_1599-800_3	gi|157597000|gb|EX398228.1 GQ03412.B7_H14 GQ034 - Needles - Mid-season Picea glauca cDNA clone GQ03412_H14 5', mRNA sequence	320	83	4e-84
estPama_needle_1604-700_5	gi|157588186|gb|EX389414.1 GQ03314.B7_H08 GQ033 - Terminal leader (Normalized library) Picea glauca cDNA clone GQ03314_H08 5', mRNA sequence	1437	98	0
estPama_needle_1604-800_3	gi|157615477|gb|EX416559.1 GQ03705.B7_H07 GQ037 - Shoot tip - Dormant Picea glauca cDNA clone GQ03705_H07 5', mRNA sequence	1072	98	0
estPama_needle_1605-700_5	gi|157629959|gb|EX431041.1 GQ03906.B7_N12 GQ039 - Stem - Dormant Picea glauca cDNA clone GQ03906_N12 5', mRNA sequence	1393	96	0
estPama_needle_1605-800_3	gi|157567024|gb|EX368252.1 GQ03213.SP6_I17 GQ032 - Shoot tip (Normalized library) Picea glauca cDNA clone GQ03213_I17 3', mRNA sequence	959	98	0
estPama_needle_1607-700_5	gi|149963152|gb|ES863180.1 WS02789.CR_H14 SS-IL-A-FL-14 Picea sitchensis cDNA clone WS02789_H14 3', mRNA sequence	396	85	6e-107
estPama_needle_1608-700_5	gi|157608103|gb|EX409327.1 GQ03604.B7_M06 GQ036 - Shoot tip - Active growth Picea glauca cDNA clone GQ03604_M06 5', mRNA sequence	968	97	0
estPama_needle_1616-800_3	gi|49054267|gb|CO231952.1 WS0052.B21_J05 WS-PP-A-6 Picea glauca cDNA clone WS0052_J05 3', mRNA sequence	795	93	0
estPama_needle_1617-800_3	gi|211598320|gb|GE476146.1 GQ0068.B3.r_B24 GQ006: Cambium and phloem from mature trees Picea glauca cDNA clone GQ0068_B24 5', mRNA sequence	1081	99	0
estPama_needle_1618-700_5	gi|157564716|gb|EX365944.1 GQ03210.SP6_D04 GQ032 - Shoot tip (Normalized library) Picea glauca cDNA clone GQ03210_D04 3', mRNA sequence	771	98	0
estPama_needle_1618-800_3	gi|157564716|gb|EX365944.1 GQ03210.SP6_D04 GQ032 - Shoot tip (Normalized library) Picea glauca cDNA clone GQ03210_D04 3', mRNA sequence	741	96	0
estPama_needle_1621-800_3	gi|138324169|gb|ES259739.1 WS0381.C21_O10 SS-B-23 Picea sitchensis cDNA clone WS0381_O10 3', mRNA sequence	294	82	2e-76
estPama_needle_1622-700_5	gi|218453423|gb|GH288222.1 WS0471.C21_F11 SS-BD-32 Picea sitchensis cDNA clone WS0471_F11 5', mRNA sequence	819	99	0
estPama_needle_1622-800_3	gi|70628564|gb|DR564357.1 WS02630.C21_D22 WS-PP-N-A-12 Picea glauca cDNA clone WS02630_D22 3, mRNA sequence	931	97	0
estPama_needle_1623-700_5	gi|218449906|gb|GH287414.1 WS0464.C21_C07 SS-BD-31 Picea sitchensis cDNA clone WS0464_C07 5', mRNA sequence	869	96	0
estPama_needle_1623-800_3	gi|70652419|gb|DR587676.1 WS0345.C21_N24 WS-SE-N-A-19 Picea glauca cDNA clone WS0345_N24 3, mRNA sequence	496	87	7e-137
estPama_needle_1624-700_5	gi|157644432|gb|EX445514.1 GQ04113.B7_N08 GQ041 - Shoot tip - Dormant (Normalized) Picea glauca cDNA clone GQ04113_N08 5', mRNA sequence	946	91	0
estPama_needle_1625-700_5	gi|315879126|gb|HO123539.1 BG04011B2B07.r1 BG04- primary and normalized libraries Dactylis glomerata cDNA, mRNA sequence	78.7	90	5e-11
estPama_needle_1625-800_3	gi|315879126|gb|HO123539.1 BG04011B2B07.r1 BG04- primary and normalized libraries Dactylis glomerata cDNA, mRNA sequence	69.4	88	3e-08
estPama_needle_1626-800_3	gi|218451963|gb|GH288724.1 WS0471.CR_K23 SS-BD-32 Picea sitchensis cDNA clone WS0471_K23 3', mRNA sequence	322	83	1e-84
estPama_needle_1630-700_5	gi|157609353|gb|EX410577.1 GQ03608.B7_C06 GQ036 - Shoot tip - Active growth Picea glauca cDNA clone GQ03608_C06 5', mRNA sequence	1642	98	0
estPama_needle_1630-800_3	gi|157639545|gb|EX440627.1 GQ04013.B7_M16 GQ040 - Shoot tip - Active growth (Normalized) Picea glauca cDNA clone GQ04013_M16 5', mRNA sequence	1312	98	0
estPama_needle_1631-700_5	gi|157637100|gb|EX438182.1 GQ04007.B7_D16 GQ040 - Shoot tip - Active growth (Normalized) Picea glauca cDNA clone GQ04007_D16 5', mRNA sequence	1587	97	0
estPama_needle_1631-800_3	gi|260193836|gb|GT127648.1 WS0479.CR_N08 SS-BD-32 Picea sitchensis cDNA clone WS0479_N08 3', mRNA sequence	1212	97	0
estPama_needle_1632-700_5	gi|49127157|gb|CO244720.1 WS0038.B21_O23 WS-X-A-3 Picea glauca cDNA clone WS0038_O23 3', mRNA sequence	824	98	0
estPama_needle_1632-800_3	gi|157525642|gb|EX326873.1 GQ02825.SP6_P14 GQ028 - Cambium / phloem scrappings (Normalized library ) Picea glauca cDNA clone GQ02825_P14 3', mRNA sequence	425	85	8e-116
estPama_needle_1634-700_5	gi|211603695|gb|GE479097.1 GQ0192.B3.r_A13 GQ019: Clean ROOTS systems - P treatments Picea glauca cDNA clone GQ0192_A13 5', mRNA sequence	165	98	1e-37
estPama_needle_1636-700_5	gi|69418008|gb|DR484285.1 WS02814.C21_H14 SS-IB-A-FL-13 Picea sitchensis cDNA clone WS02814_H14 5, mRNA sequence	835	98	0
estPama_needle_1636-800_3	gi|69418008|gb|DR484285.1 WS02814.C21_H14 SS-IB-A-FL-13 Picea sitchensis cDNA clone WS02814_H14 5, mRNA sequence	743	95	0
estPama_needle_1637-700_5	gi|157620917|gb|EX421999.1 GQ03801.B7_E12 GQ038 - Stem - Active growth Picea glauca cDNA clone GQ03801_E12 5', mRNA sequence	1059	97	0
estPama_needle_1644-700_5	gi|49038144|gb|CO215829.1 WS0043.B21_A21 SS-R-A-5 Picea sitchensis cDNA clone WS0043_A21 3', mRNA sequence	1146	98	0
estPama_needle_1644-800_3	gi|49038215|gb|CO215900.1 WS0043.B21_E09 SS-R-A-5 Picea sitchensis cDNA clone WS0043_E09 3', mRNA sequence	998	97	0
estPama_needle_1646-700_5	gi|292497758|gb|GW716877.1 WS02763.C21_J08 SS-IL-A-FL-14 Picea sitchensis cDNA clone WS02763_J08 5', mRNA sequence	848	90	0
estPama_needle_1646-800_3	gi|149964914|gb|ES864942.1 WS02791.CR_D08 SS-IL-A-FL-14 Picea sitchensis cDNA clone WS02791_D08 3', mRNA sequence	1044	98	0
estPama_needle_1648-700_5	gi|69391350|gb|DR476026.1 WS00966.C21_E20 IS-B-N-A-10 Picea engelmannii x Picea glauca cDNA clone WS00966_E20 3, mRNA sequence	765	97	0
estPama_needle_1648-800_3	gi|69391350|gb|DR476026.1 WS00966.C21_E20 IS-B-N-A-10 Picea engelmannii x Picea glauca cDNA clone WS00966_E20 3, mRNA sequence	870	99	0
estPama_needle_1649-800_3	gi|292512335|gb|GW731914.1 WS04816.CR_N07 WS-CRD-33 Picea glauca cDNA clone WS04816_N07 3', mRNA sequence	370	98	2e-99
estPama_needle_1652-700_5	gi|157606662|gb|EX407886.1 GQ03519.B7_N24 GQ035 - Needles - End of season Picea glauca cDNA clone GQ03519_N24 5', mRNA sequence	1027	93	0
estPama_needle_1652-800_3	gi|70254858|gb|DR507520.1 WS0272.BR_F15 SS-IL-A-FL-14 Picea sitchensis cDNA clone WS0272_F15 3, mRNA sequence	985	98	0
estPama_needle_1658-800_3	gi|292500715|gb|GW719047.1 WS02770.C21_F18 SS-IL-A-FL-14 Picea sitchensis cDNA clone WS02770_F18 5', mRNA sequence	361	92	2e-96
estPama_needle_1663-700_5	gi|157635090|gb|EX436172.1 GQ04001.B7_N12 GQ040 - Shoot tip - Active growth (Normalized) Picea glauca cDNA clone GQ04001_N12 5', mRNA sequence	1487	97	0
estPama_needle_1663-800_3	gi|70244013|gb|DR503822.1 WS0271.BR_B24 SS-IL-A-FL-14 Picea sitchensis cDNA clone WS0271_B24 3, mRNA sequence	904	98	0
estPama_needle_1668-700_5	gi|157616881|gb|EX417963.1 GQ03709.B7_D16 GQ037 - Shoot tip - Dormant Picea glauca cDNA clone GQ03709_D16 5', mRNA sequence	1356	98	0
estPama_needle_1668-800_3	gi|70310898|gb|DR526203.1 WS02721.B21_E04 SS-IL-A-FL-14 Picea sitchensis cDNA clone WS02721_E04 5, mRNA sequence	789	97	0
estPama_needle_1672-700_5	gi|157602718|gb|EX403942.1 GQ03509.B7_B12 GQ035 - Needles - End of season Picea glauca cDNA clone GQ03509_B12 5', mRNA sequence	191	88	2e-45
estPama_needle_1673-800_3	gi|157534112|gb|EX335343.1 GQ02908.SP6_I23 GQ029 - Xylem scrapings - AT NITE Picea glauca cDNA clone GQ02908_I23 3', mRNA sequence	248	89	1e-62
estPama_needle_1675-700_5	gi|138283450|gb|ES246634.1 WS03610.C21_O21 SS-B-N-21 Picea sitchensis cDNA clone WS03610_O21 3', mRNA sequence	1094	97	0
estPama_needle_1675-800_3	gi|138283450|gb|ES246634.1 WS03610.C21_O21 SS-B-N-21 Picea sitchensis cDNA clone WS03610_O21 3', mRNA sequence	695	96	0
estPama_needle_1678-700_5	gi|157589874|gb|EX391102.1 GQ03319.B7_B03 GQ033 - Terminal leader (Normalized library) Picea glauca cDNA clone GQ03319_B03 5', mRNA sequence	1587	98	0
estPama_needle_1678-800_3	gi|70651943|gb|DR587200.1 WS0344.C21_G09 WS-SE-N-A-19 Picea glauca cDNA clone WS0344_G09 3, mRNA sequence	1003	98	0
estPama_needle_1679-700_5	gi|148809462|gb|ES660384.1 WS03911.C21_B04 SS-B-24 Picea sitchensis cDNA clone WS03911_B04 3', mRNA sequence	1210	99	0
estPama_needle_1679-800_3	gi|166906011|gb|FD738248.1 WS03943.C21_O07 SS-B-24 Picea sitchensis cDNA clone WS03943_O07 3', mRNA sequence	1000	98	0
estPama_needle_1680-700_5	gi|70616166|gb|DR551959.1 WS03221.C21_N23 WS-MC-N-A-20 Picea glauca cDNA clone WS03221_N23 3, mRNA sequence	713	97	0
estPama_needle_1682-700_5	gi|157554828|gb|EX356059.1 GQ03118.B7_P20 GQ031 - Xylem Scrapings (Normalized library) Picea glauca cDNA clone GQ03118_P20 5', mRNA sequence	870	96	0
estPama_needle_1682-800_3	gi|70348752|gb|DR541223.1 WS01035.B21_F20 SS-R-N-A-11 Picea sitchensis cDNA clone WS01035_F20 3, mRNA sequence	822	97	0
estPama_needle_1684-700_5	gi|292510069|gb|GW729221.1 WS0488.CR_H18 WS-CRD-33 Picea glauca cDNA clone WS0488_H18 3', mRNA sequence	833	94	0
estPama_needle_1691-700_5	gi|218451976|gb|GH289452.1 WS0472.CR_K09 SS-BD-32 Picea sitchensis cDNA clone WS0472_K09 3', mRNA sequence	375	96	4e-101
estPama_needle_1691-800_3	gi|157601022|gb|EX402246.1 GQ03504.B7_H16 GQ035 - Needles - End of season Picea glauca cDNA clone GQ03504_H16 5', mRNA sequence	265	82	3e-67
estPama_needle_1692-700_5	gi|242332021|gb|DV993960.2 GQ027112.B3_D05 GQ027: Mature Somatic EMBRYOS Picea glauca cDNA clone GQ027112_D05 5', mRNA sequence	915	96	0
estPama_needle_1692-800_3	gi|260194245|gb|GT126080.1 WS0475.CR_K02 SS-BD-32 Picea sitchensis cDNA clone WS0475_K02 3', mRNA sequence	893	98	0
estPama_needle_1693-700_5	gi|157637080|gb|EX438162.1 GQ04007.B7_C20 GQ040 - Shoot tip - Active growth (Normalized) Picea glauca cDNA clone GQ04007_C20 5', mRNA sequence	968	94	0
estPama_needle_1693-800_3	gi|157592844|gb|EX394072.1 GQ03401.B7_C16 GQ034 - Needles - Mid-season Picea glauca cDNA clone GQ03401_C16 5', mRNA sequence	545	98	4e-152
estPama_needle_1694-800_3	gi|292500761|gb|GW719093.1 WS02770.C21_I02 SS-IL-A-FL-14 Picea sitchensis cDNA clone WS02770_I02 5', mRNA sequence	178	78	2e-41
estPama_needle_1695-800_3	gi|70623588|gb|DR559381.1 WS02616.B21_K11 WS-PP-N-A-12 Picea glauca cDNA clone WS02616_K11 3, mRNA sequence	412	92	8e-112
estPama_needle_1697-800_3	gi|157624001|gb|EX425083.1 GQ03809.B7_K23 GQ038 - Stem - Active growth Picea glauca cDNA clone GQ03809_K23 5', mRNA sequence	278	80	2e-71
estPama_needle_1698-700_5	gi|225914830|gb|GO367775.1 GQ03803.B7P1_A22 GQ038 - Stem - Active growth Picea glauca cDNA clone GQ03803_A22 5', mRNA sequence	1129	98	0
estPama_needle_1698-800_3	gi|70646835|gb|DR582092.1 WS0304.B21_L06 WS-SE-A-16 Picea glauca cDNA clone WS0304_L06 3, mRNA sequence	893	93	0
estPama_needle_1700-700_5	gi|157569097|gb|EX370325.1 GQ03219.B7_D10 GQ032 - Shoot tip (Normalized library) Picea glauca cDNA clone GQ03219_D10 5', mRNA sequence	701	90	0
estPama_needle_1700-800_3	gi|49021931|gb|CO209626.1 WS00915.B21_K03 IS-B-N-A-10 Picea engelmannii x Picea glauca cDNA clone WS00915_K03 3', mRNA sequence	228	84	2e-56
estPama_needle_1701-700_5	gi|157589129|gb|EX390357.1 GQ03317.B7_A19 GQ033 - Terminal leader (Normalized library) Picea glauca cDNA clone GQ03317_A19 5', mRNA sequence	1223	99	0
estPama_needle_1701-800_3	gi|70648402|gb|DR583659.1 WS0334.C21_E20 WS-SE-N-A-18 Picea glauca cDNA clone WS0334_E20 3, mRNA sequence	1194	99	0
estPama_needle_1702-700_5	gi|292517949|gb|GW735437.1 WS04910.CR_K19 WS-CBM-34 Picea glauca cDNA clone WS04910_K19 3', mRNA sequence	636	98	3e-179
estPama_needle_1702-800_3	gi|70331277|gb|DR532752.1 WS02739.C21_G23 SS-IL-A-FL-14 Picea sitchensis cDNA clone WS02739_G23 5, mRNA sequence	544	97	2e-151
estPama_needle_1705-700_5	gi|149958997|gb|ES859026.1 WS02777.CR_B17 SS-IL-A-FL-14 Picea sitchensis cDNA clone WS02777_B17 3', mRNA sequence	621	99	8e-175
estPama_needle_1707-800_3	gi|70327465|gb|DR531652.1 WS02736.C21_A21 SS-IL-A-FL-14 Picea sitchensis cDNA clone WS02736_A21 5, mRNA sequence	1327	96	0
estPama_needle_1710-700_5	gi|225918870|gb|GO368009.1 GQ03806.SP6.r_P06 GQ038 - Stem - Active growth Picea glauca cDNA clone GQ03806_P06 3', mRNA sequence	355	97	6e-95
estPama_needle_1710-800_3	gi|157518360|gb|EX319591.1 GQ02815.B7_A21 GQ028 - Cambium / phloem scrappings (Normalized library ) Picea glauca cDNA clone GQ02815_A21 5', mRNA sequence	309	93	4e-81
estPama_needle_1711-700_5	gi|68774462|gb|DR450479.1 WS00952.BR_P15 IS-B-N-A-10 Picea engelmannii x Picea glauca cDNA clone WS00952_P15 5, mRNA sequence	1177	92	0
estPama_needle_1716-700_5	gi|157637924|gb|EX439006.1 GQ04009.B7_G24 GQ040 - Shoot tip - Active growth (Normalized) Picea glauca cDNA clone GQ04009_G24 5', mRNA sequence	1519	99	0
estPama_needle_1717-700_5	gi|211871620|gb|DV983120.2 GQ0198.TB_F21 GQ019: Clean ROOTS systems - P treatments Picea glauca cDNA clone GQ0198_F21 3', mRNA sequence	1083	91	0
estPama_needle_1717-800_3	gi|70620623|gb|DR556416.1 WS0328.C21_L01 WS-MC-N-A-20 Picea glauca cDNA clone WS0328_L01 3, mRNA sequence	845	99	0
estPama_needle_1718-700_5	gi|218447855|gb|GH287483.1 WS0464.C21_F05 SS-BD-31 Picea sitchensis cDNA clone WS0464_F05 5', mRNA sequence	599	94	6e-168
estPama_needle_1718-800_3	gi|70638086|gb|DR573369.1 WS00734.B21_L06 WS-PS-N-A-8 Picea glauca cDNA clone WS00734_L06 3, mRNA sequence	942	97	0
estPama_needle_1720-700_5	gi|49058511|gb|CO236196.1 WS0022.B21_F16 WS-PS-A-2 Picea glauca cDNA clone WS0022_F16 3', mRNA sequence	414	99	9e-113
estPama_needle_1721-700_5	gi|218451786|gb|GH289769.1 WS0473.C21_H22 SS-BD-32 Picea sitchensis cDNA clone WS0473_H22 5', mRNA sequence	305	94	5e-80
estPama_needle_1722-700_5	gi|218450438|gb|GH286035.1 WS0462.C21_G17 SS-BD-31 Picea sitchensis cDNA clone WS0462_G17 5', mRNA sequence	1520	98	0
estPama_needle_1722-800_3	gi|149966497|gb|ES866522.1 WS02795.CR_H10 SS-IL-A-FL-14 Picea sitchensis cDNA clone WS02795_H10 3', mRNA sequence	1088	99	0
estPama_needle_1723-700_5	gi|166910441|gb|FD744925.1 WS04227.C21_G13 SS-NE-27 Picea sitchensis cDNA clone WS04227_G13 3', mRNA sequence	449	87	5e-123
estPama_needle_1724-800_3	gi|280981189|gb|GT887036.1 65-2-38-D02.r.2 Non-normalized library of 1 month old bare root Picea abies cDNA, mRNA sequence	313	90	7e-82
estPama_needle_1728-800_3	gi|157568667|gb|EX369895.1 GQ03218.B7_A11 GQ032 - Shoot tip (Normalized library) Picea glauca cDNA clone GQ03218_A11 5', mRNA sequence	390	81	4e-105
estPama_needle_1729-700_5	gi|218452372|gb|GH290134.1 WS0473.CR_H09 SS-BD-32 Picea sitchensis cDNA clone WS0473_H09 3', mRNA sequence	1253	99	0
estPama_needle_1729-800_3	gi|49055694|gb|CO233379.1 WS0055.B21.1_L01 WS-PP-A-6 Picea glauca cDNA clone WS0055_L01 3', mRNA sequence	1212	98	0
estPama_needle_1731-700_5	gi|157580437|gb|EX381665.1 GQ03303.SP6_F23 GQ033 - Terminal leader (Normalized library) Picea glauca cDNA clone GQ03303_F23 3', mRNA sequence	1094	99	0
estPama_needle_1731-800_3	gi|157580437|gb|EX381665.1 GQ03303.SP6_F23 GQ033 - Terminal leader (Normalized library) Picea glauca cDNA clone GQ03303_F23 3', mRNA sequence	499	82	8e-138
estPama_needle_1732-700_5	gi|166905883|gb|FD738224.1 WS03943.C21_N07 SS-B-24 Picea sitchensis cDNA clone WS03943_N07 3', mRNA sequence	1511	98	0
estPama_needle_1732-800_3	gi|148809911|gb|ES660833.1 WS03912.C21_H13 SS-B-24 Picea sitchensis cDNA clone WS03912_H13 3', mRNA sequence	1247	97	0
estPama_needle_1734-700_5	gi|292502309|gb|GW720343.1 WS02774.C21_G20 SS-IL-A-FL-14 Picea sitchensis cDNA clone WS02774_G20 5', mRNA sequence	782	97	0
estPama_needle_1734-800_3	gi|70354141|gb|DR543939.1 WS01042.B21_O18 SS-R-N-A-11 Picea sitchensis cDNA clone WS01042_O18 3, mRNA sequence	939	98	0
estPama_needle_1735-700_5	gi|211896873|gb|CO485823.2 GQ02012.TB_J23 GQ020: Clean ROOTS systems -Diurnal cycle Picea glauca cDNA clone GQ02012_J23 3', mRNA sequence	1308	99	0
estPama_needle_1735-800_3	gi|255779804|gb|GR953991.1 GQ02906.B7P1_F23 GQ029 - Xylem scrapings - AT NITE Picea glauca cDNA clone GQ02906_F23 5', mRNA sequence	913	99	0
estPama_needle_1744-700_5	gi|157591903|gb|EX393131.1 GQ03324.B7_J07 GQ033 - Terminal leader (Normalized library) Picea glauca cDNA clone GQ03324_J07 5', mRNA sequence	1395	96	0
estPama_needle_1744-800_3	gi|138315166|gb|ES257149.1 WS03731.C21.1_E16 SS-B-N-22 Picea sitchensis cDNA clone WS03731_E16 3', mRNA sequence	324	82	4e-85
estPama_needle_1749-700_5	gi|148810491|gb|ES661413.1 WS03914.C21_E01 SS-B-24 Picea sitchensis cDNA clone WS03914_E01 3', mRNA sequence	411	97	1e-111
estPama_needle_1756-700_5	gi|157610820|gb|EX412044.1 GQ03612.B7_D02 GQ036 - Shoot tip - Active growth Picea glauca cDNA clone GQ03612_D02 5', mRNA sequence	632	99	4e-178
estPama_needle_1756-800_3	gi|149971865|gb|ES871890.1 WS02836.CR_I07 SS-IB-A-FL-13 Picea sitchensis cDNA clone WS02836_I07 3', mRNA sequence	638	92	1e-179
estPama_needle_1757-700_5	gi|157641812|gb|EX442894.1 GQ04106.B7_M24 GQ041 - Shoot tip - Dormant (Normalized) Picea glauca cDNA clone GQ04106_M24 5', mRNA sequence	555	91	1e-154
estPama_needle_1757-800_3	gi|157583009|gb|EX384237.1 GQ03307.B7_G17 GQ033 - Terminal leader (Normalized library) Picea glauca cDNA clone GQ03307_G17 5', mRNA sequence	470	92	4e-129
estPama_needle_1758-700_5	gi|218449147|gb|GH288047.1 WS0464.CR_N21 SS-BD-31 Picea sitchensis cDNA clone WS0464_N21 3', mRNA sequence	1051	98	0
estPama_needle_1758-800_3	gi|218450180|gb|GH287766.1 WS0464.CR_B14 SS-BD-31 Picea sitchensis cDNA clone WS0464_B14 3', mRNA sequence	699	95	0
estPama_needle_1759-700_5	gi|292519332|gb|GW736800.1 WS04914.CR_G01 WS-CBM-34 Picea glauca cDNA clone WS04914_G01 3', mRNA sequence	941	98	0
estPama_needle_1762-700_5	gi|260194315|gb|GT126150.1 WS0475.CR_N05 SS-BD-32 Picea sitchensis cDNA clone WS0475_N05 3', mRNA sequence	1092	99	0
estPama_needle_1762-800_3	gi|218453232|gb|GH290306.1 WS0473.CR_O15 SS-BD-32 Picea sitchensis cDNA clone WS0473_O15 3', mRNA sequence	643	97	0
estPama_needle_1768-700_5	gi|157572687|gb|EX373915.1 GQ03229.B7_A14 GQ032 - Shoot tip (Normalized library) Picea glauca cDNA clone GQ03229_A14 5', mRNA sequence	1474	97	0
estPama_needle_1769-700_5	gi|292502080|gb|GW720114.1 WS02773.C21_K13 SS-IL-A-FL-14 Picea sitchensis cDNA clone WS02773_K13 5', mRNA sequence	479	81	1e-131
estPama_needle_1773-800_3	gi|157560322|gb|EX361553.1 GQ03204.SP6_A01 GQ032 - Shoot tip (Normalized library) Picea glauca cDNA clone GQ03204_A01 3', mRNA sequence	881	94	0
estPama_needle_1781-800_3	gi|218448314|gb|GH287942.1 WS0464.CR_J04 SS-BD-31 Picea sitchensis cDNA clone WS0464_J04 3', mRNA sequence	516	95	4e-143
estPama_needle_1784-700_5	gi|218444342|gb|GH281546.1 WS0443.C21_F20 SS-BD-29 Picea sitchensis cDNA clone WS0443_F20 5', mRNA sequence	534	91	1e-148
estPama_needle_1784-800_3	gi|260192643|gb|GT121805.1 WS04710.CR_A13 SS-BD-32 Picea sitchensis cDNA clone WS04710_A13 3', mRNA sequence	512	97	4e-142
estPama_needle_1785-800_3	gi|292501849|gb|GW719883.1 WS02772.C21_O22 SS-IL-A-FL-14 Picea sitchensis cDNA clone WS02772_O22 5', mRNA sequence	281	94	1e-72
estPama_needle_1786-700_5	gi|157584251|gb|EX385479.1 GQ03308.SP6_M01 GQ033 - Terminal leader (Normalized library) Picea glauca cDNA clone GQ03308_M01 3', mRNA sequence	708	88	0
estPama_needle_1786-800_3	gi|157597696|gb|EX398924.1 GQ03414.B7_G17 GQ034 - Needles - Mid-season Picea glauca cDNA clone GQ03414_G17 5', mRNA sequence	627	98	2e-176
estPama_needle_1787-700_5	gi|157591374|gb|EX392602.1 GQ03323.B7_B21 GQ033 - Terminal leader (Normalized library) Picea glauca cDNA clone GQ03323_B21 5', mRNA sequence	1009	98	0
estPama_needle_1787-800_3	gi|260191638|gb|GT124165.1 WS04716.CR_G11 SS-BD-32 Picea sitchensis cDNA clone WS04716_G11 3', mRNA sequence	503	87	4e-139
estPama_needle_1788-700_5	gi|157625693|gb|EX426775.1 GQ03814.B7_D21 GQ038 - Stem - Active growth Picea glauca cDNA clone GQ03814_D21 5', mRNA sequence	981	95	0
estPama_needle_1789-800_3	gi|292504424|gb|GW721643.1 WS02822.C21_J18 SS-IB-A-FL-13 Picea sitchensis cDNA clone WS02822_J18 5', mRNA sequence	342	89	5e-91
estPama_needle_1790-700_5	gi|218442958|gb|GH281129.1 WS0442.C21_O10 SS-BD-29 Picea sitchensis cDNA clone WS0442_O10 5', mRNA sequence	769	89	0
estPama_needle_1790-800_3	gi|225919264|gb|GO370806.1 GQ04011.SP6.r_N06 GQ040 - Shoot tip - Active growth (Normalized) Picea glauca cDNA clone GQ04011_N06 3', mRNA sequence	881	97	0
estPama_needle_1791-700_5	gi|69367129|gb|DR468700.1 WS00945.B21_L06 IS-B-N-A-10 Picea engelmannii x Picea glauca cDNA clone WS00945_L06 3, mRNA sequence	926	98	0
estPama_needle_1791-800_3	gi|69367129|gb|DR468700.1 WS00945.B21_L06 IS-B-N-A-10 Picea engelmannii x Picea glauca cDNA clone WS00945_L06 3, mRNA sequence	425	96	5e-116
estPama_needle_1796-700_5	gi|157589477|gb|EX390705.1 GQ03317.B7_P20 GQ033 - Terminal leader (Normalized library) Picea glauca cDNA clone GQ03317_P20 5', mRNA sequence	1110	98	0
estPama_needle_1796-800_3	gi|157532127|gb|EX333358.1 GQ02905.SP6_J12 GQ029 - Xylem scrapings - AT NITE Picea glauca cDNA clone GQ02905_J12 3', mRNA sequence	460	97	2e-126
estPama_needle_1797-700_5	gi|149976448|gb|ES876473.1 WS02931.CR_O09 SS-IB-A-FL-15 Picea sitchensis cDNA clone WS02931_O09 3', mRNA sequence	933	96	0
estPama_needle_1797-800_3	gi|49039301|gb|CO216987.1 WS0046.B21_M18 SS-R-A-5 Picea sitchensis cDNA clone WS0046_M18 3', mRNA sequence	717	96	0
estPama_needle_1803-700_5	gi|70639043|gb|DR574326.1 WS00737.B21_H12 WS-PS-N-A-8 Picea glauca cDNA clone WS00737_H12 3, mRNA sequence	776	93	0
estPama_needle_1803-800_3	gi|70639043|gb|DR574326.1 WS00737.B21_H12 WS-PS-N-A-8 Picea glauca cDNA clone WS00737_H12 3, mRNA sequence	566	88	7e-158
estPama_needle_1808-700_5	gi|157578482|gb|EX379710.1 GQ03239.B7_O17 GQ032 - Shoot tip (Normalized library) Picea glauca cDNA clone GQ03239_O17 5', mRNA sequence	808	99	0
estPama_needle_1811-700_5	gi|218444093|gb|GH281490.1 WS0443.C21_D08 SS-BD-29 Picea sitchensis cDNA clone WS0443_D08 5', mRNA sequence	420	94	6e-114
estPama_needle_1812-700_5	gi|157596623|gb|EX397851.1 GQ03411.B7_H10 GQ034 - Needles - Mid-season Picea glauca cDNA clone GQ03411_H10 5', mRNA sequence	608	97	1e-170
estPama_needle_1813-700_5	gi|70613368|gb|DR549161.1 WS03214.C21_L05 WS-MC-N-A-20 Picea glauca cDNA clone WS03214_L05 3, mRNA sequence	1317	98	0
estPama_needle_1813-800_3	gi|157514214|gb|EX315445.1 GQ02808.SP6_J21 GQ028 - Cambium / phloem scrappings (Normalized library ) Picea glauca cDNA clone GQ02808_J21 3', mRNA sequence	935	98	0
estPama_needle_1817-700_5	gi|70617659|gb|DR553452.1 WS03226.C21_B24 WS-MC-N-A-20 Picea glauca cDNA clone WS03226_B24 3, mRNA sequence	706	97	0
estPama_needle_1819-700_5	gi|166910103|gb|FD742624.1 WS04221.C21_A13 SS-NE-27 Picea sitchensis cDNA clone WS04221_A13 3', mRNA sequence	1332	98	0
estPama_needle_1819-800_3	gi|149973121|gb|ES873146.1 WS02840.CR_F20 SS-IB-A-FL-13 Picea sitchensis cDNA clone WS02840_F20 3', mRNA sequence	1044	95	0
estPama_needle_1820-700_5	gi|69430765|gb|DR487717.1 WS0287.B21_M04 SS-IB-A-FL-13 Picea sitchensis cDNA clone WS0287_M04 5, mRNA sequence	1421	98	0
estPama_needle_1820-800_3	gi|149975268|gb|ES875293.1 WS02929.CR_I04 SS-IB-A-FL-15 Picea sitchensis cDNA clone WS02929_I04 3', mRNA sequence	953	98	0
estPama_needle_1822-700_5	gi|157632942|gb|EX434024.1 GQ03914.B7_P09 GQ039 - Stem - Dormant Picea glauca cDNA clone GQ03914_P09 5', mRNA sequence	913	97	0
estPama_needle_1825-800_3	gi|149977359|gb|ES877384.1 WS02934.CR_I07 SS-IB-A-FL-15 Picea sitchensis cDNA clone WS02934_I07 3', mRNA sequence	372	87	8e-100
estPama_needle_1827-800_3	gi|70612378|gb|DR548171.1 WS03211.C21_O22 WS-MC-N-A-20 Picea glauca cDNA clone WS03211_O22 3, mRNA sequence	671	91	0
estPama_needle_1834-700_5	gi|148816829|gb|ES667751.1 WS0414.C21_H21 SS-NE-A-26 Picea sitchensis cDNA clone WS0414_H21 3', mRNA sequence	1131	98	0
estPama_needle_1834-800_3	gi|148812840|gb|ES663762.1 WS03922.C21_D09 SS-B-24 Picea sitchensis cDNA clone WS03922_D09 3', mRNA sequence	579	90	6e-162
estPama_needle_1835-700_5	gi|157596623|gb|EX397851.1 GQ03411.B7_H10 GQ034 - Needles - Mid-season Picea glauca cDNA clone GQ03411_H10 5', mRNA sequence	601	93	2e-168
estPama_needle_1835-800_3	gi|157607721|gb|EX408945.1 GQ03603.B7_L20 GQ036 - Shoot tip - Active growth Picea glauca cDNA clone GQ03603_L20 5', mRNA sequence	351	84	2e-93
estPama_needle_1836-700_5	gi|292500542|gb|GW718874.1 WS02769.C21_N05 SS-IL-A-FL-14 Picea sitchensis cDNA clone WS02769_N05 5', mRNA sequence	1066	98	0
estPama_needle_1836-800_3	gi|149956706|gb|ES856735.1 WS02769.CR_N05 SS-IL-A-FL-14 Picea sitchensis cDNA clone WS02769_N05 3', mRNA sequence	617	92	1e-173
estPama_needle_1838-700_5	gi|148809552|gb|ES660474.1 WS03911.C21_F14 SS-B-24 Picea sitchensis cDNA clone WS03911_F14 3', mRNA sequence	579	96	6e-162
estPama_needle_1838-800_3	gi|148809552|gb|ES660474.1 WS03911.C21_F14 SS-B-24 Picea sitchensis cDNA clone WS03911_F14 3', mRNA sequence	435	97	9e-119
estPama_needle_1840-700_5	gi|157644270|gb|EX445352.1 GQ04113.B7_G09 GQ041 - Shoot tip - Dormant (Normalized) Picea glauca cDNA clone GQ04113_G09 5', mRNA sequence	769	93	0
estPama_needle_1840-800_3	gi|292506443|gb|GW724723.1 WS02928.C21_J07 SS-IB-A-FL-15 Picea sitchensis cDNA clone WS02928_J07 5', mRNA sequence	477	91	2e-131
estPama_needle_1841-700_5	gi|166911277|gb|FD745933.1 WS04230.C21_D02 SS-NE-27 Picea sitchensis cDNA clone WS04230_D02 3', mRNA sequence	1103	97	0
estPama_needle_1841-800_3	gi|292496604|gb|GW716138.1 WS02761.C21_D23 SS-IL-A-FL-14 Picea sitchensis cDNA clone WS02761_D23 5', mRNA sequence	804	94	0
estPama_needle_1843-700_5	gi|70325633|gb|DR531072.1 WS02734.C21_G09 SS-IL-A-FL-14 Picea sitchensis cDNA clone WS02734_G09 5, mRNA sequence	1055	95	0
estPama_needle_1843-800_3	gi|260193329|gb|GT125431.1 WS04719.CR_N24 SS-BD-32 Picea sitchensis cDNA clone WS04719_N24 3', mRNA sequence	580	93	2e-162
estPama_needle_1845-700_5	gi|292499054|gb|GW715653.1 WS02759.C21_K13 SS-IL-A-FL-14 Picea sitchensis cDNA clone WS02759_K13 5', mRNA sequence	889	92	0
estPama_needle_1846-700_5	gi|292518213|gb|GW735701.1 WS04911.CR_G05 WS-CBM-34 Picea glauca cDNA clone WS04911_G05 3', mRNA sequence	678	99	0
estPama_needle_1846-800_3	gi|292511169|gb|GW729861.1 WS04811.CR_D23 WS-CRD-33 Picea glauca cDNA clone WS04811_D23 3', mRNA sequence	401	89	1e-108
estPama_needle_1847-700_5	gi|70241121|gb|DR502970.1 WS0297.B21_L13 SS-IB-A-FL-15 Picea sitchensis cDNA clone WS0297_L13 5, mRNA sequence	512	95	5e-142
estPama_needle_1850-700_5	gi|157597737|gb|EX398965.1 GQ03414.B7_I12 GQ034 - Needles - Mid-season Picea glauca cDNA clone GQ03414_I12 5', mRNA sequence	732	90	0
estPama_needle_1851-700_5	gi|157623543|gb|EX424625.1 GQ03808.B7_H06 GQ038 - Stem - Active growth Picea glauca cDNA clone GQ03808_H06 5', mRNA sequence	545	94	6e-152
estPama_needle_1851-800_3	gi|211594744|gb|GE473946.1 GQ0044.B3.r_I16 GQ004: Non-lignified secondary xylem from mature trees Picea glauca cDNA clone GQ0044_I16 5', mRNA sequence	579	95	5e-162
estPama_needle_1854-700_5	gi|70645322|gb|DR580579.1 WS00755.C21_D13 WS-PS-N-A-8 Picea glauca cDNA clone WS00755_D13 3, mRNA sequence	508	93	1e-140
estPama_needle_1855-700_5	gi|218453079|gb|GH289230.1 WS0472.CR_A23 SS-BD-32 Picea sitchensis cDNA clone WS0472_A23 3', mRNA sequence	863	96	0
estPama_needle_1855-800_3	gi|218453079|gb|GH289230.1 WS0472.CR_A23 SS-BD-32 Picea sitchensis cDNA clone WS0472_A23 3', mRNA sequence	547	91	2e-152
estPama_needle_1856-700_5	gi|166913078|gb|FD743197.1 WS04222.C21_K03 SS-NE-27 Picea sitchensis cDNA clone WS04222_K03 3', mRNA sequence	1024	97	0
estPama_needle_1857-700_5	gi|157562145|gb|EX363376.1 GQ03207.B7_A20 GQ032 - Shoot tip (Normalized library) Picea glauca cDNA clone GQ03207_A20 5', mRNA sequence	889	99	0
estPama_needle_1857-800_3	gi|90029616|emb|AM170133.1 AM170133 K00001 Picea abies cDNA clone K0000100019H04F1, mRNA sequence	736	98	0
estPama_needle_1858-700_5	gi|70303078|gb|DR523511.1 WS02714.B21_M08 SS-IL-A-FL-14 Picea sitchensis cDNA clone WS02714_M08 5, mRNA sequence	686	98	0
estPama_needle_1859-700_5	gi|225917368|gb|GO368691.1 GQ03816.SP6.r_P19 GQ038 - Stem - Active growth Picea glauca cDNA clone GQ03816_P19 3', mRNA sequence	117	88	3e-23
estPama_needle_1863-700_5	gi|157617668|gb|EX418750.1 GQ03711.B7_F09 GQ037 - Shoot tip - Dormant Picea glauca cDNA clone GQ03711_F09 5', mRNA sequence	357	95	3e-95
estPama_needle_1865-800_3	gi|166899839|gb|FD733578.1 WS03820.C21_P03 SS-B-23 Picea sitchensis cDNA clone WS03820_P03 3', mRNA sequence	353	89	3e-94
estPama_needle_1868-700_5	gi|157534040|gb|EX335271.1 GQ02908.SP6_F13 GQ029 - Xylem scrapings - AT NITE Picea glauca cDNA clone GQ02908_F13 3', mRNA sequence	416	98	8e-113
estPama_needle_1870-700_5	gi|70639560|gb|DR574843.1 WS00738.B21_O22 WS-PS-N-A-8 Picea glauca cDNA clone WS00738_O22 3, mRNA sequence	1005	99	0
estPama_needle_1870-800_3	gi|49064246|gb|CO241929.1 WS00720.B21_C04 WS-PS-N-A-8 Picea glauca cDNA clone WS00720_C04 3', mRNA sequence	442	97	5e-121
estPama_needle_1878-700_5	gi|157631933|gb|EX433015.1 GQ03912.B7_D16 GQ039 - Stem - Dormant Picea glauca cDNA clone GQ03912_D16 5', mRNA sequence	715	99	0
estPama_needle_1878-800_3	gi|166899103|gb|FD734811.1 WS03934.C21_G20 SS-B-24 Picea sitchensis cDNA clone WS03934_G20 3', mRNA sequence	854	97	0
estPama_needle_1879-700_5	gi|69438884|gb|DR490524.1 WS02914.CR_P20 SS-IB-A-FL-15 Picea sitchensis cDNA clone WS02914_P20 3, mRNA sequence	651	97	0
estPama_needle_1879-800_3	gi|69438884|gb|DR490524.1 WS02914.CR_P20 SS-IB-A-FL-15 Picea sitchensis cDNA clone WS02914_P20 3, mRNA sequence	420	86	3e-114
estPama_needle_1880-700_5	gi|149977359|gb|ES877384.1 WS02934.CR_I07 SS-IB-A-FL-15 Picea sitchensis cDNA clone WS02934_I07 3', mRNA sequence	457	93	3e-125
estPama_needle_1882-700_5	gi|70324521|gb|DR530737.1 WS02733.C21_G18 SS-IL-A-FL-14 Picea sitchensis cDNA clone WS02733_G18 5, mRNA sequence	1003	96	0
estPama_needle_1882-800_3	gi|70324521|gb|DR530737.1 WS02733.C21_G18 SS-IL-A-FL-14 Picea sitchensis cDNA clone WS02733_G18 5, mRNA sequence	577	92	2e-161
estPama_needle_1885-700_5	gi|70635160|gb|DR570443.1 WS00726.B21_E06 WS-PS-N-A-8 Picea glauca cDNA clone WS00726_E06 3, mRNA sequence	1162	95	0
estPama_needle_1885-800_3	gi|69357689|gb|DR465799.1 WS00936.B21_I24 IS-B-N-A-10 Picea engelmannii x Picea glauca cDNA clone WS00936_I24 3, mRNA sequence	874	97	0
estPama_needle_1888-700_5	gi|70338817|gb|DR536358.1 WS02748.C21_P03 SS-IL-A-FL-14 Picea sitchensis cDNA clone WS02748_P03 5, mRNA sequence	785	93	0
estPama_needle_1888-800_3	gi|157622567|gb|EX423649.1 GQ03805.B7_N13 GQ038 - Stem - Active growth Picea glauca cDNA clone GQ03805_N13 5', mRNA sequence	466	92	4e-128
estPama_needle_1896-700_5	gi|211881671|gb|DV992605.2 GQ02510.B7_M10 GQ025: Annual flush SHOOTS diurnal cycle- trees Picea glauca cDNA clone GQ02510_M10 3', mRNA sequence	1173	90	0
estPama_needle_1896-800_3	gi|211877080|gb|DV992516.2 GQ02510.B3_M10 GQ025: Annual flush SHOOTS diurnal cycle- trees Picea glauca cDNA clone GQ02510_M10 5', mRNA sequence	784	98	0
estPama_needle_1897-700_5	gi|69424171|gb|DR485760.1 WS0282.B21_D22 SS-IB-A-FL-13 Picea sitchensis cDNA clone WS0282_D22 5, mRNA sequence	459	97	1e-125
estPama_needle_1898-800_3	gi|149965344|gb|ES865372.1 WS02792.CR_F22 SS-IL-A-FL-14 Picea sitchensis cDNA clone WS02792_F22 3', mRNA sequence	387	97	2e-104
estPama_needle_1899-700_5	gi|70328640|gb|DR531986.1 WS02737.C21_A14 SS-IL-A-FL-14 Picea sitchensis cDNA clone WS02737_A14 5, mRNA sequence	446	96	4e-122
estPama_needle_1900-700_5	gi|157533552|gb|EX334783.1 GQ02907.SP6_N18 GQ029 - Xylem scrapings - AT NITE Picea glauca cDNA clone GQ02907_N18 3', mRNA sequence	327	97	1e-86
estPama_needle_1900-800_3	gi|49126995|gb|CO244648.1 WS0038.B21_K20 WS-X-A-3 Picea glauca cDNA clone WS0038_K20 3', mRNA sequence	435	92	1e-118
estPama_needle_1903-700_5	gi|138328659|gb|ES261241.1 WS0392.C21_J01 SS-B-24 Picea sitchensis cDNA clone WS0392_J01 3', mRNA sequence	484	91	1e-133
estPama_needle_1904-700_5	gi|70311837|gb|DR526516.1 WS02722.C21_B22 SS-IL-A-FL-14 Picea sitchensis cDNA clone WS02722_B22 5, mRNA sequence	1271	98	0
estPama_needle_1904-800_3	gi|49021067|gb|CO209162.1 WS00914.B21_D18 IS-B-N-A-10 Picea engelmannii x Picea glauca cDNA clone WS00914_D18 3', mRNA sequence	1018	97	0
estPama_needle_1905-700_5	gi|149978633|gb|ES878658.1 WS02938.CR_G07 SS-IB-A-FL-15 Picea sitchensis cDNA clone WS02938_G07 3', mRNA sequence	302	84	1e-78
estPama_needle_1906-700_5	gi|69415855|gb|DR483768.1 WS02812.C21_F01 SS-IB-A-FL-13 Picea sitchensis cDNA clone WS02812_F01 5, mRNA sequence	845	92	0
estPama_needle_1906-800_3	gi|138295496|gb|ES249484.1 WS0373.C21_D08 SS-B-N-22 Picea sitchensis cDNA clone WS0373_D08 3', mRNA sequence	603	94	3e-169
estPama_needle_1907-700_5	gi|262124378|gb|GT239396.1 PCO0138.C21_P17 Pco01-Bark-Wounded-Norm (PCO01) Pinus contorta cDNA clone PCO0138_P17 5', mRNA sequence	217	81	7e-53
estPama_needle_1909-700_5	gi|68775686|gb|DR451087.1 WS00954.BR_K10 IS-B-N-A-10 Picea engelmannii x Picea glauca cDNA clone WS00954_K10 5, mRNA sequence	773	97	0
estPama_needle_1914-700_5	gi|157641664|gb|EX442746.1 GQ04106.B7_G17 GQ041 - Shoot tip - Dormant (Normalized) Picea glauca cDNA clone GQ04106_G17 5', mRNA sequence	682	89	0
estPama_needle_1914-800_3	gi|149956522|gb|ES856551.1 WS02769.CR_E19 SS-IL-A-FL-14 Picea sitchensis cDNA clone WS02769_E19 3', mRNA sequence	573	97	2e-160
estPama_needle_1916-700_5	gi|157611001|gb|EX412225.1 GQ03612.B7_K21 GQ036 - Shoot tip - Active growth Picea glauca cDNA clone GQ03612_K21 5', mRNA sequence	747	90	0
estPama_needle_1916-800_3	gi|157518751|gb|EX319982.1 GQ02815.SP6_C19 GQ028 - Cambium / phloem scrappings (Normalized library ) Picea glauca cDNA clone GQ02815_C19 3', mRNA sequence	503	94	3e-139
estPama_needle_1917-800_3	gi|292506845|gb|GW725125.1 WS02929.C21_N02 SS-IB-A-FL-15 Picea sitchensis cDNA clone WS02929_N02 5', mRNA sequence	499	98	3e-138
estPama_needle_1919-700_5	gi|218453411|gb|GH288210.1 WS0471.C21_E23 SS-BD-32 Picea sitchensis cDNA clone WS0471_E23 5', mRNA sequence	534	86	2e-148
estPama_needle_1923-700_5	gi|157637362|gb|EX438444.1 GQ04007.B7_O23 GQ040 - Shoot tip - Active growth (Normalized) Picea glauca cDNA clone GQ04007_O23 5', mRNA sequence	828	98	0
estPama_needle_1923-800_3	gi|166910303|gb|FD743643.1 WS04223.C21_N17 SS-NE-27 Picea sitchensis cDNA clone WS04223_N17 3', mRNA sequence	424	97	2e-115
estPama_needle_1924-700_5	gi|225918081|gb|GO368521.1 GQ03814.SP6.r_F24 GQ038 - Stem - Active growth Picea glauca cDNA clone GQ03814_F24 3', mRNA sequence	752	96	0
estPama_needle_1924-800_3	gi|157541826|gb|EX343057.1 GQ03101.B7_A04 GQ031 - Xylem Scrapings (Normalized library) Picea glauca cDNA clone GQ03101_A04 5', mRNA sequence	315	96	8e-83
estPama_needle_1927-700_5	gi|70637831|gb|DR573114.1 WS00733.B21_I09 WS-PS-N-A-8 Picea glauca cDNA clone WS00733_I09 3, mRNA sequence	464	98	2e-127
estPama_needle_1927-800_3	gi|70641374|gb|DR576657.1 WS00744.C21_B04 WS-PS-N-A-8 Picea glauca cDNA clone WS00744_B04 3, mRNA sequence	361	90	2e-96
estPama_needle_1935-700_5	gi|218449693|gb|GH287709.1 WS0464.C21_P02 SS-BD-31 Picea sitchensis cDNA clone WS0464_P02 5', mRNA sequence	1118	98	0
estPama_needle_1935-800_3	gi|149969960|gb|ES869985.1 WS02830.CR_L15 SS-IB-A-FL-13 Picea sitchensis cDNA clone WS02830_L15 3', mRNA sequence	1105	98	0
estPama_needle_1940-800_3	gi|157541061|gb|EX342292.1 GQ03012.SP6_O10 GQ030 - Xylem planings - daytime and seasonal Picea glauca cDNA clone GQ03012_O10 3', mRNA sequence	137	75	6e-29
estPama_needle_1941-700_5	gi|69367378|gb|DR468783.1 WS00945.B21_O24 IS-B-N-A-10 Picea engelmannii x Picea glauca cDNA clone WS00945_O24 3, mRNA sequence	654	97	0
estPama_needle_1941-800_3	gi|69367378|gb|DR468783.1 WS00945.B21_O24 IS-B-N-A-10 Picea engelmannii x Picea glauca cDNA clone WS00945_O24 3, mRNA sequence	568	95	1e-158
estPama_needle_1943-700_5	gi|211597890|gb|GE478000.1 GQ0171.B3.r_F14 GQ017: Immature somatic EMBRYOS Picea glauca cDNA clone GQ0171_F14 5', mRNA sequence	392	98	5e-106
estPama_needle_1943-800_3	gi|211597890|gb|GE478000.1 GQ0171.B3.r_F14 GQ017: Immature somatic EMBRYOS Picea glauca cDNA clone GQ0171_F14 5', mRNA sequence	355	95	8e-95
estPama_needle_1946-700_5	gi|157612341|gb|EX413565.1 GQ03616.B7_F15 GQ036 - Shoot tip - Active growth Picea glauca cDNA clone GQ03616_F15 5', mRNA sequence	900	94	0
estPama_needle_1946-800_3	gi|157612341|gb|EX413565.1 GQ03616.B7_F15 GQ036 - Shoot tip - Active growth Picea glauca cDNA clone GQ03616_F15 5', mRNA sequence	893	97	0
estPama_needle_1947-700_5	gi|166914559|gb|FD747898.1 WS0434.C21_C20 SS-NE-28 Picea sitchensis cDNA clone WS0434_C20 3', mRNA sequence	767	97	0
estPama_needle_1948-800_3	gi|260193514|gb|GT125616.1 WS04720.CR_G02 SS-BD-32 Picea sitchensis cDNA clone WS04720_G02 3', mRNA sequence	907	98	0
estPama_needle_1949-700_5	gi|69382590|gb|DR473558.1 WS00959.B21_F06 IS-B-N-A-10 Picea engelmannii x Picea glauca cDNA clone WS00959_F06 3, mRNA sequence	773	96	0
estPama_needle_1949-800_3	gi|69397642|gb|DR478046.1 WS02812.CR_B03 SS-IB-A-FL-13 Picea sitchensis cDNA clone WS02812_B03 3, mRNA sequence	641	92	0
estPama_needle_1952-700_5	gi|70611633|gb|DR547426.1 WS0321.B21_N11 WS-MC-N-A-20 Picea glauca cDNA clone WS0321_N11 3, mRNA sequence	58.4	100	2e-05
estPama_needle_1953-800_3	gi|69399323|gb|DR478580.1 WS02814.CR_D05 SS-IB-A-FL-13 Picea sitchensis cDNA clone WS02814_D05 3, mRNA sequence	355	97	1e-94
estPama_needle_1957-700_5	gi|166905618|gb|FD735606.1 WS03936.C21_K03 SS-B-24 Picea sitchensis cDNA clone WS03936_K03 3', mRNA sequence	641	98	0
estPama_needle_1957-800_3	gi|49063267|gb|CO240950.1 WS0078.B21_L12 WS-PS-N-A-8 Picea glauca cDNA clone WS0078_L12 3', mRNA sequence	647	96	0
estPama_needle_1962-700_5	gi|138282890|gb|ES246341.1 WS0364.C21_P07 SS-B-N-21 Picea sitchensis cDNA clone WS0364_P07 3', mRNA sequence	206	97	5e-50
estPama_needle_1964-700_5	gi|149978336|gb|ES878361.1 WS02937.CR_I20 SS-IB-A-FL-15 Picea sitchensis cDNA clone WS02937_I20 3', mRNA sequence	531	98	1e-147
estPama_needle_1964-800_3	gi|280979035|gb|GT884821.1 65-2-105-E07.f.2 Non-normalized library of 1 month old bare root Picea abies cDNA, mRNA sequence	446	94	4e-122
estPama_needle_1966-700_5	gi|74156106|gb|DT624839.1 EST1159114 Sequencing ESTs from loblolly pine embryos Pinus taeda cDNA clone PIMAJ06 5' end, mRNA sequence	1066	92	0
estPama_needle_1966-800_3	gi|157562652|gb|EX363883.1 GQ03207.SP6_H08 GQ032 - Shoot tip (Normalized library) Picea glauca cDNA clone GQ03207_H08 3', mRNA sequence	462	85	7e-127
estPama_needle_1967-700_5	gi|292504638|gb|GW721857.1 WS02823.C21_E17 SS-IB-A-FL-13 Picea sitchensis cDNA clone WS02823_E17 5', mRNA sequence	953	97	0
estPama_needle_1967-800_3	gi|292505046|gb|GW722265.1 WS02824.C21_I22 SS-IB-A-FL-13 Picea sitchensis cDNA clone WS02824_I22 5', mRNA sequence	833	97	0
estPama_needle_1968-800_3	gi|70615240|gb|DR551033.1 WS0322.B21_B20 WS-MC-N-A-20 Picea glauca cDNA clone WS0322_B20 3, mRNA sequence	887	94	0
estPama_needle_1972-700_5	gi|292505588|gb|GW723920.1 WS02925.C21_B22 SS-IB-A-FL-15 Picea sitchensis cDNA clone WS02925_B22 5', mRNA sequence	1144	98	0
estPama_needle_1972-800_3	gi|292505588|gb|GW723920.1 WS02925.C21_B22 SS-IB-A-FL-15 Picea sitchensis cDNA clone WS02925_B22 5', mRNA sequence	580	97	1e-162
estPama_needle_1973-700_5	gi|157605687|gb|EX406911.1 GQ03517.B7_D10 GQ035 - Needles - End of season Picea glauca cDNA clone GQ03517_D10 5', mRNA sequence	1208	91	0
estPama_needle_1973-800_3	gi|157605687|gb|EX406911.1 GQ03517.B7_D10 GQ035 - Needles - End of season Picea glauca cDNA clone GQ03517_D10 5', mRNA sequence	1260	98	0
estPama_needle_1976-700_5	gi|157626978|gb|EX428060.1 GQ03817.B7_L24 GQ038 - Stem - Active growth Picea glauca cDNA clone GQ03817_L24 5', mRNA sequence	689	96	0
estPama_needle_1982-800_3	gi|70637615|gb|DR572898.1 WS00733.B21.1_F22 WS-PS-N-A-8 Picea glauca cDNA clone WS00733_F22 3, mRNA sequence	351	93	7e-94
estPama_needle_1983-700_5	gi|157616698|gb|EX417780.1 GQ03708.B7_L20 GQ037 - Shoot tip - Dormant Picea glauca cDNA clone GQ03708_L20 5', mRNA sequence	392	92	2e-105
estPama_needle_1983-800_3	gi|49046473|gb|CO224158.1 WS01020.B21_P24 SS-R-N-A-11 Picea sitchensis cDNA clone WS01020_P24 3', mRNA sequence	451	96	8e-124
estPama_needle_1984-700_5	gi|218444086|gb|GH281483.1 WS0443.C21_D01 SS-BD-29 Picea sitchensis cDNA clone WS0443_D01 5', mRNA sequence	198	98	5e-48
estPama_needle_1984-800_3	gi|166904465|gb|FD737456.1 WS03941.C21.1_L18 SS-B-24 Picea sitchensis cDNA clone WS03941_L18 3', mRNA sequence	435	95	9e-119
estPama_needle_1991-700_5	gi|218448887|gb|GH287267.1 WS0463.CR_L22 SS-BD-31 Picea sitchensis cDNA clone WS0463_L22 3', mRNA sequence	726	98	0
estPama_needle_1991-800_3	gi|218448887|gb|GH287267.1 WS0463.CR_L22 SS-BD-31 Picea sitchensis cDNA clone WS0463_L22 3', mRNA sequence	688	97	0
estPama_needle_1996-700_5	gi|70616439|gb|DR552232.1 WS03222.C21_K05 WS-MC-N-A-20 Picea glauca cDNA clone WS03222_K05 3, mRNA sequence	508	87	1e-140
estPama_needle_1996-800_3	gi|166901677|gb|FD736355.1 WS03938.C21.1_K21 SS-B-24 Picea sitchensis cDNA clone WS03938_K21 3', mRNA sequence	364	80	2e-97
estPama_needle_1997-700_5	gi|157591903|gb|EX393131.1 GQ03324.B7_J07 GQ033 - Terminal leader (Normalized library) Picea glauca cDNA clone GQ03324_J07 5', mRNA sequence	344	79	4e-91
estPama_needle_1997-800_3	gi|138315166|gb|ES257149.1 WS03731.C21.1_E16 SS-B-N-22 Picea sitchensis cDNA clone WS03731_E16 3', mRNA sequence	584	94	2e-163
estPama_needle_2000-700_5	gi|157587222|gb|EX388450.1 GQ03312.SP6_N06 GQ033 - Terminal leader (Normalized library) Picea glauca cDNA clone GQ03312_N06 3', mRNA sequence	403	93	3e-109
estPama_needle_2000-800_3	gi|157587222|gb|EX388450.1 GQ03312.SP6_N06 GQ033 - Terminal leader (Normalized library) Picea glauca cDNA clone GQ03312_N06 3', mRNA sequence	322	89	7e-85
estPama_needle_2008-800_3	gi|329243504|gb|JG916525.1 UNQ57-D23.y1d-s UNQ (Panicum virgatum cv. Alamo-AP13) Panicum virgatum cDNA 3', mRNA sequence	54.7	100	7e-05
estPama_needle_2009-800_3	gi|260190975|gb|GT120977.1 WS0465.CR_L05 SS-BD-31 Picea sitchensis cDNA clone WS0465_L05 3', mRNA sequence	359	85	8e-96
estPama_needle_2012-700_5	gi|149963555|gb|ES863583.1 WS027100.CR_I18 SS-IL-A-FL-14 Picea sitchensis cDNA clone WS027100_I18 3', mRNA sequence	1173	98	0
estPama_needle_2012-800_3	gi|138327310|gb|ES260903.1 WS0391.C21_I13 SS-B-24 Picea sitchensis cDNA clone WS0391_I13 3', mRNA sequence	544	98	2e-151
estPama_needle_2020-700_5	gi|138314259|gb|ES256720.1 WS03730.C21_A10 SS-B-N-22 Picea sitchensis cDNA clone WS03730_A10 3', mRNA sequence	1489	98	0
estPama_needle_2020-800_3	gi|138288098|gb|ES248739.1 WS0369.C21_M02 SS-B-N-21 Picea sitchensis cDNA clone WS0369_M02 3', mRNA sequence	1269	99	0
estPama_needle_2021-700_5	gi|70649424|gb|DR584681.1 WS0337.C21_C08 WS-SE-N-A-18 Picea glauca cDNA clone WS0337_C08 3, mRNA sequence	1092	91	0
estPama_needle_2021-800_3	gi|69361339|gb|DR466906.1 WS00939.B21_K16 IS-B-N-A-10 Picea engelmannii x Picea glauca cDNA clone WS00939_K16 3, mRNA sequence	1240	99	0
estPama_needle_2029-700_5	gi|148819257|gb|ES670180.1 WS04213.C21_L13 SS-NE-27 Picea sitchensis cDNA clone WS04213_L13 3', mRNA sequence	573	99	2e-160
estPama_needle_2029-800_3	gi|148819257|gb|ES670180.1 WS04213.C21_L13 SS-NE-27 Picea sitchensis cDNA clone WS04213_L13 3', mRNA sequence	525	98	6e-146
estPama_needle_2030-700_5	gi|211595294|gb|GE473076.1 GQ00410.B3.r_F23 GQ004: Non-lignified secondary xylem from mature trees Picea glauca cDNA clone GQ00410_F23 5', mRNA sequence	228	86	6e-56
estPama_needle_2030-800_3	gi|70636034|gb|DR571317.1 WS00728.B21_M07 WS-PS-N-A-8 Picea glauca cDNA clone WS00728_M07 3, mRNA sequence	435	77	3e-118
estPama_needle_2033-700_5	gi|211854835|gb|DV992693.2 GQ02511.B3_E04 GQ025: Annual flush SHOOTS diurnal cycle- trees Picea glauca cDNA clone GQ02511_E04 5', mRNA sequence	1253	93	0
estPama_needle_2033-800_3	gi|70619982|gb|DR555775.1 WS0326.C21_N14 WS-MC-N-A-20 Picea glauca cDNA clone WS0326_N14 3, mRNA sequence	1027	98	0
estPama_needle_2053-700_5	gi|157537683|gb|EX338914.1 GQ03007.B7_E13 GQ030 - Xylem planings - daytime and seasonal Picea glauca cDNA clone GQ03007_E13 5', mRNA sequence	798	99	0
estPama_needle_2054-700_5	gi|69369938|gb|DR469623.1 WS00948.B21_E21 IS-B-N-A-10 Picea engelmannii x Picea glauca cDNA clone WS00948_E21 3, mRNA sequence	1356	99	0
estPama_needle_2054-800_3	gi|69356198|gb|DR465308.1 WS00935.B21_C19 IS-B-N-A-10 Picea engelmannii x Picea glauca cDNA clone WS00935_C19 3, mRNA sequence	1206	99	0
estPama_needle_2057-700_5	gi|292516984|gb|GW732761.1 WS0492.CR_C19 WS-CBM-34 Picea glauca cDNA clone WS0492_C19 3', mRNA sequence	630	99	2e-177
estPama_needle_2057-800_3	gi|292516984|gb|GW732761.1 WS0492.CR_C19 WS-CBM-34 Picea glauca cDNA clone WS0492_C19 3', mRNA sequence	592	97	7e-166
estPama_needle_2060-700_5	gi|69378726|gb|DR472558.1 WS00956.B21_I12 IS-B-N-A-10 Picea engelmannii x Picea glauca cDNA clone WS00956_I12 3, mRNA sequence	833	98	0
estPama_needle_2060-800_3	gi|69378726|gb|DR472558.1 WS00956.B21_I12 IS-B-N-A-10 Picea engelmannii x Picea glauca cDNA clone WS00956_I12 3, mRNA sequence	765	96	0
estPama_needle_2063-700_5	gi|157608471|gb|EX409695.1 GQ03605.B7_L23 GQ036 - Shoot tip - Active growth Picea glauca cDNA clone GQ03605_L23 5', mRNA sequence	1035	91	0
estPama_needle_2063-800_3	gi|166902890|gb|FD738374.1 WS03944.C21_D22 SS-B-24 Picea sitchensis cDNA clone WS03944_D22 3', mRNA sequence	1140	95	0
estPama_needle_2064-700_5	gi|157608709|gb|EX409933.1 GQ03606.B7_G06 GQ036 - Shoot tip - Active growth Picea glauca cDNA clone GQ03606_G06 5', mRNA sequence	621	99	9e-175
estPama_needle_2064-800_3	gi|157608709|gb|EX409933.1 GQ03606.B7_G06 GQ036 - Shoot tip - Active growth Picea glauca cDNA clone GQ03606_G06 5', mRNA sequence	553	96	3e-154
estPama_needle_2071-700_5	gi|157594877|gb|EX396105.1 GQ03406.B7_L07 GQ034 - Needles - Mid-season Picea glauca cDNA clone GQ03406_L07 5', mRNA sequence	1465	97	0
estPama_needle_2071-800_3	gi|49025419|gb|CO212973.1 WS00926.B21_B24 IS-B-N-A-10 Picea engelmannii x Picea glauca cDNA clone WS00926_B24 3', mRNA sequence	641	98	0
estPama_needle_2072-700_5	gi|166898248|gb|FD731951.1 WS03811.C21.1_F04 SS-B-23 Picea sitchensis cDNA clone WS03811_F04 3', mRNA sequence	1456	99	0
estPama_needle_2072-800_3	gi|149957187|gb|ES857216.1 WS02771.CR_D08 SS-IL-A-FL-14 Picea sitchensis cDNA clone WS02771_D08 3', mRNA sequence	1051	98	0
estPama_needle_2074-700_5	gi|70632479|gb|DR568269.1 WS02621.BR_F04 WS-PP-N-A-12 Picea glauca cDNA clone WS02621_F04 5, mRNA sequence	1029	98	0
estPama_needle_2074-800_3	gi|70625296|gb|DR561089.1 WS02621.C21.1_F04 WS-PP-N-A-12 Picea glauca cDNA clone WS02621_F04 3, mRNA sequence	754	97	0
estPama_needle_2078-800_3	gi|70331473|gb|DR532826.1 WS02739.C21_K12 SS-IL-A-FL-14 Picea sitchensis cDNA clone WS02739_K12 5, mRNA sequence	420	79	6e-114
estPama_needle_2080-700_5	gi|157551142|gb|EX352373.1 GQ03111.B7_N15 GQ031 - Xylem Scrapings (Normalized library) Picea glauca cDNA clone GQ03111_N15 5', mRNA sequence	1557	99	0
estPama_needle_2082-800_3	gi|292515835|gb|GW732467.1 WS0491.CR_F16 WS-CBM-34 Picea glauca cDNA clone WS0491_F16 3', mRNA sequence	854	94	0
estPama_needle_2085-700_5	gi|70616774|gb|DR552567.1 WS03223.C21_J02 WS-MC-N-A-20 Picea glauca cDNA clone WS03223_J02 3, mRNA sequence	1447	98	0
estPama_needle_2085-800_3	gi|70650515|gb|DR585772.1 WS0341.B21_C05 WS-SE-N-A-19 Picea glauca cDNA clone WS0341_C05 3, mRNA sequence	1297	96	0
estPama_needle_2089-700_5	gi|138319068|gb|ES259061.1 WS0378.C21_O21 SS-B-N-22 Picea sitchensis cDNA clone WS0378_O21 3', mRNA sequence	1245	97	0
estPama_needle_2089-800_3	gi|148809879|gb|ES660801.1 WS03912.C21_G02 SS-B-24 Picea sitchensis cDNA clone WS03912_G02 3', mRNA sequence	660	87	0
estPama_needle_2090-700_5	gi|218442851|gb|GH280404.1 WS0441.C21_H02 SS-BD-29 Picea sitchensis cDNA clone WS0441_H02 5', mRNA sequence	1574	98	0
estPama_needle_2090-800_3	gi|157567113|gb|EX368341.1 GQ03213.SP6_M13 GQ032 - Shoot tip (Normalized library) Picea glauca cDNA clone GQ03213_M13 3', mRNA sequence	1450	99	0
estPama_needle_2094-800_3	gi|49062367|gb|CO240050.1 WS00712.B21_H15 WS-PS-N-A-8 Picea glauca cDNA clone WS00712_H15 3', mRNA sequence	246	78	7e-62
estPama_needle_2095-700_5	gi|157642001|gb|EX443083.1 GQ04107.B7_E24 GQ041 - Shoot tip - Dormant (Normalized) Picea glauca cDNA clone GQ04107_E24 5', mRNA sequence	1624	99	0
estPama_needle_2095-800_3	gi|157509733|gb|EX310966.1 GQ02801.SP6_I06 GQ028 - Cambium / phloem scrappings (Normalized library ) Picea glauca cDNA clone GQ02801_I06 3', mRNA sequence	911	98	0
estPama_needle_2096-700_5	gi|157642900|gb|EX443982.1 GQ04109.B7_L05 GQ041 - Shoot tip - Dormant (Normalized) Picea glauca cDNA clone GQ04109_L05 5', mRNA sequence	1441	98	0
estPama_needle_2096-800_3	gi|149972891|gb|ES872916.1 WS02839.CR_L02 SS-IB-A-FL-13 Picea sitchensis cDNA clone WS02839_L02 3', mRNA sequence	1254	98	0
estPama_needle_2097-700_5	gi|68772941|gb|DR449755.1 WS00950.BR_P11 IS-B-N-A-10 Picea engelmannii x Picea glauca cDNA clone WS00950_P11 5, mRNA sequence	1535	99	0
estPama_needle_2097-800_3	gi|218443925|gb|GH280776.1 WS0441.CR_N02 SS-BD-29 Picea sitchensis cDNA clone WS0441_N02 3', mRNA sequence	1238	98	0
estPama_needle_2101-700_5	gi|166914023|gb|FD746343.1 WS04231.C21_F09 SS-NE-27 Picea sitchensis cDNA clone WS04231_F09 3', mRNA sequence	1092	89	0
estPama_needle_2101-800_3	gi|49064385|gb|CO242068.1 WS00720.B21_I12 WS-PS-N-A-8 Picea glauca cDNA clone WS00720_I12 3', mRNA sequence	1419	99	0
estPama_needle_2103-700_5	gi|218447245|gb|GH283245.1 WS0452.C21_A05 SS-BD-N-30 Picea sitchensis cDNA clone WS0452_A05 5', mRNA sequence	893	98	0
estPama_needle_2103-800_3	gi|218447245|gb|GH283245.1 WS0452.C21_A05 SS-BD-N-30 Picea sitchensis cDNA clone WS0452_A05 5', mRNA sequence	610	95	2e-171
estPama_needle_2104-700_5	gi|211900592|gb|DV986969.2 GQ0201.TB_G01 GQ020: Clean ROOTS systems -Diurnal cycle Picea glauca cDNA clone GQ0201_G01 3', mRNA sequence	1131	98	0
estPama_needle_2104-800_3	gi|70630156|gb|DR565949.1 WS0265.B21_K16 WS-PP-N-A-12 Picea glauca cDNA clone WS0265_K16 3, mRNA sequence	989	95	0
estPama_needle_2106-800_3	gi|166911474|gb|FD741788.1 WS04218.C21_L20 SS-NE-27 Picea sitchensis cDNA clone WS04218_L20 3', mRNA sequence	1158	99	0
estPama_needle_2107-700_5	gi|70344328|gb|DR538987.1 WS0278.B21_H04 SS-IL-A-FL-14 Picea sitchensis cDNA clone WS0278_H04 5, mRNA sequence	1443	98	0
estPama_needle_2107-800_3	gi|49060560|gb|CO238245.1 WS0075.B21_C12 WS-PS-N-A-8 Picea glauca cDNA clone WS0075_C12 3', mRNA sequence	488	92	9e-135
estPama_needle_2108-700_5	gi|157558080|gb|EX359311.1 GQ03201.B7_M07 GQ032 - Shoot tip (Normalized library) Picea glauca cDNA clone GQ03201_M07 5', mRNA sequence	1687	99	0
estPama_needle_2108-800_3	gi|70612136|gb|DR547929.1 WS03211.C21_D21 WS-MC-N-A-20 Picea glauca cDNA clone WS03211_D21 3, mRNA sequence	939	95	0
estPama_needle_2109-700_5	gi|49056422|gb|CO234107.1 WS0058.B21_N17 WS-PP-A-6 Picea glauca cDNA clone WS0058_N17 3', mRNA sequence	673	97	0
estPama_needle_2109-800_3	gi|49056422|gb|CO234107.1 WS0058.B21_N17 WS-PP-A-6 Picea glauca cDNA clone WS0058_N17 3', mRNA sequence	640	96	3e-180
estPama_needle_2110-700_5	gi|157592402|gb|EX393630.1 GQ03325.B7_P06 GQ033 - Terminal leader (Normalized library) Picea glauca cDNA clone GQ03325_P06 5', mRNA sequence	1341	99	0
estPama_needle_2110-800_3	gi|70648170|gb|DR583427.1 WS0333.C21_J18 WS-SE-N-A-18 Picea glauca cDNA clone WS0333_J18 3, mRNA sequence	815	98	0
estPama_needle_2115-700_5	gi|157606614|gb|EX407838.1 GQ03519.B7_L22 GQ035 - Needles - End of season Picea glauca cDNA clone GQ03519_L22 5', mRNA sequence	1454	98	0
estPama_needle_2115-800_3	gi|70614588|gb|DR550381.1 WS03218.C21_B20 WS-MC-N-A-20 Picea glauca cDNA clone WS03218_B20 3, mRNA sequence	1031	97	0
estPama_needle_2117-700_5	gi|157619072|gb|EX420154.1 GQ03715.B7_C15 GQ037 - Shoot tip - Dormant Picea glauca cDNA clone GQ03715_C15 5', mRNA sequence	1240	94	0
estPama_needle_2117-800_3	gi|49053685|gb|CO231370.1 WS0019.B21_N15 WS-ES-A-1 Picea glauca cDNA clone WS0019_N15 3', mRNA sequence	909	97	0
estPama_needle_2121-800_3	gi|157570292|gb|EX371520.1 GQ03222.B7_H10 GQ032 - Shoot tip (Normalized library) Picea glauca cDNA clone GQ03222_H10 5', mRNA sequence	616	93	5e-173
estPama_needle_2122-700_5	gi|157555803|gb|EX357034.1 GQ03121.B7_K02 GQ031 - Xylem Scrapings (Normalized library) Picea glauca cDNA clone GQ03121_K02 5', mRNA sequence	749	94	0
estPama_needle_2123-700_5	gi|49045403|gb|CO223088.1 WS01017.B21.1_P02 SS-R-N-A-11 Picea sitchensis cDNA clone WS01017_P02 3', mRNA sequence	499	86	5e-138
estPama_needle_2123-800_3	gi|157569864|gb|EX371092.1 GQ03221.B7_E20 GQ032 - Shoot tip (Normalized library) Picea glauca cDNA clone GQ03221_E20 5', mRNA sequence	497	93	1e-137
estPama_needle_2132-700_5	gi|260192740|gb|GT121902.1 WS04710.CR_E16 SS-BD-32 Picea sitchensis cDNA clone WS04710_E16 3', mRNA sequence	885	98	0
estPama_needle_2132-800_3	gi|149979774|gb|ES879799.1 WS02941.CR_N21 SS-IB-A-FL-15 Picea sitchensis cDNA clone WS02941_N21 3', mRNA sequence	852	97	0
estPama_needle_2136-700_5	gi|149966476|gb|ES866501.1 WS02795.CR_G13 SS-IL-A-FL-14 Picea sitchensis cDNA clone WS02795_G13 3', mRNA sequence	549	97	4e-153
estPama_needle_2137-700_5	gi|157597441|gb|EX398669.1 GQ03413.B7_L06 GQ034 - Needles - Mid-season Picea glauca cDNA clone GQ03413_L06 5', mRNA sequence	754	98	0
estPama_needle_2137-800_3	gi|49061426|gb|CO239109.1 WS00723.B21_M13 WS-PS-N-A-8 Picea glauca cDNA clone WS00723_M13 3', mRNA sequence	448	89	2e-122
estPama_needle_2139-700_5	gi|69427523|gb|DR486683.1 WS0284.B21_O04 SS-IB-A-FL-13 Picea sitchensis cDNA clone WS0284_O04 5, mRNA sequence	898	99	0
estPama_needle_2139-800_3	gi|69427523|gb|DR486683.1 WS0284.B21_O04 SS-IB-A-FL-13 Picea sitchensis cDNA clone WS0284_O04 5, mRNA sequence	881	99	0
estPama_needle_2141-700_5	gi|157643965|gb|EX445047.1 GQ04112.B7_J03 GQ041 - Shoot tip - Dormant (Normalized) Picea glauca cDNA clone GQ04112_J03 5', mRNA sequence	1227	94	0
estPama_needle_2141-800_3	gi|218444655|gb|GH282379.1 WS0444.C21_P24 SS-BD-29 Picea sitchensis cDNA clone WS0444_P24 5', mRNA sequence	887	98	0
estPama_needle_2143-700_5	gi|157627427|gb|EX428509.1 GQ03818.B7_P06 GQ038 - Stem - Active growth Picea glauca cDNA clone GQ03818_P06 5', mRNA sequence	1332	99	0
estPama_needle_2143-800_3	gi|49014811|gb|CO203636.1 IS0012.B21.1_M03 IS-B-A-4 Picea engelmannii x Picea glauca cDNA clone IS0012_M03 3', mRNA sequence	782	98	0
estPama_needle_2146-700_5	gi|70628007|gb|DR563800.1 WS02628.C21_L03 WS-PP-N-A-12 Picea glauca cDNA clone WS02628_L03 3, mRNA sequence	778	96	0
estPama_needle_2146-800_3	gi|70628007|gb|DR563800.1 WS02628.C21_L03 WS-PP-N-A-12 Picea glauca cDNA clone WS02628_L03 3, mRNA sequence	425	97	1e-115
estPama_needle_2150-700_5	gi|157596623|gb|EX397851.1 GQ03411.B7_H10 GQ034 - Needles - Mid-season Picea glauca cDNA clone GQ03411_H10 5', mRNA sequence	235	98	8e-59
estPama_needle_2151-800_3	gi|157602718|gb|EX403942.1 GQ03509.B7_B12 GQ035 - Needles - End of season Picea glauca cDNA clone GQ03509_B12 5', mRNA sequence	143	95	1e-30
estPama_needle_2154-700_5	gi|166904767|gb|FD739188.1 WS03946.C21_H17 SS-B-24 Picea sitchensis cDNA clone WS03946_H17 3', mRNA sequence	281	99	7e-73
estPama_needle_2154-800_3	gi|166899728|gb|FD734468.1 WS03933.C21.1_H05 SS-B-24 Picea sitchensis cDNA clone WS03933_H05 3', mRNA sequence	220	93	2e-54
estPama_needle_2155-700_5	gi|157639879|gb|EX440961.1 GQ04101.B7_L01 GQ041 - Shoot tip - Dormant (Normalized) Picea glauca cDNA clone GQ04101_L01 5', mRNA sequence	213	82	5e-52
estPama_needle_2155-800_3	gi|70359361|gb|DR546792.1 WS0314.B21_A10 WS-MC-A-17 Picea glauca cDNA clone WS0314_A10 3, mRNA sequence	523	94	2e-145
estPama_needle_2156-700_5	gi|157635428|gb|EX436510.1 GQ04002.B7_M01 GQ040 - Shoot tip - Active growth (Normalized) Picea glauca cDNA clone GQ04002_M01 5', mRNA sequence	981	95	0
estPama_needle_2156-800_3	gi|157635428|gb|EX436510.1 GQ04002.B7_M01 GQ040 - Shoot tip - Active growth (Normalized) Picea glauca cDNA clone GQ04002_M01 5', mRNA sequence	1037	98	0
estPama_needle_2158-800_3	gi|149959999|gb|ES860027.1 WS02780.CR.1_C15 SS-IL-A-FL-14 Picea sitchensis cDNA clone WS02780_C15 3', mRNA sequence	1199	96	0
estPama_needle_2160-700_5	gi|157635062|gb|EX436144.1 GQ04001.B7_M08 GQ040 - Shoot tip - Active growth (Normalized) Picea glauca cDNA clone GQ04001_M08 5', mRNA sequence	1264	91	0
estPama_needle_2160-800_3	gi|70257293|gb|DR508352.1 WS02721.BR_N08 SS-IL-A-FL-14 Picea sitchensis cDNA clone WS02721_N08 3, mRNA sequence	1107	98	0
estPama_needle_2162-700_5	gi|157617092|gb|EX418174.1 GQ03709.B7_M17 GQ037 - Shoot tip - Dormant Picea glauca cDNA clone GQ03709_M17 5', mRNA sequence	1194	97	0
estPama_needle_2162-800_3	gi|49026582|gb|CO214136.1 WS00927.B21_B03 IS-B-N-A-10 Picea engelmannii x Picea glauca cDNA clone WS00927_B03 3', mRNA sequence	944	98	0
estPama_needle_2164-700_5	gi|157618774|gb|EX419856.1 GQ03714.B7_F11 GQ037 - Shoot tip - Dormant Picea glauca cDNA clone GQ03714_F11 5', mRNA sequence	279	98	3e-72
estPama_needle_2164-800_3	gi|157618774|gb|EX419856.1 GQ03714.B7_F11 GQ037 - Shoot tip - Dormant Picea glauca cDNA clone GQ03714_F11 5', mRNA sequence	270	98	1e-69
estPama_needle_2166-700_5	gi|157604193|gb|EX405417.1 GQ03513.B7_C10 GQ035 - Needles - End of season Picea glauca cDNA clone GQ03513_C10 5', mRNA sequence	623	94	4e-175
estPama_needle_2166-800_3	gi|157603512|gb|EX404736.1 GQ03511.B7_E23 GQ035 - Needles - End of season Picea glauca cDNA clone GQ03511_E23 5', mRNA sequence	372	94	9e-100
estPama_needle_2167-700_5	gi|70239500|gb|DR502425.1 WS0296.B21_D10 SS-IB-A-FL-15 Picea sitchensis cDNA clone WS0296_D10 5, mRNA sequence	368	94	2e-98
estPama_needle_2172-700_5	gi|157626622|gb|EX427704.1 GQ03816.B7_M16 GQ038 - Stem - Active growth Picea glauca cDNA clone GQ03816_M16 5', mRNA sequence	1317	95	0
estPama_needle_2172-800_3	gi|292514177|gb|GW733654.1 WS0494.CR_K11 WS-CBM-34 Picea glauca cDNA clone WS0494_K11 3', mRNA sequence	752	93	0
estPama_needle_2173-700_5	gi|211601040|gb|GE475441.1 GQ0062.B3.r_P02 GQ006: Cambium and phloem from mature trees Picea glauca cDNA clone GQ0062_P02 5', mRNA sequence	771	83	0
estPama_needle_2173-800_3	gi|292511438|gb|GW730130.1 WS04811.CR_P10 WS-CRD-33 Picea glauca cDNA clone WS04811_P10 3', mRNA sequence	1155	97	0
estPama_needle_2176-700_5	gi|149959053|gb|ES859082.1 WS02777.CR_E07 SS-IL-A-FL-14 Picea sitchensis cDNA clone WS02777_E07 3', mRNA sequence	388	86	2e-104
estPama_needle_2178-700_5	gi|157610176|gb|EX411400.1 GQ03610.B7_G21 GQ036 - Shoot tip - Active growth Picea glauca cDNA clone GQ03610_G21 5', mRNA sequence	560	96	2e-156
estPama_needle_2178-800_3	gi|149959938|gb|ES859966.1 WS02779.CR_P22 SS-IL-A-FL-14 Picea sitchensis cDNA clone WS02779_P22 3', mRNA sequence	935	97	0
estPama_needle_2180-700_5	gi|149961295|gb|ES861323.1 WS02784.CR_A16 SS-IL-A-FL-14 Picea sitchensis cDNA clone WS02784_A16 3', mRNA sequence	789	92	0
estPama_needle_2180-800_3	gi|292501120|gb|GW719154.1 WS02770.C21_L05 SS-IL-A-FL-14 Picea sitchensis cDNA clone WS02770_L05 5', mRNA sequence	787	96	0
estPama_needle_2183-700_5	gi|211881626|gb|DV988745.2 GQ02012.TB_D15 GQ020: Clean ROOTS systems -Diurnal cycle Picea glauca cDNA clone GQ02012_D15 3', mRNA sequence	1317	95	0
estPama_needle_2183-800_3	gi|157534797|gb|EX336028.1 GQ03001.SP6_J05 GQ030 - Xylem planings - daytime and seasonal Picea glauca cDNA clone GQ03001_J05 3', mRNA sequence	660	87	0
estPama_needle_2187-700_5	gi|49026721|gb|CO214275.1 WS00927.B21_H13 IS-B-N-A-10 Picea engelmannii x Picea glauca cDNA clone WS00927_H13 3', mRNA sequence	702	98	0
estPama_needle_2187-800_3	gi|49026721|gb|CO214275.1 WS00927.B21_H13 IS-B-N-A-10 Picea engelmannii x Picea glauca cDNA clone WS00927_H13 3', mRNA sequence	676	96	0
estPama_needle_2188-700_5	gi|148811769|gb|ES662691.1 WS03918.C21_E09 SS-B-24 Picea sitchensis cDNA clone WS03918_E09 3', mRNA sequence	1297	97	0
estPama_needle_2188-800_3	gi|166899124|gb|FD735040.1 WS03935.C21_B05 SS-B-24 Picea sitchensis cDNA clone WS03935_B05 3', mRNA sequence	861	99	0
estPama_needle_2192-700_5	gi|49041856|gb|CO219541.1 WS0107.B21_J11 SS-R-N-A-11 Picea sitchensis cDNA clone WS0107_J11 3', mRNA sequence	368	98	7e-99
estPama_needle_2194-700_5	gi|70299021|gb|DR522273.1 WS02711.C21_E14 SS-IL-A-FL-14 Picea sitchensis cDNA clone WS02711_E14 5, mRNA sequence	1319	96	0
estPama_needle_2194-800_3	gi|70244046|gb|DR503833.1 WS0271.BR_C11 SS-IL-A-FL-14 Picea sitchensis cDNA clone WS0271_C11 3, mRNA sequence	1042	98	0
estPama_needle_2196-800_3	gi|49051708|gb|CO229393.1 WS0017.B21_L22 WS-ES-A-1 Picea glauca cDNA clone WS0017_L22 3', mRNA sequence	601	97	1e-168
estPama_needle_2198-800_3	gi|166903989|gb|FD735472.1 WS03936.C21_E05 SS-B-24 Picea sitchensis cDNA clone WS03936_E05 3', mRNA sequence	710	97	0
estPama_needle_2200-700_5	gi|292502332|gb|GW720366.1 WS02774.C21_I03 SS-IL-A-FL-14 Picea sitchensis cDNA clone WS02774_I03 5', mRNA sequence	821	89	0
estPama_needle_2201-800_3	gi|138309053|gb|ES254814.1 WS03724.C21_F19 SS-B-N-22 Picea sitchensis cDNA clone WS03724_F19 3', mRNA sequence	483	94	4e-133
estPama_needle_2215-700_5	gi|157594977|gb|EX396205.1 GQ03406.B7_P15 GQ034 - Needles - Mid-season Picea glauca cDNA clone GQ03406_P15 5', mRNA sequence	161	83	3e-36
estPama_needle_2218-700_5	gi|292496675|gb|GW716209.1 WS02761.C21_H20 SS-IL-A-FL-14 Picea sitchensis cDNA clone WS02761_H20 5', mRNA sequence	604	93	1e-169
estPama_needle_2226-800_3	gi|292506369|gb|GW724649.1 WS02928.C21_F19 SS-IB-A-FL-15 Picea sitchensis cDNA clone WS02928_F19 5', mRNA sequence	215	77	2e-52
estPama_needle_2227-800_3	gi|70640823|gb|DR576106.1 WS00742.C21_H23 WS-PS-N-A-8 Picea glauca cDNA clone WS00742_H23 3, mRNA sequence	658	99	0
estPama_needle_2228-800_3	gi|70283625|gb|DR517232.1 WS02745.CR_K23 SS-IL-A-FL-14 Picea sitchensis cDNA clone WS02745_K23 3, mRNA sequence	427	94	2e-116
estPama_needle_2230-700_5	gi|157620021|gb|EX421103.1 GQ03717.B7_N11 GQ037 - Shoot tip - Dormant Picea glauca cDNA clone GQ03717_N11 5', mRNA sequence	1033	97	0
estPama_needle_2230-800_3	gi|292500400|gb|GW718732.1 WS02769.C21_G08 SS-IL-A-FL-14 Picea sitchensis cDNA clone WS02769_G08 5', mRNA sequence	510	94	2e-141
estPama_needle_2234-700_5	gi|292531964|gb|GW747799.1 PBA0114.CR_P06 Pba01-Bark-wounded-Norm (PBA01) Pinus banksiana cDNA clone PBA0114_P06 3', mRNA sequence	1061	97	0
estPama_needle_2234-800_3	gi|157638504|gb|EX439586.1 GQ04010.B7_P13 GQ040 - Shoot tip - Active growth (Normalized) Picea glauca cDNA clone GQ04010_P13 5', mRNA sequence	857	99	0
estPama_needle_2236-700_5	gi|157595976|gb|EX397204.1 GQ03409.B7_L04 GQ034 - Needles - Mid-season Picea glauca cDNA clone GQ03409_L04 5', mRNA sequence	1616	99	0
estPama_needle_2236-800_3	gi|70649162|gb|DR584419.1 WS0336.C21_H01 WS-SE-N-A-18 Picea glauca cDNA clone WS0336_H01 3, mRNA sequence	1230	98	0
estPama_needle_2238-700_5	gi|157531130|gb|EX332361.1 GQ02904.B7_K18 GQ029 - Xylem scrapings - AT NITE Picea glauca cDNA clone GQ02904_K18 5', mRNA sequence	1524	99	0
estPama_needle_2238-800_3	gi|138307212|gb|ES253983.1 WS03721.C21_O09 SS-B-N-22 Picea sitchensis cDNA clone WS03721_O09 3', mRNA sequence	1164	96	0
estPama_needle_2239-700_5	gi|49037648|gb|CO215333.1 WS0041.B21_H10 SS-R-A-5 Picea sitchensis cDNA clone WS0041_H10 3', mRNA sequence	180	88	1e-41
estPama_needle_2239-800_3	gi|157552900|gb|EX354131.1 GQ03113.SP6_L04 GQ031 - Xylem Scrapings (Normalized library) Picea glauca cDNA clone GQ03113_L04 3', mRNA sequence	135	91	2e-28
estPama_needle_2243-700_5	gi|218444377|gb|GH281581.1 WS0443.C21_H08 SS-BD-29 Picea sitchensis cDNA clone WS0443_H08 5', mRNA sequence	1221	97	0
estPama_needle_2243-800_3	gi|166910980|gb|FD742140.1 WS04219.C21_L03 SS-NE-27 Picea sitchensis cDNA clone WS04219_L03 3', mRNA sequence	429	87	6e-117
estPama_needle_2248-700_5	gi|260188980|gb|GT125052.1 WS04718.CR_N12 SS-BD-32 Picea sitchensis cDNA clone WS04718_N12 3', mRNA sequence	699	94	0
estPama_needle_2248-800_3	gi|157607622|gb|EX408846.1 GQ03603.B7_H13 GQ036 - Shoot tip - Active growth Picea glauca cDNA clone GQ03603_H13 5', mRNA sequence	686	96	0
estPama_needle_2249-700_5	gi|70244327|gb|DR503929.1 WS0271.BR_G12 SS-IL-A-FL-14 Picea sitchensis cDNA clone WS0271_G12 3, mRNA sequence	453	93	4e-124
estPama_needle_2249-800_3	gi|49058644|gb|CO236329.1 WS0023.B21_D19 WS-PS-A-2 Picea glauca cDNA clone WS0023_D19 3', mRNA sequence	580	95	1e-162
estPama_needle_2254-700_5	gi|49046927|gb|CO224612.1 WS01025.B21.1_C12 SS-R-N-A-11 Picea sitchensis cDNA clone WS01025_C12 3', mRNA sequence	765	95	0
estPama_needle_2255-700_5	gi|292517650|gb|GW733427.1 WS0494.CR_A12 WS-CBM-34 Picea glauca cDNA clone WS0494_A12 3', mRNA sequence	793	97	0
estPama_needle_2255-800_3	gi|49143055|gb|CO258284.1 WS0089.B21_A16 WS-X-N-A-9 Picea glauca cDNA clone WS0089_A16 3', mRNA sequence	815	96	0
estPama_needle_2260-700_5	gi|292514973|gb|GW736985.1 WS04914.CR_O02 WS-CBM-34 Picea glauca cDNA clone WS04914_O02 3', mRNA sequence	1094	98	0
estPama_needle_2261-700_5	gi|69399323|gb|DR478580.1 WS02814.CR_D05 SS-IB-A-FL-13 Picea sitchensis cDNA clone WS02814_D05 3, mRNA sequence	1011	93	0
estPama_needle_2262-700_5	gi|157592912|gb|EX394140.1 GQ03401.B7_F16 GQ034 - Needles - Mid-season Picea glauca cDNA clone GQ03401_F16 5', mRNA sequence	1471	99	0
estPama_needle_2263-800_3	gi|157589907|gb|EX391135.1 GQ03319.B7_C12 GQ033 - Terminal leader (Normalized library) Picea glauca cDNA clone GQ03319_C12 5', mRNA sequence	861	98	0
estPama_needle_2282-700_5	gi|166914891|gb|FD747996.1 WS0434.C21_I06 SS-NE-28 Picea sitchensis cDNA clone WS0434_I06 3', mRNA sequence	459	92	1e-125
estPama_needle_2282-800_3	gi|292502328|gb|GW720362.1 WS02774.C21_H21 SS-IL-A-FL-14 Picea sitchensis cDNA clone WS02774_H21 5', mRNA sequence	617	92	2e-173
estPama_needle_2285-800_3	gi|70274678|gb|DR514164.1 WS02738.CR_B13 SS-IL-A-FL-14 Picea sitchensis cDNA clone WS02738_B13 3, mRNA sequence	804	92	0
estPama_needle_2286-700_5	gi|218443861|gb|GH280296.1 WS0441.C21_B11 SS-BD-29 Picea sitchensis cDNA clone WS0441_B11 5', mRNA sequence	1099	98	0
estPama_needle_2286-800_3	gi|260195796|gb|GT127440.1 WS0479.CR_E10 SS-BD-32 Picea sitchensis cDNA clone WS0479_E10 3', mRNA sequence	730	98	0
estPama_needle_2287-700_5	gi|225916684|gb|GO371997.1 GQ04110.B7.r_A24 GQ041 - Shoot tip - Dormant (Normalized) Picea glauca cDNA clone GQ04110_A24 5', mRNA sequence	944	96	0
estPama_needle_2287-800_3	gi|157581064|gb|EX382292.1 GQ03304.SP6_B18 GQ033 - Terminal leader (Normalized library) Picea glauca cDNA clone GQ03304_B18 3', mRNA sequence	867	98	0
estPama_needle_2291-700_5	gi|157614013|gb|EX415095.1 GQ03701.B7_H19 GQ037 - Shoot tip - Dormant Picea glauca cDNA clone GQ03701_H19 5', mRNA sequence	307	97	2e-80
estPama_needle_2291-800_3	gi|157614013|gb|EX415095.1 GQ03701.B7_H19 GQ037 - Shoot tip - Dormant Picea glauca cDNA clone GQ03701_H19 5', mRNA sequence	159	92	9e-36
estPama_needle_2293-700_5	gi|70343857|gb|DR538757.1 WS0277.B21_N04 SS-IL-A-FL-14 Picea sitchensis cDNA clone WS0277_N04 5, mRNA sequence	627	95	3e-176
estPama_needle_2295-700_5	gi|292509745|gb|GW726543.1 WS0481.CR_C24 WS-CRD-33 Picea glauca cDNA clone WS0481_C24 3', mRNA sequence	625	90	1e-175
estPama_needle_2295-800_3	gi|308767866|gb|HO776783.1 vsu-ars_001816_LI10B00404 VSU-ARS-L10 Phaseolus acutifolius cDNA, mRNA sequence	130	83	8e-27
estPama_needle_2297-800_3	gi|149961260|gb|ES861288.1 WS02783.CR.1_P03 SS-IL-A-FL-14 Picea sitchensis cDNA clone WS02783_P03 3', mRNA sequence	640	95	3e-180
estPama_needle_2309-700_5	gi|148810095|gb|ES661017.1 WS03913.C21_A01 SS-B-24 Picea sitchensis cDNA clone WS03913_A01 3', mRNA sequence	368	99	7e-99
estPama_needle_2309-800_3	gi|218450478|gb|GH285750.1 WS0461.CR_K11 SS-BD-31 Picea sitchensis cDNA clone WS0461_K11 3', mRNA sequence	322	96	5e-85
estPama_needle_2310-700_5	gi|70657589|gb|DR592846.1 WS00836.B21.1_E07 WS-X-N-A-9 Picea glauca cDNA clone WS00836_E07 3, mRNA sequence	1343	94	0
estPama_needle_2310-800_3	gi|70654987|gb|DR590244.1 WS00828.B21_A16 WS-X-N-A-9 Picea glauca cDNA clone WS00828_A16 3, mRNA sequence	676	96	0
estPama_needle_2312-700_5	gi|157544357|gb|EX345588.1 GQ03103.B7_A04 GQ031 - Xylem Scrapings (Normalized library) Picea glauca cDNA clone GQ03103_A04 5', mRNA sequence	782	89	0
estPama_needle_2312-800_3	gi|157512691|gb|EX313922.1 GQ02806.SP6_B05 GQ028 - Cambium / phloem scrappings (Normalized library ) Picea glauca cDNA clone GQ02806_B05 3', mRNA sequence	1347	99	0
estPama_needle_2314-700_5	gi|320092414|emb|FR730352.1 FR730352 Pinus radiata stem 1 year old seedling stems Pinus radiata cDNA clone C2-5-252, mRNA sequence	102	88	2e-18
estPama_needle_2315-700_5	gi|157638420|gb|EX439502.1 GQ04010.B7_M01 GQ040 - Shoot tip - Active growth (Normalized) Picea glauca cDNA clone GQ04010_M01 5', mRNA sequence	1528	96	0
estPama_needle_2315-800_3	gi|157519598|gb|EX320829.1 GQ02816.SP6_I17 GQ028 - Cambium / phloem scrappings (Normalized library ) Picea glauca cDNA clone GQ02816_I17 3', mRNA sequence	1046	97	0
estPama_needle_2320-800_3	gi|138313970|gb|ES256574.1 WS03729.C21_J04 SS-B-N-22 Picea sitchensis cDNA clone WS03729_J04 3', mRNA sequence	1131	99	0
estPama_needle_2321-700_5	gi|211599362|gb|GE475352.1 GQ0061.B3.r_P03 GQ006: Cambium and phloem from mature trees Picea glauca cDNA clone GQ0061_P03 5', mRNA sequence	1341	98	0
estPama_needle_2321-800_3	gi|138287047|gb|ES248276.1 WS0368.C21_E15 SS-B-N-21 Picea sitchensis cDNA clone WS0368_E15 3', mRNA sequence	701	98	0
estPama_needle_2325-700_5	gi|211602938|gb|GE480483.1 GQ02013.B3.r_K10 GQ020: Clean ROOTS systems -Diurnal cycle Picea glauca cDNA clone GQ02013_K10 5', mRNA sequence	1611	98	0
estPama_needle_2325-800_3	gi|69432769|gb|DR488533.1 WS0291.BR_E07 SS-IB-A-FL-15 Picea sitchensis cDNA clone WS0291_E07 3, mRNA sequence	1011	94	0
estPama_needle_2327-700_5	gi|157548950|gb|EX350181.1 GQ03108.B7_M24 GQ031 - Xylem Scrapings (Normalized library) Picea glauca cDNA clone GQ03108_M24 5', mRNA sequence	1369	98	0
estPama_needle_2327-800_3	gi|149964489|gb|ES864517.1 WS02790.CR.1_A21 SS-IL-A-FL-14 Picea sitchensis cDNA clone WS02790_A21 3', mRNA sequence	1129	97	0
estPama_needle_2328-700_5	gi|225913767|gb|GO364552.1 GQ03417.B7.r_G17 GQ034 - Needles - Mid-season Picea glauca cDNA clone GQ03417_G17 5', mRNA sequence	268	97	5e-69
estPama_needle_2335-700_5	gi|49015618|gb|CO204443.1 WS0064.B21_N06 IS-B-A-7 Picea engelmannii x Picea glauca cDNA clone WS0064_N06 3', mRNA sequence	281	94	8e-73
estPama_needle_2338-700_5	gi|157615098|gb|EX416180.1 GQ03704.B7_H01 GQ037 - Shoot tip - Dormant Picea glauca cDNA clone GQ03704_H01 5', mRNA sequence	819	98	0
estPama_needle_2338-800_3	gi|49061867|gb|CO239550.1 WS0075.B21_J14 WS-PS-N-A-8 Picea glauca cDNA clone WS0075_J14 3', mRNA sequence	287	97	1e-74
estPama_needle_2340-700_5	gi|157549042|gb|EX350273.1 GQ03108.SP6_A23 GQ031 - Xylem Scrapings (Normalized library) Picea glauca cDNA clone GQ03108_A23 3', mRNA sequence	411	95	2e-111
estPama_needle_2343-700_5	gi|70260819|gb|DR509538.1 WS02725.CR_J04 SS-IL-A-FL-14 Picea sitchensis cDNA clone WS02725_J04 3, mRNA sequence	765	97	0
estPama_needle_2344-700_5	gi|218443066|gb|GH280821.1 WS0442.C21_A01 SS-BD-29 Picea sitchensis cDNA clone WS0442_A01 5', mRNA sequence	479	89	6e-132
estPama_needle_2348-800_3	gi|295155729|emb|FN694083.1 FN694083 WZ0APPAA Pinus pinaster cDNA clone WZ0APPAA3YN04FM1, mRNA sequence	195	82	1e-46
estPama_needle_2350-700_5	gi|138325497|gb|ES260398.1 WS0384.C21_A19 SS-B-23 Picea sitchensis cDNA clone WS0384_A19 3', mRNA sequence	366	96	4e-98
estPama_needle_2350-800_3	gi|69389889|gb|DR475529.1 WS00964.C21_O12 IS-B-N-A-10 Picea engelmannii x Picea glauca cDNA clone WS00964_O12 3, mRNA sequence	147	96	1e-32
estPama_needle_2353-800_3	gi|69360386|gb|DR466670.1 WS00939.B21_A05 IS-B-N-A-10 Picea engelmannii x Picea glauca cDNA clone WS00939_A05 3, mRNA sequence	704	98	0
estPama_needle_2354-700_5	gi|157626293|gb|EX427375.1 GQ03815.B7_O03 GQ038 - Stem - Active growth Picea glauca cDNA clone GQ03815_O03 5', mRNA sequence	438	97	8e-120
estPama_needle_2354-800_3	gi|157626293|gb|EX427375.1 GQ03815.B7_O03 GQ038 - Stem - Active growth Picea glauca cDNA clone GQ03815_O03 5', mRNA sequence	355	92	7e-95
estPama_needle_2357-700_5	gi|149979056|gb|ES879081.1 WS02939.CR_L04 SS-IB-A-FL-15 Picea sitchensis cDNA clone WS02939_L04 3', mRNA sequence	368	87	1e-98
estPama_needle_2363-700_5	gi|70654238|gb|DR589495.1 WS00822.B21_H10 WS-X-N-A-9 Picea glauca cDNA clone WS00822_H10 3, mRNA sequence	953	96	0
estPama_needle_2363-800_3	gi|69379950|gb|DR472881.1 WS00957.B21_H02 IS-B-N-A-10 Picea engelmannii x Picea glauca cDNA clone WS00957_H02 3, mRNA sequence	525	97	7e-146
estPama_needle_2365-700_5	gi|292500875|gb|GW720887.1 WS02776.C21_C17 SS-IL-A-FL-14 Picea sitchensis cDNA clone WS02776_C17 5', mRNA sequence	658	98	0
estPama_needle_2365-800_3	gi|260195551|gb|GT127195.1 WS0478.CR_J24 SS-BD-32 Picea sitchensis cDNA clone WS0478_J24 3', mRNA sequence	928	98	0
estPama_needle_2366-800_3	gi|211881756|gb|CK440790.2 GQ0026.TB_B19 GQ002: Female cones developmental sequence Picea glauca cDNA clone GQ0026_B19 3', mRNA sequence	525	92	1e-145
estPama_needle_2368-700_5	gi|225913218|gb|GO366585.1 GQ03703.SP6.r_L07 GQ037 - Shoot tip - Dormant Picea glauca cDNA clone GQ03703_L07 3', mRNA sequence	556	91	3e-155
estPama_needle_2368-800_3	gi|225913218|gb|GO366585.1 GQ03703.SP6.r_L07 GQ037 - Shoot tip - Dormant Picea glauca cDNA clone GQ03703_L07 3', mRNA sequence	651	94	0
estPama_needle_2369-800_3	gi|70343269|gb|DR538463.1 WS0277.B21_A08 SS-IL-A-FL-14 Picea sitchensis cDNA clone WS0277_A08 5, mRNA sequence	289	97	5e-75
estPama_needle_2371-700_5	gi|69394016|gb|DR476928.1 WS00968.C21_N11 IS-B-N-A-10 Picea engelmannii x Picea glauca cDNA clone WS00968_N11 3, mRNA sequence	542	99	6e-151
estPama_needle_2371-800_3	gi|69394016|gb|DR476928.1 WS00968.C21_N11 IS-B-N-A-10 Picea engelmannii x Picea glauca cDNA clone WS00968_N11 3, mRNA sequence	518	98	1e-143
estPama_needle_2373-700_5	gi|67487506|gb|DR089176.1 RTAL1_7_B03.b1_A029 Roots plus added aluminum Pinus taeda cDNA clone RTAL1_7_B03_A029 3', mRNA sequence	183	80	4e-43
estPama_needle_2379-700_5	gi|157560075|gb|EX361306.1 GQ03204.B7_F04 GQ032 - Shoot tip (Normalized library) Picea glauca cDNA clone GQ03204_F04 5', mRNA sequence	1247	98	0
estPama_needle_2379-800_3	gi|157597327|gb|EX398555.1 GQ03413.B7_G01 GQ034 - Needles - Mid-season Picea glauca cDNA clone GQ03413_G01 5', mRNA sequence	1190	98	0
estPama_needle_2380-700_5	gi|211598217|gb|GE475294.1 GQ0061.B3.r_D04 GQ006: Cambium and phloem from mature trees Picea glauca cDNA clone GQ0061_D04 5', mRNA sequence	970	93	0
estPama_needle_2380-800_3	gi|70639611|gb|DR574894.1 WS00739.B21_B07 WS-PS-N-A-8 Picea glauca cDNA clone WS00739_B07 3, mRNA sequence	625	93	9e-176
estPama_needle_2385-700_5	gi|157577266|gb|EX378494.1 GQ03237.B7.1_J07 GQ032 - Shoot tip (Normalized library) Picea glauca cDNA clone GQ03237_J07 5', mRNA sequence	928	97	0
estPama_needle_2385-800_3	gi|70655620|gb|DR590877.1 WS00829.B21_M20 WS-X-N-A-9 Picea glauca cDNA clone WS00829_M20 3, mRNA sequence	634	99	1e-178
estPama_needle_2386-700_5	gi|157641723|gb|EX442805.1 GQ04106.B7_J06 GQ041 - Shoot tip - Dormant (Normalized) Picea glauca cDNA clone GQ04106_J06 5', mRNA sequence	545	98	5e-152
estPama_needle_2386-800_3	gi|70343725|gb|DR538690.1 WS0277.B21_K06 SS-IL-A-FL-14 Picea sitchensis cDNA clone WS0277_K06 5, mRNA sequence	440	92	2e-120
estPama_needle_2388-700_5	gi|218447165|gb|GH283217.1 WS0451.CR_O19 SS-BD-N-30 Picea sitchensis cDNA clone WS0451_O19 3', mRNA sequence	542	89	9e-151
estPama_needle_2405-700_5	gi|157636857|gb|EX437939.1 GQ04006.B7_J06 GQ040 - Shoot tip - Active growth (Normalized) Picea glauca cDNA clone GQ04006_J06 5', mRNA sequence	780	96	0
estPama_needle_2405-800_3	gi|166896694|gb|FD731803.1 WS03738.C21.2_L01 SS-B-N-22 Picea sitchensis cDNA clone WS03738_L01 3', mRNA sequence	569	97	3e-159
estPama_needle_2408-700_5	gi|218447162|gb|GH283214.1 WS0451.CR_O16 SS-BD-N-30 Picea sitchensis cDNA clone WS0451_O16 3', mRNA sequence	366	97	3e-98
estPama_needle_2408-800_3	gi|157617521|gb|EX418603.1 GQ03710.B7_P02 GQ037 - Shoot tip - Dormant Picea glauca cDNA clone GQ03710_P02 5', mRNA sequence	424	89	3e-115
estPama_needle_2410-700_5	gi|70309694|gb|DR525728.1 WS0272.B21_O20 SS-IL-A-FL-14 Picea sitchensis cDNA clone WS0272_O20 5, mRNA sequence	1583	97	0
estPama_needle_2410-800_3	gi|70255483|gb|DR507735.1 WS0272.BR_O20 SS-IL-A-FL-14 Picea sitchensis cDNA clone WS0272_O20 3, mRNA sequence	972	97	0
estPama_needle_2412-800_3	gi|292508669|gb|GW731462.1 WS04815.CR_J05 WS-CRD-33 Picea glauca cDNA clone WS04815_J05 3', mRNA sequence	401	86	2e-108
estPama_needle_2414-700_5	gi|157548772|gb|EX350003.1 GQ03108.B7_F03 GQ031 - Xylem Scrapings (Normalized library) Picea glauca cDNA clone GQ03108_F03 5', mRNA sequence	1435	97	0
estPama_needle_2414-800_3	gi|70650118|gb|DR585375.1 WS0339.C21_A16 WS-SE-N-A-18 Picea glauca cDNA clone WS0339_A16 3, mRNA sequence	1062	99	0
estPama_needle_2422-700_5	gi|157618094|gb|EX419176.1 GQ03712.B7_H22 GQ037 - Shoot tip - Dormant Picea glauca cDNA clone GQ03712_H22 5', mRNA sequence	1411	99	0
estPama_needle_2422-800_3	gi|157618094|gb|EX419176.1 GQ03712.B7_H22 GQ037 - Shoot tip - Dormant Picea glauca cDNA clone GQ03712_H22 5', mRNA sequence	835	99	0
estPama_needle_2423-700_5	gi|148815252|gb|ES666174.1 WS03929.C21_P05 SS-B-24 Picea sitchensis cDNA clone WS03929_P05 3', mRNA sequence	1227	98	0
estPama_needle_2423-800_3	gi|70627084|gb|DR562877.1 WS02626.C21_D08 WS-PP-N-A-12 Picea glauca cDNA clone WS02626_D08 3, mRNA sequence	765	95	0
estPama_needle_2427-700_5	gi|49048416|gb|CO226101.1 WS01028.B21_K05 SS-R-N-A-11 Picea sitchensis cDNA clone WS01028_K05 3', mRNA sequence	298	89	1e-77
estPama_needle_2433-700_5	gi|70334360|gb|DR533899.1 WS02741.C21_L21 SS-IL-A-FL-14 Picea sitchensis cDNA clone WS02741_L21 5, mRNA sequence	645	98	0
estPama_needle_2436-700_5	gi|49137822|gb|CO254563.1 WS00822.B21_K11 WS-X-N-A-9 Picea glauca cDNA clone WS00822_K11 3', mRNA sequence	409	82	1e-110
estPama_needle_2440-700_5	gi|157618727|gb|EX419809.1 GQ03714.B7_D11 GQ037 - Shoot tip - Dormant Picea glauca cDNA clone GQ03714_D11 5', mRNA sequence	595	99	5e-167
estPama_needle_2443-700_5	gi|166896679|gb|FD731788.1 WS03738.C21.2_K02 SS-B-N-22 Picea sitchensis cDNA clone WS03738_K02 3', mRNA sequence	398	97	1e-107
estPama_needle_2443-800_3	gi|148816382|gb|ES667304.1 WS0412.C21_D10 SS-NE-A-26 Picea sitchensis cDNA clone WS0412_D10 3', mRNA sequence	171	88	2e-39
estPama_needle_2444-700_5	gi|157616809|gb|EX417891.1 GQ03709.B7_A15 GQ037 - Shoot tip - Dormant Picea glauca cDNA clone GQ03709_A15 5', mRNA sequence	730	99	0
estPama_needle_2444-800_3	gi|292517674|gb|GW733451.1 WS0494.CR_B14 WS-CBM-34 Picea glauca cDNA clone WS0494_B14 3', mRNA sequence	577	96	2e-161
estPama_needle_2445-700_5	gi|157603746|gb|EX404970.1 GQ03511.B7_P03 GQ035 - Needles - End of season Picea glauca cDNA clone GQ03511_P03 5', mRNA sequence	771	94	0
estPama_needle_2449-700_5	gi|70270044|gb|DR512616.1 WS02733.CR_J10 SS-IL-A-FL-14 Picea sitchensis cDNA clone WS02733_J10 3, mRNA sequence	939	93	0
estPama_needle_2449-800_3	gi|69400154|gb|DR478861.1 WS02815.CR_E11 SS-IB-A-FL-13 Picea sitchensis cDNA clone WS02815_E11 3, mRNA sequence	265	84	1e-67
estPama_needle_2450-700_5	gi|157622688|gb|EX423770.1 GQ03806.B7_C18 GQ038 - Stem - Active growth Picea glauca cDNA clone GQ03806_C18 5', mRNA sequence	760	96	0
estPama_needle_2450-800_3	gi|157622688|gb|EX423770.1 GQ03806.B7_C18 GQ038 - Stem - Active growth Picea glauca cDNA clone GQ03806_C18 5', mRNA sequence	300	92	2e-78
estPama_needle_2453-800_3	gi|292509286|gb|GW728701.1 WS0487.CR_B02 WS-CRD-33 Picea glauca cDNA clone WS0487_B02 3', mRNA sequence	130	84	2e-27
estPama_needle_2454-700_5	gi|260192025|gb|GT124552.1 WS04717.CR_H14 SS-BD-32 Picea sitchensis cDNA clone WS04717_H14 3', mRNA sequence	255	96	4e-65
estPama_needle_2455-800_3	gi|70616874|gb|DR552667.1 WS03223.C21_N16 WS-MC-N-A-20 Picea glauca cDNA clone WS03223_N16 3, mRNA sequence	219	87	6e-54
estPama_needle_2459-700_5	gi|148815199|gb|ES666121.1 WS03929.C21_M13 SS-B-24 Picea sitchensis cDNA clone WS03929_M13 3', mRNA sequence	876	97	0
estPama_needle_2459-800_3	gi|70634898|gb|DR570181.1 WS00724.B21_I24 WS-PS-N-A-8 Picea glauca cDNA clone WS00724_I24 3, mRNA sequence	521	89	1e-144
estPama_needle_2463-700_5	gi|157566692|gb|EX367920.1 GQ03213.B7_K04 GQ032 - Shoot tip (Normalized library) Picea glauca cDNA clone GQ03213_K04 5', mRNA sequence	1583	99	0
estPama_needle_2463-800_3	gi|166901685|gb|FD736649.1 WS03939.C21.1_H20 SS-B-24 Picea sitchensis cDNA clone WS03939_H20 3', mRNA sequence	1230	99	0
estPama_needle_2467-700_5	gi|280981758|gb|GT887605.1 65-2-48-G03.r.2 Non-normalized library of 1 month old bare root Picea abies cDNA, mRNA sequence	257	83	7e-65
estPama_needle_2467-800_3	gi|211885042|gb|CK439254.2 GQ0031.TB_G02 GQ003: Vegetative buds developmental sequence Picea glauca cDNA clone GQ0031_G02 3', mRNA sequence	267	80	8e-68
estPama_needle_2468-700_5	gi|157640506|gb|EX441588.1 GQ04103.B7_F19 GQ041 - Shoot tip - Dormant (Normalized) Picea glauca cDNA clone GQ04103_F19 5', mRNA sequence	431	90	1e-117
estPama_needle_2469-700_5	gi|260190001|gb|GT123156.1 WS04713.CR_K22 SS-BD-32 Picea sitchensis cDNA clone WS04713_K22 3', mRNA sequence	1206	99	0
estPama_needle_2469-800_3	gi|149977748|gb|ES877773.1 WS02935.CR_L02 SS-IB-A-FL-15 Picea sitchensis cDNA clone WS02935_L02 3', mRNA sequence	845	97	0
estPama_needle_2471-700_5	gi|138295585|gb|ES249514.1 WS0373.C21_E16 SS-B-N-22 Picea sitchensis cDNA clone WS0373_E16 3', mRNA sequence	1074	96	0
estPama_needle_2478-700_5	gi|166913622|gb|FD746848.1 WS04232.C21_M01 SS-NE-27 Picea sitchensis cDNA clone WS04232_M01 3', mRNA sequence	656	90	0
estPama_needle_2478-800_3	gi|166913622|gb|FD746848.1 WS04232.C21_M01 SS-NE-27 Picea sitchensis cDNA clone WS04232_M01 3', mRNA sequence	695	98	0
estPama_needle_2480-700_5	gi|70322480|gb|DR530066.1 WS02731.C21_H10 SS-IL-A-FL-14 Picea sitchensis cDNA clone WS02731_H10 5, mRNA sequence	691	97	0
estPama_needle_2480-800_3	gi|292506806|gb|GW725086.1 WS02929.C21_L02 SS-IB-A-FL-15 Picea sitchensis cDNA clone WS02929_L02 5', mRNA sequence	676	98	0
estPama_needle_2484-700_5	gi|260189128|gb|GT125200.1 WS04719.CR_E01 SS-BD-32 Picea sitchensis cDNA clone WS04719_E01 3', mRNA sequence	621	91	1e-174
estPama_needle_2484-800_3	gi|260189128|gb|GT125200.1 WS04719.CR_E01 SS-BD-32 Picea sitchensis cDNA clone WS04719_E01 3', mRNA sequence	324	97	1e-85
estPama_needle_2485-700_5	gi|211890312|gb|CO485029.2 GQ0202.B3_I05 GQ020: Clean ROOTS systems -Diurnal cycle Picea glauca cDNA clone GQ0202_I05 5', mRNA sequence	911	97	0
estPama_needle_2485-800_3	gi|70656668|gb|DR591925.1 WS00832.B21_K13 WS-X-N-A-9 Picea glauca cDNA clone WS00832_K13 3, mRNA sequence	693	98	0
estPama_needle_2487-700_5	gi|157636030|gb|EX437112.1 GQ04004.B7_F21 GQ040 - Shoot tip - Active growth (Normalized) Picea glauca cDNA clone GQ04004_F21 5', mRNA sequence	774	87	0
estPama_needle_2491-700_5	gi|218446284|gb|GH282791.1 WS0451.C21_I08 SS-BD-N-30 Picea sitchensis cDNA clone WS0451_I08 5', mRNA sequence	1103	95	0
estPama_needle_2491-800_3	gi|70303594|gb|DR523684.1 WS02715.B21_D22 SS-IL-A-FL-14 Picea sitchensis cDNA clone WS02715_D22 5, mRNA sequence	743	98	0
estPama_needle_2492-700_5	gi|138282479|gb|ES246131.1 WS0364.C21_F14 SS-B-N-21 Picea sitchensis cDNA clone WS0364_F14 3', mRNA sequence	1410	97	0
estPama_needle_2492-800_3	gi|138307864|gb|ES254304.1 WS03722.C21_M24 SS-B-N-22 Picea sitchensis cDNA clone WS03722_M24 3', mRNA sequence	521	85	1e-144
estPama_needle_2493-700_5	gi|218447721|gb|GH286725.1 WS0463.C21_E05 SS-BD-31 Picea sitchensis cDNA clone WS0463_E05 5', mRNA sequence	1476	96	0
estPama_needle_2493-800_3	gi|218450625|gb|GH287093.1 WS0463.CR_E05 SS-BD-31 Picea sitchensis cDNA clone WS0463_E05 3', mRNA sequence	966	99	0
estPama_needle_2495-700_5	gi|70614555|gb|DR550348.1 WS03218.C21_A05 WS-MC-N-A-20 Picea glauca cDNA clone WS03218_A05 3, mRNA sequence	372	96	6e-100
estPama_needle_2495-800_3	gi|149969089|gb|ES869114.1 WS02826.CR_A23 SS-IB-A-FL-13 Picea sitchensis cDNA clone WS02826_A23 3', mRNA sequence	244	89	1e-61
estPama_needle_2496-700_5	gi|211860686|gb|DV987885.2 GQ02012.B7_D07 GQ020: Clean ROOTS systems -Diurnal cycle Picea glauca cDNA clone GQ02012_D07 3', mRNA sequence	760	95	0
estPama_needle_2496-800_3	gi|211860686|gb|DV987885.2 GQ02012.B7_D07 GQ020: Clean ROOTS systems -Diurnal cycle Picea glauca cDNA clone GQ02012_D07 3', mRNA sequence	521	90	1e-144
estPama_needle_2497-800_3	gi|33400979|gb|CF206606.1 RR890915I0007_IIIc_Rc_E09 Vitis sp. RR890915I Vitis hybrid cultivar cDNA clone RR890915I0007_IIIc_Rc_E09 3', mRNA sequence	99	93	1e-17
estPama_needle_2502-700_5	gi|157621740|gb|EX422822.1 GQ03803.B7_J11 GQ038 - Stem - Active growth Picea glauca cDNA clone GQ03803_J11 5', mRNA sequence	350	79	7e-93
estPama_needle_2504-700_5	gi|292502727|gb|GW720761.1 WS02775.C21_L21 SS-IL-A-FL-14 Picea sitchensis cDNA clone WS02775_L21 5', mRNA sequence	278	78	3e-71
estPama_needle_2507-700_5	gi|90041944|emb|CT574642.1 CT574642 LG0ACA Pinus pinaster cDNA, mRNA sequence	713	91	0
estPama_needle_2507-800_3	gi|70635657|gb|DR570940.1 WS00727.B21_L02 WS-PS-N-A-8 Picea glauca cDNA clone WS00727_L02 3, mRNA sequence	953	94	0
estPama_needle_2512-700_5	gi|70772473|gb|DR683997.1 EST1074074 Normalized pine embryo library, Lib_D Pinus taeda cDNA clone PWAAN75 3' end, mRNA sequence	1146	90	0
estPama_needle_2512-800_3	gi|70617163|gb|DR552956.1 WS03224.C21_K21 WS-MC-N-A-20 Picea glauca cDNA clone WS03224_K21 3, mRNA sequence	712	96	0
estPama_needle_2514-800_3	gi|149970289|gb|ES870314.1 WS02831.CR_K11 SS-IB-A-FL-13 Picea sitchensis cDNA clone WS02831_K11 3', mRNA sequence	606	92	3e-170
estPama_needle_2516-700_5	gi|166906154|gb|FD739314.1 WS03946.C21_N06 SS-B-24 Picea sitchensis cDNA clone WS03946_N06 3', mRNA sequence	521	79	2e-144
estPama_needle_2518-800_3	gi|166913444|gb|FD745110.1 WS04227.C21_O21 SS-NE-27 Picea sitchensis cDNA clone WS04227_O21 3', mRNA sequence	872	91	0
estPama_needle_2520-800_3	gi|70240360|gb|DR502715.1 WS0297.B21_A07 SS-IB-A-FL-15 Picea sitchensis cDNA clone WS0297_A07 5, mRNA sequence	435	86	1e-118
estPama_needle_2523-700_5	gi|260192913|gb|GT122075.1 WS04710.CR_M09 SS-BD-32 Picea sitchensis cDNA clone WS04710_M09 3', mRNA sequence	699	98	0
estPama_needle_2523-800_3	gi|70639484|gb|DR574767.1 WS00738.B21_L08 WS-PS-N-A-8 Picea glauca cDNA clone WS00738_L08 3, mRNA sequence	292	84	6e-76
estPama_needle_2524-800_3	gi|49124282|gb|CO243453.1 WS0034.B21_I08 WS-X-A-3 Picea glauca cDNA clone WS0034_I08 3', mRNA sequence	523	93	2e-145
estPama_needle_2525-700_5	gi|292498017|gb|GW717136.1 WS02764.C21_G17 SS-IL-A-FL-14 Picea sitchensis cDNA clone WS02764_G17 5', mRNA sequence	1151	97	0
estPama_needle_2525-800_3	gi|260188834|gb|GT124906.1 WS04718.CR_H04 SS-BD-32 Picea sitchensis cDNA clone WS04718_H04 3', mRNA sequence	185	77	1e-43
estPama_needle_2526-700_5	gi|69430396|gb|DR487594.1 WS0287.B21_G10 SS-IB-A-FL-13 Picea sitchensis cDNA clone WS0287_G10 5, mRNA sequence	702	90	0
estPama_needle_2536-700_5	gi|292500551|gb|GW718883.1 WS02769.C21_N16 SS-IL-A-FL-14 Picea sitchensis cDNA clone WS02769_N16 5', mRNA sequence	872	98	0
estPama_needle_2536-800_3	gi|70644133|gb|DR579390.1 WS00751.C21_M07 WS-PS-N-A-8 Picea glauca cDNA clone WS00751_M07 3, mRNA sequence	592	98	6e-166
estPama_needle_2545-700_5	gi|260192989|gb|GT122151.1 WS04710.CR_P18 SS-BD-32 Picea sitchensis cDNA clone WS04710_P18 3', mRNA sequence	784	98	0
estPama_needle_2547-700_5	gi|157637257|gb|EX438339.1 GQ04007.B7_K12 GQ040 - Shoot tip - Active growth (Normalized) Picea glauca cDNA clone GQ04007_K12 5', mRNA sequence	915	99	0
estPama_needle_2548-800_3	gi|70637165|gb|DR572448.1 WS00732.B21_A12 WS-PS-N-A-8 Picea glauca cDNA clone WS00732_A12 3, mRNA sequence	318	87	1e-83
estPama_needle_2549-800_3	gi|157611205|gb|EX412429.1 GQ03613.B7_D15 GQ036 - Shoot tip - Active growth Picea glauca cDNA clone GQ03613_D15 5', mRNA sequence	237	74	6e-59
estPama_needle_2553-700_5	gi|292501319|gb|GW719353.1 WS02771.C21_F01 SS-IL-A-FL-14 Picea sitchensis cDNA clone WS02771_F01 5', mRNA sequence	894	96	0
estPama_needle_2553-800_3	gi|70227089|gb|DR498364.1 WS02915.C21_H02 SS-IB-A-FL-15 Picea sitchensis cDNA clone WS02915_H02 5, mRNA sequence	566	97	4e-158
estPama_needle_2557-700_5	gi|292499093|gb|GW715692.1 WS02759.C21_M15 SS-IL-A-FL-14 Picea sitchensis cDNA clone WS02759_M15 5', mRNA sequence	1365	98	0
estPama_needle_2557-800_3	gi|70615412|gb|DR551205.1 WS0322.B21_J21 WS-MC-N-A-20 Picea glauca cDNA clone WS0322_J21 3, mRNA sequence	972	93	0
estPama_needle_2558-700_5	gi|157552341|gb|EX353572.1 GQ03113.B7_C17 GQ031 - Xylem Scrapings (Normalized library) Picea glauca cDNA clone GQ03113_C17 5', mRNA sequence	1293	97	0
estPama_needle_2559-800_3	gi|157552686|gb|EX353917.1 GQ03113.SP6_B16 GQ031 - Xylem Scrapings (Normalized library) Picea glauca cDNA clone GQ03113_B16 3', mRNA sequence	1064	96	0
estPama_needle_2562-700_5	gi|69390691|gb|DR475805.1 WS00965.C21_K19 IS-B-N-A-10 Picea engelmannii x Picea glauca cDNA clone WS00965_K19 3, mRNA sequence	545	97	5e-152
estPama_needle_2567-800_3	gi|166911597|gb|FD745317.1 WS04228.C21_I03 SS-NE-27 Picea sitchensis cDNA clone WS04228_I03 3', mRNA sequence	1103	98	0
estPama_needle_2568-800_3	gi|218451963|gb|GH288724.1 WS0471.CR_K23 SS-BD-32 Picea sitchensis cDNA clone WS0471_K23 3', mRNA sequence	918	94	0
estPama_needle_2570-700_5	gi|70342965|gb|DR538307.1 WS0276.B21_J08 SS-IL-A-FL-14 Picea sitchensis cDNA clone WS0276_J08 5, mRNA sequence	1223	97	0
estPama_needle_2570-800_3	gi|70650178|gb|DR585435.1 WS0339.C21_D07 WS-SE-N-A-18 Picea glauca cDNA clone WS0339_D07 3, mRNA sequence	1007	97	0
estPama_needle_2573-700_5	gi|157640051|gb|EX441133.1 GQ04102.B7_C07 GQ041 - Shoot tip - Dormant (Normalized) Picea glauca cDNA clone GQ04102_C07 5', mRNA sequence	1009	93	0
estPama_needle_2573-800_3	gi|218453229|gb|GH290303.1 WS0473.CR_O12 SS-BD-32 Picea sitchensis cDNA clone WS0473_O12 3', mRNA sequence	1050	99	0
estPama_needle_2574-700_5	gi|157539700|gb|EX340931.1 GQ03010.SP6_I22 GQ030 - Xylem planings - daytime and seasonal Picea glauca cDNA clone GQ03010_I22 3', mRNA sequence	887	96	0
estPama_needle_2574-800_3	gi|49059792|gb|CO237477.1 WS0072.B21_M11 WS-PS-N-A-8 Picea glauca cDNA clone WS0072_M11 3', mRNA sequence	651	93	0
estPama_needle_2578-800_3	gi|149968619|gb|ES868644.1 WS02823.CR_K13 SS-IB-A-FL-13 Picea sitchensis cDNA clone WS02823_K13 3', mRNA sequence	743	95	0
estPama_needle_2580-800_3	gi|157628990|gb|EX430072.1 GQ03904.B7_C13 GQ039 - Stem - Dormant Picea glauca cDNA clone GQ03904_C13 5', mRNA sequence	558	88	9e-156
estPama_needle_2581-700_5	gi|49142381|gb|CO257629.1 WS0086.B21_C02 WS-X-N-A-9 Picea glauca cDNA clone WS0086_C02 3', mRNA sequence	337	98	7e-89
estPama_needle_2581-800_3	gi|70643347|gb|DR578604.1 WS00749.C21_J05 WS-PS-N-A-8 Picea glauca cDNA clone WS00749_J05 3, mRNA sequence	713	89	0
estPama_needle_2582-700_5	gi|292497151|gb|GW714638.1 WS02756.C21_E17 SS-IL-A-FL-14 Picea sitchensis cDNA clone WS02756_E17 5', mRNA sequence	379	82	1e-101
estPama_needle_2582-800_3	gi|292503574|gb|GW723219.1 WS02828.C21_O09 SS-IB-A-FL-13 Picea sitchensis cDNA clone WS02828_O09 5', mRNA sequence	573	93	3e-160
estPama_needle_2583-700_5	gi|280981426|gb|GT887273.1 65-2-42-A12.r.1 Non-normalized library of 1 month old bare root Picea abies cDNA, mRNA sequence	411	89	2e-111
estPama_needle_2584-700_5	gi|292498464|gb|GW715063.1 WS02757.C21_L05 SS-IL-A-FL-14 Picea sitchensis cDNA clone WS02757_L05 5', mRNA sequence	1013	97	0
estPama_needle_2584-800_3	gi|49063539|gb|CO241222.1 WS0079.B21_H24 WS-PS-N-A-8 Picea glauca cDNA clone WS0079_H24 3', mRNA sequence	830	94	0
estPama_needle_2586-700_5	gi|157634960|gb|EX436042.1 GQ04001.B7_I02 GQ040 - Shoot tip - Active growth (Normalized) Picea glauca cDNA clone GQ04001_I02 5', mRNA sequence	176	74	1e-40
estPama_needle_2588-700_5	gi|70646083|gb|DR581340.1 WS0302.B21_H23 WS-SE-A-16 Picea glauca cDNA clone WS0302_H23 3, mRNA sequence	344	96	1e-91
estPama_needle_2589-700_5	gi|157585257|gb|EX386485.1 GQ03310.B7_I09 GQ033 - Terminal leader (Normalized library) Picea glauca cDNA clone GQ03310_I09 5', mRNA sequence	416	91	4e-113
estPama_needle_2589-800_3	gi|70342788|gb|DR538217.1 WS0276.B21_F08 SS-IL-A-FL-14 Picea sitchensis cDNA clone WS0276_F08 5, mRNA sequence	195	96	1e-46
estPama_needle_2592-700_5	gi|138317489|gb|ES258282.1 WS0376.C21_K04 SS-B-N-22 Picea sitchensis cDNA clone WS0376_K04 3', mRNA sequence	407	97	2e-110
estPama_needle_2593-700_5	gi|157613937|gb|EX415019.1 GQ03701.B7_E13 GQ037 - Shoot tip - Dormant Picea glauca cDNA clone GQ03701_E13 5', mRNA sequence	278	85	2e-71
estPama_needle_2594-800_3	gi|69360386|gb|DR466670.1 WS00939.B21_A05 IS-B-N-A-10 Picea engelmannii x Picea glauca cDNA clone WS00939_A05 3, mRNA sequence	361	96	3e-96
estPama_needle_2597-800_3	gi|166901310|gb|FD732283.1 WS03817.C21.1_E16 SS-B-23 Picea sitchensis cDNA clone WS03817_E16 3', mRNA sequence	279	85	4e-72
estPama_needle_2598-700_5	gi|49041313|gb|CO218998.1 WS0105.B21_N12 SS-R-N-A-11 Picea sitchensis cDNA clone WS0105_N12 3', mRNA sequence	828	96	0
estPama_needle_2598-800_3	gi|49041313|gb|CO218998.1 WS0105.B21_N12 SS-R-N-A-11 Picea sitchensis cDNA clone WS0105_N12 3', mRNA sequence	953	98	0
estPama_needle_2599-700_5	gi|157638330|gb|EX439412.1 GQ04010.B7_I05 GQ040 - Shoot tip - Active growth (Normalized) Picea glauca cDNA clone GQ04010_I05 5', mRNA sequence	658	97	0
estPama_needle_2599-800_3	gi|49018881|gb|CO207706.1 WS0093.B21_A12 IS-B-N-A-10 Picea engelmannii x Picea glauca cDNA clone WS0093_A12 3', mRNA sequence	568	93	1e-158
estPama_needle_2600-800_3	gi|292512910|gb|GW730704.1 WS04813.CR_I11 WS-CRD-33 Picea glauca cDNA clone WS04813_I11 3', mRNA sequence	318	84	1e-83
estPama_needle_2601-800_3	gi|292515020|gb|GW737032.1 WS04915.CR_A02 WS-CBM-34 Picea glauca cDNA clone WS04915_A02 3', mRNA sequence	124	82	1e-25
estPama_needle_2605-700_5	gi|157514696|gb|EX315927.1 GQ02809.B7_P16 GQ028 - Cambium / phloem scrappings (Normalized library ) Picea glauca cDNA clone GQ02809_P16 5', mRNA sequence	1279	94	0
estPama_needle_2605-800_3	gi|211883342|gb|CO477654.2 GQ0131.B7_E06 GQ013: Elongating ROOTS tips - saplings Picea glauca cDNA clone GQ0131_E06 3', mRNA sequence	1072	99	0
estPama_needle_2606-700_5	gi|292497344|gb|GW714783.1 WS02756.C21_L18 SS-IL-A-FL-14 Picea sitchensis cDNA clone WS02756_L18 5', mRNA sequence	1181	98	0
estPama_needle_2606-800_3	gi|70358993|gb|DR546604.1 WS0313.B21_H04 WS-MC-A-17 Picea glauca cDNA clone WS0313_H04 3, mRNA sequence	970	96	0
estPama_needle_2608-700_5	gi|257038579|gb|GT017645.1 TransId-271984 CarCatLeEnri2 Coffea arabica cDNA clone CarCatLeEnri2_38-B08-PAL17d similar to Unknow protein - Oryza sativa (japonica cultivar-group), mRNA sequence	169	95	5e-39
estPama_needle_2611-700_5	gi|211866428|gb|DV982171.2 GQ0166.B7_A08 GQ016: Primary, secondary SHOOT -N fertil. Treatments Picea glauca cDNA clone GQ0166_A08 3', mRNA sequence	1358	98	0
estPama_needle_2611-800_3	gi|211870480|gb|DV981762.2 GQ0166.B3_A08 GQ016: Primary, secondary SHOOT -N fertil. Treatments Picea glauca cDNA clone GQ0166_A08 5', mRNA sequence	1088	98	0
estPama_needle_2613-700_5	gi|157611149|gb|EX412373.1 GQ03613.B7_B07 GQ036 - Shoot tip - Active growth Picea glauca cDNA clone GQ03613_B07 5', mRNA sequence	717	98	0
estPama_needle_2613-800_3	gi|157611149|gb|EX412373.1 GQ03613.B7_B07 GQ036 - Shoot tip - Active growth Picea glauca cDNA clone GQ03613_B07 5', mRNA sequence	667	96	0
estPama_needle_2619-800_3	gi|295182768|emb|FN705475.1 FN705475 WZ0APPAE Pinus pinaster cDNA clone WZ0APPAE1YM18FM1, mRNA sequence	191	85	1e-45
estPama_needle_2623-700_5	gi|166904232|gb|FD739563.1 WS03947.C21_I06 SS-B-24 Picea sitchensis cDNA clone WS03947_I06 3', mRNA sequence	1016	98	0
estPama_needle_2623-800_3	gi|49054248|gb|CO231933.1 WS0052.B21_I08 WS-PP-A-6 Picea glauca cDNA clone WS0052_I08 3', mRNA sequence	568	96	2e-158
estPama_needle_2627-700_5	gi|166900933|gb|FD733940.1 WS03931.C21_P14 SS-B-24 Picea sitchensis cDNA clone WS03931_P14 3', mRNA sequence	678	97	0
estPama_needle_2633-700_5	gi|49049937|gb|CO227622.1 WS0012.B21_D15 WS-ES-A-1 Picea glauca cDNA clone WS0012_D15 3', mRNA sequence	433	95	4e-118
estPama_needle_2633-800_3	gi|49049937|gb|CO227622.1 WS0012.B21_D15 WS-ES-A-1 Picea glauca cDNA clone WS0012_D15 3', mRNA sequence	422	95	8e-115
estPama_needle_2636-700_5	gi|149976951|gb|ES876976.1 WS02933.CR_F03 SS-IB-A-FL-15 Picea sitchensis cDNA clone WS02933_F03 3', mRNA sequence	1254	99	0
estPama_needle_2638-800_3	gi|70615924|gb|DR551717.1 WS03221.C21_C16 WS-MC-N-A-20 Picea glauca cDNA clone WS03221_C16 3, mRNA sequence	841	98	0
estPama_needle_2644-700_5	gi|157639928|gb|EX441010.1 GQ04101.B7_N02 GQ041 - Shoot tip - Dormant (Normalized) Picea glauca cDNA clone GQ04101_N02 5', mRNA sequence	1110	93	0
estPama_needle_2644-800_3	gi|49026633|gb|CO214187.1 WS00927.B21_D13 IS-B-N-A-10 Picea engelmannii x Picea glauca cDNA clone WS00927_D13 3', mRNA sequence	1203	99	0
estPama_needle_2645-800_3	gi|157607721|gb|EX408945.1 GQ03603.B7_L20 GQ036 - Shoot tip - Active growth Picea glauca cDNA clone GQ03603_L20 5', mRNA sequence	174	80	4e-40
estPama_needle_2647-700_5	gi|157565392|gb|EX366620.1 GQ03211.SP6_B05 GQ032 - Shoot tip (Normalized library) Picea glauca cDNA clone GQ03211_B05 3', mRNA sequence	399	96	5e-108
estPama_needle_2648-700_5	gi|157597027|gb|EX398255.1 GQ03412.B7_I20 GQ034 - Needles - Mid-season Picea glauca cDNA clone GQ03412_I20 5', mRNA sequence	682	93	0
estPama_needle_2651-700_5	gi|157626101|gb|EX427183.1 GQ03815.B7_F17 GQ038 - Stem - Active growth Picea glauca cDNA clone GQ03815_F17 5', mRNA sequence	99	88	3e-18
estPama_needle_2652-700_5	gi|66737752|gb|DR015382.1 STRS1_3_D12.b1_A034 Shoot tip pitch canker susceptible Pinus taeda cDNA clone STRS1_3_D12_A034 3', mRNA sequence	560	85	3e-156
estPama_needle_2655-800_3	gi|166901068|gb|FD732567.1 WS03818.C21_B10 SS-B-23 Picea sitchensis cDNA clone WS03818_B10 3', mRNA sequence	808	97	0
estPama_needle_2658-800_3	gi|292498545|gb|GW715144.1 WS02758.C21_A14 SS-IL-A-FL-14 Picea sitchensis cDNA clone WS02758_A14 5', mRNA sequence	320	82	4e-84
estPama_needle_2660-800_3	gi|218447499|gb|GH284396.1 WS0453.CR_J23 SS-BD-N-30 Picea sitchensis cDNA clone WS0453_J23 3', mRNA sequence	268	97	5e-69
estPama_needle_2661-700_5	gi|70642562|gb|DR577819.1 WS00747.C21_F14 WS-PS-N-A-8 Picea glauca cDNA clone WS00747_F14 3, mRNA sequence	351	89	1e-93
estPama_needle_2661-800_3	gi|225920367|gb|GO368313.1 GQ03811.SP6.r_B15 GQ038 - Stem - Active growth Picea glauca cDNA clone GQ03811_B15 3', mRNA sequence	392	91	6e-106
estPama_needle_2665-800_3	gi|70340178|gb|DR536895.1 WS02750.C21_H14 SS-IL-A-FL-14 Picea sitchensis cDNA clone WS02750_H14 5, mRNA sequence	409	96	6e-111
estPama_needle_2667-800_3	gi|149967419|gb|ES867444.1 WS02798.CR_P22 SS-IL-A-FL-14 Picea sitchensis cDNA clone WS02798_P22 3', mRNA sequence	291	85	2e-75
estPama_needle_2669-700_5	gi|157528735|gb|EX329966.1 GQ02830.SP6_I01 GQ028 - Cambium / phloem scrappings (Normalized library ) Picea glauca cDNA clone GQ02830_I01 3', mRNA sequence	689	96	0
estPama_needle_2674-800_3	gi|292508768|gb|GW731561.1 WS04815.CR_N13 WS-CRD-33 Picea glauca cDNA clone WS04815_N13 3', mRNA sequence	357	95	2e-95
estPama_needle_2676-700_5	gi|157619396|gb|EX420478.1 GQ03716.B7_B12 GQ037 - Shoot tip - Dormant Picea glauca cDNA clone GQ03716_B12 5', mRNA sequence	911	95	0
estPama_needle_2676-800_3	gi|225917173|gb|GO370678.1 GQ04010.SP6.r_H17 GQ040 - Shoot tip - Active growth (Normalized) Picea glauca cDNA clone GQ04010_H17 3', mRNA sequence	691	90	0
estPama_needle_2678-700_5	gi|70226193|gb|DR498062.1 WS02914.C21_I17 SS-IB-A-FL-15 Picea sitchensis cDNA clone WS02914_I17 5, mRNA sequence	1328	98	0
estPama_needle_2678-800_3	gi|70649445|gb|DR584702.1 WS0337.C21_D05 WS-SE-N-A-18 Picea glauca cDNA clone WS0337_D05 3, mRNA sequence	1166	99	0
estPama_needle_2679-700_5	gi|49056139|gb|CO233824.1 WS0058.B21_A04 WS-PP-A-6 Picea glauca cDNA clone WS0058_A04 3', mRNA sequence	957	99	0
estPama_needle_2679-800_3	gi|49056139|gb|CO233824.1 WS0058.B21_A04 WS-PP-A-6 Picea glauca cDNA clone WS0058_A04 3', mRNA sequence	662	98	0
estPama_needle_2682-700_5	gi|166898861|gb|FD732434.1 WS03817.C21.1_L10 SS-B-23 Picea sitchensis cDNA clone WS03817_L10 3', mRNA sequence	1127	96	0
estPama_needle_2682-800_3	gi|157627135|gb|EX428217.1 GQ03818.B7_C16 GQ038 - Stem - Active growth Picea glauca cDNA clone GQ03818_C16 5', mRNA sequence	828	99	0
estPama_needle_2687-700_5	gi|157639261|gb|EX440343.1 GQ04013.B7_A18 GQ040 - Shoot tip - Active growth (Normalized) Picea glauca cDNA clone GQ04013_A18 5', mRNA sequence	643	96	0
estPama_needle_2687-800_3	gi|166899943|gb|FD734189.1 WS03932.C21_K23 SS-B-24 Picea sitchensis cDNA clone WS03932_K23 3', mRNA sequence	1146	96	0
estPama_needle_2688-700_5	gi|157584541|gb|EX385769.1 GQ03309.B7_I20 GQ033 - Terminal leader (Normalized library) Picea glauca cDNA clone GQ03309_I20 5', mRNA sequence	911	96	0
estPama_needle_2688-800_3	gi|218451736|gb|GH290122.1 WS0473.CR_G21 SS-BD-32 Picea sitchensis cDNA clone WS0473_G21 3', mRNA sequence	1103	99	0
estPama_needle_2690-700_5	gi|218444914|gb|GH282118.1 WS0444.C21_D18 SS-BD-29 Picea sitchensis cDNA clone WS0444_D18 5', mRNA sequence	926	92	0
estPama_needle_2690-800_3	gi|149954080|gb|ES854109.1 WS02760.CR_N06 SS-IL-A-FL-14 Picea sitchensis cDNA clone WS02760_N06 3', mRNA sequence	1173	98	0
estPama_needle_2692-700_5	gi|292501252|gb|GW719286.1 WS02771.C21_B18 SS-IL-A-FL-14 Picea sitchensis cDNA clone WS02771_B18 5', mRNA sequence	881	95	0
estPama_needle_2692-800_3	gi|49051176|gb|CO228861.1 WS0016.B21_B15 WS-ES-A-1 Picea glauca cDNA clone WS0016_B15 3', mRNA sequence	771	95	0
estPama_needle_2694-800_3	gi|260192398|gb|GT121560.1 WS0467.CR_F19 SS-BD-31 Picea sitchensis cDNA clone WS0467_F19 3', mRNA sequence	494	88	2e-136
estPama_needle_2696-700_5	gi|69417708|gb|DR484219.1 WS02814.C21_D07 SS-IB-A-FL-13 Picea sitchensis cDNA clone WS02814_D07 5, mRNA sequence	736	91	0
estPama_needle_2697-700_5	gi|70633919|gb|DR569202.1 WS02624.BR_A18 WS-PP-N-A-12 Picea glauca cDNA clone WS02624_A18 5, mRNA sequence	499	99	3e-138
estPama_needle_2699-700_5	gi|157626821|gb|EX427903.1 GQ03817.B7_F01 GQ038 - Stem - Active growth Picea glauca cDNA clone GQ03817_F01 5', mRNA sequence	959	94	0
estPama_needle_2699-800_3	gi|166904902|gb|FD739258.1 WS03946.C21_K18 SS-B-24 Picea sitchensis cDNA clone WS03946_K18 3', mRNA sequence	894	97	0
estPama_needle_2702-800_3	gi|149975775|gb|ES875800.1 WS02927.CR_A12 SS-IB-A-FL-15 Picea sitchensis cDNA clone WS02927_A12 3', mRNA sequence	905	99	0
estPama_needle_2704-700_5	gi|157610354|gb|EX411578.1 GQ03610.B7_O18 GQ036 - Shoot tip - Active growth Picea glauca cDNA clone GQ03610_O18 5', mRNA sequence	1199	96	0
estPama_needle_2704-800_3	gi|49017842|gb|CO206667.1 WS00911.B21_N20 IS-B-N-A-10 Picea engelmannii x Picea glauca cDNA clone WS00911_N20 3', mRNA sequence	647	98	0
estPama_needle_2707-700_5	gi|70335403|gb|DR534412.1 WS02743.C21_E04 SS-IL-A-FL-14 Picea sitchensis cDNA clone WS02743_E04 5, mRNA sequence	1482	99	0
estPama_needle_2707-800_3	gi|70335403|gb|DR534412.1 WS02743.C21_E04 SS-IL-A-FL-14 Picea sitchensis cDNA clone WS02743_E04 5, mRNA sequence	865	99	0
estPama_needle_2709-700_5	gi|157592251|gb|EX393479.1 GQ03325.B7_I14 GQ033 - Terminal leader (Normalized library) Picea glauca cDNA clone GQ03325_I14 5', mRNA sequence	968	87	0
estPama_needle_2709-800_3	gi|70647308|gb|DR582565.1 WS03310.C21_B13 WS-SE-N-A-18 Picea glauca cDNA clone WS03310_B13 3, mRNA sequence	1223	98	0
estPama_needle_2711-700_5	gi|157522693|gb|EX323924.1 GQ02821.B7_C05 GQ028 - Cambium / phloem scrappings (Normalized library ) Picea glauca cDNA clone GQ02821_C05 5', mRNA sequence	1550	98	0
estPama_needle_2711-800_3	gi|157588028|gb|EX389256.1 GQ03314.B7_A12 GQ033 - Terminal leader (Normalized library) Picea glauca cDNA clone GQ03314_A12 5', mRNA sequence	1066	99	0
estPama_needle_2712-700_5	gi|70634927|gb|DR570210.1 WS00724.B21_K07 WS-PS-N-A-8 Picea glauca cDNA clone WS00724_K07 3, mRNA sequence	819	84	0
estPama_needle_2713-800_3	gi|166911222|gb|FD744344.1 WS04225.C21_M21 SS-NE-27 Picea sitchensis cDNA clone WS04225_M21 3', mRNA sequence	322	79	1e-84
estPama_needle_2717-700_5	gi|218447871|gb|GH287499.1 WS0464.C21_F22 SS-BD-31 Picea sitchensis cDNA clone WS0464_F22 5', mRNA sequence	562	79	1e-156
estPama_needle_2719-700_5	gi|157615856|gb|EX416938.1 GQ03706.B7_H13 GQ037 - Shoot tip - Dormant Picea glauca cDNA clone GQ03706_H13 5', mRNA sequence	1232	98	0
estPama_needle_2720-800_3	gi|157564213|gb|EX365441.1 GQ03209.SP6_M19 GQ032 - Shoot tip (Normalized library) Picea glauca cDNA clone GQ03209_M19 3', mRNA sequence	876	99	0
estPama_needle_2722-800_3	gi|69390691|gb|DR475805.1 WS00965.C21_K19 IS-B-N-A-10 Picea engelmannii x Picea glauca cDNA clone WS00965_K19 3, mRNA sequence	774	96	0
estPama_needle_2725-800_3	gi|90033397|emb|AM173915.1 AM173915 K00004 Picea abies cDNA clone K0000400039D09F1, mRNA sequence	355	97	5e-95
estPama_needle_2727-700_5	gi|157577716|gb|EX378944.1 GQ03237.B7_M21 GQ032 - Shoot tip (Normalized library) Picea glauca cDNA clone GQ03237_M21 5', mRNA sequence	948	97	0
estPama_needle_2727-800_3	gi|157577716|gb|EX378944.1 GQ03237.B7_M21 GQ032 - Shoot tip (Normalized library) Picea glauca cDNA clone GQ03237_M21 5', mRNA sequence	529	97	5e-147
estPama_needle_2728-800_3	gi|157536514|gb|EX337745.1 GQ03005.B7_D07 GQ030 - Xylem planings - daytime and seasonal Picea glauca cDNA clone GQ03005_D07 5', mRNA sequence	917	98	0
estPama_needle_2730-700_5	gi|149972749|gb|ES872774.1 WS02839.CR_E08 SS-IB-A-FL-13 Picea sitchensis cDNA clone WS02839_E08 3', mRNA sequence	239	85	6e-60
estPama_needle_2733-700_5	gi|157632319|gb|EX433401.1 GQ03913.B7_E01 GQ039 - Stem - Dormant Picea glauca cDNA clone GQ03913_E01 5', mRNA sequence	1181	97	0
estPama_needle_2733-800_3	gi|70353579|gb|DR543657.1 WS01042.B21_B20 SS-R-N-A-11 Picea sitchensis cDNA clone WS01042_B20 3, mRNA sequence	1147	97	0
estPama_needle_2735-800_3	gi|292512928|gb|GW730722.1 WS04813.CR_J05 WS-CRD-33 Picea glauca cDNA clone WS04813_J05 3', mRNA sequence	588	99	7e-165
estPama_needle_2736-800_3	gi|292554271|gb|GW770319.1 PBA0221.C21_F15 Pba02-Xylem-wounded-Norm (PBA02) Pinus banksiana cDNA clone PBA0221_F15 5', mRNA sequence	381	91	3e-102
estPama_needle_2737-700_5	gi|157598289|gb|EX399517.1 GQ03416.B7_A09 GQ034 - Needles - Mid-season Picea glauca cDNA clone GQ03416_A09 5', mRNA sequence	1022	95	0
estPama_needle_2738-700_5	gi|157633774|gb|EX434856.1 GQ03917.B7_E10 GQ039 - Stem - Dormant Picea glauca cDNA clone GQ03917_E10 5', mRNA sequence	1118	99	0
estPama_needle_2738-800_3	gi|218444326|gb|GH281946.1 WS0443.CR_K14 SS-BD-29 Picea sitchensis cDNA clone WS0443_K14 3', mRNA sequence	955	98	0
estPama_needle_2740-800_3	gi|166913100|gb|FD743206.1 WS04222.C21_K12 SS-NE-27 Picea sitchensis cDNA clone WS04222_K12 3', mRNA sequence	313	80	1e-81
estPama_needle_2741-800_3	gi|157623630|gb|EX424712.1 GQ03808.B7_K23 GQ038 - Stem - Active growth Picea glauca cDNA clone GQ03808_K23 5', mRNA sequence	261	78	2e-66
estPama_needle_2743-700_5	gi|70340499|gb|DR537056.1 WS02750.C21_O22 SS-IL-A-FL-14 Picea sitchensis cDNA clone WS02750_O22 5, mRNA sequence	488	93	1e-134
estPama_needle_2743-800_3	gi|238891739|gb|GR223231.1 GQ04002.SP6.r_K08 GQ040 - Shoot tip - Active growth (Normalized) Picea glauca cDNA clone GQ04002_K08 3', mRNA sequence	854	98	0
estPama_needle_2746-700_5	gi|70320759|gb|DR529492.1 WS0273.B21_M17 SS-IL-A-FL-14 Picea sitchensis cDNA clone WS0273_M17 5, mRNA sequence	294	92	2e-76
estPama_needle_2746-800_3	gi|70296936|gb|DR521582.1 WS0271.B21_G06 SS-IL-A-FL-14 Picea sitchensis cDNA clone WS0271_G06 5, mRNA sequence	307	88	2e-80
estPama_needle_2749-700_5	gi|253830788|gb|GR589623.1 cNOnGOHD-022_O02.ab1_c Tilapia library of mixed differentiating XX and XY gonads Oreochromis niloticus cDNA similar to Aquaporin PIP1-2 in Arabidopsis thaliana (Q06611), mRNA sequence	645	96	0
estPama_needle_2749-800_3	gi|138331143|gb|ES261886.1 WS0394.C21_J07 SS-B-24 Picea sitchensis cDNA clone WS0394_J07 3', mRNA sequence	688	95	0
estPama_needle_2750-700_5	gi|157621273|gb|EX422355.1 GQ03802.B7_E22 GQ038 - Stem - Active growth Picea glauca cDNA clone GQ03802_E22 5', mRNA sequence	448	97	1e-122
estPama_needle_2750-800_3	gi|292503859|gb|GW723504.1 WS02829.C21_M12 SS-IB-A-FL-13 Picea sitchensis cDNA clone WS02829_M12 5', mRNA sequence	568	97	1e-158
estPama_needle_2751-700_5	gi|292517430|gb|GW733207.1 WS0493.CR_G13 WS-CBM-34 Picea glauca cDNA clone WS0493_G13 3', mRNA sequence	420	99	2e-114
estPama_needle_2758-700_5	gi|157619397|gb|EX420479.1 GQ03716.B7_B13 GQ037 - Shoot tip - Dormant Picea glauca cDNA clone GQ03716_B13 5', mRNA sequence	896	99	0
estPama_needle_2758-800_3	gi|260188685|gb|GT120764.1 WS0465.CR_B17 SS-BD-31 Picea sitchensis cDNA clone WS0465_B17 3', mRNA sequence	396	89	5e-107
estPama_needle_2759-800_3	gi|218444487|gb|GH282315.1 WS0444.C21_M23 SS-BD-29 Picea sitchensis cDNA clone WS0444_M23 5', mRNA sequence	488	86	1e-134
estPama_needle_2766-800_3	gi|149957403|gb|ES857432.1 WS02771.CR_M23 SS-IL-A-FL-14 Picea sitchensis cDNA clone WS02771_M23 3', mRNA sequence	1182	99	0
estPama_needle_2769-700_5	gi|292507227|gb|GW725507.1 WS02930.C21_P18 SS-IB-A-FL-15 Picea sitchensis cDNA clone WS02930_P18 5', mRNA sequence	1026	99	0
estPama_needle_2769-800_3	gi|49058630|gb|CO236315.1 WS0023.B21_D02 WS-PS-A-2 Picea glauca cDNA clone WS0023_D02 3', mRNA sequence	1002	97	0
estPama_needle_2774-700_5	gi|157606105|gb|EX407329.1 GQ03518.B7_F17 GQ035 - Needles - End of season Picea glauca cDNA clone GQ03518_F17 5', mRNA sequence	972	98	0
estPama_needle_2774-800_3	gi|70631186|gb|DR566979.1 WS0269.B21_J09 WS-PP-N-A-12 Picea glauca cDNA clone WS0269_J09 3, mRNA sequence	809	95	0
estPama_needle_2776-700_5	gi|157618981|gb|EX420063.1 GQ03714.B7_O16 GQ037 - Shoot tip - Dormant Picea glauca cDNA clone GQ03714_O16 5', mRNA sequence	647	98	0
estPama_needle_2776-800_3	gi|292500055|gb|GW718335.1 WS02768.C21_C11 SS-IL-A-FL-14 Picea sitchensis cDNA clone WS02768_C11 5', mRNA sequence	385	86	2e-103
estPama_needle_2777-700_5	gi|157564102|gb|EX365330.1 GQ03209.SP6_H20 GQ032 - Shoot tip (Normalized library) Picea glauca cDNA clone GQ03209_H20 3', mRNA sequence	797	96	0
estPama_needle_2779-800_3	gi|166901890|gb|FD736009.1 WS03937.C21_L16 SS-B-24 Picea sitchensis cDNA clone WS03937_L16 3', mRNA sequence	939	89	0
estPama_needle_2780-700_5	gi|157516053|gb|EX317284.1 GQ02811.B7_M24 GQ028 - Cambium / phloem scrappings (Normalized library ) Picea glauca cDNA clone GQ02811_M24 5', mRNA sequence	1467	99	0
estPama_needle_2780-800_3	gi|149967497|gb|ES867522.1 WS02799.CR_D14 SS-IL-A-FL-14 Picea sitchensis cDNA clone WS02799_D14 3', mRNA sequence	907	96	0
estPama_needle_2781-700_5	gi|157637424|gb|EX438506.1 GQ04008.B7_B13 GQ040 - Shoot tip - Active growth (Normalized) Picea glauca cDNA clone GQ04008_B13 5', mRNA sequence	1269	98	0
estPama_needle_2781-800_3	gi|148813341|gb|ES664263.1 WS03923.C21_N18 SS-B-24 Picea sitchensis cDNA clone WS03923_N18 3', mRNA sequence	953	98	0
estPama_needle_2786-700_5	gi|70633357|gb|DR568879.1 WS02623.BR_B10 WS-PP-N-A-12 Picea glauca cDNA clone WS02623_B10 5, mRNA sequence	1050	97	0
estPama_needle_2786-800_3	gi|70633357|gb|DR568879.1 WS02623.BR_B10 WS-PP-N-A-12 Picea glauca cDNA clone WS02623_B10 5, mRNA sequence	278	90	2e-71
estPama_needle_2791-800_3	gi|211892534|gb|DV989229.2 GQ0209.TB_K23 GQ020: Clean ROOTS systems -Diurnal cycle Picea glauca cDNA clone GQ0209_K23 3', mRNA sequence	383	89	4e-103
estPama_needle_2794-700_5	gi|211855219|gb|CO478102.2 GQ0132.B7_C16 GQ013: Elongating ROOTS tips - saplings Picea glauca cDNA clone GQ0132_C16 3', mRNA sequence	551	99	1e-153
estPama_needle_2794-800_3	gi|292513711|gb|GW728101.1 WS0485.CR_G15 WS-CRD-33 Picea glauca cDNA clone WS0485_G15 3', mRNA sequence	490	95	2e-135
estPama_needle_2797-700_5	gi|211898104|gb|DV982113.2 GQ0168.B3_D21 GQ016: Primary, secondary SHOOT -N fertil. Treatments Picea glauca cDNA clone GQ0168_D21 5', mRNA sequence	990	98	0
estPama_needle_2797-800_3	gi|211854924|gb|CO478158.2 GQ0134.B7.1_N04 GQ013: Elongating ROOTS tips - saplings Picea glauca cDNA clone GQ0134_N04 3', mRNA sequence	821	96	0
estPama_needle_2801-700_5	gi|157603701|gb|EX404925.1 GQ03511.B7_N05 GQ035 - Needles - End of season Picea glauca cDNA clone GQ03511_N05 5', mRNA sequence	678	97	0
estPama_needle_2801-800_3	gi|149979884|gb|ES879909.1 WS02942.CR_C18 SS-IB-A-FL-15 Picea sitchensis cDNA clone WS02942_C18 3', mRNA sequence	505	93	8e-140
estPama_needle_2803-700_5	gi|157636385|gb|EX437467.1 GQ04005.B7_F02 GQ040 - Shoot tip - Active growth (Normalized) Picea glauca cDNA clone GQ04005_F02 5', mRNA sequence	989	93	0
estPama_needle_2803-800_3	gi|69359744|gb|DR466455.1 WS00938.B21_G15 IS-B-N-A-10 Picea engelmannii x Picea glauca cDNA clone WS00938_G15 3, mRNA sequence	1074	99	0
estPama_needle_2805-800_3	gi|218444779|gb|GH281671.1 WS0443.C21_L06 SS-BD-29 Picea sitchensis cDNA clone WS0443_L06 5', mRNA sequence	311	81	3e-81
estPama_needle_2806-800_3	gi|157614646|gb|EX415728.1 GQ03703.B7_D12 GQ037 - Shoot tip - Dormant Picea glauca cDNA clone GQ03703_D12 5', mRNA sequence	438	84	1e-119
estPama_needle_2807-800_3	gi|157617633|gb|EX418715.1 GQ03711.B7_D21 GQ037 - Shoot tip - Dormant Picea glauca cDNA clone GQ03711_D21 5', mRNA sequence	532	88	5e-148
estPama_needle_2808-800_3	gi|157561661|gb|EX362892.1 GQ03206.B7_K23 GQ032 - Shoot tip (Normalized library) Picea glauca cDNA clone GQ03206_K23 5', mRNA sequence	619	93	3e-174
estPama_needle_2811-700_5	gi|218452426|gb|GH290188.1 WS0473.CR_J15 SS-BD-32 Picea sitchensis cDNA clone WS0473_J15 3', mRNA sequence	902	97	0
estPama_needle_2811-800_3	gi|218452426|gb|GH290188.1 WS0473.CR_J15 SS-BD-32 Picea sitchensis cDNA clone WS0473_J15 3', mRNA sequence	704	97	0
estPama_needle_2812-800_3	gi|69455559|gb|DR496083.1 WS0299.BR_O03 SS-IB-A-FL-15 Picea sitchensis cDNA clone WS0299_O03 3, mRNA sequence	965	98	0
estPama_needle_2816-700_5	gi|157631262|gb|EX432344.1 GQ03910.B7_F24 GQ039 - Stem - Dormant Picea glauca cDNA clone GQ03910_F24 5', mRNA sequence	1380	98	0
estPama_needle_2816-800_3	gi|238891124|gb|GR222616.1 GQ03219.SP6.r_O04 GQ032 - Shoot tip (Normalized library) Picea glauca cDNA clone GQ03219_O04 3', mRNA sequence	1157	98	0
estPama_needle_2817-700_5	gi|157637619|gb|EX438701.1 GQ04008.B7_J21 GQ040 - Shoot tip - Active growth (Normalized) Picea glauca cDNA clone GQ04008_J21 5', mRNA sequence	1061	97	0
estPama_needle_2820-700_5	gi|218446886|gb|GH283601.1 WS0452.C21_P23 SS-BD-N-30 Picea sitchensis cDNA clone WS0452_P23 5', mRNA sequence	695	91	0
estPama_needle_2820-800_3	gi|166902032|gb|FD740025.1 WS03948.C21_M13 SS-B-24 Picea sitchensis cDNA clone WS03948_M13 3', mRNA sequence	710	92	0
estPama_needle_2821-700_5	gi|157514700|gb|EX315931.1 GQ02809.B7_P20 GQ028 - Cambium / phloem scrappings (Normalized library ) Picea glauca cDNA clone GQ02809_P20 5', mRNA sequence	623	99	2e-175
estPama_needle_2821-800_3	gi|157558135|gb|EX359366.1 GQ03201.B7_O14 GQ032 - Shoot tip (Normalized library) Picea glauca cDNA clone GQ03201_O14 5', mRNA sequence	357	95	2e-95
estPama_needle_2822-700_5	gi|157514433|gb|EX315664.1 GQ02809.B7_D20 GQ028 - Cambium / phloem scrappings (Normalized library ) Picea glauca cDNA clone GQ02809_D20 5', mRNA sequence	784	98	0
estPama_needle_2822-800_3	gi|157554517|gb|EX355748.1 GQ03118.B7_C13 GQ031 - Xylem Scrapings (Normalized library) Picea glauca cDNA clone GQ03118_C13 5', mRNA sequence	704	92	0
estPama_needle_2824-700_5	gi|90034825|emb|AM175344.1 AM175344 K00004 Picea abies cDNA clone K0000400063F01R1, mRNA sequence	737	99	0
estPama_needle_2824-800_3	gi|90034825|emb|AM175344.1 AM175344 K00004 Picea abies cDNA clone K0000400063F01R1, mRNA sequence	625	94	8e-176
estPama_needle_2825-700_5	gi|70330703|gb|DR532557.1 WS02738.C21_N11 SS-IL-A-FL-14 Picea sitchensis cDNA clone WS02738_N11 5, mRNA sequence	697	93	0
estPama_needle_2825-800_3	gi|211875644|gb|CO488644.2 GQ02511.B3_E19 GQ025: Annual flush SHOOTS diurnal cycle- trees Picea glauca cDNA clone GQ02511_E19 5', mRNA sequence	839	93	0
estPama_needle_2828-700_5	gi|218453395|gb|GH288194.1 WS0471.C21_E05 SS-BD-32 Picea sitchensis cDNA clone WS0471_E05 5', mRNA sequence	1354	98	0
estPama_needle_2828-800_3	gi|149960760|gb|ES860788.1 WS02782.CR_H14 SS-IL-A-FL-14 Picea sitchensis cDNA clone WS02782_H14 3', mRNA sequence	1022	98	0
estPama_needle_2829-800_3	gi|292515315|gb|GW737327.1 WS04915.CR_M17 WS-CBM-34 Picea glauca cDNA clone WS04915_M17 3', mRNA sequence	665	97	0
estPama_needle_2833-800_3	gi|70245246|gb|DR504235.1 WS02710.CR_E19 SS-IL-A-FL-14 Picea sitchensis cDNA clone WS02710_E19 3, mRNA sequence	686	88	0
estPama_needle_2834-700_5	gi|157582418|gb|EX383646.1 GQ03306.B7_N04 GQ033 - Terminal leader (Normalized library) Picea glauca cDNA clone GQ03306_N04 5', mRNA sequence	835	95	0
estPama_needle_2834-800_3	gi|49016894|gb|CO205719.1 WS0091.B21_C17 IS-B-N-A-10 Picea engelmannii x Picea glauca cDNA clone WS0091_C17 3', mRNA sequence	745	99	0
estPama_needle_2835-700_5	gi|166914745|gb|FD747577.1 WS0433.C21.2_C05 SS-NE-28 Picea sitchensis cDNA clone WS0433_C05 3', mRNA sequence	1147	97	0
estPama_needle_2835-800_3	gi|166914745|gb|FD747577.1 WS0433.C21.2_C05 SS-NE-28 Picea sitchensis cDNA clone WS0433_C05 3', mRNA sequence	955	95	0
estPama_needle_2838-800_3	gi|292511722|gb|GW727004.1 WS0482.CR_G23 WS-CRD-33 Picea glauca cDNA clone WS0482_G23 3', mRNA sequence	869	95	0
estPama_needle_2840-800_3	gi|157508995|gb|EX310226.1 GQ01313.T3_E07 GQ013 - Elongating ROOTS tips - sapplings Picea glauca cDNA clone GQ01313_E07 5', mRNA sequence	667	90	0
estPama_needle_2841-700_5	gi|292510195|gb|GW731869.1 WS04816.CR_L09 WS-CRD-33 Picea glauca cDNA clone WS04816_L09 3', mRNA sequence	1293	96	0
estPama_needle_2841-800_3	gi|70626396|gb|DR562189.1 WS02624.C21.1_E19 WS-PP-N-A-12 Picea glauca cDNA clone WS02624_E19 3, mRNA sequence	754	88	0
estPama_needle_2842-800_3	gi|292502340|gb|GW720374.1 WS02774.C21_I13 SS-IL-A-FL-14 Picea sitchensis cDNA clone WS02774_I13 5', mRNA sequence	307	94	1e-80
estPama_needle_2844-700_5	gi|292529155|gb|GW749627.1 PBA0117.CR_A14 Pba01-Bark-wounded-Norm (PBA01) Pinus banksiana cDNA clone PBA0117_A14 3', mRNA sequence	628	96	5e-177
estPama_needle_2845-800_3	gi|70640515|gb|DR575798.1 WS00741.C21_J16 WS-PS-N-A-8 Picea glauca cDNA clone WS00741_J16 3, mRNA sequence	586	92	5e-164
estPama_needle_2847-700_5	gi|149978654|gb|ES878679.1 WS02938.CR_H06 SS-IB-A-FL-15 Picea sitchensis cDNA clone WS02938_H06 3', mRNA sequence	821	98	0
estPama_needle_2847-800_3	gi|149978654|gb|ES878679.1 WS02938.CR_H06 SS-IB-A-FL-15 Picea sitchensis cDNA clone WS02938_H06 3', mRNA sequence	774	97	0
estPama_needle_2849-700_5	gi|157585055|gb|EX386283.1 GQ03309.SP6_P17 GQ033 - Terminal leader (Normalized library) Picea glauca cDNA clone GQ03309_P17 3', mRNA sequence	1227	97	0
estPama_needle_2849-800_3	gi|211862324|gb|CO475572.2 GQ00612.B3_H10 GQ006: Cambium and phloem from mature trees Picea glauca cDNA clone GQ00612_H10 5', mRNA sequence	902	95	0
estPama_needle_2851-700_5	gi|212375699|gb|GE649029.1 ginkgochina-3287 Ginkgo mature foliage Library Ginkgo biloba cDNA 5', mRNA sequence	104	90	9e-19
estPama_needle_2852-800_3	gi|157594570|gb|EX395798.1 GQ03405.B7_N20 GQ034 - Needles - Mid-season Picea glauca cDNA clone GQ03405_N20 5', mRNA sequence	856	92	0
estPama_needle_2854-700_5	gi|149971515|gb|ES871540.1 WS02835.CR_E09 SS-IB-A-FL-13 Picea sitchensis cDNA clone WS02835_E09 3', mRNA sequence	1083	99	0
estPama_needle_2855-700_5	gi|49131658|gb|CO251846.1 WS00814.B21_P23 WS-X-N-A-9 Picea glauca cDNA clone WS00814_P23 3', mRNA sequence	603	98	3e-169
estPama_needle_2855-800_3	gi|148818472|gb|ES669395.1 WS04211.C21_F13 SS-NE-27 Picea sitchensis cDNA clone WS04211_F13 3', mRNA sequence	538	96	8e-150
estPama_needle_2857-700_5	gi|292516564|gb|GW734908.1 WS0498.CR_D16 WS-CBM-34 Picea glauca cDNA clone WS0498_D16 3', mRNA sequence	1164	98	0
estPama_needle_2858-700_5	gi|218447508|gb|GH284405.1 WS0453.CR_K12 SS-BD-N-30 Picea sitchensis cDNA clone WS0453_K12 3', mRNA sequence	828	96	0
estPama_needle_2858-800_3	gi|218447508|gb|GH284405.1 WS0453.CR_K12 SS-BD-N-30 Picea sitchensis cDNA clone WS0453_K12 3', mRNA sequence	656	91	0
estPama_needle_2859-700_5	gi|157527227|gb|EX328458.1 GQ02828.SP6_E11 GQ028 - Cambium / phloem scrappings (Normalized library ) Picea glauca cDNA clone GQ02828_E11 3', mRNA sequence	1066	98	0
estPama_needle_2859-800_3	gi|157527227|gb|EX328458.1 GQ02828.SP6_E11 GQ028 - Cambium / phloem scrappings (Normalized library ) Picea glauca cDNA clone GQ02828_E11 3', mRNA sequence	710	92	0
estPama_needle_2861-700_5	gi|70638399|gb|DR573682.1 WS00735.B21.1_J24 WS-PS-N-A-8 Picea glauca cDNA clone WS00735_J24 3, mRNA sequence	765	97	0
estPama_needle_2862-700_5	gi|149973044|gb|ES873069.1 WS02840.CR_C05 SS-IB-A-FL-13 Picea sitchensis cDNA clone WS02840_C05 3', mRNA sequence	464	90	2e-127
estPama_needle_2862-800_3	gi|149973044|gb|ES873069.1 WS02840.CR_C05 SS-IB-A-FL-13 Picea sitchensis cDNA clone WS02840_C05 3', mRNA sequence	577	96	2e-161
estPama_needle_2863-700_5	gi|292502393|gb|GW720427.1 WS02774.C21_L03 SS-IL-A-FL-14 Picea sitchensis cDNA clone WS02774_L03 5', mRNA sequence	776	91	0
estPama_needle_2863-800_3	gi|292502393|gb|GW720427.1 WS02774.C21_L03 SS-IL-A-FL-14 Picea sitchensis cDNA clone WS02774_L03 5', mRNA sequence	712	96	0
estPama_needle_2866-700_5	gi|166906154|gb|FD739314.1 WS03946.C21_N06 SS-B-24 Picea sitchensis cDNA clone WS03946_N06 3', mRNA sequence	606	88	4e-170
estPama_needle_2868-700_5	gi|253829992|gb|GR589225.1 cNOnGOHD-021_H24.ab1_c Tilapia library of mixed differentiating XX and XY gonads Oreochromis niloticus cDNA, mRNA sequence	163	95	5e-37
estPama_needle_2870-700_5	gi|70649551|gb|DR584808.1 WS0337.C21_H20 WS-SE-N-A-18 Picea glauca cDNA clone WS0337_H20 3, mRNA sequence	763	98	0
estPama_needle_2870-800_3	gi|70649551|gb|DR584808.1 WS0337.C21_H20 WS-SE-N-A-18 Picea glauca cDNA clone WS0337_H20 3, mRNA sequence	656	94	0
estPama_needle_2872-800_3	gi|166901570|gb|FD736612.1 WS03939.C21.1_G05 SS-B-24 Picea sitchensis cDNA clone WS03939_G05 3', mRNA sequence	839	96	0
estPama_needle_2873-700_5	gi|292501866|gb|GW719900.1 WS02772.C21_P16 SS-IL-A-FL-14 Picea sitchensis cDNA clone WS02772_P16 5', mRNA sequence	571	99	1e-159
estPama_needle_2874-700_5	gi|157519494|gb|EX320725.1 GQ02816.SP6_E03 GQ028 - Cambium / phloem scrappings (Normalized library ) Picea glauca cDNA clone GQ02816_E03 3', mRNA sequence	630	99	2e-177
estPama_needle_2874-800_3	gi|157519494|gb|EX320725.1 GQ02816.SP6_E03 GQ028 - Cambium / phloem scrappings (Normalized library ) Picea glauca cDNA clone GQ02816_E03 3', mRNA sequence	614	98	2e-172
estPama_needle_2880-800_3	gi|138301770|gb|ES251762.1 WS03715.C21_I07 SS-B-N-22 Picea sitchensis cDNA clone WS03715_I07 3', mRNA sequence	579	89	6e-162
estPama_needle_2882-700_5	gi|157629586|gb|EX430668.1 GQ03905.B7_N05 GQ039 - Stem - Dormant Picea glauca cDNA clone GQ03905_N05 5', mRNA sequence	1153	92	0
estPama_needle_2884-700_5	gi|70294431|gb|DR520741.1 WS0277.BR_N22 SS-IL-A-FL-14 Picea sitchensis cDNA clone WS0277_N22 3, mRNA sequence	1249	96	0
estPama_needle_2884-800_3	gi|292498998|gb|GW715597.1 WS02759.C21_H19 SS-IL-A-FL-14 Picea sitchensis cDNA clone WS02759_H19 5', mRNA sequence	935	96	0
estPama_needle_2891-700_5	gi|70340579|gb|DR537096.1 WS02751.C21_A20 SS-IL-A-FL-14 Picea sitchensis cDNA clone WS02751_A20 5, mRNA sequence	809	98	0
estPama_needle_2891-800_3	gi|70646701|gb|DR581958.1 WS0304.B21_E22 WS-SE-A-16 Picea glauca cDNA clone WS0304_E22 3, mRNA sequence	1005	97	0
estPama_needle_2892-700_5	gi|69378905|gb|DR472618.1 WS00956.B21_L05 IS-B-N-A-10 Picea engelmannii x Picea glauca cDNA clone WS00956_L05 3, mRNA sequence	935	90	0
estPama_needle_2892-800_3	gi|69378905|gb|DR472618.1 WS00956.B21_L05 IS-B-N-A-10 Picea engelmannii x Picea glauca cDNA clone WS00956_L05 3, mRNA sequence	706	87	0
estPama_needle_2896-700_5	gi|157591490|gb|EX392718.1 GQ03323.B7_H01 GQ033 - Terminal leader (Normalized library) Picea glauca cDNA clone GQ03323_H01 5', mRNA sequence	536	95	7e-149
estPama_needle_2896-800_3	gi|70284217|gb|DR517430.1 WS02746.CR_E22 SS-IL-A-FL-14 Picea sitchensis cDNA clone WS02746_E22 3, mRNA sequence	721	94	0
estPama_needle_2897-700_5	gi|166903574|gb|FD739135.1 WS03946.C21_F09 SS-B-24 Picea sitchensis cDNA clone WS03946_F09 3', mRNA sequence	523	86	4e-145
estPama_needle_2898-700_5	gi|225913041|gb|GO366543.1 GQ03702.SP6.r_G19 GQ037 - Shoot tip - Dormant Picea glauca cDNA clone GQ03702_G19 3', mRNA sequence	1044	98	0
estPama_needle_2898-800_3	gi|149964411|gb|ES864439.1 WS027102.CR_N15 SS-IL-A-FL-14 Picea sitchensis cDNA clone WS027102_N15 3', mRNA sequence	776	96	0
estPama_needle_2901-700_5	gi|166914107|gb|FD746427.1 WS04231.C21_J05 SS-NE-27 Picea sitchensis cDNA clone WS04231_J05 3', mRNA sequence	944	99	0
estPama_needle_2902-800_3	gi|166913731|gb|FD746545.1 WS04231.C21_O13 SS-NE-27 Picea sitchensis cDNA clone WS04231_O13 3', mRNA sequence	889	93	0
estPama_needle_2903-700_5	gi|70308154|gb|DR525208.1 WS02719.B21_F23 SS-IL-A-FL-14 Picea sitchensis cDNA clone WS02719_F23 5, mRNA sequence	174	96	2e-40
estPama_needle_2903-800_3	gi|70308154|gb|DR525208.1 WS02719.B21_F23 SS-IL-A-FL-14 Picea sitchensis cDNA clone WS02719_F23 5, mRNA sequence	135	90	9e-29
estPama_needle_2906-700_5	gi|218450905|gb|GH289660.1 WS0473.C21_D07 SS-BD-32 Picea sitchensis cDNA clone WS0473_D07 5', mRNA sequence	1205	93	0
estPama_needle_2906-800_3	gi|157562126|gb|EX363357.1 GQ03206.SP6_P22 GQ032 - Shoot tip (Normalized library) Picea glauca cDNA clone GQ03206_P22 3', mRNA sequence	833	98	0
estPama_needle_2907-700_5	gi|157588323|gb|EX389551.1 GQ03314.B7_N08 GQ033 - Terminal leader (Normalized library) Picea glauca cDNA clone GQ03314_N08 5', mRNA sequence	1286	94	0
estPama_needle_2907-800_3	gi|70617196|gb|DR552989.1 WS03224.C21_M10 WS-MC-N-A-20 Picea glauca cDNA clone WS03224_M10 3, mRNA sequence	1037	98	0
estPama_needle_2910-700_5	gi|70300300|gb|DR522699.1 WS02712.C21_H14 SS-IL-A-FL-14 Picea sitchensis cDNA clone WS02712_H14 5, mRNA sequence	627	89	3e-176
estPama_needle_2913-700_5	gi|157618548|gb|EX419630.1 GQ03713.B7_L20 GQ037 - Shoot tip - Dormant Picea glauca cDNA clone GQ03713_L20 5', mRNA sequence	1158	92	0
estPama_needle_2913-800_3	gi|70355504|gb|DR544534.1 WS01044.B21_K09 SS-R-N-A-11 Picea sitchensis cDNA clone WS01044_K09 3, mRNA sequence	1009	96	0
estPama_needle_2915-700_5	gi|157594422|gb|EX395650.1 GQ03405.B7_H09 GQ034 - Needles - Mid-season Picea glauca cDNA clone GQ03405_H09 5', mRNA sequence	1461	97	0
estPama_needle_2915-800_3	gi|166914733|gb|FD747357.1 WS0432.C21_F06 SS-NE-28 Picea sitchensis cDNA clone WS0432_F06 3', mRNA sequence	937	98	0
estPama_needle_2916-700_5	gi|68776210|gb|DR451349.1 WS00955.BR_G06 IS-B-N-A-10 Picea engelmannii x Picea glauca cDNA clone WS00955_G06 5, mRNA sequence	761	96	0
estPama_needle_2918-700_5	gi|157621180|gb|EX422262.1 GQ03802.B7_A22 GQ038 - Stem - Active growth Picea glauca cDNA clone GQ03802_A22 5', mRNA sequence	1075	99	0
estPama_needle_2918-800_3	gi|157590093|gb|EX391321.1 GQ03319.B7_K14 GQ033 - Terminal leader (Normalized library) Picea glauca cDNA clone GQ03319_K14 5', mRNA sequence	900	94	0
estPama_needle_2924-800_3	gi|157617003|gb|EX418085.1 GQ03709.B7_I21 GQ037 - Shoot tip - Dormant Picea glauca cDNA clone GQ03709_I21 5', mRNA sequence	213	79	5e-52
estPama_needle_2932-700_5	gi|70636867|gb|DR572150.1 WS00731.B21_C18 WS-PS-N-A-8 Picea glauca cDNA clone WS00731_C18 3, mRNA sequence	1066	96	0
estPama_needle_2932-800_3	gi|70636867|gb|DR572150.1 WS00731.B21_C18 WS-PS-N-A-8 Picea glauca cDNA clone WS00731_C18 3, mRNA sequence	641	91	0
estPama_needle_2935-700_5	gi|211597540|gb|GE476688.1 GQ0074.B3.r_H10 GQ007: Secondary xylem of girdled saplings Picea glauca cDNA clone GQ0074_H10 5', mRNA sequence	1454	98	0
estPama_needle_2935-800_3	gi|70277087|gb|DR514977.1 WS0274.BR_E24 SS-IL-A-FL-14 Picea sitchensis cDNA clone WS0274_E24 3, mRNA sequence	449	82	6e-123
estPama_needle_2936-800_3	gi|49060716|gb|CO238401.1 WS0075.B21_K19 WS-PS-N-A-8 Picea glauca cDNA clone WS0075_K19 3', mRNA sequence	793	95	0
estPama_needle_2940-700_5	gi|157586555|gb|EX387783.1 GQ03312.B7_A07 GQ033 - Terminal leader (Normalized library) Picea glauca cDNA clone GQ03312_A07 5', mRNA sequence	1423	98	0
estPama_needle_2942-700_5	gi|157611811|gb|EX413035.1 GQ03614.B7_O01 GQ036 - Shoot tip - Active growth Picea glauca cDNA clone GQ03614_O01 5', mRNA sequence	1181	99	0
estPama_needle_2942-800_3	gi|292501437|gb|GW719471.1 WS02771.C21_K15 SS-IL-A-FL-14 Picea sitchensis cDNA clone WS02771_K15 5', mRNA sequence	941	99	0
estPama_needle_2944-700_5	gi|157567440|gb|EX368668.1 GQ03214.B7_K22 GQ032 - Shoot tip (Normalized library) Picea glauca cDNA clone GQ03214_K22 5', mRNA sequence	1291	96	0
estPama_needle_2953-700_5	gi|157617368|gb|EX418450.1 GQ03710.B7_I11 GQ037 - Shoot tip - Dormant Picea glauca cDNA clone GQ03710_I11 5', mRNA sequence	1147	96	0
estPama_needle_2953-800_3	gi|157617368|gb|EX418450.1 GQ03710.B7_I11 GQ037 - Shoot tip - Dormant Picea glauca cDNA clone GQ03710_I11 5', mRNA sequence	898	95	0
estPama_needle_2955-700_5	gi|157527827|gb|EX329058.1 GQ02829.B7_O19 GQ028 - Cambium / phloem scrappings (Normalized library ) Picea glauca cDNA clone GQ02829_O19 5', mRNA sequence	1382	99	0
estPama_needle_2955-800_3	gi|149977196|gb|ES877221.1 WS02934.CR_A04 SS-IB-A-FL-15 Picea sitchensis cDNA clone WS02934_A04 3', mRNA sequence	865	99	0
estPama_needle_2961-700_5	gi|70641940|gb|DR577197.1 WS00745.C21_J19 WS-PS-N-A-8 Picea glauca cDNA clone WS00745_J19 3, mRNA sequence	1271	98	0
estPama_needle_2961-800_3	gi|70641940|gb|DR577197.1 WS00745.C21_J19 WS-PS-N-A-8 Picea glauca cDNA clone WS00745_J19 3, mRNA sequence	994	97	0
estPama_needle_2962-800_3	gi|70634188|gb|DR569471.1 WS02624.BR_M22 WS-PP-N-A-12 Picea glauca cDNA clone WS02624_M22 5, mRNA sequence	507	89	3e-140
estPama_needle_2964-700_5	gi|149962576|gb|ES862604.1 WS02787.CR_N23 SS-IL-A-FL-14 Picea sitchensis cDNA clone WS02787_N23 3', mRNA sequence	815	97	0
estPama_needle_2964-800_3	gi|157594895|gb|EX396123.1 GQ03406.B7_M02 GQ034 - Needles - Mid-season Picea glauca cDNA clone GQ03406_M02 5', mRNA sequence	418	95	8e-114
estPama_needle_2965-700_5	gi|225912324|gb|GO364427.1 GQ03412.SP6.r_E03 GQ034 - Needles - Mid-season Picea glauca cDNA clone GQ03412_E03 3', mRNA sequence	1127	94	0
estPama_needle_2965-800_3	gi|225912324|gb|GO364427.1 GQ03412.SP6.r_E03 GQ034 - Needles - Mid-season Picea glauca cDNA clone GQ03412_E03 3', mRNA sequence	678	99	0
estPama_needle_2967-700_5	gi|157578646|gb|EX379874.1 GQ03301.B7_F22 GQ033 - Terminal leader (Normalized library) Picea glauca cDNA clone GQ03301_F22 5', mRNA sequence	1530	97	0
estPama_needle_2967-800_3	gi|49139433|gb|CO255258.1 WS00824.B21_K02 WS-X-N-A-9 Picea glauca cDNA clone WS00824_K02 3', mRNA sequence	1203	98	0
estPama_needle_2968-700_5	gi|157622171|gb|EX423253.1 GQ03804.B7_M05 GQ038 - Stem - Active growth Picea glauca cDNA clone GQ03804_M05 5', mRNA sequence	1214	95	0
estPama_needle_2968-800_3	gi|69383158|gb|DR473743.1 WS00959.B21_N22 IS-B-N-A-10 Picea engelmannii x Picea glauca cDNA clone WS00959_N22 3, mRNA sequence	952	98	0
estPama_needle_2969-700_5	gi|157618986|gb|EX420068.1 GQ03714.B7_O22 GQ037 - Shoot tip - Dormant Picea glauca cDNA clone GQ03714_O22 5', mRNA sequence	1362	99	0
estPama_needle_2969-800_3	gi|292518331|gb|GW735819.1 WS04911.CR_L06 WS-CBM-34 Picea glauca cDNA clone WS04911_L06 3', mRNA sequence	339	88	8e-90
estPama_needle_2970-700_5	gi|157608272|gb|EX409496.1 GQ03605.B7_D09 GQ036 - Shoot tip - Active growth Picea glauca cDNA clone GQ03605_D09 5', mRNA sequence	667	99	0
estPama_needle_2970-800_3	gi|157508347|gb|EX309578.1 GQ01311.T3_G08 GQ013 - Elongating ROOTS tips - sapplings Picea glauca cDNA clone GQ01311_G08 5', mRNA sequence	976	99	0
estPama_needle_2972-700_5	gi|157530998|gb|EX332229.1 GQ02904.B7_E11 GQ029 - Xylem scrapings - AT NITE Picea glauca cDNA clone GQ02904_E11 5', mRNA sequence	1459	97	0
estPama_needle_2972-800_3	gi|49058814|gb|CO236499.1 WS0023.B21_M10 WS-PS-A-2 Picea glauca cDNA clone WS0023_M10 3', mRNA sequence	523	83	4e-145
estPama_needle_2973-700_5	gi|70340327|gb|DR536969.1 WS02750.C21_K23 SS-IL-A-FL-14 Picea sitchensis cDNA clone WS02750_K23 5, mRNA sequence	1295	97	0
estPama_needle_2973-800_3	gi|149967888|gb|ES867913.1 WS02821.CR_F22 SS-IB-A-FL-13 Picea sitchensis cDNA clone WS02821_F22 3', mRNA sequence	985	97	0
estPama_needle_2979-700_5	gi|157592187|gb|EX393415.1 GQ03325.B7_F20 GQ033 - Terminal leader (Normalized library) Picea glauca cDNA clone GQ03325_F20 5', mRNA sequence	1461	99	0
estPama_needle_2980-700_5	gi|70335193|gb|DR534307.1 WS02742.C21_P01 SS-IL-A-FL-14 Picea sitchensis cDNA clone WS02742_P01 5, mRNA sequence	1205	99	0
estPama_needle_2980-800_3	gi|70335193|gb|DR534307.1 WS02742.C21_P01 SS-IL-A-FL-14 Picea sitchensis cDNA clone WS02742_P01 5, mRNA sequence	1138	98	0
estPama_needle_2983-800_3	gi|225913475|gb|GO366097.1 GQ03610.B7P1_E10 GQ036 - Shoot tip - Active growth Picea glauca cDNA clone GQ03610_E10 5', mRNA sequence	1103	99	0
estPama_needle_2985-700_5	gi|157614659|gb|EX415741.1 GQ03703.B7_E01 GQ037 - Shoot tip - Dormant Picea glauca cDNA clone GQ03703_E01 5', mRNA sequence	952	87	0
estPama_needle_2987-700_5	gi|149961073|gb|ES861101.1 WS02783.CR.1_F19 SS-IL-A-FL-14 Picea sitchensis cDNA clone WS02783_F19 3', mRNA sequence	1201	99	0
estPama_needle_2987-800_3	gi|149961073|gb|ES861101.1 WS02783.CR.1_F19 SS-IL-A-FL-14 Picea sitchensis cDNA clone WS02783_F19 3', mRNA sequence	832	99	0
estPama_needle_2990-700_5	gi|292500718|gb|GW719050.1 WS02770.C21_F21 SS-IL-A-FL-14 Picea sitchensis cDNA clone WS02770_F21 5', mRNA sequence	905	93	0
estPama_needle_2990-800_3	gi|260194107|gb|GT125942.1 WS0475.CR_E03 SS-BD-32 Picea sitchensis cDNA clone WS0475_E03 3', mRNA sequence	1000	98	0
estPama_needle_2993-700_5	gi|292503237|gb|GW722882.1 WS02826.C21_N14 SS-IB-A-FL-13 Picea sitchensis cDNA clone WS02826_N14 5', mRNA sequence	1314	99	0
estPama_needle_2994-700_5	gi|157639011|gb|EX440093.1 GQ04012.B7_F15 GQ040 - Shoot tip - Active growth (Normalized) Picea glauca cDNA clone GQ04012_F15 5', mRNA sequence	1356	98	0
estPama_needle_2994-800_3	gi|211595865|gb|GE472855.1 GQ0034.B3.r_G10 GQ003: Vegetative buds developmental sequence Picea glauca cDNA clone GQ0034_G10 5', mRNA sequence	1048	97	0
estPama_needle_2997-700_5	gi|157553505|gb|EX354736.1 GQ03115.B7_G03 GQ031 - Xylem Scrapings (Normalized library) Picea glauca cDNA clone GQ03115_G03 5', mRNA sequence	1210	92	0
estPama_needle_2997-800_3	gi|148814278|gb|ES665200.1 WS03926.C21_O14 SS-B-24 Picea sitchensis cDNA clone WS03926_O14 3', mRNA sequence	621	85	1e-174
estPama_needle_2999-700_5	gi|70347518|gb|DR540595.1 WS01033.B21_J24 SS-R-N-A-11 Picea sitchensis cDNA clone WS01033_J24 3, mRNA sequence	470	99	5e-129
estPama_needle_3000-700_5	gi|211865753|gb|CO480818.2 GQ0163.TB_E13 GQ016: Primary, secondary SHOOT -N fertil. Treatments Picea glauca cDNA clone GQ0163_E13 3', mRNA sequence	935	98	0
estPama_needle_3000-800_3	gi|211865753|gb|CO480818.2 GQ0163.TB_E13 GQ016: Primary, secondary SHOOT -N fertil. Treatments Picea glauca cDNA clone GQ0163_E13 3', mRNA sequence	566	96	4e-158
estPama_needle_3001-700_5	gi|157535800|gb|EX337031.1 GQ03003.B7_M09 GQ030 - Xylem planings - daytime and seasonal Picea glauca cDNA clone GQ03003_M09 5', mRNA sequence	1179	93	0
estPama_needle_3001-800_3	gi|49048419|gb|CO226104.1 WS01028.B21_K08 SS-R-N-A-11 Picea sitchensis cDNA clone WS01028_K08 3', mRNA sequence	499	97	5e-138
estPama_needle_3005-700_5	gi|211595844|gb|GE472844.1 GQ0034.B3.r_A12 GQ003: Vegetative buds developmental sequence Picea glauca cDNA clone GQ0034_A12 5', mRNA sequence	1051	99	0
estPama_needle_3005-800_3	gi|260191033|gb|GT121035.1 WS0465.CR_N16 SS-BD-31 Picea sitchensis cDNA clone WS0465_N16 3', mRNA sequence	989	99	0
estPama_needle_3006-700_5	gi|211601792|gb|GE480627.1 GQ02014.TB_A04 GQ020: Clean ROOTS systems -Diurnal cycle Picea glauca cDNA clone GQ02014_A04 3', mRNA sequence	189	83	3e-44
estPama_needle_3006-800_3	gi|149967976|gb|ES868001.1 WS02821.CR_J23 SS-IB-A-FL-13 Picea sitchensis cDNA clone WS02821_J23 3', mRNA sequence	473	86	5e-130
estPama_needle_3007-700_5	gi|157643960|gb|EX445042.1 GQ04112.B7_I19 GQ041 - Shoot tip - Dormant (Normalized) Picea glauca cDNA clone GQ04112_I19 5', mRNA sequence	1042	93	0
estPama_needle_3007-800_3	gi|157532953|gb|EX334184.1 GQ02907.B7_B05 GQ029 - Xylem scrapings - AT NITE Picea glauca cDNA clone GQ02907_B05 5', mRNA sequence	701	93	0
estPama_needle_3008-700_5	gi|138313770|gb|ES256473.1 WS03729.C21_E10 SS-B-N-22 Picea sitchensis cDNA clone WS03729_E10 3', mRNA sequence	717	95	0
estPama_needle_3008-800_3	gi|138313770|gb|ES256473.1 WS03729.C21_E10 SS-B-N-22 Picea sitchensis cDNA clone WS03729_E10 3', mRNA sequence	547	97	1e-152
estPama_needle_3009-800_3	gi|70642466|gb|DR577723.1 WS00747.C21_B07 WS-PS-N-A-8 Picea glauca cDNA clone WS00747_B07 3, mRNA sequence	163	79	6e-37
estPama_needle_3014-700_5	gi|157601293|gb|EX402517.1 GQ03505.B7_D12 GQ035 - Needles - End of season Picea glauca cDNA clone GQ03505_D12 5', mRNA sequence	1378	97	0
estPama_needle_3014-800_3	gi|157601293|gb|EX402517.1 GQ03505.B7_D12 GQ035 - Needles - End of season Picea glauca cDNA clone GQ03505_D12 5', mRNA sequence	1203	97	0
estPama_needle_3015-700_5	gi|58026027|gb|CX712768.1 RTPQ1_4_D11.g2_A032 Roots treated with paraquat Pinus taeda cDNA clone RTPQ1_4_D11_A032 5', mRNA sequence	610	81	5e-171
estPama_needle_3015-800_3	gi|280980867|gb|GT886653.1 65-2-31-B03.r.1 Non-normalized library of 1 month old bare root Picea abies cDNA, mRNA sequence	91.6	98	6e-15
estPama_needle_3024-700_5	gi|157624965|gb|EX426047.1 GQ03812.B7_E15 GQ038 - Stem - Active growth Picea glauca cDNA clone GQ03812_E15 5', mRNA sequence	784	96	0
estPama_needle_3024-800_3	gi|149979927|gb|ES879952.1 WS02942.CR_E22 SS-IB-A-FL-15 Picea sitchensis cDNA clone WS02942_E22 3', mRNA sequence	656	96	0
estPama_needle_3027-800_3	gi|70300975|gb|DR522872.1 WS02712.C21_P09 SS-IL-A-FL-14 Picea sitchensis cDNA clone WS02712_P09 5, mRNA sequence	942	97	0
estPama_needle_3029-800_3	gi|260195207|gb|GT126851.1 WS0477.CR_L06 SS-BD-32 Picea sitchensis cDNA clone WS0477_L06 3', mRNA sequence	641	91	0
estPama_needle_3035-700_5	gi|157560845|gb|EX362076.1 GQ03205.B7_H04 GQ032 - Shoot tip (Normalized library) Picea glauca cDNA clone GQ03205_H04 5', mRNA sequence	791	93	0
estPama_needle_3035-800_3	gi|157561211|gb|EX362442.1 GQ03205.SP6_H04 GQ032 - Shoot tip (Normalized library) Picea glauca cDNA clone GQ03205_H04 3', mRNA sequence	811	98	0
estPama_needle_3036-700_5	gi|90032993|emb|AM173510.1 AM173510 K00004 Picea abies cDNA clone K0000400031G05F1, mRNA sequence	989	98	0
estPama_needle_3037-700_5	gi|157638054|gb|EX439136.1 GQ04009.B7_M11 GQ040 - Shoot tip - Active growth (Normalized) Picea glauca cDNA clone GQ04009_M11 5', mRNA sequence	1382	96	0
estPama_needle_3037-800_3	gi|157513376|gb|EX314607.1 GQ02807.SP6_C02 GQ028 - Cambium / phloem scrappings (Normalized library ) Picea glauca cDNA clone GQ02807_C02 3', mRNA sequence	804	98	0
estPama_needle_3038-700_5	gi|157636378|gb|EX437460.1 GQ04005.B7_E19 GQ040 - Shoot tip - Active growth (Normalized) Picea glauca cDNA clone GQ04005_E19 5', mRNA sequence	920	94	0
estPama_needle_3038-800_3	gi|157636378|gb|EX437460.1 GQ04005.B7_E19 GQ040 - Shoot tip - Active growth (Normalized) Picea glauca cDNA clone GQ04005_E19 5', mRNA sequence	662	98	0
estPama_needle_3040-700_5	gi|225910511|gb|GO362915.1 GQ03234.B7.r_F07 GQ032 - Shoot tip (Normalized library) Picea glauca cDNA clone GQ03234_F07 5', mRNA sequence	1439	98	0
estPama_needle_3040-800_3	gi|260191717|gb|GT124244.1 WS04716.CR_J20 SS-BD-32 Picea sitchensis cDNA clone WS04716_J20 3', mRNA sequence	942	95	0
estPama_needle_3049-_5	gi|292514973|gb|GW736985.1 WS04914.CR_O02 WS-CBM-34 Picea glauca cDNA clone WS04914_O02 3', mRNA sequence	870	96	0
estPama_needle_BSC1-1005-700_5	gi|292504249|gb|GW721468.1 WS02822.C21_A24 SS-IB-A-FL-13 Picea sitchensis cDNA clone WS02822_A24 5', mRNA sequence	1125	98	0
estPama_needle_BSC1-1005-800_3	gi|149972108|gb|ES872133.1 WS02837.CR_E13 SS-IB-A-FL-13 Picea sitchensis cDNA clone WS02837_E13 3', mRNA sequence	1142	94	0
estPama_needle_BSC1-1006-700_5	gi|211896398|gb|CO481909.2 GQ0193.TB.1_G17 GQ019: Clean ROOTS systems - P treatments Picea glauca cDNA clone GQ0193_G17 3', mRNA sequence	1639	99	0
estPama_needle_BSC1-1006-800_3	gi|260189494|gb|GT122649.1 WS04712.CR_F01 SS-BD-32 Picea sitchensis cDNA clone WS04712_F01 3', mRNA sequence	1317	96	0
estPama_needle_BSC1-1010-700_5	gi|157629259|gb|EX430341.1 GQ03904.B7_O15 GQ039 - Stem - Dormant Picea glauca cDNA clone GQ03904_O15 5', mRNA sequence	752	99	0
estPama_needle_BSC1-1010-800_3	gi|68772430|gb|DR449498.1 WS00950.BR_D24 IS-B-N-A-10 Picea engelmannii x Picea glauca cDNA clone WS00950_D24 5, mRNA sequence	928	98	0
estPama_needle_BSC1-1011-700_5	gi|70303489|gb|DR523649.1 WS02715.B21_C08 SS-IL-A-FL-14 Picea sitchensis cDNA clone WS02715_C08 5, mRNA sequence	891	99	0
estPama_needle_BSC1-1011-800_3	gi|49040565|gb|CO218251.1 WS0102.B21_K14 SS-R-N-A-11 Picea sitchensis cDNA clone WS0102_K14 3', mRNA sequence	856	94	0
estPama_needle_BSC1-1012-700_5	gi|148816420|gb|ES667342.1 WS0412.C21_G05 SS-NE-A-26 Picea sitchensis cDNA clone WS0412_G05 3', mRNA sequence	643	98	0
estPama_needle_BSC1-1012-800_3	gi|70310064|gb|DR525915.1 WS02720.B21_G24 SS-IL-A-FL-14 Picea sitchensis cDNA clone WS02720_G24 5, mRNA sequence	961	95	0
estPama_needle_BSC1-1013-700_5	gi|157526811|gb|EX328042.1 GQ02828.B7_B18 GQ028 - Cambium / phloem scrappings (Normalized library ) Picea glauca cDNA clone GQ02828_B18 5', mRNA sequence	230	96	3e-57
estPama_needle_BSC1-1015-700_5	gi|157597181|gb|EX398409.1 GQ03412.B7_P07 GQ034 - Needles - Mid-season Picea glauca cDNA clone GQ03412_P07 5', mRNA sequence	538	99	7e-150
estPama_needle_BSC1-1015-800_3	gi|70630571|gb|DR566364.1 WS0266.B21_N16 WS-PP-N-A-12 Picea glauca cDNA clone WS0266_N16 3, mRNA sequence	518	95	1e-143
estPama_needle_BSC1-1017-700_5	gi|70657733|gb|DR592990.1 WS00836.B21.1_K20 WS-X-N-A-9 Picea glauca cDNA clone WS00836_K20 3, mRNA sequence	675	99	0
estPama_needle_BSC1-1017-800_3	gi|149976681|gb|ES876706.1 WS02932.CR_I22 SS-IB-A-FL-15 Picea sitchensis cDNA clone WS02932_I22 3', mRNA sequence	652	94	0
estPama_needle_BSC1-1021-700_5	gi|211887050|gb|CO488687.2 GQ0259.B7_E10 GQ025: Annual flush SHOOTS diurnal cycle- trees Picea glauca cDNA clone GQ0259_E10 3', mRNA sequence	863	98	0
estPama_needle_BSC1-1021-800_3	gi|211599703|gb|GE477815.1 GQ0164.B3.r_I11 GQ016: Primary, secondary SHOOT -N fertil. Treatments Picea glauca cDNA clone GQ0164_I11 5', mRNA sequence	946	96	0
estPama_needle_BSC1-1024-700_5	gi|292518225|gb|GW735713.1 WS04911.CR_G17 WS-CBM-34 Picea glauca cDNA clone WS04911_G17 3', mRNA sequence	335	97	1e-88
estPama_needle_BSC1-1024-800_3	gi|260188885|gb|GT124957.1 WS04718.CR_J10 SS-BD-32 Picea sitchensis cDNA clone WS04718_J10 3', mRNA sequence	268	83	1e-68
estPama_needle_BSC1-1027-700_5	gi|157553789|gb|EX355020.1 GQ03116.B7_C11 GQ031 - Xylem Scrapings (Normalized library) Picea glauca cDNA clone GQ03116_C11 5', mRNA sequence	1166	98	0
estPama_needle_BSC1-1027-800_3	gi|157518799|gb|EX320030.1 GQ02815.SP6_E22 GQ028 - Cambium / phloem scrappings (Normalized library ) Picea glauca cDNA clone GQ02815_E22 3', mRNA sequence	830	95	0
estPama_needle_BSC1-1029-700_5	gi|157608377|gb|EX409601.1 GQ03605.B7_H23 GQ036 - Shoot tip - Active growth Picea glauca cDNA clone GQ03605_H23 5', mRNA sequence	830	99	0
estPama_needle_BSC1-1029-800_3	gi|292508440|gb|GW731233.1 WS04814.CR_P03 WS-CRD-33 Picea glauca cDNA clone WS04814_P03 3', mRNA sequence	891	96	0
estPama_needle_BSC1-1030-700_5	gi|292506221|gb|GW724501.1 WS02926.C21_O09 SS-IB-A-FL-15 Picea sitchensis cDNA clone WS02926_O09 5', mRNA sequence	1033	99	0
estPama_needle_BSC1-1030-800_3	gi|292518668|gb|GW736136.1 WS04912.CR_J02 WS-CBM-34 Picea glauca cDNA clone WS04912_J02 3', mRNA sequence	582	97	4e-163
estPama_needle_BSC1-1038-700_5	gi|70649738|gb|DR584995.1 WS0338.C21_A06 WS-SE-N-A-18 Picea glauca cDNA clone WS0338_A06 3, mRNA sequence	1423	97	0
estPama_needle_BSC1-1038-800_3	gi|211882518|gb|CK438668.2 GQ0033.TB_G12 GQ003: Vegetative buds developmental sequence Picea glauca cDNA clone GQ0033_G12 3', mRNA sequence	1164	96	0
estPama_needle_BSC1-1039-700_5	gi|157631952|gb|EX433034.1 GQ03912.B7_E11 GQ039 - Stem - Dormant Picea glauca cDNA clone GQ03912_E11 5', mRNA sequence	1580	99	0
estPama_needle_BSC1-1039-800_3	gi|70350612|gb|DR542159.1 WS01037.B21_P11 SS-R-N-A-11 Picea sitchensis cDNA clone WS01037_P11 3, mRNA sequence	289	91	6e-75
estPama_needle_BSC1-1041-800_3	gi|292500251|gb|GW718531.1 WS02768.C21_M05 SS-IL-A-FL-14 Picea sitchensis cDNA clone WS02768_M05 5', mRNA sequence	424	92	2e-115
estPama_needle_BSC1-1043-700_5	gi|157581795|gb|EX383023.1 GQ03305.SP6_B17 GQ033 - Terminal leader (Normalized library) Picea glauca cDNA clone GQ03305_B17 3', mRNA sequence	556	99	2e-155
estPama_needle_BSC1-1043-800_3	gi|260191940|gb|GT124467.1 WS04717.CR_D22 SS-BD-32 Picea sitchensis cDNA clone WS04717_D22 3', mRNA sequence	529	98	5e-147
estPama_needle_BSC1-1044-700_5	gi|157612643|gb|EX413867.1 GQ03617.B7_C10 GQ036 - Shoot tip - Active growth Picea glauca cDNA clone GQ03617_C10 5', mRNA sequence	854	98	0
estPama_needle_BSC1-1044-800_3	gi|260192612|gb|GT121774.1 WS0467.CR_P05 SS-BD-31 Picea sitchensis cDNA clone WS0467_P05 3', mRNA sequence	652	96	0
estPama_needle_BSC1-1045-700_5	gi|157596072|gb|EX397300.1 GQ03409.B7_P08 GQ034 - Needles - Mid-season Picea glauca cDNA clone GQ03409_P08 5', mRNA sequence	616	99	4e-173
estPama_needle_BSC1-1045-800_3	gi|157596072|gb|EX397300.1 GQ03409.B7_P08 GQ034 - Needles - Mid-season Picea glauca cDNA clone GQ03409_P08 5', mRNA sequence	514	92	2e-142
estPama_needle_BSC1-1047-700_5	gi|157620103|gb|EX421185.1 GQ03718.B7_A23 GQ037 - Shoot tip - Dormant Picea glauca cDNA clone GQ03718_A23 5', mRNA sequence	344	97	1e-91
estPama_needle_BSC1-1047-800_3	gi|157620103|gb|EX421185.1 GQ03718.B7_A23 GQ037 - Shoot tip - Dormant Picea glauca cDNA clone GQ03718_A23 5', mRNA sequence	374	92	2e-100
estPama_needle_BSC1-1048-700_5	gi|211884344|gb|CO482593.2 GQ0196.B3_O22 GQ019: Clean ROOTS systems - P treatments Picea glauca cDNA clone GQ0196_O22 5', mRNA sequence	1066	94	0
estPama_needle_BSC1-1050-800_3	gi|149978031|gb|ES878056.1 WS02936.CR_K03 SS-IB-A-FL-15 Picea sitchensis cDNA clone WS02936_K03 3', mRNA sequence	148	96	2e-32
estPama_needle_BSC1-1053-700_5	gi|157613975|gb|EX415057.1 GQ03701.B7_G03 GQ037 - Shoot tip - Dormant Picea glauca cDNA clone GQ03701_G03 5', mRNA sequence	1602	99	0
estPama_needle_BSC1-1053-800_3	gi|218447968|gb|GH286465.1 WS0462.CR_J03 SS-BD-31 Picea sitchensis cDNA clone WS0462_J03 3', mRNA sequence	977	93	0
estPama_needle_BSC1-1054-700_5	gi|149960350|gb|ES860378.1 WS02781.CR.1_C23 SS-IL-A-FL-14 Picea sitchensis cDNA clone WS02781_C23 3', mRNA sequence	1384	99	0
estPama_needle_BSC1-1054-800_3	gi|70621657|gb|DR557450.1 WS02611.B21_E17 WS-PP-N-A-12 Picea glauca cDNA clone WS02611_E17 3, mRNA sequence	1098	96	0
estPama_needle_BSC1-1055-700_5	gi|238892248|gb|GR223661.1 GQ0257.T24.r_N15 GQ025: Annual flush SHOOTS diurnal cycle- trees Picea glauca cDNA clone GQ0257_N15 3', mRNA sequence	1303	96	0
estPama_needle_BSC1-1055-800_3	gi|49061056|gb|CO238741.1 WS00722.B21_L06 WS-PS-N-A-8 Picea glauca cDNA clone WS00722_L06 3', mRNA sequence	929	95	0
estPama_needle_BSC1-1056-800_3	gi|292501363|gb|GW719397.1 WS02771.C21_H03 SS-IL-A-FL-14 Picea sitchensis cDNA clone WS02771_H03 5', mRNA sequence	645	94	0
estPama_needle_BSC1-1058-700_5	gi|49020712|gb|CO208965.1 WS0099.B21.1_M01 IS-B-N-A-10 Picea engelmannii x Picea glauca cDNA clone WS0099_M01 3', mRNA sequence	802	98	0
estPama_needle_BSC1-1058-800_3	gi|49020712|gb|CO208965.1 WS0099.B21.1_M01 IS-B-N-A-10 Picea engelmannii x Picea glauca cDNA clone WS0099_M01 3', mRNA sequence	496	95	4e-137
estPama_needle_BSC1-1059-800_3	gi|166909933|gb|FD745574.1 WS04229.C21_D10 SS-NE-27 Picea sitchensis cDNA clone WS04229_D10 3', mRNA sequence	486	90	4e-134
estPama_needle_BSC1-1060-700_5	gi|157644129|gb|EX445211.1 GQ04113.B7_A08 GQ041 - Shoot tip - Dormant (Normalized) Picea glauca cDNA clone GQ04113_A08 5', mRNA sequence	891	94	0
estPama_needle_BSC1-1060-800_3	gi|157520345|gb|EX321576.1 GQ02817.SP6_I23 GQ028 - Cambium / phloem scrappings (Normalized library ) Picea glauca cDNA clone GQ02817_I23 3', mRNA sequence	989	99	0
estPama_needle_BSC1-1062-700_5	gi|157604320|gb|EX405544.1 GQ03513.B7_I01 GQ035 - Needles - End of season Picea glauca cDNA clone GQ03513_I01 5', mRNA sequence	1153	97	0
estPama_needle_BSC1-1062-800_3	gi|70352827|gb|DR543276.1 WS01041.B21.1_A19 SS-R-N-A-11 Picea sitchensis cDNA clone WS01041_A19 3, mRNA sequence	327	96	3e-86
estPama_needle_BSC1-1064-700_5	gi|157567752|gb|EX368980.1 GQ03215.B7_I13 GQ032 - Shoot tip (Normalized library) Picea glauca cDNA clone GQ03215_I13 5', mRNA sequence	1676	99	0
estPama_needle_BSC1-1064-800_3	gi|157518164|gb|EX319395.1 GQ02814.SP6_F09 GQ028 - Cambium / phloem scrappings (Normalized library ) Picea glauca cDNA clone GQ02814_F09 3', mRNA sequence	1151	96	0
estPama_needle_BSC1-1066-700_5	gi|218450224|gb|GH285418.1 WS0461.C21_M05 SS-BD-31 Picea sitchensis cDNA clone WS0461_M05 5', mRNA sequence	1325	98	0
estPama_needle_BSC1-1066-800_3	gi|49024118|gb|CO211672.1 WS00921.B21_N16 IS-B-N-A-10 Picea engelmannii x Picea glauca cDNA clone WS00921_N16 3', mRNA sequence	1018	95	0
estPama_needle_BSC1-1068-700_5	gi|157576850|gb|EX378078.1 GQ03236.B7_H03 GQ032 - Shoot tip (Normalized library) Picea glauca cDNA clone GQ03236_H03 5', mRNA sequence	1347	98	0
estPama_needle_BSC1-1070-700_5	gi|67189860|gb|DR078311.1 RTFEPL1_3_F08.b1_A029 Roots plus added iron Pinus taeda cDNA clone RTFEPL1_3_F08_A029 3', mRNA sequence	649	95	0
estPama_needle_BSC1-1070-800_3	gi|157517550|gb|EX318781.1 GQ02813.SP6_F22 GQ028 - Cambium / phloem scrappings (Normalized library ) Picea glauca cDNA clone GQ02813_F22 3', mRNA sequence	826	97	0
estPama_needle_BSC1-1071-700_5	gi|157512456|gb|EX313687.1 GQ02806.B7_G20 GQ028 - Cambium / phloem scrappings (Normalized library ) Picea glauca cDNA clone GQ02806_G20 5', mRNA sequence	1452	98	0
estPama_needle_BSC1-1071-800_3	gi|70262311|gb|DR510078.1 WS02727.CR_E11 SS-IL-A-FL-14 Picea sitchensis cDNA clone WS02727_E11 3, mRNA sequence	1184	97	0
estPama_needle_BSC1-1074-800_3	gi|218449473|gb|GH285578.1 WS0461.CR_D04 SS-BD-31 Picea sitchensis cDNA clone WS0461_D04 3', mRNA sequence	529	95	5e-147
estPama_needle_BSC1-1075-700_5	gi|292503572|gb|GW723217.1 WS02828.C21_O07 SS-IB-A-FL-13 Picea sitchensis cDNA clone WS02828_O07 5', mRNA sequence	1253	98	0
estPama_needle_BSC1-1075-800_3	gi|260194820|gb|GT126632.1 WS0477.CR_B19 SS-BD-32 Picea sitchensis cDNA clone WS0477_B19 3', mRNA sequence	632	98	4e-178
estPama_needle_BSC1-1076-700_5	gi|157556405|gb|EX357636.1 GQ03123.B7_E04 GQ031 - Xylem Scrapings (Normalized library) Picea glauca cDNA clone GQ03123_E04 5', mRNA sequence	1544	99	0
estPama_needle_BSC1-1076-800_3	gi|225909491|gb|GO361155.1 GQ03123.SP6.r3_E04 GQ031 - Xylem Scrapings (Normalized library) Picea glauca cDNA clone GQ03123_E04 3', mRNA sequence	453	98	3e-124
estPama_needle_BSC1-1078-700_5	gi|225916218|gb|GO366477.1 GQ03701.SP6.r_G15 GQ037 - Shoot tip - Dormant Picea glauca cDNA clone GQ03701_G15 3', mRNA sequence	243	79	9e-61
estPama_needle_BSC1-1078-800_3	gi|225914608|gb|GO365559.1 GQ03517.SP6.r_M13 GQ035 - Needles - End of season Picea glauca cDNA clone GQ03517_M13 3', mRNA sequence	444	80	4e-121
estPama_needle_BSC1-1079-800_3	gi|166900518|gb|FD733330.1 WS03820.C21_D15 SS-B-23 Picea sitchensis cDNA clone WS03820_D15 3', mRNA sequence	564	98	1e-157
estPama_needle_BSC1-1080-700_5	gi|70616330|gb|DR552123.1 WS03222.C21_F08 WS-MC-N-A-20 Picea glauca cDNA clone WS03222_F08 3, mRNA sequence	941	99	0
estPama_needle_BSC1-1080-800_3	gi|218447165|gb|GH283217.1 WS0451.CR_O19 SS-BD-N-30 Picea sitchensis cDNA clone WS0451_O19 3', mRNA sequence	368	87	1e-98
estPama_needle_BSC1-1084-700_5	gi|157508386|gb|EX309617.1 GQ01311.T3_I02 GQ013 - Elongating ROOTS tips - sapplings Picea glauca cDNA clone GQ01311_I02 5', mRNA sequence	641	99	0
estPama_needle_BSC1-1084-800_3	gi|49122744|gb|CO242785.1 WS0031.B21_L06 WS-X-A-3 Picea glauca cDNA clone WS0031_L06 3', mRNA sequence	544	94	2e-151
estPama_needle_BSC1-1085-700_5	gi|90032320|emb|AM172837.1 AM172837 K00004 Picea abies cDNA clone K0000400011F01F1, mRNA sequence	649	98	0
estPama_needle_BSC1-1085-800_3	gi|49124558|gb|CO243573.1 WS0035.B21_A04 WS-X-A-3 Picea glauca cDNA clone WS0035_A04 3', mRNA sequence	344	93	1e-91
estPama_needle_BSC1-1087-700_5	gi|49141428|gb|CO256681.1 WS0083.B21_M04 WS-X-N-A-9 Picea glauca cDNA clone WS0083_M04 3', mRNA sequence	630	99	1e-177
estPama_needle_BSC1-1087-800_3	gi|149969914|gb|ES869939.1 WS02830.CR_J11 SS-IB-A-FL-13 Picea sitchensis cDNA clone WS02830_J11 3', mRNA sequence	350	93	3e-93
estPama_needle_BSC1-1089-700_5	gi|218450273|gb|GH285441.1 WS0461.C21_N06 SS-BD-31 Picea sitchensis cDNA clone WS0461_N06 5', mRNA sequence	861	99	0
estPama_needle_BSC1-1089-800_3	gi|260195402|gb|GT127046.1 WS0478.CR_D13 SS-BD-32 Picea sitchensis cDNA clone WS0478_D13 3', mRNA sequence	911	98	0
estPama_needle_BSC1-1092-800_3	gi|70303322|gb|DR523593.1 WS02714.B21_P22 SS-IL-A-FL-14 Picea sitchensis cDNA clone WS02714_P22 5, mRNA sequence	499	94	4e-138
estPama_needle_BSC1-1094-700_5	gi|157554277|gb|EX355508.1 GQ03117.B7_H15 GQ031 - Xylem Scrapings (Normalized library) Picea glauca cDNA clone GQ03117_H15 5', mRNA sequence	1216	97	0
estPama_needle_BSC1-1094-800_3	gi|157579795|gb|EX381023.1 GQ03302.SP6_I11 GQ033 - Terminal leader (Normalized library) Picea glauca cDNA clone GQ03302_I11 3', mRNA sequence	907	98	0
estPama_needle_BSC1-1096-800_3	gi|218450654|gb|GH285132.1 WS0461.C21_A01 SS-BD-31 Picea sitchensis cDNA clone WS0461_A01 5', mRNA sequence	302	88	9e-79
estPama_needle_BSC1-1097-700_5	gi|292503450|gb|GW723095.1 WS02828.C21_I08 SS-IB-A-FL-13 Picea sitchensis cDNA clone WS02828_I08 5', mRNA sequence	800	99	0
estPama_needle_BSC1-1097-800_3	gi|70641594|gb|DR576877.1 WS00744.C21_K23 WS-PS-N-A-8 Picea glauca cDNA clone WS00744_K23 3, mRNA sequence	390	98	1e-105
estPama_needle_BSC1-1100-800_3	gi|70640604|gb|DR575887.1 WS00741.C21_N18 WS-PS-N-A-8 Picea glauca cDNA clone WS00741_N18 3, mRNA sequence	292	91	4e-76
estPama_needle_BSC1-1106-700_5	gi|148809271|gb|ES660193.1 WS03910.C21_H02 SS-B-24 Picea sitchensis cDNA clone WS03910_H02 3', mRNA sequence	1280	99	0
estPama_needle_BSC1-1106-800_3	gi|148809271|gb|ES660193.1 WS03910.C21_H02 SS-B-24 Picea sitchensis cDNA clone WS03910_H02 3', mRNA sequence	894	96	0
estPama_needle_BSC1-1107-700_5	gi|157605916|gb|EX407140.1 GQ03517.B7_N09 GQ035 - Needles - End of season Picea glauca cDNA clone GQ03517_N09 5', mRNA sequence	1554	98	0
estPama_needle_BSC1-1110-700_5	gi|74156374|gb|DT625107.1 EST1159382 Sequencing ESTs from loblolly pine embryos Pinus taeda cDNA clone PIMAL95 5' end, mRNA sequence	1230	93	0
estPama_needle_BSC1-1110-800_3	gi|166896453|gb|FD731692.1 WS03738.C21.2_D19 SS-B-N-22 Picea sitchensis cDNA clone WS03738_D19 3', mRNA sequence	848	96	0
estPama_needle_BSC1-1112-800_3	gi|211881942|gb|DV992161.2 GQ0255.B3_K14 GQ025: Annual flush SHOOTS diurnal cycle- trees Picea glauca cDNA clone GQ0255_K14 5', mRNA sequence	479	92	6e-132
estPama_needle_BSC1-1115-800_3	gi|157506696|gb|EX307927.1 GQ01306.T3_J14 GQ013 - Elongating ROOTS tips - sapplings Picea glauca cDNA clone GQ01306_J14 5', mRNA sequence	627	91	2e-176
estPama_needle_BSC1-1116-700_5	gi|157515937|gb|EX317168.1 GQ02811.B7_H24 GQ028 - Cambium / phloem scrappings (Normalized library ) Picea glauca cDNA clone GQ02811_H24 5', mRNA sequence	449	99	3e-123
estPama_needle_BSC1-1116-800_3	gi|211874855|gb|CO475546.2 GQ00611.TB_M15 GQ006: Cambium and phloem from mature trees Picea glauca cDNA clone GQ00611_M15 3', mRNA sequence	1090	98	0
estPama_needle_BSC1-1118-700_5	gi|157615010|gb|EX416092.1 GQ03704.B7_D08 GQ037 - Shoot tip - Dormant Picea glauca cDNA clone GQ03704_D08 5', mRNA sequence	448	99	1e-122
estPama_needle_BSC1-1118-800_3	gi|157573038|gb|EX374266.1 GQ03229.B7_P19 GQ032 - Shoot tip (Normalized library) Picea glauca cDNA clone GQ03229_P19 5', mRNA sequence	697	97	0
estPama_needle_BSC1-1120-700_5	gi|157631733|gb|EX432815.1 GQ03911.B7_L03 GQ039 - Stem - Dormant Picea glauca cDNA clone GQ03911_L03 5', mRNA sequence	448	99	1e-122
estPama_needle_BSC1-1120-800_3	gi|292508345|gb|GW731138.1 WS04814.CR_L01 WS-CRD-33 Picea glauca cDNA clone WS04814_L01 3', mRNA sequence	913	95	0
estPama_needle_BSC1-1122-700_5	gi|157578840|gb|EX380068.1 GQ03301.B7_O04 GQ033 - Terminal leader (Normalized library) Picea glauca cDNA clone GQ03301_O04 5', mRNA sequence	442	99	5e-121
estPama_needle_BSC1-1122-800_3	gi|157579201|gb|EX380429.1 GQ03301.SP6_O04 GQ033 - Terminal leader (Normalized library) Picea glauca cDNA clone GQ03301_O04 3', mRNA sequence	880	97	0
estPama_needle_BSC1-1123-700_5	gi|292515722|gb|GW737734.1 WS04916.CR_O05 WS-CBM-34 Picea glauca cDNA clone WS04916_O05 3', mRNA sequence	414	98	9e-113
estPama_needle_BSC1-1123-800_3	gi|292515722|gb|GW737734.1 WS04916.CR_O05 WS-CBM-34 Picea glauca cDNA clone WS04916_O05 3', mRNA sequence	891	95	0
estPama_needle_BSC1-1126-700_5	gi|70613646|gb|DR549439.1 WS03215.C21_H17 WS-MC-N-A-20 Picea glauca cDNA clone WS03215_H17 3, mRNA sequence	115	90	3e-23
estPama_needle_BSC1-113-700_5	gi|157635839|gb|EX436921.1 GQ04003.B7_N13 GQ040 - Shoot tip - Active growth (Normalized) Picea glauca cDNA clone GQ04003_N13 5', mRNA sequence	1568	98	0
estPama_needle_BSC1-1131-700_5	gi|49051403|gb|CO229088.1 WS0016.B21_M01 WS-ES-A-1 Picea glauca cDNA clone WS0016_M01 3', mRNA sequence	363	98	3e-97
estPama_needle_BSC1-1131-800_3	gi|211225592|gb|FL045840.1 25382715 CERES-505 Zea mays cDNA clone 1661953 5', mRNA sequence	63.9	86	7e-07
estPama_needle_BSC1-1132-700_5	gi|70356602|gb|DR545204.1 WS01048.B21_K06 SS-R-N-A-11 Picea sitchensis cDNA clone WS01048_K06 3, mRNA sequence	582	99	3e-163
estPama_needle_BSC1-1132-800_3	gi|211897362|gb|CO487427.2 GQ0227.B7.1_K18 GQ022: ROOT XYLEM - mature trees Picea glauca cDNA clone GQ0227_K18 3', mRNA sequence	564	95	2e-157
estPama_needle_BSC1-1137-700_5	gi|70308082|gb|DR525184.1 WS02719.B21_E21 SS-IL-A-FL-14 Picea sitchensis cDNA clone WS02719_E21 5, mRNA sequence	1380	98	0
estPama_needle_BSC1-1139-800_3	gi|70647230|gb|DR582487.1 WS0331.B21_N18 WS-SE-N-A-18 Picea glauca cDNA clone WS0331_N18 3, mRNA sequence	283	90	3e-73
estPama_needle_BSC1-1142-700_5	gi|157556196|gb|EX357427.1 GQ03122.B7_K22 GQ031 - Xylem Scrapings (Normalized library) Picea glauca cDNA clone GQ03122_K22 5', mRNA sequence	1149	98	0
estPama_needle_BSC1-1144-700_5	gi|225918753|gb|GO369921.1 GQ04004.SP6.r_N12 GQ040 - Shoot tip - Active growth (Normalized) Picea glauca cDNA clone GQ04004_N12 3', mRNA sequence	549	98	4e-153
estPama_needle_BSC1-1144-800_3	gi|225918753|gb|GO369921.1 GQ04004.SP6.r_N12 GQ040 - Shoot tip - Active growth (Normalized) Picea glauca cDNA clone GQ04004_N12 3', mRNA sequence	499	94	5e-138
estPama_needle_BSC1-1145-700_5	gi|218449956|gb|GH286645.1 WS0463.C21_A20 SS-BD-31 Picea sitchensis cDNA clone WS0463_A20 5', mRNA sequence	917	98	0
estPama_needle_BSC1-1145-800_3	gi|292515751|gb|GW732383.1 WS0491.CR_B24 WS-CBM-34 Picea glauca cDNA clone WS0491_B24 3', mRNA sequence	878	95	0
estPama_needle_BSC1-114_5	gi|157514690|gb|EX315921.1 GQ02809.B7_P10 GQ028 - Cambium / phloem scrappings (Normalized library ) Picea glauca cDNA clone GQ02809_P10 5', mRNA sequence	1459	99	0
estPama_needle_BSC1-118-700_5	gi|157611777|gb|EX413001.1 GQ03614.B7_M12 GQ036 - Shoot tip - Active growth Picea glauca cDNA clone GQ03614_M12 5', mRNA sequence	1044	97	0
estPama_needle_BSC1-1180-700_5	gi|157574067|gb|EX375295.1 GQ03231.B7.1_M22 GQ032 - Shoot tip (Normalized library) Picea glauca cDNA clone GQ03231_M22 5', mRNA sequence	1188	97	0
estPama_needle_BSC1-1180-800_3	gi|157620748|gb|EX421830.1 GQ03719.B7_N02 GQ037 - Shoot tip - Dormant Picea glauca cDNA clone GQ03719_N02 5', mRNA sequence	595	90	7e-167
estPama_needle_BSC1-1182-700_5	gi|260189631|gb|GT122786.1 WS04712.CR_K23 SS-BD-32 Picea sitchensis cDNA clone WS04712_K23 3', mRNA sequence	721	97	0
estPama_needle_BSC1-1182-800_3	gi|260189631|gb|GT122786.1 WS04712.CR_K23 SS-BD-32 Picea sitchensis cDNA clone WS04712_K23 3', mRNA sequence	355	92	8e-95
estPama_needle_BSC1-1183-800_3	gi|49038429|gb|CO216115.1 WS0043.B21_P18 SS-R-A-5 Picea sitchensis cDNA clone WS0043_P18 3', mRNA sequence	383	87	4e-103
estPama_needle_BSC1-1184-700_5	gi|157531555|gb|EX332786.1 GQ02904.SP6_O08 GQ029 - Xylem scrapings - AT NITE Picea glauca cDNA clone GQ02904_O08 3', mRNA sequence	1387	99	0
estPama_needle_BSC1-1184-800_3	gi|157602106|gb|EX403330.1 GQ03507.B7_G18 GQ035 - Needles - End of season Picea glauca cDNA clone GQ03507_G18 5', mRNA sequence	809	96	0
estPama_needle_BSC1-1185-700_5	gi|292499936|gb|GW718215.1 WS02767.C21_M15 SS-IL-A-FL-14 Picea sitchensis cDNA clone WS02767_M15 5', mRNA sequence	1127	96	0
estPama_needle_BSC1-1185-800_3	gi|49017034|gb|CO205859.1 WS0091.B21_J01 IS-B-N-A-10 Picea engelmannii x Picea glauca cDNA clone WS0091_J01 3', mRNA sequence	950	93	0
estPama_needle_BSC1-1186-700_5	gi|70342017|gb|DR537827.1 WS02753.C21_D06 SS-IL-A-FL-14 Picea sitchensis cDNA clone WS02753_D06 5, mRNA sequence	460	96	1e-126
estPama_needle_BSC1-1186-800_3	gi|292496359|gb|GW715893.1 WS02760.C21_H01 SS-IL-A-FL-14 Picea sitchensis cDNA clone WS02760_H01 5', mRNA sequence	303	83	3e-79
estPama_needle_BSC1-1188-800_3	gi|166910261|gb|FD745265.1 WS04228.C21_F16 SS-NE-27 Picea sitchensis cDNA clone WS04228_F16 3', mRNA sequence	542	92	7e-151
estPama_needle_BSC1-1190-700_5	gi|225917592|gb|GO372052.1 GQ04110.SP6.r_H21 GQ041 - Shoot tip - Dormant (Normalized) Picea glauca cDNA clone GQ04110_H21 3', mRNA sequence	453	96	2e-124
estPama_needle_BSC1-1191-800_3	gi|157509091|gb|EX310322.1 GQ01313.T3_I16 GQ013 - Elongating ROOTS tips - sapplings Picea glauca cDNA clone GQ01313_I16 5', mRNA sequence	379	94	5e-102
estPama_needle_BSC1-1192-700_5	gi|270051104|gb|GT738844.1 GQ02903.B7P3_N12 GQ029 - Xylem scrapings - AT NITE Picea glauca cDNA clone GQ02903_N12 5', mRNA sequence	640	99	2e-180
estPama_needle_BSC1-1192-800_3	gi|70629273|gb|DR565066.1 WS02632.C21_D13 WS-PP-N-A-12 Picea glauca cDNA clone WS02632_D13 3, mRNA sequence	348	99	1e-92
estPama_needle_BSC1-1194-700_5	gi|292533332|gb|GW755045.1 PBA0125.C21_E12 Pba01-Bark-wounded-Norm (PBA01) Pinus banksiana cDNA clone PBA0125_E12 5', mRNA sequence	1256	95	0
estPama_needle_BSC1-1194-800_3	gi|70292441|gb|DR520136.1 WS0276.BR_C08 SS-IL-A-FL-14 Picea sitchensis cDNA clone WS0276_C08 3, mRNA sequence	857	98	0
estPama_needle_BSC1-1195-700_5	gi|157620393|gb|EX421475.1 GQ03718.B7_N18 GQ037 - Shoot tip - Dormant Picea glauca cDNA clone GQ03718_N18 5', mRNA sequence	1483	99	0
estPama_needle_BSC1-1196-700_5	gi|260191992|gb|GT124519.1 WS04717.CR_G03 SS-BD-32 Picea sitchensis cDNA clone WS04717_G03 3', mRNA sequence	765	98	0
estPama_needle_BSC1-1196-800_3	gi|49055712|gb|CO233397.1 WS0055.B21.1_L20 WS-PP-A-6 Picea glauca cDNA clone WS0055_L20 3', mRNA sequence	534	95	1e-148
estPama_needle_BSC1-1197-700_5	gi|292518089|gb|GW735577.1 WS04911.CR_A17 WS-CBM-34 Picea glauca cDNA clone WS04911_A17 3', mRNA sequence	207	93	3e-50
estPama_needle_BSC1-1197-800_3	gi|225908570|gb|GO360685.1 GQ03117.SP6.r3_C20 GQ031 - Xylem Scrapings (Normalized library) Picea glauca cDNA clone GQ03117_C20 3', mRNA sequence	346	79	9e-92
estPama_needle_BSC1-1198-700_5	gi|157574423|gb|EX375651.1 GQ03231.B7_M15 GQ032 - Shoot tip (Normalized library) Picea glauca cDNA clone GQ03231_M15 5', mRNA sequence	1262	99	0
estPama_needle_BSC1-1198-800_3	gi|70620223|gb|DR556016.1 WS0327.C21_I14 WS-MC-N-A-20 Picea glauca cDNA clone WS0327_I14 3, mRNA sequence	990	97	0
estPama_needle_BSC1-1203-800_3	gi|148818177|gb|ES669100.1 WS04210.C21_G24 SS-NE-27 Picea sitchensis cDNA clone WS04210_G24 3', mRNA sequence	193	89	4e-46
estPama_needle_BSC1-1204-700_5	gi|70629425|gb|DR565218.1 WS02632.C21_K16 WS-PP-N-A-12 Picea glauca cDNA clone WS02632_K16 3, mRNA sequence	361	96	1e-96
estPama_needle_BSC1-1204-800_3	gi|69360295|gb|DR466639.1 WS00938.B21_O20 IS-B-N-A-10 Picea engelmannii x Picea glauca cDNA clone WS00938_O20 3, mRNA sequence	584	94	1e-163
estPama_needle_BSC1-1207-700_5	gi|218447105|gb|GH284015.1 WS0453.C21_F17 SS-BD-N-30 Picea sitchensis cDNA clone WS0453_F17 5', mRNA sequence	630	98	1e-177
estPama_needle_BSC1-1207-800_3	gi|218447105|gb|GH284015.1 WS0453.C21_F17 SS-BD-N-30 Picea sitchensis cDNA clone WS0453_F17 5', mRNA sequence	701	95	0
estPama_needle_BSC1-1208-700_5	gi|166911228|gb|FD744350.1 WS04225.C21_N04 SS-NE-27 Picea sitchensis cDNA clone WS04225_N04 3', mRNA sequence	678	99	0
estPama_needle_BSC1-1208-800_3	gi|166911228|gb|FD744350.1 WS04225.C21_N04 SS-NE-27 Picea sitchensis cDNA clone WS04225_N04 3', mRNA sequence	680	93	0
estPama_needle_BSC1-1209-700_5	gi|292500583|gb|GW718915.1 WS02769.C21_P04 SS-IL-A-FL-14 Picea sitchensis cDNA clone WS02769_P04 5', mRNA sequence	760	98	0
estPama_needle_BSC1-1209-800_3	gi|157510243|gb|EX311476.1 GQ02802.SP6_F02 GQ028 - Cambium / phloem scrappings (Normalized library ) Picea glauca cDNA clone GQ02802_F02 3', mRNA sequence	841	98	0
estPama_needle_BSC1-121-700_5	gi|292499275|gb|GW717554.1 WS02765.C21_K22 SS-IL-A-FL-14 Picea sitchensis cDNA clone WS02765_K22 5', mRNA sequence	835	95	0
estPama_needle_BSC1-125-700_5	gi|292519029|gb|GW736497.1 WS04913.CR_I20 WS-CBM-34 Picea glauca cDNA clone WS04913_I20 3', mRNA sequence	612	91	8e-172
estPama_needle_BSC1-133_5	gi|157518351|gb|EX319582.1 GQ02815.B7_A09 GQ028 - Cambium / phloem scrappings (Normalized library ) Picea glauca cDNA clone GQ02815_A09 5', mRNA sequence	1014	95	0
estPama_needle_BSC1-141_5	gi|292503763|gb|GW723408.1 WS02829.C21_I03 SS-IB-A-FL-13 Picea sitchensis cDNA clone WS02829_I03 5', mRNA sequence	652	92	0
estPama_needle_BSC1-142_5	gi|218444927|gb|GH282131.1 WS0444.C21_E10 SS-BD-29 Picea sitchensis cDNA clone WS0444_E10 5', mRNA sequence	1024	98	0
estPama_needle_BSC1-143_5	gi|157571436|gb|EX372664.1 GQ03225.B7_K07 GQ032 - Shoot tip (Normalized library) Picea glauca cDNA clone GQ03225_K07 5', mRNA sequence	564	94	2e-157
estPama_needle_BSC1-177_5	gi|157542110|gb|EX343341.1 GQ03101.B7_M05 GQ031 - Xylem Scrapings (Normalized library) Picea glauca cDNA clone GQ03101_M05 5', mRNA sequence	383	97	3e-103
estPama_needle_BSC1-180_5	gi|49060567|gb|CO238252.1 WS0075.B21_C21 WS-PS-N-A-8 Picea glauca cDNA clone WS0075_C21 3', mRNA sequence	442	97	5e-121
estPama_needle_BSC1-182_5	gi|218448646|gb|GH285167.1 WS0461.C21_B14 SS-BD-31 Picea sitchensis cDNA clone WS0461_B14 5', mRNA sequence	1463	98	0
estPama_needle_BSC1-189_5	gi|292519853|gb|GW738133.1 WS0499.CR_P10 WS-CBM-34 Picea glauca cDNA clone WS0499_P10 3', mRNA sequence	976	99	0
estPama_needle_BSC1-195-700_5	gi|157590565|gb|EX391793.1 GQ03320.B7_O17 GQ033 - Terminal leader (Normalized library) Picea glauca cDNA clone GQ03320_O17 5', mRNA sequence	946	92	0
estPama_needle_BSC1-200-700_5	gi|49064414|gb|CO242097.1 WS00720.B21_J18 WS-PS-N-A-8 Picea glauca cDNA clone WS00720_J18 3', mRNA sequence	662	98	0
estPama_needle_BSC1-200-800_3	gi|190314008|gb|FG787199.1 G1148P39RI13.T0 Anolis carolinensis pooled normalized testes cDNA library Anolis carolinensis cDNA, mRNA sequence	75	91	5e-10
estPama_needle_BSC1-201-700_5	gi|157639514|gb|EX440596.1 GQ04013.B7_L09 GQ040 - Shoot tip - Active growth (Normalized) Picea glauca cDNA clone GQ04013_L09 5', mRNA sequence	856	88	0
estPama_needle_BSC1-201-800_3	gi|157512771|gb|EX314002.1 GQ02806.SP6_F03 GQ028 - Cambium / phloem scrappings (Normalized library ) Picea glauca cDNA clone GQ02806_F03 3', mRNA sequence	381	90	1e-102
estPama_needle_BSC1-203-700_5	gi|69378229|gb|DR472389.1 WS00956.B21_B01 IS-B-N-A-10 Picea engelmannii x Picea glauca cDNA clone WS00956_B01 3, mRNA sequence	1271	98	0
estPama_needle_BSC1-203-800_3	gi|148810468|gb|ES661390.1 WS03914.C21_C22 SS-B-24 Picea sitchensis cDNA clone WS03914_C22 3', mRNA sequence	881	92	0
estPama_needle_BSC1-205-800_3	gi|49059169|gb|CO236854.1 WS0024.B21_N22 WS-PS-A-2 Picea glauca cDNA clone WS0024_N22 3', mRNA sequence	582	86	6e-163
estPama_needle_BSC1-206-700_5	gi|70638092|gb|DR573375.1 WS00734.B21_L13 WS-PS-N-A-8 Picea glauca cDNA clone WS00734_L13 3, mRNA sequence	1009	99	0
estPama_needle_BSC1-207-700_5	gi|157616198|gb|EX417280.1 GQ03707.B7_G12 GQ037 - Shoot tip - Dormant Picea glauca cDNA clone GQ03707_G12 5', mRNA sequence	601	85	2e-168
estPama_needle_BSC1-207-800_3	gi|49016999|gb|CO205824.1 WS0091.B21_H12 IS-B-N-A-10 Picea engelmannii x Picea glauca cDNA clone WS0091_H12 3', mRNA sequence	195	75	4e-46
estPama_needle_BSC1-209-800_3	gi|218447298|gb|GH284702.1 WS0454.C21_J02 SS-BD-N-30 Picea sitchensis cDNA clone WS0454_J02 5', mRNA sequence	902	93	0
estPama_needle_BSC1-283-700_5	gi|70640018|gb|DR575301.1 WS00740.C21_D04 WS-PS-N-A-8 Picea glauca cDNA clone WS00740_D04 3, mRNA sequence	272	99	4e-70
estPama_needle_BSC1-284-700_5	gi|292517605|gb|GW733382.1 WS0493.CR_O10 WS-CBM-34 Picea glauca cDNA clone WS0493_O10 3', mRNA sequence	425	96	5e-116
estPama_needle_BSC1-288-700_5	gi|149956588|gb|ES856617.1 WS02769.CR_H22 SS-IL-A-FL-14 Picea sitchensis cDNA clone WS02769_H22 3', mRNA sequence	1358	99	0
estPama_needle_BSC1-289-700_5	gi|218452402|gb|GH290164.1 WS0473.CR_I15 SS-BD-32 Picea sitchensis cDNA clone WS0473_I15 3', mRNA sequence	678	99	0
estPama_needle_BSC1-291-700_5	gi|218447904|gb|GH287532.1 WS0464.C21_H08 SS-BD-31 Picea sitchensis cDNA clone WS0464_H08 5', mRNA sequence	1081	97	0
estPama_needle_BSC1-292-700_5	gi|166899943|gb|FD734189.1 WS03932.C21_K23 SS-B-24 Picea sitchensis cDNA clone WS03932_K23 3', mRNA sequence	560	95	2e-156
estPama_needle_BSC1-293-700_5	gi|49041234|gb|CO218919.1 WS0105.B21_J12 SS-R-N-A-11 Picea sitchensis cDNA clone WS0105_J12 3', mRNA sequence	117	96	2e-23
estPama_needle_BSC1-298_5	gi|157624617|gb|EX425699.1 GQ03811.B7_F13 GQ038 - Stem - Active growth Picea glauca cDNA clone GQ03811_F13 5', mRNA sequence	1428	99	0
estPama_needle_BSC1-301_5	gi|157633053|gb|EX434135.1 GQ03915.B7_E08 GQ039 - Stem - Dormant Picea glauca cDNA clone GQ03915_E08 5', mRNA sequence	1495	97	0
estPama_needle_BSC1-303_5	gi|138301298|gb|ES251544.1 WS03714.C21.1_O06 SS-B-N-22 Picea sitchensis cDNA clone WS03714_O06 3', mRNA sequence	990	95	0
estPama_needle_BSC1-304_5	gi|157609429|gb|EX410653.1 GQ03608.B7_F14 GQ036 - Shoot tip - Active growth Picea glauca cDNA clone GQ03608_F14 5', mRNA sequence	730	93	0
estPama_needle_BSC1-305_5	gi|49057621|gb|CO235306.1 WS0264.B21_D20 WS-PP-N-A-12 Picea glauca cDNA clone WS0264_D20 3', mRNA sequence	1175	97	0
estPama_needle_BSC1-307_5	gi|68772308|gb|DR449436.1 WS00950.BR_B09 IS-B-N-A-10 Picea engelmannii x Picea glauca cDNA clone WS00950_B09 5, mRNA sequence	1267	97	0
estPama_needle_BSC1-310_5	gi|292510936|gb|GW729628.1 WS04810.CR_J18 WS-CRD-33 Picea glauca cDNA clone WS04810_J18 3', mRNA sequence	370	85	4e-99
estPama_needle_BSC1-315-700_5	gi|49049815|gb|CO227500.1 WS0011.B21_K17 WS-ES-A-1 Picea glauca cDNA clone WS0011_K17 3', mRNA sequence	435	79	3e-118
estPama_needle_BSC1-316-800_3	gi|218451856|gb|GH289410.1 WS0472.CR_I15 SS-BD-32 Picea sitchensis cDNA clone WS0472_I15 3', mRNA sequence	344	80	4e-91
estPama_needle_BSC1-318-700_5	gi|292499975|gb|GW718254.1 WS02767.C21_O13 SS-IL-A-FL-14 Picea sitchensis cDNA clone WS02767_O13 5', mRNA sequence	726	99	0
estPama_needle_BSC1-319_5	gi|70620175|gb|DR555968.1 WS0327.C21_G08 WS-MC-N-A-20 Picea glauca cDNA clone WS0327_G08 3, mRNA sequence	1066	98	0
estPama_needle_BSC1-320-700_5	gi|70335761|gb|DR534586.1 WS02743.C21_M09 SS-IL-A-FL-14 Picea sitchensis cDNA clone WS02743_M09 5, mRNA sequence	1016	96	0
estPama_needle_BSC1-321-700_5	gi|157528381|gb|EX329612.1 GQ02830.B7_I02 GQ028 - Cambium / phloem scrappings (Normalized library ) Picea glauca cDNA clone GQ02830_I02 5', mRNA sequence	1664	98	0
estPama_needle_BSC1-321-800_3	gi|138302245|gb|ES252014.1 WS03716.C21_E03 SS-B-N-22 Picea sitchensis cDNA clone WS03716_E03 3', mRNA sequence	808	91	0
estPama_needle_BSC1-322-700_5	gi|70249598|gb|DR505826.1 WS02715.BR_K11 SS-IL-A-FL-14 Picea sitchensis cDNA clone WS02715_K11 3, mRNA sequence	1208	99	0
estPama_needle_BSC1-322-800_3	gi|149961463|gb|ES861491.1 WS02784.CR_J03 SS-IL-A-FL-14 Picea sitchensis cDNA clone WS02784_J03 3', mRNA sequence	736	92	0
estPama_needle_BSC1-325-700_5	gi|157626383|gb|EX427465.1 GQ03816.B7_C05 GQ038 - Stem - Active growth Picea glauca cDNA clone GQ03816_C05 5', mRNA sequence	1173	93	0
estPama_needle_BSC1-325-800_3	gi|70637375|gb|DR572658.1 WS00732.B21_K07 WS-PS-N-A-8 Picea glauca cDNA clone WS00732_K07 3, mRNA sequence	878	89	0
estPama_needle_BSC1-327-700_5	gi|157555516|gb|EX356747.1 GQ03120.B7_N18 GQ031 - Xylem Scrapings (Normalized library) Picea glauca cDNA clone GQ03120_N18 5', mRNA sequence	1282	97	0
estPama_needle_BSC1-327-800_3	gi|70641798|gb|DR577055.1 WS00745.C21_D03 WS-PS-N-A-8 Picea glauca cDNA clone WS00745_D03 3, mRNA sequence	628	88	1e-176
estPama_needle_BSC1-328-800_3	gi|166906452|gb|FD740392.1 WS04214.C21_N12 SS-NE-27 Picea sitchensis cDNA clone WS04214_N12 3', mRNA sequence	370	89	4e-99
estPama_needle_BSC1-329_5	gi|157622961|gb|EX424043.1 GQ03806.B7_O08 GQ038 - Stem - Active growth Picea glauca cDNA clone GQ03806_O08 5', mRNA sequence	1474	96	0
estPama_needle_BSC1-336-700_5	gi|70298968|gb|DR522257.1 WS02711.C21_D20 SS-IL-A-FL-14 Picea sitchensis cDNA clone WS02711_D20 5, mRNA sequence	1441	99	0
estPama_needle_BSC1-336-800_3	gi|70644604|gb|DR579861.1 WS00753.C21_C02 WS-PS-N-A-8 Picea glauca cDNA clone WS00753_C02 3, mRNA sequence	1109	97	0
estPama_needle_BSC1-337_5	gi|70305350|gb|DR524261.1 WS02716.B21_M17 SS-IL-A-FL-14 Picea sitchensis cDNA clone WS02716_M17 5, mRNA sequence	1531	99	0
estPama_needle_BSC1-338-700_5	gi|70359457|gb|DR546840.1 WS0314.B21_C12 WS-MC-A-17 Picea glauca cDNA clone WS0314_C12 3, mRNA sequence	782	97	0
estPama_needle_BSC1-338-800_3	gi|70637300|gb|DR572583.1 WS00732.B21_G19 WS-PS-N-A-8 Picea glauca cDNA clone WS00732_G19 3, mRNA sequence	656	93	0
estPama_needle_BSC1-342-800_3	gi|211854141|gb|CO488161.2 GQ02511.B3_C22 GQ025: Annual flush SHOOTS diurnal cycle- trees Picea glauca cDNA clone GQ02511_C22 5', mRNA sequence	590	94	3e-165
estPama_needle_BSC1-348_5	gi|157593450|gb|EX394678.1 GQ03402.B7_N10 GQ034 - Needles - Mid-season Picea glauca cDNA clone GQ03402_N10 5', mRNA sequence	1681	99	0
estPama_needle_BSC1-349-700_5	gi|70637792|gb|DR573075.1 WS00733.B21.1_P09 WS-PS-N-A-8 Picea glauca cDNA clone WS00733_P09 3, mRNA sequence	673	93	0
estPama_needle_BSC1-349-800_3	gi|157586471|gb|EX387699.1 GQ03311.SP6_M10 GQ033 - Terminal leader (Normalized library) Picea glauca cDNA clone GQ03311_M10 3', mRNA sequence	514	88	2e-142
estPama_needle_BSC1-351-700_5	gi|138307533|gb|ES254149.1 WS03722.C21_F24 SS-B-N-22 Picea sitchensis cDNA clone WS03722_F24 3', mRNA sequence	702	98	0
estPama_needle_BSC1-351-800_3	gi|138307533|gb|ES254149.1 WS03722.C21_F24 SS-B-N-22 Picea sitchensis cDNA clone WS03722_F24 3', mRNA sequence	510	89	2e-141
estPama_needle_BSC1-354-700_5	gi|157622611|gb|EX423693.1 GQ03805.B7_P10 GQ038 - Stem - Active growth Picea glauca cDNA clone GQ03805_P10 5', mRNA sequence	1253	96	0
estPama_needle_BSC1-354-800_3	gi|157518930|gb|EX320161.1 GQ02815.SP6_L07 GQ028 - Cambium / phloem scrappings (Normalized library ) Picea glauca cDNA clone GQ02815_L07 3', mRNA sequence	974	94	0
estPama_needle_BSC1-357-700_5	gi|157578276|gb|EX379504.1 GQ03239.B7_F15 GQ032 - Shoot tip (Normalized library) Picea glauca cDNA clone GQ03239_F15 5', mRNA sequence	425	88	8e-116
estPama_needle_BSC1-358-700_5	gi|157588286|gb|EX389514.1 GQ03314.B7_L17 GQ033 - Terminal leader (Normalized library) Picea glauca cDNA clone GQ03314_L17 5', mRNA sequence	1434	98	0
estPama_needle_BSC1-360-700_5	gi|157618408|gb|EX419490.1 GQ03713.B7_F19 GQ037 - Shoot tip - Dormant Picea glauca cDNA clone GQ03713_F19 5', mRNA sequence	122	83	6e-25
estPama_needle_BSC1-360-800_3	gi|225915616|gb|GO367269.1 GQ03713.SP6.r_F19 GQ037 - Shoot tip - Dormant Picea glauca cDNA clone GQ03713_F19 3', mRNA sequence	289	82	1e-74
estPama_needle_BSC1-364-700_5	gi|157601320|gb|EX402544.1 GQ03505.B7_E16 GQ035 - Needles - End of season Picea glauca cDNA clone GQ03505_E16 5', mRNA sequence	1218	99	0
estPama_needle_BSC1-364-800_3	gi|211885663|gb|DV990652.2 GQ0254.B7_B07 GQ025: Annual flush SHOOTS diurnal cycle- trees Picea glauca cDNA clone GQ0254_B07 3', mRNA sequence	743	97	0
estPama_needle_BSC1-368-700_5	gi|69431648|gb|DR488106.1 WS0289.B21_B07 SS-IB-A-FL-13 Picea sitchensis cDNA clone WS0289_B07 5, mRNA sequence	163	89	3e-37
estPama_needle_BSC1-373-700_5	gi|211600536|gb|GE476958.1 GQ0131.B3.r_A09 GQ013: Elongating ROOTS tips - saplings Picea glauca cDNA clone GQ0131_A09 5', mRNA sequence	1480	98	0
estPama_needle_BSC1-373-800_3	gi|260195255|gb|GT126899.1 WS0477.CR_N08 SS-BD-32 Picea sitchensis cDNA clone WS0477_N08 3', mRNA sequence	1005	96	0
estPama_needle_BSC1-374-700_5	gi|38014894|emb|BX680438.1 BX680438 RS Pinus pinaster cDNA clone RS43D01, mRNA sequence	202	81	2e-48
estPama_needle_BSC1-377-700_5	gi|157634984|gb|EX436066.1 GQ04001.B7_J02 GQ040 - Shoot tip - Active growth (Normalized) Picea glauca cDNA clone GQ04001_J02 5', mRNA sequence	1225	97	0
estPama_needle_BSC1-377-800_3	gi|157581036|gb|EX382264.1 GQ03304.SP6_A11 GQ033 - Terminal leader (Normalized library) Picea glauca cDNA clone GQ03304_A11 3', mRNA sequence	566	92	5e-158
estPama_needle_BSC1-380-700_5	gi|260191754|gb|GT124281.1 WS04716.CR_L12 SS-BD-32 Picea sitchensis cDNA clone WS04716_L12 3', mRNA sequence	1297	98	0
estPama_needle_BSC1-380-800_3	gi|260191754|gb|GT124281.1 WS04716.CR_L12 SS-BD-32 Picea sitchensis cDNA clone WS04716_L12 3', mRNA sequence	859	94	0
estPama_needle_BSC1-381-800_3	gi|148815102|gb|ES666024.1 WS03929.C21_H21 SS-B-24 Picea sitchensis cDNA clone WS03929_H21 3', mRNA sequence	828	95	0
estPama_needle_BSC1-384-700_5	gi|211864188|gb|DV985502.2 GQ0201.TB_K05 GQ020: Clean ROOTS systems -Diurnal cycle Picea glauca cDNA clone GQ0201_K05 3', mRNA sequence	891	91	0
estPama_needle_BSC1-385-700_5	gi|67554277|gb|DR094922.1 STRR1_17_D09.g1_A033 Stem Response Resistant Pinus taeda cDNA clone STRR1_17_D09_A033 5', mRNA sequence	1098	93	0
estPama_needle_BSC1-385-800_3	gi|262150555|gb|GT265242.1 PCO025.CR_P20 Pco02-Xylem-wounded-Norm (PCO02) Pinus contorta cDNA clone PCO025_P20 3', mRNA sequence	928	90	0
estPama_needle_BSC1-389-700_5	gi|157575354|gb|EX376582.1 GQ03233.B7.1_F08 GQ032 - Shoot tip (Normalized library) Picea glauca cDNA clone GQ03233_F08 5', mRNA sequence	1042	96	0
estPama_needle_BSC1-391-700_5	gi|166907953|gb|FD744487.1 WS04226.C21_D07 SS-NE-27 Picea sitchensis cDNA clone WS04226_D07 3', mRNA sequence	907	98	0
estPama_needle_BSC1-391-800_3	gi|70614437|gb|DR550230.1 WS03217.C21_K23 WS-MC-N-A-20 Picea glauca cDNA clone WS03217_K23 3, mRNA sequence	654	94	0
estPama_needle_BSC1-394-800_3	gi|70644584|gb|DR579841.1 WS00753.C21_B02 WS-PS-N-A-8 Picea glauca cDNA clone WS00753_B02 3, mRNA sequence	326	83	1e-85
estPama_needle_BSC1-395-700_5	gi|70614124|gb|DR549917.1 WS03216.C21_N02 WS-MC-N-A-20 Picea glauca cDNA clone WS03216_N02 3, mRNA sequence	765	98	0
estPama_needle_BSC1-395-800_3	gi|70614124|gb|DR549917.1 WS03216.C21_N02 WS-MC-N-A-20 Picea glauca cDNA clone WS03216_N02 3, mRNA sequence	403	90	3e-109
estPama_needle_BSC1-396-700_5	gi|70319120|gb|DR528939.1 WS02729.C21_C15 SS-IL-A-FL-14 Picea sitchensis cDNA clone WS02729_C15 5, mRNA sequence	1543	99	0
estPama_needle_BSC1-398-700_5	gi|157553501|gb|EX354732.1 GQ03115.B7_F22 GQ031 - Xylem Scrapings (Normalized library) Picea glauca cDNA clone GQ03115_F22 5', mRNA sequence	1003	99	0
estPama_needle_BSC1-398-800_3	gi|49064110|gb|CO241793.1 WS00716.B21_L07 WS-PS-N-A-8 Picea glauca cDNA clone WS00716_L07 3', mRNA sequence	950	95	0
estPama_needle_BSC1-401-700_5	gi|225912705|gb|GO365460.1 GQ03516.B7P2_B14 GQ035 - Needles - End of season Picea glauca cDNA clone GQ03516_B14 5', mRNA sequence	621	99	9e-175
estPama_needle_BSC1-401-800_3	gi|225913513|gb|GO365471.1 GQ03516.SP6.r_B14 GQ035 - Needles - End of season Picea glauca cDNA clone GQ03516_B14 3', mRNA sequence	427	97	2e-116
estPama_needle_BSC1-405-700_5	gi|292501588|gb|GW719622.1 WS02772.C21_C12 SS-IL-A-FL-14 Picea sitchensis cDNA clone WS02772_C12 5', mRNA sequence	1482	99	0
estPama_needle_BSC1-405-800_3	gi|149964031|gb|ES864059.1 WS027101.CR_N12 SS-IL-A-FL-14 Picea sitchensis cDNA clone WS027101_N12 3', mRNA sequence	809	96	0
estPama_needle_BSC1-407-700_5	gi|211886716|gb|DV982820.2 GQ0192.TB_A13 GQ019: Clean ROOTS systems - P treatments Picea glauca cDNA clone GQ0192_A13 3', mRNA sequence	433	97	3e-118
estPama_needle_BSC1-409-700_5	gi|70631652|gb|DR567445.1 WS02618.BR_O09 WS-PP-N-A-12 Picea glauca cDNA clone WS02618_O09 5, mRNA sequence	586	91	4e-164
estPama_needle_BSC1-409-800_3	gi|70643821|gb|DR579078.1 WS00750.C21_N22 WS-PS-N-A-8 Picea glauca cDNA clone WS00750_N22 3, mRNA sequence	532	95	4e-148
estPama_needle_BSC1-410-800_3	gi|70258394|gb|DR508722.1 WS02722.CR_N24 SS-IL-A-FL-14 Picea sitchensis cDNA clone WS02722_N24 3, mRNA sequence	1369	97	0
estPama_needle_BSC1-412-800_3	gi|70253898|gb|DR507223.1 WS02719.BR_I20 SS-IL-A-FL-14 Picea sitchensis cDNA clone WS02719_I20 3, mRNA sequence	673	87	0
estPama_needle_BSC1-413-800_3	gi|211881176|gb|DV986045.2 GQ0207.B3_C21 GQ020: Clean ROOTS systems -Diurnal cycle Picea glauca cDNA clone GQ0207_C21 5', mRNA sequence	1166	94	0
estPama_needle_BSC1-415-800_3	gi|280980595|gb|GT886411.1 65-2-27-H01.r.4 Non-normalized library of 1 month old bare root Picea abies cDNA, mRNA sequence	549	93	7e-153
estPama_needle_BSC1-416-700_5	gi|292502377|gb|GW720411.1 WS02774.C21_K05 SS-IL-A-FL-14 Picea sitchensis cDNA clone WS02774_K05 5', mRNA sequence	656	99	0
estPama_needle_BSC1-416-800_3	gi|70635922|gb|DR571205.1 WS00728.B21_H02 WS-PS-N-A-8 Picea glauca cDNA clone WS00728_H02 3, mRNA sequence	721	96	0
estPama_needle_BSC1-417-700_5	gi|157610039|gb|EX411263.1 GQ03610.B7_A06 GQ036 - Shoot tip - Active growth Picea glauca cDNA clone GQ03610_A06 5', mRNA sequence	1327	99	0
estPama_needle_BSC1-420-800_3	gi|69404740|gb|DR480413.1 WS0283.BR_A24 SS-IB-A-FL-13 Picea sitchensis cDNA clone WS0283_A24 3, mRNA sequence	315	86	2e-82
estPama_needle_BSC1-422-700_5	gi|157557605|gb|EX358836.1 GQ03126.B7_H15 GQ031 - Xylem Scrapings (Normalized library) Picea glauca cDNA clone GQ03126_H15 5', mRNA sequence	350	95	3e-93
estPama_needle_BSC1-422-800_3	gi|260194501|gb|GT126336.1 WS0476.CR_E24 SS-BD-32 Picea sitchensis cDNA clone WS0476_E24 3', mRNA sequence	885	92	0
estPama_needle_BSC1-427-700_5	gi|292516636|gb|GW734980.1 WS0498.CR_G23 WS-CBM-34 Picea glauca cDNA clone WS0498_G23 3', mRNA sequence	1293	96	0
estPama_needle_BSC1-427-800_3	gi|292509749|gb|GW726547.1 WS0481.CR_D06 WS-CRD-33 Picea glauca cDNA clone WS0481_D06 3', mRNA sequence	523	93	2e-145
estPama_needle_BSC1-428-700_5	gi|157622556|gb|EX423638.1 GQ03805.B7_M24 GQ038 - Stem - Active growth Picea glauca cDNA clone GQ03805_M24 5', mRNA sequence	682	97	0
estPama_needle_BSC1-428-800_3	gi|157622556|gb|EX423638.1 GQ03805.B7_M24 GQ038 - Stem - Active growth Picea glauca cDNA clone GQ03805_M24 5', mRNA sequence	217	78	5e-53
estPama_needle_BSC1-491-700_5	gi|218448976|gb|GH286212.1 WS0462.C21_O05 SS-BD-31 Picea sitchensis cDNA clone WS0462_O05 5', mRNA sequence	1698	98	0
estPama_needle_BSC1-493-700_5	gi|148812131|gb|ES663053.1 WS03919.C21_M02 SS-B-24 Picea sitchensis cDNA clone WS03919_M02 3', mRNA sequence	712	99	0
estPama_needle_BSC1-493-800_3	gi|49047393|gb|CO225078.1 WS01026.B21.1_H18 SS-R-N-A-11 Picea sitchensis cDNA clone WS01026_H18 3', mRNA sequence	638	95	2e-179
estPama_needle_BSC1-494-700_5	gi|157614853|gb|EX415935.1 GQ03703.B7_M13 GQ037 - Shoot tip - Dormant Picea glauca cDNA clone GQ03703_M13 5', mRNA sequence	416	87	5e-113
estPama_needle_BSC1-497-700_5	gi|157511768|gb|EX312999.1 GQ02805.B7_G13 GQ028 - Cambium / phloem scrappings (Normalized library ) Picea glauca cDNA clone GQ02805_G13 5', mRNA sequence	1620	99	0
estPama_needle_BSC1-497-800_3	gi|149962437|gb|ES862465.1 WS02787.CR_H16 SS-IL-A-FL-14 Picea sitchensis cDNA clone WS02787_H16 3', mRNA sequence	1439	97	0
estPama_needle_BSC1-498-700_5	gi|211890291|gb|DV982978.2 GQ0196.B3_C21 GQ019: Clean ROOTS systems - P treatments Picea glauca cDNA clone GQ0196_C21 5', mRNA sequence	1626	98	0
estPama_needle_BSC1-498-800_3	gi|149970148|gb|ES870173.1 WS02831.CR_E07 SS-IB-A-FL-13 Picea sitchensis cDNA clone WS02831_E07 3', mRNA sequence	1206	93	0
estPama_needle_BSC1-499-700_5	gi|49058286|gb|CO235971.1 WS0022.B21_D09 WS-PS-A-2 Picea glauca cDNA clone WS0022_D09 3', mRNA sequence	1164	96	0
estPama_needle_BSC1-499-800_3	gi|238891530|gb|GR223022.1 GQ03705.SP6.r_E21 GQ037 - Shoot tip - Dormant Picea glauca cDNA clone GQ03705_E21 3', mRNA sequence	1096	94	0
estPama_needle_BSC1-500-700_5	gi|157590800|gb|EX392028.1 GQ03321.B7_I18 GQ033 - Terminal leader (Normalized library) Picea glauca cDNA clone GQ03321_I18 5', mRNA sequence	483	83	7e-133
estPama_needle_BSC1-500-800_3	gi|157507959|gb|EX309190.1 GQ01310.T3_E14 GQ013 - Elongating ROOTS tips - sapplings Picea glauca cDNA clone GQ01310_E14 5', mRNA sequence	1234	97	0
estPama_needle_BSC1-501-800_3	gi|70220392|gb|DR496147.1 WS0291.B21_B04 SS-IB-A-FL-15 Picea sitchensis cDNA clone WS0291_B04 5, mRNA sequence	737	92	0
estPama_needle_BSC1-503-700_5	gi|157615629|gb|EX416711.1 GQ03705.B7_N20 GQ037 - Shoot tip - Dormant Picea glauca cDNA clone GQ03705_N20 5', mRNA sequence	1301	99	0
estPama_needle_BSC1-503-800_3	gi|49142153|gb|CO257401.1 WS00810.B21.1_B14 WS-X-N-A-9 Picea glauca cDNA clone WS00810_B14 3', mRNA sequence	1040	93	0
estPama_needle_BSC1-505-700_5	gi|90031589|emb|AM172107.1 AM172107 K00003 Picea abies cDNA clone K0000300001G09F1, mRNA sequence	388	86	2e-104
estPama_needle_BSC1-505-800_3	gi|49041758|gb|CO219443.1 WS0107.B21_C24 SS-R-N-A-11 Picea sitchensis cDNA clone WS0107_C24 3', mRNA sequence	769	92	0
estPama_needle_BSC1-506-800_3	gi|166905634|gb|FD735609.1 WS03936.C21_K06 SS-B-24 Picea sitchensis cDNA clone WS03936_K06 3', mRNA sequence	577	94	2e-161
estPama_needle_BSC1-508-700_5	gi|225914028|gb|GO364255.1 GQ03405.SP6.r_F14 GQ034 - Needles - Mid-season Picea glauca cDNA clone GQ03405_F14 3', mRNA sequence	597	99	2e-167
estPama_needle_BSC1-508-800_3	gi|225914028|gb|GO364255.1 GQ03405.SP6.r_F14 GQ034 - Needles - Mid-season Picea glauca cDNA clone GQ03405_F14 3', mRNA sequence	523	95	3e-145
estPama_needle_BSC1-509-700_5	gi|157526894|gb|EX328125.1 GQ02828.B7_F19 GQ028 - Cambium / phloem scrappings (Normalized library ) Picea glauca cDNA clone GQ02828_F19 5', mRNA sequence	1487	98	0
estPama_needle_BSC1-509-800_3	gi|69363891|gb|DR467676.1 WS00941.B21_G03 IS-B-N-A-10 Picea engelmannii x Picea glauca cDNA clone WS00941_G03 3, mRNA sequence	466	96	3e-128
estPama_needle_BSC1-513-700_5	gi|225910454|gb|GO362894.1 GQ03234.B7P1_K20 GQ032 - Shoot tip (Normalized library) Picea glauca cDNA clone GQ03234_K20 5', mRNA sequence	1511	98	0
estPama_needle_BSC1-513-800_3	gi|70615679|gb|DR551472.1 WS03220.C21_H03 WS-MC-N-A-20 Picea glauca cDNA clone WS03220_H03 3, mRNA sequence	582	90	5e-163
estPama_needle_BSC1-514-700_5	gi|218448193|gb|GH286157.1 WS0462.C21_L20 SS-BD-31 Picea sitchensis cDNA clone WS0462_L20 5', mRNA sequence	1002	98	0
estPama_needle_BSC1-514-800_3	gi|70637924|gb|DR573207.1 WS00734.B21_D08 WS-PS-N-A-8 Picea glauca cDNA clone WS00734_D08 3, mRNA sequence	1219	97	0
estPama_needle_BSC1-515-700_5	gi|90032785|emb|AM173302.1 AM173302 K00004 Picea abies cDNA clone K0000400027D12F1, mRNA sequence	782	99	0
estPama_needle_BSC1-515-800_3	gi|49061352|gb|CO239035.1 WS00723.B21_J02 WS-PS-N-A-8 Picea glauca cDNA clone WS00723_J02 3', mRNA sequence	684	93	0
estPama_needle_BSC1-517-700_5	gi|225911180|gb|GO361963.1 GQ03221.SP6.r_J05 GQ032 - Shoot tip (Normalized library) Picea glauca cDNA clone GQ03221_J05 3', mRNA sequence	1290	98	0
estPama_needle_BSC1-517-800_3	gi|70640178|gb|DR575461.1 WS00740.C21_K11 WS-PS-N-A-8 Picea glauca cDNA clone WS00740_K11 3, mRNA sequence	446	95	4e-122
estPama_needle_BSC1-538-700_5	gi|157639191|gb|EX440273.1 GQ04012.B7_N17 GQ040 - Shoot tip - Active growth (Normalized) Picea glauca cDNA clone GQ04012_N17 5', mRNA sequence	896	99	0
estPama_needle_BSC1-538-800_3	gi|260193880|gb|GT127692.1 WS0479.CR_P05 SS-BD-32 Picea sitchensis cDNA clone WS0479_P05 3', mRNA sequence	1024	97	0
estPama_needle_BSC1-539-700_5	gi|157640834|gb|EX441916.1 GQ04104.B7_D13 GQ041 - Shoot tip - Dormant (Normalized) Picea glauca cDNA clone GQ04104_D13 5', mRNA sequence	549	90	6e-153
estPama_needle_BSC1-539-800_3	gi|157610513|gb|EX411737.1 GQ03611.B7_F15 GQ036 - Shoot tip - Active growth Picea glauca cDNA clone GQ03611_F15 5', mRNA sequence	425	84	1e-115
estPama_needle_BSC1-542-700_5	gi|295159958|emb|FN694421.1 FN694421 WZ0APPAD Pinus pinaster cDNA clone WZ0APPAD1YC09FM1, mRNA sequence	433	97	3e-118
estPama_needle_BSC1-542-800_3	gi|295183097|emb|FN695576.1 FN695576 WZ0APPAC Pinus pinaster cDNA clone WZ0APPAC1YC16FM1, mRNA sequence	252	84	1e-63
estPama_needle_BSC1-545-700_5	gi|218450716|gb|GH289952.1 WS0473.C21_P16 SS-BD-32 Picea sitchensis cDNA clone WS0473_P16 5', mRNA sequence	905	99	0
estPama_needle_BSC1-545-800_3	gi|218450201|gb|GH287774.1 WS0464.CR_B23 SS-BD-31 Picea sitchensis cDNA clone WS0464_B23 3', mRNA sequence	708	94	0
estPama_needle_BSC1-547-700_5	gi|157567515|gb|EX368743.1 GQ03214.B7_O04 GQ032 - Shoot tip (Normalized library) Picea glauca cDNA clone GQ03214_O04 5', mRNA sequence	870	98	0
estPama_needle_BSC1-547-800_3	gi|70652669|gb|DR587926.1 WS0346.C21_J23 WS-SE-N-A-19 Picea glauca cDNA clone WS0346_J23 3, mRNA sequence	702	94	0
estPama_needle_BSC1-549-800_3	gi|166912899|gb|FD746125.1 WS04230.C21_L13 SS-NE-27 Picea sitchensis cDNA clone WS04230_L13 3', mRNA sequence	387	85	4e-104
estPama_needle_BSC1-54_5	gi|157513782|gb|EX315013.1 GQ02808.B7_F23 GQ028 - Cambium / phloem scrappings (Normalized library ) Picea glauca cDNA clone GQ02808_F23 5', mRNA sequence	473	97	2e-130
estPama_needle_BSC1-550-800_3	gi|70276178|gb|DR514666.1 WS02739.CR_H19 SS-IL-A-FL-14 Picea sitchensis cDNA clone WS02739_H19 3, mRNA sequence	479	82	9e-132
estPama_needle_BSC1-553-700_5	gi|218447437|gb|GH284334.1 WS0453.CR_G03 SS-BD-N-30 Picea sitchensis cDNA clone WS0453_G03 3', mRNA sequence	856	97	0
estPama_needle_BSC1-55_5	gi|157603899|gb|EX405123.1 GQ03512.B7_F14 GQ035 - Needles - End of season Picea glauca cDNA clone GQ03512_F14 5', mRNA sequence	1426	98	0
estPama_needle_BSC1-56_5	gi|49136116|gb|CO253787.1 WS00820.B21_H14 WS-X-N-A-9 Picea glauca cDNA clone WS00820_H14 3', mRNA sequence	1011	97	0
estPama_needle_BSC1-571-700_5	gi|157511120|gb|EX312351.1 GQ02804.B7_G23 GQ028 - Cambium / phloem scrappings (Normalized library ) Picea glauca cDNA clone GQ02804_G23 5', mRNA sequence	1522	96	0
estPama_needle_BSC1-571-800_3	gi|166913908|gb|FD746332.1 WS04231.C21_E22 SS-NE-27 Picea sitchensis cDNA clone WS04231_E22 3', mRNA sequence	1142	95	0
estPama_needle_BSC1-572-800_3	gi|260195108|gb|GT126752.1 WS0477.CR_H02 SS-BD-32 Picea sitchensis cDNA clone WS0477_H02 3', mRNA sequence	1029	97	0
estPama_needle_BSC1-574-700_5	gi|157596174|gb|EX397402.1 GQ03410.B7_D17 GQ034 - Needles - Mid-season Picea glauca cDNA clone GQ03410_D17 5', mRNA sequence	749	98	0
estPama_needle_BSC1-574-800_3	gi|157596174|gb|EX397402.1 GQ03410.B7_D17 GQ034 - Needles - Mid-season Picea glauca cDNA clone GQ03410_D17 5', mRNA sequence	577	91	2e-161
estPama_needle_BSC1-575-700_5	gi|211883960|gb|CO483140.2 GQ0197.TB_M01 GQ019: Clean ROOTS systems - P treatments Picea glauca cDNA clone GQ0197_M01 3', mRNA sequence	1310	97	0
estPama_needle_BSC1-575-800_3	gi|218445799|gb|GH283749.1 WS0452.CR_I02 SS-BD-N-30 Picea sitchensis cDNA clone WS0452_I02 3', mRNA sequence	625	91	9e-176
estPama_needle_BSC1-576-700_5	gi|157599695|gb|EX400923.1 GQ03419.B7_N11 GQ034 - Needles - Mid-season Picea glauca cDNA clone GQ03419_N11 5', mRNA sequence	1426	98	0
estPama_needle_BSC1-576-800_3	gi|225915100|gb|GO365264.1 GQ03512.SP6.r_F02 GQ035 - Needles - End of season Picea glauca cDNA clone GQ03512_F02 3', mRNA sequence	981	93	0
estPama_needle_BSC1-577-700_5	gi|157639525|gb|EX440607.1 GQ04013.B7_L20 GQ040 - Shoot tip - Active growth (Normalized) Picea glauca cDNA clone GQ04013_L20 5', mRNA sequence	1533	98	0
estPama_needle_BSC1-577-800_3	gi|218453183|gb|GH290257.1 WS0473.CR_M12 SS-BD-32 Picea sitchensis cDNA clone WS0473_M12 3', mRNA sequence	1000	93	0
estPama_needle_BSC1-57_5	gi|211873059|gb|CO474306.2 GQ0049.B3_P16 GQ004: Non-lignified secondary xylem from mature trees Picea glauca cDNA clone GQ0049_P16 5', mRNA sequence	963	91	0
estPama_needle_BSC1-580-700_5	gi|378885075|emb|HE623759.1 HE623759 Ozone-induced Scots pine seedlings Pinus sylvestris cDNA clone WZ0APSCA1YO05CM1, mRNA sequence	939	94	0
estPama_needle_BSC1-580-800_3	gi|238891144|gb|GR222636.1 GQ03227.SP6.r_B05 GQ032 - Shoot tip (Normalized library) Picea glauca cDNA clone GQ03227_B05 3', mRNA sequence	1138	96	0
estPama_needle_BSC1-581-700_5	gi|157626814|gb|EX427896.1 GQ03817.B7_E18 GQ038 - Stem - Active growth Picea glauca cDNA clone GQ03817_E18 5', mRNA sequence	1426	97	0
estPama_needle_BSC1-581-800_3	gi|157597480|gb|EX398708.1 GQ03413.B7_N03 GQ034 - Needles - Mid-season Picea glauca cDNA clone GQ03413_N03 5', mRNA sequence	904	96	0
estPama_needle_BSC1-582-800_3	gi|70627666|gb|DR563459.1 WS02627.C21_M12 WS-PP-N-A-12 Picea glauca cDNA clone WS02627_M12 3, mRNA sequence	268	77	2e-68
estPama_needle_BSC1-585-700_5	gi|49026557|gb|CO214111.1 WS00926.B21_P23 IS-B-N-A-10 Picea engelmannii x Picea glauca cDNA clone WS00926_P23 3', mRNA sequence	846	95	0
estPama_needle_BSC1-586-700_5	gi|69373366|gb|DR470724.1 WS00951.B21_H07 IS-B-N-A-10 Picea engelmannii x Picea glauca cDNA clone WS00951_H07 3, mRNA sequence	1014	99	0
estPama_needle_BSC1-586-800_3	gi|69373366|gb|DR470724.1 WS00951.B21_H07 IS-B-N-A-10 Picea engelmannii x Picea glauca cDNA clone WS00951_H07 3, mRNA sequence	741	89	0
estPama_needle_BSC1-587-700_5	gi|149974067|gb|ES874092.1 WS02925.CR_A19 SS-IB-A-FL-15 Picea sitchensis cDNA clone WS02925_A19 3', mRNA sequence	625	96	8e-176
estPama_needle_BSC1-588-800_3	gi|70225392|gb|DR497795.1 WS02913.C21_M15 SS-IB-A-FL-15 Picea sitchensis cDNA clone WS02913_M15 5, mRNA sequence	675	96	0
estPama_needle_BSC1-58_5	gi|211597151|gb|GE472994.1 GQ0036.B3.r_E03 GQ003: Vegetative buds developmental sequence Picea glauca cDNA clone GQ0036_E03 5', mRNA sequence	1443	99	0
estPama_needle_BSC1-594-800_3	gi|138325410|gb|ES260349.1 WS0383.C21_N24 SS-B-23 Picea sitchensis cDNA clone WS0383_N24 3', mRNA sequence	316	86	5e-83
estPama_needle_BSC1-595-700_5	gi|138313006|gb|ES256121.1 WS03728.C21_D05 SS-B-N-22 Picea sitchensis cDNA clone WS03728_D05 3', mRNA sequence	725	99	0
estPama_needle_BSC1-595-800_3	gi|218443771|gb|GH281409.1 WS0442.CR_P07 SS-BD-29 Picea sitchensis cDNA clone WS0442_P07 3', mRNA sequence	763	96	0
estPama_needle_BSC1-598-700_5	gi|157509734|gb|EX310967.1 GQ02801.SP6_I08 GQ028 - Cambium / phloem scrappings (Normalized library ) Picea glauca cDNA clone GQ02801_I08 3', mRNA sequence	401	93	8e-109
estPama_needle_BSC1-599-700_5	gi|157625333|gb|EX426415.1 GQ03813.B7_E09 GQ038 - Stem - Active growth Picea glauca cDNA clone GQ03813_E09 5', mRNA sequence	261	82	2e-66
estPama_needle_BSC1-599-800_3	gi|70623890|gb|DR559683.1 WS02617.B21_I01 WS-PP-N-A-12 Picea glauca cDNA clone WS02617_I01 3, mRNA sequence	333	89	4e-88
estPama_needle_BSC1-59_5	gi|157583707|gb|EX384935.1 GQ03308.B7_E15 GQ033 - Terminal leader (Normalized library) Picea glauca cDNA clone GQ03308_E15 5', mRNA sequence	1391	97	0
estPama_needle_BSC1-600-800_3	gi|292516649|gb|GW734993.1 WS0498.CR_H12 WS-CBM-34 Picea glauca cDNA clone WS0498_H12 3', mRNA sequence	833	96	0
estPama_needle_BSC1-601-700_5	gi|292518866|gb|GW736334.1 WS04913.CR_B19 WS-CBM-34 Picea glauca cDNA clone WS04913_B19 3', mRNA sequence	453	92	3e-124
estPama_needle_BSC1-602-700_5	gi|49050186|gb|CO227871.1 WS0013.B21_A17 WS-ES-A-1 Picea glauca cDNA clone WS0013_A17 3', mRNA sequence	876	97	0
estPama_needle_BSC1-602-800_3	gi|70297437|gb|DR521751.1 WS0271.B21_N15 SS-IL-A-FL-14 Picea sitchensis cDNA clone WS0271_N15 5, mRNA sequence	472	97	8e-130
estPama_needle_BSC1-604-700_5	gi|149963305|gb|ES863333.1 WS02789.CR_O03 SS-IL-A-FL-14 Picea sitchensis cDNA clone WS02789_O03 3', mRNA sequence	318	86	1e-83
estPama_needle_BSC1-607-800_3	gi|49141481|gb|CO256734.1 WS0083.B21_O22 WS-X-N-A-9 Picea glauca cDNA clone WS0083_O22 3', mRNA sequence	634	97	1e-178
estPama_needle_BSC1-608-800_3	gi|70302122|gb|DR523188.1 WS02713.C21_N18 SS-IL-A-FL-14 Picea sitchensis cDNA clone WS02713_N18 5, mRNA sequence	525	93	1e-145
estPama_needle_BSC1-60_5	gi|70355503|gb|DR544533.1 WS01044.B21_K07 SS-R-N-A-11 Picea sitchensis cDNA clone WS01044_K07 3, mRNA sequence	1225	99	0
estPama_needle_BSC1-610-700_5	gi|157605102|gb|EX406326.1 GQ03515.B7_K08 GQ035 - Needles - End of season Picea glauca cDNA clone GQ03515_K08 5', mRNA sequence	488	97	8e-135
estPama_needle_BSC1-611-700_5	gi|211898259|gb|CK441791.2 GQ0023.BR_M24 GQ002: Female cones developmental sequence Picea glauca cDNA clone GQ0023_M24 5', mRNA sequence	381	97	3e-102
estPama_needle_BSC1-611-800_3	gi|211596063|gb|GE472198.1 GQ0023.B3.r_M24 GQ002: Female cones developmental sequence Picea glauca cDNA clone GQ0023_M24 5', mRNA sequence	671	95	0
estPama_needle_BSC1-612-700_5	gi|218447295|gb|GH284699.1 WS0454.C21_I22 SS-BD-N-30 Picea sitchensis cDNA clone WS0454_I22 5', mRNA sequence	1245	99	0
estPama_needle_BSC1-613-700_5	gi|157587818|gb|EX389046.1 GQ03313.SP6_H02 GQ033 - Terminal leader (Normalized library) Picea glauca cDNA clone GQ03313_H02 3', mRNA sequence	307	93	2e-80
estPama_needle_BSC1-616-800_3	gi|149965089|gb|ES865117.1 WS02791.CR_K21 SS-IL-A-FL-14 Picea sitchensis cDNA clone WS02791_K21 3', mRNA sequence	468	91	1e-128
estPama_needle_BSC1-617-700_5	gi|69424496|gb|DR485869.1 WS0282.B21_I20 SS-IB-A-FL-13 Picea sitchensis cDNA clone WS0282_I20 5, mRNA sequence	1269	98	0
estPama_needle_BSC1-617-800_3	gi|260189350|gb|GT122505.1 WS04711.CR_O19 SS-BD-32 Picea sitchensis cDNA clone WS04711_O19 3', mRNA sequence	1070	99	0
estPama_needle_BSC1-618-700_5	gi|157609096|gb|EX410320.1 GQ03607.B7_H01 GQ036 - Shoot tip - Active growth Picea glauca cDNA clone GQ03607_H01 5', mRNA sequence	265	92	1e-67
estPama_needle_BSC1-61_5	gi|157589821|gb|EX391049.1 GQ03318.B7_O21 GQ033 - Terminal leader (Normalized library) Picea glauca cDNA clone GQ03318_O21 5', mRNA sequence	1160	99	0
estPama_needle_BSC1-620-700_5	gi|157556433|gb|EX357664.1 GQ03123.B7_F10 GQ031 - Xylem Scrapings (Normalized library) Picea glauca cDNA clone GQ03123_F10 5', mRNA sequence	1387	95	0
estPama_needle_BSC1-621-700_5	gi|157527009|gb|EX328240.1 GQ02828.B7_K20 GQ028 - Cambium / phloem scrappings (Normalized library ) Picea glauca cDNA clone GQ02828_K20 5', mRNA sequence	1234	95	0
estPama_needle_BSC1-621-800_3	gi|260195658|gb|GT127302.1 WS0478.CR_O14 SS-BD-32 Picea sitchensis cDNA clone WS0478_O14 3', mRNA sequence	505	94	8e-140
estPama_needle_BSC1-624-800_3	gi|49056285|gb|CO233970.1 WS0058.B21_G23 WS-PP-A-6 Picea glauca cDNA clone WS0058_G23 3', mRNA sequence	414	94	1e-112
estPama_needle_BSC1-625-700_5	gi|138324090|gb|ES259694.1 WS0381.C21_M06 SS-B-23 Picea sitchensis cDNA clone WS0381_M06 3', mRNA sequence	444	98	1e-121
estPama_needle_BSC1-629-700_5	gi|157541185|gb|EX342416.1 GQ03013.B7_D22 GQ030 - Xylem planings - daytime and seasonal Picea glauca cDNA clone GQ03013_D22 5', mRNA sequence	1624	99	0
estPama_needle_BSC1-629-800_3	gi|70647246|gb|DR582503.1 WS0331.B21_O13 WS-SE-N-A-18 Picea glauca cDNA clone WS0331_O13 3, mRNA sequence	1345	98	0
estPama_needle_BSC1-631-700_5	gi|149960428|gb|ES860456.1 WS02781.CR.1_H20 SS-IL-A-FL-14 Picea sitchensis cDNA clone WS02781_H20 3', mRNA sequence	955	99	0
estPama_needle_BSC1-631-800_3	gi|49050508|gb|CO228193.1 WS0014.B21_A21 WS-ES-A-1 Picea glauca cDNA clone WS0014_A21 3', mRNA sequence	580	95	1e-162
estPama_needle_BSC1-632-700_5	gi|211903481|gb|DV988469.2 GQ02015.TB_L07 GQ020: Clean ROOTS systems -Diurnal cycle Picea glauca cDNA clone GQ02015_L07 3', mRNA sequence	1491	97	0
estPama_needle_BSC1-632-800_3	gi|157587718|gb|EX388946.1 GQ03313.SP6_C19 GQ033 - Terminal leader (Normalized library) Picea glauca cDNA clone GQ03313_C19 3', mRNA sequence	1086	94	0
estPama_needle_BSC1-633-700_5	gi|218444138|gb|GH281509.1 WS0443.C21_E04 SS-BD-29 Picea sitchensis cDNA clone WS0443_E04 5', mRNA sequence	1170	98	0
estPama_needle_BSC1-636-700_5	gi|70642234|gb|DR577491.1 WS00746.C21_G16 WS-PS-N-A-8 Picea glauca cDNA clone WS00746_G16 3, mRNA sequence	688	97	0
estPama_needle_BSC1-639-700_5	gi|70612467|gb|DR548260.1 WS03212.C21_D04 WS-MC-N-A-20 Picea glauca cDNA clone WS03212_D04 3, mRNA sequence	540	94	3e-150
estPama_needle_BSC1-640-700_5	gi|70643313|gb|DR578570.1 WS00749.C21_H18 WS-PS-N-A-8 Picea glauca cDNA clone WS00749_H18 3, mRNA sequence	568	97	1e-158
estPama_needle_BSC1-641-800_3	gi|292498545|gb|GW715144.1 WS02758.C21_A14 SS-IL-A-FL-14 Picea sitchensis cDNA clone WS02758_A14 5', mRNA sequence	292	81	8e-76
estPama_needle_BSC1-642-700_5	gi|157610320|gb|EX411544.1 GQ03610.B7_N04 GQ036 - Shoot tip - Active growth Picea glauca cDNA clone GQ03610_N04 5', mRNA sequence	1286	98	0
estPama_needle_BSC1-642-800_3	gi|70271844|gb|DR513219.1 WS02735.CR_E20 SS-IL-A-FL-14 Picea sitchensis cDNA clone WS02735_E20 3, mRNA sequence	1400	98	0
estPama_needle_BSC1-643-700_5	gi|166901554|gb|FD737948.1 WS03943.C21_B12 SS-B-24 Picea sitchensis cDNA clone WS03943_B12 3', mRNA sequence	381	99	9e-103
estPama_needle_BSC1-644-700_5	gi|157612292|gb|EX413516.1 GQ03616.B7_D10 GQ036 - Shoot tip - Active growth Picea glauca cDNA clone GQ03616_D10 5', mRNA sequence	556	99	2e-155
estPama_needle_BSC1-645-700_5	gi|157556717|gb|EX357948.1 GQ03124.B7_B13 GQ031 - Xylem Scrapings (Normalized library) Picea glauca cDNA clone GQ03124_B13 5', mRNA sequence	881	99	0
estPama_needle_BSC1-645-800_3	gi|157531414|gb|EX332645.1 GQ02904.SP6_H23 GQ029 - Xylem scrapings - AT NITE Picea glauca cDNA clone GQ02904_H23 3', mRNA sequence	481	94	1e-132
estPama_needle_BSC1-647-700_5	gi|157638164|gb|EX439246.1 GQ04010.B7_B02 GQ040 - Shoot tip - Active growth (Normalized) Picea glauca cDNA clone GQ04010_B02 5', mRNA sequence	780	97	0
estPama_needle_BSC1-647-800_3	gi|70658017|gb|DR593274.1 WS00837.B21.1_I18 WS-X-N-A-9 Picea glauca cDNA clone WS00837_I18 3, mRNA sequence	300	95	3e-78
estPama_needle_BSC1-648-700_5	gi|70335020|gb|DR534220.1 WS02742.C21_K22 SS-IL-A-FL-14 Picea sitchensis cDNA clone WS02742_K22 5, mRNA sequence	220	95	3e-54
estPama_needle_BSC1-648-800_3	gi|280981409|gb|GT887256.1 65-2-41-G08.r.1 Non-normalized library of 1 month old bare root Picea abies cDNA, mRNA sequence	399	96	4e-108
estPama_needle_BSC1-649-700_5	gi|225912714|gb|GO367385.1 GQ03715.SP6.r3_D02 GQ037 - Shoot tip - Dormant Picea glauca cDNA clone GQ03715_D02 3', mRNA sequence	560	98	2e-156
estPama_needle_BSC1-649-800_3	gi|149974970|gb|ES874995.1 WS02928.CR_J21 SS-IB-A-FL-15 Picea sitchensis cDNA clone WS02928_J21 3', mRNA sequence	241	88	2e-60
estPama_needle_BSC1-64_5	gi|157643479|gb|EX444561.1 GQ04111.B7_D21 GQ041 - Shoot tip - Dormant (Normalized) Picea glauca cDNA clone GQ04111_D21 5', mRNA sequence	715	95	0
estPama_needle_BSC1-651-700_5	gi|157632480|gb|EX433562.1 GQ03913.B7_L06 GQ039 - Stem - Dormant Picea glauca cDNA clone GQ03913_L06 5', mRNA sequence	1053	98	0
estPama_needle_BSC1-652-700_5	gi|157562420|gb|EX363651.1 GQ03207.B7_M22 GQ032 - Shoot tip (Normalized library) Picea glauca cDNA clone GQ03207_M22 5', mRNA sequence	1493	97	0
estPama_needle_BSC1-656-700_5	gi|280982479|gb|GT888326.1 65-2-8-G04.r.2 Non-normalized library of 1 month old bare root Picea abies cDNA, mRNA sequence	632	97	5e-178
estPama_needle_BSC1-660-800_3	gi|157598036|gb|EX399264.1 GQ03415.B7_F09 GQ034 - Needles - Mid-season Picea glauca cDNA clone GQ03415_F09 5', mRNA sequence	302	86	1e-78
estPama_needle_BSC1-662-800_3	gi|70316589|gb|DR528081.1 WS02726.C21_K09 SS-IL-A-FL-14 Picea sitchensis cDNA clone WS02726_K09 5, mRNA sequence	411	89	2e-111
estPama_needle_BSC1-664-700_5	gi|157566823|gb|EX368051.1 GQ03213.B7_P20 GQ032 - Shoot tip (Normalized library) Picea glauca cDNA clone GQ03213_P20 5', mRNA sequence	1291	99	0
estPama_needle_BSC1-668-700_5	gi|157506689|gb|EX307920.1 GQ01306.T3_J07 GQ013 - Elongating ROOTS tips - sapplings Picea glauca cDNA clone GQ01306_J07 5', mRNA sequence	1568	99	0
estPama_needle_BSC1-668-800_3	gi|70639906|gb|DR575189.1 WS00739.B21_O14 WS-PS-N-A-8 Picea glauca cDNA clone WS00739_O14 3, mRNA sequence	499	88	6e-138
estPama_needle_BSC1-66_5	gi|218450673|gb|GH285151.1 WS0461.C21_A21 SS-BD-31 Picea sitchensis cDNA clone WS0461_A21 5', mRNA sequence	1347	97	0
estPama_needle_BSC1-676-700_5	gi|157542546|gb|EX343777.1 GQ03101.SP6_P11 GQ031 - Xylem Scrapings (Normalized library) Picea glauca cDNA clone GQ03101_P11 3', mRNA sequence	835	98	0
estPama_needle_BSC1-676-800_3	gi|157542546|gb|EX343777.1 GQ03101.SP6_P11 GQ031 - Xylem Scrapings (Normalized library) Picea glauca cDNA clone GQ03101_P11 3', mRNA sequence	86.1	98	2e-13
estPama_needle_BSC1-681-700_5	gi|292498698|gb|GW715297.1 WS02758.C21_I03 SS-IL-A-FL-14 Picea sitchensis cDNA clone WS02758_I03 5', mRNA sequence	791	98	0
estPama_needle_BSC1-681-800_3	gi|70339199|gb|DR536505.1 WS02749.C21_F19 SS-IL-A-FL-14 Picea sitchensis cDNA clone WS02749_F19 5, mRNA sequence	1000	95	0
estPama_needle_BSC1-682-700_5	gi|70781539|gb|DR691187.1 EST1081273 Normalized pine embryo library, Lib_D Pinus taeda cDNA clone PWAD529 3' end, mRNA sequence	564	85	3e-157
estPama_needle_BSC1-682-800_3	gi|70640821|gb|DR576104.1 WS00742.C21_H21 WS-PS-N-A-8 Picea glauca cDNA clone WS00742_H21 3, mRNA sequence	662	93	0
estPama_needle_BSC1-686-800_3	gi|166902952|gb|FD736746.1 WS03939.C21.1_M02 SS-B-24 Picea sitchensis cDNA clone WS03939_M02 3', mRNA sequence	418	88	1e-113
estPama_needle_BSC1-687-700_5	gi|70646067|gb|DR581324.1 WS0302.B21_H06 WS-SE-A-16 Picea glauca cDNA clone WS0302_H06 3, mRNA sequence	1299	95	0
estPama_needle_BSC1-687-800_3	gi|70646067|gb|DR581324.1 WS0302.B21_H06 WS-SE-A-16 Picea glauca cDNA clone WS0302_H06 3, mRNA sequence	894	94	0
estPama_needle_BSC1-689-700_5	gi|157591023|gb|EX392251.1 GQ03322.B7_C07 GQ033 - Terminal leader (Normalized library) Picea glauca cDNA clone GQ03322_C07 5', mRNA sequence	1410	98	0
estPama_needle_BSC1-689-800_3	gi|260193944|gb|GT125779.1 WS04720.CR_N03 SS-BD-32 Picea sitchensis cDNA clone WS04720_N03 3', mRNA sequence	754	93	0
estPama_needle_BSC1-690-700_5	gi|292498617|gb|GW715216.1 WS02758.C21_E06 SS-IL-A-FL-14 Picea sitchensis cDNA clone WS02758_E06 5', mRNA sequence	1432	99	0
estPama_needle_BSC1-691-700_5	gi|218445314|gb|GH284085.1 WS0453.C21_I21 SS-BD-N-30 Picea sitchensis cDNA clone WS0453_I21 5', mRNA sequence	547	96	1e-152
estPama_needle_BSC1-691-800_3	gi|157585220|gb|EX386448.1 GQ03310.B7_G19 GQ033 - Terminal leader (Normalized library) Picea glauca cDNA clone GQ03310_G19 5', mRNA sequence	276	91	4e-71
estPama_needle_BSC1-692-700_5	gi|70298237|gb|DR522016.1 WS02710.C21_J08 SS-IL-A-FL-14 Picea sitchensis cDNA clone WS02710_J08 5, mRNA sequence	752	98	0
estPama_needle_BSC1-692-800_3	gi|138331564|gb|ES262003.1 WS0394.C21_O21 SS-B-24 Picea sitchensis cDNA clone WS0394_O21 3', mRNA sequence	604	92	1e-169
estPama_needle_BSC1-694-700_5	gi|292503507|gb|GW723152.1 WS02828.C21_L02 SS-IB-A-FL-13 Picea sitchensis cDNA clone WS02828_L02 5', mRNA sequence	909	99	0
estPama_needle_BSC1-694-800_3	gi|260194525|gb|GT126360.1 WS0476.CR_G01 SS-BD-32 Picea sitchensis cDNA clone WS0476_G01 3', mRNA sequence	599	97	4e-168
estPama_needle_BSC1-696-800_3	gi|149979877|gb|ES879902.1 WS02942.CR_C09 SS-IB-A-FL-15 Picea sitchensis cDNA clone WS02942_C09 3', mRNA sequence	704	97	0
estPama_needle_BSC1-697-700_5	gi|211865235|gb|DV987880.2 GQ02010.TB_K11 GQ020: Clean ROOTS systems -Diurnal cycle Picea glauca cDNA clone GQ02010_K11 3', mRNA sequence	1474	99	0
estPama_needle_BSC1-697-800_3	gi|166896906|gb|FD731438.1 WS03737.C21_H20 SS-B-N-22 Picea sitchensis cDNA clone WS03737_H20 3', mRNA sequence	634	97	1e-178
estPama_needle_BSC1-699-700_5	gi|149966533|gb|ES866558.1 WS02795.CR_I23 SS-IL-A-FL-14 Picea sitchensis cDNA clone WS02795_I23 3', mRNA sequence	1075	97	0
estPama_needle_BSC1-699-800_3	gi|149976377|gb|ES876402.1 WS02931.CR_L08 SS-IB-A-FL-15 Picea sitchensis cDNA clone WS02931_L08 3', mRNA sequence	579	93	6e-162
estPama_needle_BSC1-700-700_5	gi|260194439|gb|GT126274.1 WS0476.CR_C09 SS-BD-32 Picea sitchensis cDNA clone WS0476_C09 3', mRNA sequence	422	97	6e-115
estPama_needle_BSC1-700-800_3	gi|218446566|gb|GH283164.1 WS0451.CR_L19 SS-BD-N-30 Picea sitchensis cDNA clone WS0451_L19 3', mRNA sequence	407	94	2e-110
estPama_needle_BSC1-704-700_5	gi|70306767|gb|DR524744.1 WS02718.B21_B24 SS-IL-A-FL-14 Picea sitchensis cDNA clone WS02718_B24 5, mRNA sequence	1271	98	0
estPama_needle_BSC1-710-800_3	gi|260192396|gb|GT121558.1 WS0467.CR_F17 SS-BD-31 Picea sitchensis cDNA clone WS0467_F17 3', mRNA sequence	636	96	3e-179
estPama_needle_BSC1-711-700_5	gi|90044238|emb|CT576936.1 CT576936 LG0ACA Pinus pinaster cDNA, mRNA sequence	737	88	0
estPama_needle_BSC1-711-800_3	gi|225908844|gb|GO363108.1 GQ03236.SP6.r_I22 GQ032 - Shoot tip (Normalized library) Picea glauca cDNA clone GQ03236_I22 3', mRNA sequence	1227	97	0
estPama_needle_BSC1-730-800_3	gi|260188787|gb|GT120866.1 WS0465.CR_G06 SS-BD-31 Picea sitchensis cDNA clone WS0465_G06 3', mRNA sequence	497	89	2e-137
estPama_needle_BSC1-735-800_3	gi|218442859|gb|GH280412.1 WS0441.C21_H10 SS-BD-29 Picea sitchensis cDNA clone WS0441_H10 5', mRNA sequence	558	90	8e-156
estPama_needle_BSC1-736-700_5	gi|157599850|gb|EX401074.1 GQ03501.B7_D21 GQ035 - Needles - End of season Picea glauca cDNA clone GQ03501_D21 5', mRNA sequence	1227	98	0
estPama_needle_BSC1-736-800_3	gi|149954883|gb|ES854912.1 WS02763.CR_D06 SS-IL-A-FL-14 Picea sitchensis cDNA clone WS02763_D06 3', mRNA sequence	494	88	2e-136
estPama_needle_BSC1-737-700_5	gi|157520026|gb|EX321257.1 GQ02817.B7_L01 GQ028 - Cambium / phloem scrappings (Normalized library ) Picea glauca cDNA clone GQ02817_L01 5', mRNA sequence	1105	96	0
estPama_needle_BSC1-739-700_5	gi|157614180|gb|EX415262.1 GQ03701.B7_P03 GQ037 - Shoot tip - Dormant Picea glauca cDNA clone GQ03701_P03 5', mRNA sequence	1190	97	0
estPama_needle_BSC1-739-800_3	gi|70645431|gb|DR580688.1 WS00755.C21_I20 WS-PS-N-A-8 Picea glauca cDNA clone WS00755_I20 3, mRNA sequence	728	86	0
estPama_needle_BSC1-73_5	gi|149957306|gb|ES857335.1 WS02771.CR_I15 SS-IL-A-FL-14 Picea sitchensis cDNA clone WS02771_I15 3', mRNA sequence	558	96	8e-156
estPama_needle_BSC1-740-700_5	gi|218443244|gb|GH280583.1 WS0441.C21_P14 SS-BD-29 Picea sitchensis cDNA clone WS0441_P14 5', mRNA sequence	1413	98	0
estPama_needle_BSC1-740-800_3	gi|157638462|gb|EX439544.1 GQ04010.B7_N19 GQ040 - Shoot tip - Active growth (Normalized) Picea glauca cDNA clone GQ04010_N19 5', mRNA sequence	815	93	0
estPama_needle_BSC1-741-800_3	gi|292498455|gb|GW715054.1 WS02757.C21_K14 SS-IL-A-FL-14 Picea sitchensis cDNA clone WS02757_K14 5', mRNA sequence	612	95	5e-172
estPama_needle_BSC1-742-700_5	gi|70311932|gb|DR526548.1 WS02722.C21_D12 SS-IL-A-FL-14 Picea sitchensis cDNA clone WS02722_D12 5, mRNA sequence	1219	97	0
estPama_needle_BSC1-744-700_5	gi|292505098|gb|GW722317.1 WS02824.C21_L16 SS-IB-A-FL-13 Picea sitchensis cDNA clone WS02824_L16 5', mRNA sequence	1051	97	0
estPama_needle_BSC1-745-700_5	gi|69430288|gb|DR487558.1 WS0287.B21_E21 SS-IB-A-FL-13 Picea sitchensis cDNA clone WS0287_E21 5, mRNA sequence	1299	98	0
estPama_needle_BSC1-75_5	gi|218453410|gb|GH288209.1 WS0471.C21_E22 SS-BD-32 Picea sitchensis cDNA clone WS0471_E22 5', mRNA sequence	1555	97	0
estPama_needle_BSC1-77_5	gi|157642695|gb|EX443777.1 GQ04109.B7_C11 GQ041 - Shoot tip - Dormant (Normalized) Picea glauca cDNA clone GQ04109_C11 5', mRNA sequence	1378	96	0
estPama_needle_BSC1-78_5	gi|260189115|gb|GT125187.1 WS04719.CR_D12 SS-BD-32 Picea sitchensis cDNA clone WS04719_D12 3', mRNA sequence	1327	97	0
estPama_needle_BSC1-79_5	gi|157642219|gb|EX443301.1 GQ04107.B7_O04 GQ041 - Shoot tip - Dormant (Normalized) Picea glauca cDNA clone GQ04107_O04 5', mRNA sequence	1506	98	0
estPama_needle_BSC1-81-700_5	gi|155969639|gb|ES672866.1 AcSSH_RS_0160 Reverse Subtracted Ancylostoma caninum L3 library Ancylostoma caninum cDNA 3', mRNA sequence	117	88	7e-23
estPama_needle_BSC1-83_5	gi|148820073|gb|ES670996.1 WS0427.C21_D10 SS-NE-27 Picea sitchensis cDNA clone WS0427_D10 3', mRNA sequence	1155	98	0
estPama_needle_BSC1-858-700_5	gi|157615164|gb|EX416246.1 GQ03704.B7_J22 GQ037 - Shoot tip - Dormant Picea glauca cDNA clone GQ03704_J22 5', mRNA sequence	1596	99	0
estPama_needle_BSC1-858-800_3	gi|70642465|gb|DR577722.1 WS00747.C21_B06 WS-PS-N-A-8 Picea glauca cDNA clone WS00747_B06 3, mRNA sequence	1428	97	0
estPama_needle_BSC1-859-700_5	gi|70346196|gb|DR539932.1 WS01024.B21_J17 SS-R-N-A-11 Picea sitchensis cDNA clone WS01024_J17 3, mRNA sequence	623	98	3e-175
estPama_needle_BSC1-859-800_3	gi|70346196|gb|DR539932.1 WS01024.B21_J17 SS-R-N-A-11 Picea sitchensis cDNA clone WS01024_J17 3, mRNA sequence	424	92	2e-115
estPama_needle_BSC1-860-700_5	gi|157555074|gb|EX356305.1 GQ03119.B7_K11 GQ031 - Xylem Scrapings (Normalized library) Picea glauca cDNA clone GQ03119_K11 5', mRNA sequence	104	95	9e-20
estPama_needle_BSC1-862-700_5	gi|242332121|gb|DV994467.2 GQ027124.B3_B06 GQ027: Mature Somatic EMBRYOS Picea glauca cDNA clone GQ027124_B06 5', mRNA sequence	1572	99	0
estPama_needle_BSC1-862-800_3	gi|49017086|gb|CO205911.1 WS0091.B21_L13 IS-B-N-A-10 Picea engelmannii x Picea glauca cDNA clone WS0091_L13 3', mRNA sequence	1077	97	0
estPama_needle_BSC1-863-700_5	gi|157641924|gb|EX443006.1 GQ04107.B7_B17 GQ041 - Shoot tip - Dormant (Normalized) Picea glauca cDNA clone GQ04107_B17 5', mRNA sequence	1074	99	0
estPama_needle_BSC1-863-800_3	gi|49043940|gb|CO221625.1 WS01013.B21_H13 SS-R-N-A-11 Picea sitchensis cDNA clone WS01013_H13 3', mRNA sequence	904	95	0
estPama_needle_BSC1-864-800_3	gi|90029037|emb|AM169554.1 AM169554 K00001 Picea abies cDNA clone K0000100013B11F1, mRNA sequence	250	89	3e-63
estPama_needle_BSC1-865-700_5	gi|157632088|gb|EX433170.1 GQ03912.B7_K05 GQ039 - Stem - Dormant Picea glauca cDNA clone GQ03912_K05 5', mRNA sequence	1098	98	0
estPama_needle_BSC1-865-800_3	gi|49054010|gb|CO231695.1 WS0051.B21_M21 WS-PP-A-6 Picea glauca cDNA clone WS0051_M21 3', mRNA sequence	893	96	0
estPama_needle_BSC1-866-700_5	gi|157633888|gb|EX434970.1 GQ03917.B7_J09 GQ039 - Stem - Dormant Picea glauca cDNA clone GQ03917_J09 5', mRNA sequence	907	96	0
estPama_needle_BSC1-866-800_3	gi|157569103|gb|EX370331.1 GQ03219.B7_D16 GQ032 - Shoot tip (Normalized library) Picea glauca cDNA clone GQ03219_D16 5', mRNA sequence	1007	96	0
estPama_needle_BSC1-867-800_3	gi|70257198|gb|DR508319.1 WS02721.BR_L22 SS-IL-A-FL-14 Picea sitchensis cDNA clone WS02721_L22 3, mRNA sequence	883	97	0
estPama_needle_BSC1-868-800_3	gi|70276131|gb|DR514650.1 WS02739.CR_H03 SS-IL-A-FL-14 Picea sitchensis cDNA clone WS02739_H03 3, mRNA sequence	699	95	0
estPama_needle_BSC1-870-700_5	gi|295155242|emb|FN693596.1 FN693596 WZ0APPAA Pinus pinaster cDNA clone WZ0APPAA2YB03FM1, mRNA sequence	152	97	4e-34
estPama_needle_BSC1-875-700_5	gi|149979580|gb|ES879605.1 WS02941.CR_E12 SS-IB-A-FL-15 Picea sitchensis cDNA clone WS02941_E12 3', mRNA sequence	1345	99	0
estPama_needle_BSC1-875-800_3	gi|49141282|gb|CO256535.1 WS0083.B21_F04 WS-X-N-A-9 Picea glauca cDNA clone WS0083_F04 3', mRNA sequence	893	94	0
estPama_needle_BSC1-878-800_3	gi|70630725|gb|DR566518.1 WS0268.B21_E09 WS-PP-N-A-12 Picea glauca cDNA clone WS0268_E09 3, mRNA sequence	741	94	0
estPama_needle_BSC1-879-700_5	gi|218443408|gb|GH280955.1 WS0442.C21_G09 SS-BD-29 Picea sitchensis cDNA clone WS0442_G09 5', mRNA sequence	366	99	2e-98
estPama_needle_BSC1-879-800_3	gi|69450796|gb|DR494486.1 WS0295.BR_F01 SS-IB-A-FL-15 Picea sitchensis cDNA clone WS0295_F01 3, mRNA sequence	311	91	1e-81
estPama_needle_BSC1-880-700_5	gi|157605718|gb|EX406942.1 GQ03517.B7_E18 GQ035 - Needles - End of season Picea glauca cDNA clone GQ03517_E18 5', mRNA sequence	78.7	91	3e-12
estPama_needle_BSC1-883-700_5	gi|157614260|gb|EX415342.1 GQ03702.B7_C14 GQ037 - Shoot tip - Dormant Picea glauca cDNA clone GQ03702_C14 5', mRNA sequence	1456	98	0
estPama_needle_BSC1-883-800_3	gi|70637682|gb|DR572965.1 WS00733.B21.1_J11 WS-PS-N-A-8 Picea glauca cDNA clone WS00733_J11 3, mRNA sequence	935	95	0
estPama_needle_BSC1-884-700_5	gi|70279392|gb|DR515790.1 WS02741.CR_J13 SS-IL-A-FL-14 Picea sitchensis cDNA clone WS02741_J13 3, mRNA sequence	1301	95	0
estPama_needle_BSC1-884-800_3	gi|49051712|gb|CO229397.1 WS0017.B21_M03 WS-ES-A-1 Picea glauca cDNA clone WS0017_M03 3', mRNA sequence	750	92	0
estPama_needle_BSC1-885-700_5	gi|292505414|gb|GW723746.1 WS02924.C21_I06 SS-IB-A-FL-15 Picea sitchensis cDNA clone WS02924_I06 5', mRNA sequence	616	98	4e-173
estPama_needle_BSC1-885-800_3	gi|292505414|gb|GW723746.1 WS02924.C21_I06 SS-IB-A-FL-15 Picea sitchensis cDNA clone WS02924_I06 5', mRNA sequence	424	94	2e-115
estPama_needle_BSC1-887-700_5	gi|157578481|gb|EX379709.1 GQ03239.B7_O16 GQ032 - Shoot tip (Normalized library) Picea glauca cDNA clone GQ03239_O16 5', mRNA sequence	1376	98	0
estPama_needle_BSC1-887-800_3	gi|149955780|gb|ES855809.1 WS02766.CR_A03 SS-IL-A-FL-14 Picea sitchensis cDNA clone WS02766_A03 3', mRNA sequence	743	96	0
estPama_needle_BSC1-888-800_3	gi|166899680|gb|FD733523.1 WS03820.C21_M05 SS-B-23 Picea sitchensis cDNA clone WS03820_M05 3', mRNA sequence	492	91	7e-136
estPama_needle_BSC1-892-700_5	gi|157616422|gb|EX417504.1 GQ03708.B7_A03 GQ037 - Shoot tip - Dormant Picea glauca cDNA clone GQ03708_A03 5', mRNA sequence	1338	97	0
estPama_needle_BSC1-892-800_3	gi|148813119|gb|ES664041.1 WS03923.C21_B07 SS-B-24 Picea sitchensis cDNA clone WS03923_B07 3', mRNA sequence	355	85	2e-94
estPama_needle_BSC1-907-800_3	gi|149955226|gb|ES855255.1 WS02764.CR_E01 SS-IL-A-FL-14 Picea sitchensis cDNA clone WS02764_E01 3', mRNA sequence	1013	96	0
estPama_needle_BSC1-909-700_5	gi|157622975|gb|EX424057.1 GQ03806.B7_O22 GQ038 - Stem - Active growth Picea glauca cDNA clone GQ03806_O22 5', mRNA sequence	575	96	6e-161
estPama_needle_BSC1-909-800_3	gi|70637938|gb|DR573221.1 WS00734.B21_D22 WS-PS-N-A-8 Picea glauca cDNA clone WS00734_D22 3, mRNA sequence	627	94	2e-176
estPama_needle_BSC1-910-800_3	gi|138301111|gb|ES251458.1 WS03714.C21.1_K12 SS-B-N-22 Picea sitchensis cDNA clone WS03714_K12 3', mRNA sequence	551	90	1e-153
estPama_needle_BSC1-911-800_3	gi|69362571|gb|DR467314.1 WS00940.B21_N07 IS-B-N-A-10 Picea engelmannii x Picea glauca cDNA clone WS00940_N07 3, mRNA sequence	374	90	2e-100
estPama_needle_BSC1-912-700_5	gi|149964470|gb|ES864498.1 WS02790.CR.1_A02 SS-IL-A-FL-14 Picea sitchensis cDNA clone WS02790_A02 3', mRNA sequence	806	98	0
estPama_needle_BSC1-915-800_3	gi|218442879|gb|GH280270.1 WS0441.C21_A06 SS-BD-29 Picea sitchensis cDNA clone WS0441_A06 5', mRNA sequence	392	87	7e-106
estPama_needle_BSC1-916-700_5	gi|70656922|gb|DR592179.1 WS00833.B21_G11 WS-X-N-A-9 Picea glauca cDNA clone WS00833_G11 3, mRNA sequence	390	98	2e-105
estPama_needle_BSC1-917-700_5	gi|292501604|gb|GW719638.1 WS02772.C21_D08 SS-IL-A-FL-14 Picea sitchensis cDNA clone WS02772_D08 5', mRNA sequence	1367	98	0
estPama_needle_BSC1-917-800_3	gi|211889650|gb|CO479156.2 GQ0176.B7_N24 GQ017: Immature somatic EMBRYOS Picea glauca cDNA clone GQ0176_N24 3', mRNA sequence	427	98	2e-116
estPama_needle_BSC1-918-700_5	gi|157578555|gb|EX379783.1 GQ03301.B7_B23 GQ033 - Terminal leader (Normalized library) Picea glauca cDNA clone GQ03301_B23 5', mRNA sequence	1129	99	0
estPama_needle_BSC1-919-700_5	gi|157577696|gb|EX378924.1 GQ03237.B7_L24 GQ032 - Shoot tip (Normalized library) Picea glauca cDNA clone GQ03237_L24 5', mRNA sequence	1027	98	0
estPama_needle_BSC1-921-700_5	gi|157575451|gb|EX376679.1 GQ03233.B7.1_J11 GQ032 - Shoot tip (Normalized library) Picea glauca cDNA clone GQ03233_J11 5', mRNA sequence	1238	99	0
estPama_needle_BSC1-924-800_3	gi|260191487|gb|GT121489.1 WS0467.CR_C14 SS-BD-31 Picea sitchensis cDNA clone WS0467_C14 3', mRNA sequence	747	86	0
estPama_needle_BSC1-931-800_3	gi|260190654|gb|GT123809.1 WS04715.CR_H05 SS-BD-32 Picea sitchensis cDNA clone WS04715_H05 3', mRNA sequence	1149	98	0
estPama_needle_BSC1-933-800_3	gi|218445554|gb|GH284780.1 WS0454.C21_M16 SS-BD-N-30 Picea sitchensis cDNA clone WS0454_M16 5', mRNA sequence	392	95	1e-105
estPama_needle_BSC1-935-800_3	gi|157565371|gb|EX366599.1 GQ03211.SP6_A08 GQ032 - Shoot tip (Normalized library) Picea glauca cDNA clone GQ03211_A08 3', mRNA sequence	874	96	0
estPama_needle_BSC1-936-800_3	gi|138318137|gb|ES258619.1 WS0377.C21_K07 SS-B-N-22 Picea sitchensis cDNA clone WS0377_K07 3', mRNA sequence	1059	94	0
estPama_needle_BSC1-940-700_5	gi|70346306|gb|DR539987.1 WS01031.B21_B15 SS-R-N-A-11 Picea sitchensis cDNA clone WS01031_B15 3, mRNA sequence	1131	98	0
estPama_needle_BSC1-940-800_3	gi|70262005|gb|DR509973.1 WS02726.CR_O14 SS-IL-A-FL-14 Picea sitchensis cDNA clone WS02726_O14 3, mRNA sequence	1151	95	0
estPama_needle_BSC1-941-700_5	gi|211603134|gb|GE480185.1 GQ02011.B3.r_M19 GQ020: Clean ROOTS systems -Diurnal cycle Picea glauca cDNA clone GQ02011_M19 5', mRNA sequence	1267	96	0
estPama_needle_BSC1-941-800_3	gi|70616402|gb|DR552195.1 WS03222.C21_I15 WS-MC-N-A-20 Picea glauca cDNA clone WS03222_I15 3, mRNA sequence	667	97	0
estPama_needle_BSC1-942-700_5	gi|166905234|gb|FD738862.1 WS03945.C21_J07 SS-B-24 Picea sitchensis cDNA clone WS03945_J07 3', mRNA sequence	603	98	3e-169
estPama_needle_BSC1-942-800_3	gi|166905234|gb|FD738862.1 WS03945.C21_J07 SS-B-24 Picea sitchensis cDNA clone WS03945_J07 3', mRNA sequence	470	95	3e-129
estPama_needle_BSC1-943-700_5	gi|157588836|gb|EX390064.1 GQ03316.B7_D20 GQ033 - Terminal leader (Normalized library) Picea glauca cDNA clone GQ03316_D20 5', mRNA sequence	243	91	4e-61
estPama_needle_BSC1-945-700_5	gi|70322931|gb|DR530224.1 WS02731.C21_P05 SS-IL-A-FL-14 Picea sitchensis cDNA clone WS02731_P05 5, mRNA sequence	774	99	0
estPama_needle_BSC1-945-800_3	gi|138333012|gb|ES262697.1 WS0403.C21_E09 SS-S-25 Picea sitchensis cDNA clone WS0403_E09 3', mRNA sequence	520	97	3e-144
estPama_needle_BSC1-946-800_3	gi|260192801|gb|GT121963.1 WS04710.CR_H07 SS-BD-32 Picea sitchensis cDNA clone WS04710_H07 3', mRNA sequence	643	96	0
estPama_needle_BSC1-947-700_5	gi|70268102|gb|DR512019.1 WS02731.CR_P20 SS-IL-A-FL-14 Picea sitchensis cDNA clone WS02731_P20 3, mRNA sequence	243	99	3e-61
estPama_needle_BSC1-948-800_3	gi|49059129|gb|CO236814.1 WS0024.B21_L21 WS-PS-A-2 Picea glauca cDNA clone WS0024_L21 3', mRNA sequence	178	83	1e-41
estPama_needle_BSC1-950-700_5	gi|157584296|gb|EX385524.1 GQ03308.SP6_N22 GQ033 - Terminal leader (Normalized library) Picea glauca cDNA clone GQ03308_N22 3', mRNA sequence	994	99	0
estPama_needle_BSC1-950-800_3	gi|157584296|gb|EX385524.1 GQ03308.SP6_N22 GQ033 - Terminal leader (Normalized library) Picea glauca cDNA clone GQ03308_N22 3', mRNA sequence	649	98	0
estPama_needle_BSC1-951-700_5	gi|157581527|gb|EX382755.1 GQ03305.B7_G02 GQ033 - Terminal leader (Normalized library) Picea glauca cDNA clone GQ03305_G02 5', mRNA sequence	656	99	0
estPama_needle_BSC1-951-800_3	gi|70626693|gb|DR562486.1 WS02625.C21.1_C01 WS-PP-N-A-12 Picea glauca cDNA clone WS02625_C01 3, mRNA sequence	278	96	1e-71
estPama_needle_BSC1-954-700_5	gi|157614669|gb|EX415751.1 GQ03703.B7_E12 GQ037 - Shoot tip - Dormant Picea glauca cDNA clone GQ03703_E12 5', mRNA sequence	1515	98	0
estPama_needle_BSC1-954-800_3	gi|70621540|gb|DR557333.1 WS02610.B21_P05 WS-PP-N-A-12 Picea glauca cDNA clone WS02610_P05 3, mRNA sequence	1181	94	0
estPama_needle_BSC1-961-800_3	gi|70278265|gb|DR515310.1 WS02740.CR_D13 SS-IL-A-FL-14 Picea sitchensis cDNA clone WS02740_D13 3, mRNA sequence	821	95	0
estPama_needle_BSC1-962-700_5	gi|157550888|gb|EX352119.1 GQ03111.B7_C07 GQ031 - Xylem Scrapings (Normalized library) Picea glauca cDNA clone GQ03111_C07 5', mRNA sequence	1467	98	0
estPama_needle_BSC1-962-800_3	gi|218448925|gb|GH287305.1 WS0463.CR_N12 SS-BD-31 Picea sitchensis cDNA clone WS0463_N12 3', mRNA sequence	874	95	0
estPama_needle_BSC1-963-800_3	gi|49055437|gb|CO233122.1 WS0057.B21_G05 WS-PP-A-6 Picea glauca cDNA clone WS0057_G05 3', mRNA sequence	305	88	7e-80
estPama_needle_BSC1-964-700_5	gi|70648876|gb|DR584133.1 WS0335.C21_J24 WS-SE-N-A-18 Picea glauca cDNA clone WS0335_J24 3, mRNA sequence	1118	99	0
estPama_needle_BSC1-964-800_3	gi|49140677|gb|CO255988.1 WS0081.B21_L08 WS-X-N-A-9 Picea glauca cDNA clone WS0081_L08 3', mRNA sequence	612	96	5e-172
estPama_needle_BSC1-968-700_5	gi|292497061|gb|GW716595.1 WS02762.C21_L10 SS-IL-A-FL-14 Picea sitchensis cDNA clone WS02762_L10 5', mRNA sequence	466	94	5e-128
estPama_needle_BSC1-96_5	gi|225915439|gb|GO367562.1 GQ03718.SP6P1_A07 GQ037 - Shoot tip - Dormant Picea glauca cDNA clone GQ03718_A07 3', mRNA sequence	1099	97	0
estPama_needle_BSC1-970-700_5	gi|157635073|gb|EX436155.1 GQ04001.B7_M19 GQ040 - Shoot tip - Active growth (Normalized) Picea glauca cDNA clone GQ04001_M19 5', mRNA sequence	798	98	0
estPama_needle_BSC1-970-800_3	gi|157557924|gb|EX359155.1 GQ03201.B7_F12 GQ032 - Shoot tip (Normalized library) Picea glauca cDNA clone GQ03201_F12 5', mRNA sequence	638	93	1e-179
estPama_needle_BSC1-971-700_5	gi|149957831|gb|ES857860.1 WS02773.CR_B24 SS-IL-A-FL-14 Picea sitchensis cDNA clone WS02773_B24 3', mRNA sequence	1253	97	0
estPama_needle_BSC1-971-800_3	gi|70642186|gb|DR577443.1 WS00746.C21_E12 WS-PS-N-A-8 Picea glauca cDNA clone WS00746_E12 3, mRNA sequence	488	86	1e-134
estPama_needle_BSC1-974-800_3	gi|70620003|gb|DR555796.1 WS0326.C21_O14 WS-MC-N-A-20 Picea glauca cDNA clone WS0326_O14 3, mRNA sequence	348	97	8e-93
estPama_needle_BSC1-977-700_5	gi|157551857|gb|EX353088.1 GQ03112.B7_N05 GQ031 - Xylem Scrapings (Normalized library) Picea glauca cDNA clone GQ03112_N05 5', mRNA sequence	1531	99	0
estPama_needle_BSC1-977-800_3	gi|70654537|gb|DR589794.1 WS00826.B21_M10 WS-X-N-A-9 Picea glauca cDNA clone WS00826_M10 3, mRNA sequence	1192	96	0
estPama_needle_BSC1-980-700_5	gi|90030249|emb|AM170767.1 AM170767 K00002 Picea abies cDNA clone K0000200009F03F1, mRNA sequence	508	96	6e-141
estPama_needle_BSC1-980-800_3	gi|49142894|gb|CO258130.1 WS0087.B21_J07 WS-X-N-A-9 Picea glauca cDNA clone WS0087_J07 3', mRNA sequence	649	95	0
estPama_needle_BSC1-981-700_5	gi|157642622|gb|EX443704.1 GQ04108.B7_P08 GQ041 - Shoot tip - Dormant (Normalized) Picea glauca cDNA clone GQ04108_P08 5', mRNA sequence	815	98	0
estPama_needle_BSC1-981-800_3	gi|157642622|gb|EX443704.1 GQ04108.B7_P08 GQ041 - Shoot tip - Dormant (Normalized) Picea glauca cDNA clone GQ04108_P08 5', mRNA sequence	632	97	4e-178
estPama_needle_BSC1-982-700_5	gi|157509738|gb|EX310971.1 GQ02801.SP6_I12 GQ028 - Cambium / phloem scrappings (Normalized library ) Picea glauca cDNA clone GQ02801_I12 3', mRNA sequence	977	99	0
estPama_needle_BSC1-982-800_3	gi|157509738|gb|EX310971.1 GQ02801.SP6_I12 GQ028 - Cambium / phloem scrappings (Normalized library ) Picea glauca cDNA clone GQ02801_I12 3', mRNA sequence	861	94	0
estPama_needle_BSC1-983-700_5	gi|292515566|gb|GW737578.1 WS04916.CR_H11 WS-CBM-34 Picea glauca cDNA clone WS04916_H11 3', mRNA sequence	606	98	2e-170
estPama_needle_BSC1-983-800_3	gi|292508523|gb|GW731316.1 WS04815.CR_C20 WS-CRD-33 Picea glauca cDNA clone WS04815_C20 3', mRNA sequence	488	94	8e-135
estPama_needle_BSC1-986-800_3	gi|166899316|gb|FD733828.1 WS03931.C21_K12 SS-B-24 Picea sitchensis cDNA clone WS03931_K12 3', mRNA sequence	483	92	4e-133
estPama_needle_BSC1-987-700_5	gi|149959784|gb|ES859813.1 WS02779.CR_I17 SS-IL-A-FL-14 Picea sitchensis cDNA clone WS02779_I17 3', mRNA sequence	968	99	0
estPama_needle_BSC1-987-800_3	gi|149959784|gb|ES859813.1 WS02779.CR_I17 SS-IL-A-FL-14 Picea sitchensis cDNA clone WS02779_I17 3', mRNA sequence	1050	96	0
estPama_needle_BSC1-989-700_5	gi|70632226|gb|DR568019.1 WS02620.BR_J06 WS-PP-N-A-12 Picea glauca cDNA clone WS02620_J06 5, mRNA sequence	353	98	4e-94
estPama_needle_BSC1-989-800_3	gi|70625028|gb|DR560821.1 WS02620.C21.1_J06 WS-PP-N-A-12 Picea glauca cDNA clone WS02620_J06 3, mRNA sequence	948	95	0
estPama_needle_BSC1-993-700_5	gi|211604949|gb|GE479482.1 GQ0196.B3_O04 GQ019: Clean ROOTS systems - P treatments Picea glauca cDNA clone GQ0196_O04 5', mRNA sequence	492	98	7e-136
estPama_needle_BSC1-994-700_5	gi|225918570|gb|GO368808.1 GQ03819.B7P1_M03 GQ038 - Stem - Active growth Picea glauca cDNA clone GQ03819_M03 5', mRNA sequence	1218	98	0
estPama_needle_BSC1-994-800_3	gi|70654903|gb|DR590160.1 WS00827.B21_M18 WS-X-N-A-9 Picea glauca cDNA clone WS00827_M18 3, mRNA sequence	645	97	0
estPama_needle_BSC1-995-700_5	gi|157584729|gb|EX385957.1 GQ03309.SP6_A23 GQ033 - Terminal leader (Normalized library) Picea glauca cDNA clone GQ03309_A23 3', mRNA sequence	420	98	2e-114
estPama_needle_BSC1-996-700_5	gi|292509915|gb|GW729174.1 WS0488.CR_F17 WS-CRD-33 Picea glauca cDNA clone WS0488_F17 3', mRNA sequence	364	99	8e-98
estPama_needle_BSc1-750-700_5	gi|149955688|gb|ES855717.1 WS02765.CR_L03 SS-IL-A-FL-14 Picea sitchensis cDNA clone WS02765_L03 3', mRNA sequence	571	99	7e-160
estPama_needle_BSc1-750-800_3	gi|149955688|gb|ES855717.1 WS02765.CR_L03 SS-IL-A-FL-14 Picea sitchensis cDNA clone WS02765_L03 3', mRNA sequence	444	92	2e-121
estPama_needle_BSc1-751-700_5	gi|218448714|gb|GH285235.1 WS0461.C21_E12 SS-BD-31 Picea sitchensis cDNA clone WS0461_E12 5', mRNA sequence	372	99	5e-100
estPama_needle_BSc1-754-700_5	gi|70635855|gb|DR571138.1 WS00728.B21_D23 WS-PS-N-A-8 Picea glauca cDNA clone WS00728_D23 3, mRNA sequence	782	96	0
estPama_needle_BSc1-754-800_3	gi|70635855|gb|DR571138.1 WS00728.B21_D23 WS-PS-N-A-8 Picea glauca cDNA clone WS00728_D23 3, mRNA sequence	394	88	2e-106
estPama_needle_BSc1-758-700_5	gi|211595890|gb|GE472870.1 GQ0034.B3.r_M16 GQ003: Vegetative buds developmental sequence Picea glauca cDNA clone GQ0034_M16 5', mRNA sequence	1138	95	0
estPama_needle_BSc1-758-800_3	gi|260189390|gb|GT122545.1 WS04712.CR_A13 SS-BD-32 Picea sitchensis cDNA clone WS04712_A13 3', mRNA sequence	1029	97	0
estPama_needle_BSc1-759-700_5	gi|70641834|gb|DR577091.1 WS00745.C21_E19 WS-PS-N-A-8 Picea glauca cDNA clone WS00745_E19 3, mRNA sequence	1519	99	0
estPama_needle_BSc1-759-800_3	gi|70284299|gb|DR517458.1 WS02746.CR_G08 SS-IL-A-FL-14 Picea sitchensis cDNA clone WS02746_G08 3, mRNA sequence	785	98	0
estPama_needle_BSc1-778-700_5	gi|292505128|gb|GW722347.1 WS02824.C21_N03 SS-IB-A-FL-13 Picea sitchensis cDNA clone WS02824_N03 5', mRNA sequence	1539	99	0
estPama_needle_BSc1-778-800_3	gi|157520955|gb|EX322186.1 GQ02818.SP6_F04 GQ028 - Cambium / phloem scrappings (Normalized library ) Picea glauca cDNA clone GQ02818_F04 3', mRNA sequence	1500	98	0
estPama_needle_BSc1-780-800_3	gi|157607200|gb|EX408424.1 GQ03602.B7_F10 GQ036 - Shoot tip - Active growth Picea glauca cDNA clone GQ03602_F10 5', mRNA sequence	226	87	1e-55
estPama_needle_BSc1-781-700_5	gi|74166366|gb|DT636296.1 EST1151227 Normalized pine embryo library, Lib_D Pinus taeda cDNA clone PIMGQ18 3' end, mRNA sequence	279	81	1e-71
estPama_needle_BSc1-785-700_5	gi|166897539|gb|FD730911.1 WS03735.C21.1_P07 SS-B-N-22 Picea sitchensis cDNA clone WS03735_P07 3', mRNA sequence	1061	99	0
estPama_needle_BSc1-785-800_3	gi|166897539|gb|FD730911.1 WS03735.C21.1_P07 SS-B-N-22 Picea sitchensis cDNA clone WS03735_P07 3', mRNA sequence	577	90	3e-161
estPama_needle_BSc1-786-700_5	gi|157566784|gb|EX368012.1 GQ03213.B7_O01 GQ032 - Shoot tip (Normalized library) Picea glauca cDNA clone GQ03213_O01 5', mRNA sequence	880	95	0
estPama_needle_BSc1-786-800_3	gi|157561237|gb|EX362468.1 GQ03205.SP6_I07 GQ032 - Shoot tip (Normalized library) Picea glauca cDNA clone GQ03205_I07 3', mRNA sequence	702	96	0
estPama_needle_BSc1-787-700_5	gi|138287151|gb|ES248336.1 WS0368.C21_H22 SS-B-N-21 Picea sitchensis cDNA clone WS0368_H22 3', mRNA sequence	1242	99	0
estPama_needle_BSc1-787-800_3	gi|211898409|gb|CO486103.2 GQ02014.TB_B06 GQ020: Clean ROOTS systems -Diurnal cycle Picea glauca cDNA clone GQ02014_B06 3', mRNA sequence	1144	96	0
estPama_needle_BSc1-789-700_5	gi|157591272|gb|EX392500.1 GQ03322.B7_N04 GQ033 - Terminal leader (Normalized library) Picea glauca cDNA clone GQ03322_N04 5', mRNA sequence	1046	97	0
estPama_needle_BSc1-790-700_5	gi|292503988|gb|GW721207.1 WS02821.C21_D24 SS-IB-A-FL-13 Picea sitchensis cDNA clone WS02821_D24 5', mRNA sequence	1310	98	0
estPama_needle_BSc1-790-800_3	gi|69377185|gb|DR472008.1 WS00955.B21_A10 IS-B-N-A-10 Picea engelmannii x Picea glauca cDNA clone WS00955_A10 3, mRNA sequence	1099	93	0
estPama_needle_BSc1-791-800_3	gi|149966476|gb|ES866501.1 WS02795.CR_G13 SS-IL-A-FL-14 Picea sitchensis cDNA clone WS02795_G13 3', mRNA sequence	309	85	7e-81
estPama_needle_BSc1-792-700_5	gi|211903378|gb|CO475392.2 GQ0069.TB_O04 GQ006: Cambium and phloem from mature trees Picea glauca cDNA clone GQ0069_O04 3', mRNA sequence	261	97	9e-67
estPama_needle_BSc1-792-800_3	gi|211903378|gb|CO475392.2 GQ0069.TB_O04 GQ006: Cambium and phloem from mature trees Picea glauca cDNA clone GQ0069_O04 3', mRNA sequence	230	94	3e-57
estPama_needle_BSc1-793-700_5	gi|157592615|gb|EX393843.1 GQ03326.B7_I14 GQ033 - Terminal leader (Normalized library) Picea glauca cDNA clone GQ03326_I14 5', mRNA sequence	1258	97	0
estPama_needle_BSc1-794-800_3	gi|49055722|gb|CO233407.1 WS0055.B21.1_M07 WS-PP-A-6 Picea glauca cDNA clone WS0055_M07 3', mRNA sequence	420	88	4e-114
estPama_needle_BSc1-797-700_5	gi|90030746|emb|AM171263.1 AM171263 K00002 Picea abies cDNA clone K0000200016D08F1, mRNA sequence	479	98	4e-132
estPama_needle_BSc1-797-800_3	gi|280980261|gb|GT886047.1 65-2-21-D12.r.5 Non-normalized library of 1 month old bare root Picea abies cDNA, mRNA sequence	302	92	1e-78
estPama_needle_BSc1-799-700_5	gi|292505446|gb|GW723778.1 WS02924.C21_K03 SS-IB-A-FL-15 Picea sitchensis cDNA clone WS02924_K03 5', mRNA sequence	675	99	0
estPama_needle_BSc1-799-800_3	gi|70652923|gb|DR588180.1 WS0347.C21_F13 WS-SE-N-A-19 Picea glauca cDNA clone WS0347_F13 3, mRNA sequence	651	98	0
estPama_needle_BSc1-800-800_3	gi|292516939|gb|GW732716.1 WS0492.CR_A16 WS-CBM-34 Picea glauca cDNA clone WS0492_A16 3', mRNA sequence	442	93	6e-121
estPama_needle_BSc1-803-700_5	gi|157629786|gb|EX430868.1 GQ03906.B7_G02 GQ039 - Stem - Dormant Picea glauca cDNA clone GQ03906_G02 5', mRNA sequence	780	97	0
estPama_needle_BSc1-810-800_3	gi|157589431|gb|EX390659.1 GQ03317.B7_N21 GQ033 - Terminal leader (Normalized library) Picea glauca cDNA clone GQ03317_N21 5', mRNA sequence	189	80	8e-45
estPama_needle_BSc1-811-700_5	gi|280980283|gb|GT886069.1 65-2-21-H04.r.1 Non-normalized library of 1 month old bare root Picea abies cDNA, mRNA sequence	104	92	3e-19
estPama_needle_BSc1-812-800_3	gi|138310584|gb|ES255274.1 WS03725.C21_L02 SS-B-N-22 Picea sitchensis cDNA clone WS03725_L02 3', mRNA sequence	250	81	5e-63
estPama_needle_BSc1-813-700_5	gi|49042136|gb|CO219821.1 WS0107.B21_N12 SS-R-N-A-11 Picea sitchensis cDNA clone WS0107_N12 3', mRNA sequence	529	99	5e-147
estPama_needle_BSc1-814-700_5	gi|225911097|gb|GO360923.1 GQ03120.SP6.r_A20 GQ031 - Xylem Scrapings (Normalized library) Picea glauca cDNA clone GQ03120_A20 3', mRNA sequence	996	97	0
estPama_needle_BSc1-814-800_3	gi|70639963|gb|DR575246.1 WS00740.C21_A17 WS-PS-N-A-8 Picea glauca cDNA clone WS00740_A17 3, mRNA sequence	902	95	0
estPama_needle_BSc1-815-700_5	gi|157637002|gb|EX438084.1 GQ04006.B7_P10 GQ040 - Shoot tip - Active growth (Normalized) Picea glauca cDNA clone GQ04006_P10 5', mRNA sequence	1312	99	0
estPama_needle_BSc1-815-800_3	gi|49024515|gb|CO212069.1 WS00923.B21_P18 IS-B-N-A-10 Picea engelmannii x Picea glauca cDNA clone WS00923_P18 3', mRNA sequence	1050	98	0
estPama_needle_BSc1-816-700_5	gi|292518787|gb|GW736255.1 WS04912.CR_O08 WS-CBM-34 Picea glauca cDNA clone WS04912_O08 3', mRNA sequence	459	92	6e-126
estPama_needle_BSc1-816-800_3	gi|49046500|gb|CO224185.1 WS01021.B21_B06 SS-R-N-A-11 Picea sitchensis cDNA clone WS01021_B06 3', mRNA sequence	268	85	1e-68
estPama_needle_BSc1-820-700_5	gi|70344474|gb|DR539059.1 WS0278.B21_K05 SS-IL-A-FL-14 Picea sitchensis cDNA clone WS0278_K05 5, mRNA sequence	1474	99	0
estPama_needle_BSc1-821-700_5	gi|70617751|gb|DR553544.1 WS03226.C21_F23 WS-MC-N-A-20 Picea glauca cDNA clone WS03226_F23 3, mRNA sequence	970	97	0
estPama_needle_BSc1-823-700_5	gi|157579436|gb|EX380664.1 GQ03302.B7_I14 GQ033 - Terminal leader (Normalized library) Picea glauca cDNA clone GQ03302_I14 5', mRNA sequence	1194	95	0
estPama_needle_BSc1-823-800_3	gi|166909139|gb|FD743244.1 WS04222.C21_M07 SS-NE-27 Picea sitchensis cDNA clone WS04222_M07 3', mRNA sequence	470	93	3e-129
estPama_needle_BSc1-824-700_5	gi|157589053|gb|EX390281.1 GQ03316.B7_N13 GQ033 - Terminal leader (Normalized library) Picea glauca cDNA clone GQ03316_N13 5', mRNA sequence	1275	97	0
estPama_needle_BSc1-825-800_3	gi|292516525|gb|GW734869.1 WS0498.CR_B24 WS-CBM-34 Picea glauca cDNA clone WS0498_B24 3', mRNA sequence	302	88	2e-78
estPama_needle_BSc1-826-800_3	gi|149955910|gb|ES855939.1 WS02766.CR_H09 SS-IL-A-FL-14 Picea sitchensis cDNA clone WS02766_H09 3', mRNA sequence	1206	96	0
estPama_needle_BSc1-828-700_5	gi|211872003|gb|DV977487.2 GQ0065.TB_G19 GQ006: Cambium and phloem from mature trees Picea glauca cDNA clone GQ0065_G19 3', mRNA sequence	1620	98	0
estPama_needle_BSc1-828-800_3	gi|157581198|gb|EX382426.1 GQ03304.SP6_H14 GQ033 - Terminal leader (Normalized library) Picea glauca cDNA clone GQ03304_H14 3', mRNA sequence	1018	97	0
estPama_needle_BSc1-830-700_5	gi|157644068|gb|EX445150.1 GQ04112.B7_N13 GQ041 - Shoot tip - Dormant (Normalized) Picea glauca cDNA clone GQ04112_N13 5', mRNA sequence	1574	98	0
estPama_needle_BSc1-830-800_3	gi|49136293|gb|CO253871.1 WS00820.B21_L04 WS-X-N-A-9 Picea glauca cDNA clone WS00820_L04 3', mRNA sequence	760	95	0
estPama_needle_BSc1-832-800_3	gi|157604680|gb|EX405904.1 GQ03514.B7_H21 GQ035 - Needles - End of season Picea glauca cDNA clone GQ03514_H21 5', mRNA sequence	739	94	0
estPama_needle_BSc1-835-800_3	gi|157598191|gb|EX399419.1 GQ03415.B7_M03 GQ034 - Needles - Mid-season Picea glauca cDNA clone GQ03415_M03 5', mRNA sequence	499	95	4e-138
estPama_needle_BSc1-839-700_5	gi|157548998|gb|EX350229.1 GQ03108.B7_P02 GQ031 - Xylem Scrapings (Normalized library) Picea glauca cDNA clone GQ03108_P02 5', mRNA sequence	1371	99	0
estPama_needle_BSc1-839-800_3	gi|157528702|gb|EX329933.1 GQ02830.SP6_G16 GQ028 - Cambium / phloem scrappings (Normalized library ) Picea glauca cDNA clone GQ02830_G16 3', mRNA sequence	883	98	0
estPama_needle_BSc1-840-700_5	gi|138314145|gb|ES256679.1 WS03729.C21_O05 SS-B-N-22 Picea sitchensis cDNA clone WS03729_O05 3', mRNA sequence	660	97	0
estPama_needle_BSc1-840-800_3	gi|70612880|gb|DR548673.1 WS03213.C21_F20 WS-MC-N-A-20 Picea glauca cDNA clone WS03213_F20 3, mRNA sequence	350	87	4e-93
estPama_needle_BSc1-841-800_3	gi|70644390|gb|DR579647.1 WS00752.C21_I01 WS-PS-N-A-8 Picea glauca cDNA clone WS00752_I01 3, mRNA sequence	800	91	0
estPama_needle_BSc1-842-700_5	gi|149967000|gb|ES867025.1 WS02797.CR_N13 SS-IL-A-FL-14 Picea sitchensis cDNA clone WS02797_N13 3', mRNA sequence	1011	97	0
estPama_needle_BSc1-842-800_3	gi|149967000|gb|ES867025.1 WS02797.CR_N13 SS-IL-A-FL-14 Picea sitchensis cDNA clone WS02797_N13 3', mRNA sequence	654	96	0
estPama_needle_BSc1-843-700_5	gi|70336905|gb|DR535411.1 WS02746.C21_C21 SS-IL-A-FL-14 Picea sitchensis cDNA clone WS02746_C21 5, mRNA sequence	1297	99	0
estPama_needle_BSc1-843-800_3	gi|70336905|gb|DR535411.1 WS02746.C21_C21 SS-IL-A-FL-14 Picea sitchensis cDNA clone WS02746_C21 5, mRNA sequence	108	97	5e-20
estPama_needle_BSc1-850-700_5	gi|70658089|gb|DR593346.1 WS00837.B21.1_M10 WS-X-N-A-9 Picea glauca cDNA clone WS00837_M10 3, mRNA sequence	885	99	0
estPama_needle_BSc1-850-800_3	gi|260189592|gb|GT122747.1 WS04712.CR_J05 SS-BD-32 Picea sitchensis cDNA clone WS04712_J05 3', mRNA sequence	710	98	0
estPama_needle_BSc1-852-700_5	gi|166906095|gb|FD739307.1 WS03946.C21_M23 SS-B-24 Picea sitchensis cDNA clone WS03946_M23 3', mRNA sequence	822	99	0
estPama_needle_BSc1-852-800_3	gi|70336138|gb|DR534771.1 WS02744.C21_E19 SS-IL-A-FL-14 Picea sitchensis cDNA clone WS02744_E19 5, mRNA sequence	800	93	0
estPama_needle_BSc1-853-700_5	gi|148808771|gb|ES659693.1 WS0387.C21_M14 SS-B-23 Picea sitchensis cDNA clone WS0387_M14 3', mRNA sequence	723	98	0
estPama_needle_BSc1-853-800_3	gi|157580605|gb|EX381833.1 GQ03303.SP6_N21 GQ033 - Terminal leader (Normalized library) Picea glauca cDNA clone GQ03303_N21 3', mRNA sequence	926	96	0
estPama_needle_BSc1-855-700_5	gi|157570011|gb|EX371239.1 GQ03221.B7_L05 GQ032 - Shoot tip (Normalized library) Picea glauca cDNA clone GQ03221_L05 5', mRNA sequence	1373	99	0
estPama_needle_BSc1-855-800_3	gi|70284733|gb|DR517605.1 WS02746.CR_N19 SS-IL-A-FL-14 Picea sitchensis cDNA clone WS02746_N19 3, mRNA sequence	1099	97	0
estPama_needle_BSc1-856-700_5	gi|292500528|gb|GW718860.1 WS02769.C21_M11 SS-IL-A-FL-14 Picea sitchensis cDNA clone WS02769_M11 5', mRNA sequence	883	97	0
estPama_needle_BSc1-856-800_3	gi|70636619|gb|DR571902.1 WS00730.B21_H06 WS-PS-N-A-8 Picea glauca cDNA clone WS00730_H06 3, mRNA sequence	1007	94	0
estPama_needle_Contig1	gi|157612277|gb|EX413501.1 GQ03616.B7_C17 GQ036 - Shoot tip - Active growth Picea glauca cDNA clone GQ03616_C17 5', mRNA sequence	1179	98	0
estPama_needle_Contig10	gi|157512976|gb|EX314207.1 GQ02806.SP6_O13 GQ028 - Cambium / phloem scrappings (Normalized library ) Picea glauca cDNA clone GQ02806_O13 3', mRNA sequence	741	99	0
estPama_needle_Contig100	gi|49025986|gb|CO213540.1 WS00929.B21_G20 IS-B-N-A-10 Picea engelmannii x Picea glauca cDNA clone WS00929_G20 3', mRNA sequence	673	97	0
estPama_needle_Contig101	gi|49053995|gb|CO231680.1 WS0051.B21_M03 WS-PP-A-6 Picea glauca cDNA clone WS0051_M03 3', mRNA sequence	693	95	0
estPama_needle_Contig102	gi|49020324|gb|CO208725.1 WS0099.B21.1_A12 IS-B-N-A-10 Picea engelmannii x Picea glauca cDNA clone WS0099_A12 3', mRNA sequence	425	92	7e-116
estPama_needle_Contig103	gi|292519306|gb|GW736774.1 WS04914.CR_E20 WS-CBM-34 Picea glauca cDNA clone WS04914_E20 3', mRNA sequence	496	91	5e-137
estPama_needle_Contig104	gi|166899991|gb|FD732482.1 WS03817.C21.1_N16 SS-B-23 Picea sitchensis cDNA clone WS03817_N16 3', mRNA sequence	654	95	0
estPama_needle_Contig105	gi|292498948|gb|GW715547.1 WS02759.C21_F07 SS-IL-A-FL-14 Picea sitchensis cDNA clone WS02759_F07 5', mRNA sequence	1003	95	0
estPama_needle_Contig106	gi|70626533|gb|DR562326.1 WS02624.C21.1_K21 WS-PP-N-A-12 Picea glauca cDNA clone WS02624_K21 3, mRNA sequence	1445	99	0
estPama_needle_Contig107	gi|70646851|gb|DR582108.1 WS0304.B21_L23 WS-SE-A-16 Picea glauca cDNA clone WS0304_L23 3, mRNA sequence	887	98	0
estPama_needle_Contig108	gi|292501582|gb|GW719616.1 WS02772.C21_C05 SS-IL-A-FL-14 Picea sitchensis cDNA clone WS02772_C05 5', mRNA sequence	1400	98	0
estPama_needle_Contig109	gi|157610401|gb|EX411625.1 GQ03611.B7_A19 GQ036 - Shoot tip - Active growth Picea glauca cDNA clone GQ03611_A19 5', mRNA sequence	1254	96	0
estPama_needle_Contig11	gi|49053226|gb|CO230911.1 WS00113.B21_G04 WS-ES-A-1 Picea glauca cDNA clone WS00113_G04 3', mRNA sequence	592	96	7e-166
estPama_needle_Contig110	gi|157618251|gb|EX419333.1 GQ03712.B7_O17 GQ037 - Shoot tip - Dormant Picea glauca cDNA clone GQ03712_O17 5', mRNA sequence	1531	98	0
estPama_needle_Contig111	gi|70319138|gb|DR528945.1 WS02729.C21_C22 SS-IL-A-FL-14 Picea sitchensis cDNA clone WS02729_C22 5, mRNA sequence	1134	99	0
estPama_needle_Contig112	gi|260189169|gb|GT125241.1 WS04719.CR_F19 SS-BD-32 Picea sitchensis cDNA clone WS04719_F19 3', mRNA sequence	1317	98	0
estPama_needle_Contig113	gi|70299637|gb|DR522477.1 WS02711.C21_N17 SS-IL-A-FL-14 Picea sitchensis cDNA clone WS02711_N17 5, mRNA sequence	1295	97	0
estPama_needle_Contig114	gi|138282261|gb|ES246023.1 WS0364.C21_A09 SS-B-N-21 Picea sitchensis cDNA clone WS0364_A09 3', mRNA sequence	195	87	1e-46
estPama_needle_Contig115	gi|138333514|gb|ES262906.1 WS0403.C21_P17 SS-S-25 Picea sitchensis cDNA clone WS0403_P17 3', mRNA sequence	403	99	2e-109
estPama_needle_Contig116	gi|149979636|gb|ES879661.1 WS02941.CR_H06 SS-IB-A-FL-15 Picea sitchensis cDNA clone WS02941_H06 3', mRNA sequence	935	97	0
estPama_needle_Contig117	gi|157631652|gb|EX432734.1 GQ03911.B7_G17 GQ039 - Stem - Dormant Picea glauca cDNA clone GQ03911_G17 5', mRNA sequence	981	98	0
estPama_needle_Contig118	gi|149964173|gb|ES864201.1 WS027102.CR_D13 SS-IL-A-FL-14 Picea sitchensis cDNA clone WS027102_D13 3', mRNA sequence	928	97	0
estPama_needle_Contig119	gi|157579745|gb|EX380973.1 GQ03302.SP6_G07 GQ033 - Terminal leader (Normalized library) Picea glauca cDNA clone GQ03302_G07 3', mRNA sequence	1070	98	0
estPama_needle_Contig12	gi|70621190|gb|DR556983.1 WS0261.B21_D22 WS-PP-N-A-12 Picea glauca cDNA clone WS0261_D22 3, mRNA sequence	664	95	0
estPama_needle_Contig120	gi|292510245|gb|GW731971.1 WS04816.CR_P17 WS-CRD-33 Picea glauca cDNA clone WS04816_P17 3', mRNA sequence	542	97	6e-151
estPama_needle_Contig121	gi|292509512|gb|GW728927.1 WS0487.CR_K20 WS-CRD-33 Picea glauca cDNA clone WS0487_K20 3', mRNA sequence	595	99	5e-167
estPama_needle_Contig122	gi|70295614|gb|DR521141.1 WS0279.BR_B09 SS-IL-A-FL-14 Picea sitchensis cDNA clone WS0279_B09 3, mRNA sequence	621	97	9e-175
estPama_needle_Contig123	gi|70645278|gb|DR580535.1 WS00755.C21_B14 WS-PS-N-A-8 Picea glauca cDNA clone WS00755_B14 3, mRNA sequence	534	92	1e-148
estPama_needle_Contig124	gi|292513125|gb|GW730909.1 WS04814.CR_B06 WS-CRD-33 Picea glauca cDNA clone WS04814_B06 3', mRNA sequence	148	97	4e-33
estPama_needle_Contig125	gi|292503711|gb|GW723356.1 WS02829.C21_F12 SS-IB-A-FL-13 Picea sitchensis cDNA clone WS02829_F12 5', mRNA sequence	1057	92	0
estPama_needle_Contig126	gi|157635239|gb|EX436321.1 GQ04002.B7_D21 GQ040 - Shoot tip - Active growth (Normalized) Picea glauca cDNA clone GQ04002_D21 5', mRNA sequence	1574	98	0
estPama_needle_Contig127	gi|70640367|gb|DR575650.1 WS00741.C21_D04 WS-PS-N-A-8 Picea glauca cDNA clone WS00741_D04 3, mRNA sequence	937	97	0
estPama_needle_Contig128	gi|292508392|gb|GW731185.1 WS04814.CR_M24 WS-CRD-33 Picea glauca cDNA clone WS04814_M24 3', mRNA sequence	881	98	0
estPama_needle_Contig129	gi|69424535|gb|DR485879.1 WS0282.B21_J07 SS-IB-A-FL-13 Picea sitchensis cDNA clone WS0282_J07 5, mRNA sequence	1105	99	0
estPama_needle_Contig13	gi|260193463|gb|GT125565.1 WS04720.CR_D21 SS-BD-32 Picea sitchensis cDNA clone WS04720_D21 3', mRNA sequence	588	99	7e-165
estPama_needle_Contig130	gi|157634940|gb|EX436022.1 GQ04001.B7_H05 GQ040 - Shoot tip - Active growth (Normalized) Picea glauca cDNA clone GQ04001_H05 5', mRNA sequence	656	95	0
estPama_needle_Contig131	gi|238891431|gb|GR222923.1 GQ03516.B7P3_F14 GQ035 - Needles - End of season Picea glauca cDNA clone GQ03516_F14 5', mRNA sequence	643	93	0
estPama_needle_Contig132	gi|292514967|gb|GW736979.1 WS04914.CR_N20 WS-CBM-34 Picea glauca cDNA clone WS04914_N20 3', mRNA sequence	795	95	0
estPama_needle_Contig133	gi|149958391|gb|ES858420.1 WS02775.CR_B01 SS-IL-A-FL-14 Picea sitchensis cDNA clone WS02775_B01 3', mRNA sequence	797	96	0
estPama_needle_Contig134	gi|70235148|gb|DR501032.1 WS02922.C21_D10 SS-IB-A-FL-15 Picea sitchensis cDNA clone WS02922_D10 5, mRNA sequence	658	98	0
estPama_needle_Contig135	gi|49062367|gb|CO240050.1 WS00712.B21_H15 WS-PS-N-A-8 Picea glauca cDNA clone WS00712_H15 3', mRNA sequence	544	95	2e-151
estPama_needle_Contig136	gi|70614065|gb|DR549858.1 WS03216.C21_K14 WS-MC-N-A-20 Picea glauca cDNA clone WS03216_K14 3, mRNA sequence	621	95	9e-175
estPama_needle_Contig137	gi|49016205|gb|CO205030.1 WS0062.B21_K14 IS-B-A-7 Picea engelmannii x Picea glauca cDNA clone WS0062_K14 3', mRNA sequence	497	94	2e-137
estPama_needle_Contig138	gi|218451704|gb|GH290090.1 WS0473.CR_F12 SS-BD-32 Picea sitchensis cDNA clone WS0473_F12 3', mRNA sequence	689	95	0
estPama_needle_Contig139	gi|70240609|gb|DR502799.1 WS0297.B21_E02 SS-IB-A-FL-15 Picea sitchensis cDNA clone WS0297_E02 5, mRNA sequence	551	96	1e-153
estPama_needle_Contig14	gi|157635309|gb|EX436391.1 GQ04002.B7_G21 GQ040 - Shoot tip - Active growth (Normalized) Picea glauca cDNA clone GQ04002_G21 5', mRNA sequence	1487	97	0
estPama_needle_Contig140	gi|292508341|gb|GW731134.1 WS04814.CR_K21 WS-CRD-33 Picea glauca cDNA clone WS04814_K21 3', mRNA sequence	407	99	2e-110
estPama_needle_Contig141	gi|70319897|gb|DR529202.1 WS02729.C21_O22 SS-IL-A-FL-14 Picea sitchensis cDNA clone WS02729_O22 5, mRNA sequence	351	94	7e-94
estPama_needle_Contig142	gi|146179904|gb|ES428650.1 pm_OSU_shoot_CD_2003-04_050C03 Douglas-fir cold deacclimating cDNA library 2003-2004 (CD_2003-04) Pseudotsuga menziesii var. menziesii cDNA clone pm_OSU_WP_CD_050_C03, mRNA sequence	335	86	1e-88
estPama_needle_Contig143	gi|149960228|gb|ES860256.1 WS02780.CR.1_N06 SS-IL-A-FL-14 Picea sitchensis cDNA clone WS02780_N06 3', mRNA sequence	1155	99	0
estPama_needle_Contig144	gi|292513868|gb|GW728258.1 WS0485.CR_N09 WS-CRD-33 Picea glauca cDNA clone WS0485_N09 3', mRNA sequence	990	96	0
estPama_needle_Contig145	gi|292497061|gb|GW716595.1 WS02762.C21_L10 SS-IL-A-FL-14 Picea sitchensis cDNA clone WS02762_L10 5', mRNA sequence	490	91	5e-135
estPama_needle_Contig146	gi|292511637|gb|GW726919.1 WS0482.CR_D07 WS-CRD-33 Picea glauca cDNA clone WS0482_D07 3', mRNA sequence	1184	98	0
estPama_needle_Contig147	gi|70620067|gb|DR555860.1 WS0327.C21_B12 WS-MC-N-A-20 Picea glauca cDNA clone WS0327_B12 3, mRNA sequence	1064	93	0
estPama_needle_Contig148	gi|218445020|gb|GH282517.1 WS0444.CR_J21 SS-BD-29 Picea sitchensis cDNA clone WS0444_J21 3', mRNA sequence	739	94	0
estPama_needle_Contig149	gi|260195833|gb|GT126675.1 WS0477.CR_D16 SS-BD-32 Picea sitchensis cDNA clone WS0477_D16 3', mRNA sequence	756	95	0
estPama_needle_Contig15	gi|292519697|gb|GW737977.1 WS0499.CR_I19 WS-CBM-34 Picea glauca cDNA clone WS0499_I19 3', mRNA sequence	686	94	0
estPama_needle_Contig150	gi|260192546|gb|GT121708.1 WS0467.CR_M10 SS-BD-31 Picea sitchensis cDNA clone WS0467_M10 3', mRNA sequence	806	97	0
estPama_needle_Contig151	gi|211604797|gb|GE479428.1 GQ0195.B3.r_N03 GQ019: Clean ROOTS systems - P treatments Picea glauca cDNA clone GQ0195_N03 5', mRNA sequence	1009	99	0
estPama_needle_Contig152	gi|148809292|gb|ES660214.1 WS03910.C21_I02 SS-B-24 Picea sitchensis cDNA clone WS03910_I02 3', mRNA sequence	797	94	0
estPama_needle_Contig153	gi|157640178|gb|EX441260.1 GQ04102.B7_H18 GQ041 - Shoot tip - Dormant (Normalized) Picea glauca cDNA clone GQ04102_H18 5', mRNA sequence	856	96	0
estPama_needle_Contig154	gi|157603815|gb|EX405039.1 GQ03512.B7_B24 GQ035 - Needles - End of season Picea glauca cDNA clone GQ03512_B24 5', mRNA sequence	422	100	5e-115
estPama_needle_Contig155	gi|292510058|gb|GW729210.1 WS0488.CR_H06 WS-CRD-33 Picea glauca cDNA clone WS0488_H06 3', mRNA sequence	760	96	0
estPama_needle_Contig156	gi|70308028|gb|DR525166.1 WS02719.B21_E03 SS-IL-A-FL-14 Picea sitchensis cDNA clone WS02719_E03 5, mRNA sequence	911	96	0
estPama_needle_Contig157	gi|157548551|gb|EX349782.1 GQ03107.SP6_L12 GQ031 - Xylem Scrapings (Normalized library) Picea glauca cDNA clone GQ03107_L12 3', mRNA sequence	907	96	0
estPama_needle_Contig158	gi|292515080|gb|GW737092.1 WS04915.CR_C16 WS-CBM-34 Picea glauca cDNA clone WS04915_C16 3', mRNA sequence	518	97	1e-143
estPama_needle_Contig159	gi|166912774|gb|FD746078.1 WS04230.C21_J11 SS-NE-27 Picea sitchensis cDNA clone WS04230_J11 3', mRNA sequence	682	97	0
estPama_needle_Contig16	gi|149953082|gb|ES853111.1 WS02757.CR_N19 SS-IL-A-FL-14 Picea sitchensis cDNA clone WS02757_N19 3', mRNA sequence	551	95	1e-153
estPama_needle_Contig160	gi|292502624|gb|GW720658.1 WS02775.C21_G24 SS-IL-A-FL-14 Picea sitchensis cDNA clone WS02775_G24 5', mRNA sequence	743	97	0
estPama_needle_Contig161	gi|166910200|gb|FD745204.1 WS04228.C21_C24 SS-NE-27 Picea sitchensis cDNA clone WS04228_C24 3', mRNA sequence	1306	97	0
estPama_needle_Contig162	gi|70301054|gb|DR522892.1 WS02713.C21_A07 SS-IL-A-FL-14 Picea sitchensis cDNA clone WS02713_A07 5, mRNA sequence	1417	98	0
estPama_needle_Contig163	gi|157594045|gb|EX395273.1 GQ03404.B7_H08 GQ034 - Needles - Mid-season Picea glauca cDNA clone GQ03404_H08 5', mRNA sequence	1310	98	0
estPama_needle_Contig164	gi|70624231|gb|DR560024.1 WS02618.C21.1_H07 WS-PP-N-A-12 Picea glauca cDNA clone WS02618_H07 3, mRNA sequence	1461	98	0
estPama_needle_Contig165	gi|78207962|gb|DV553754.1 DC05006B08 Panax ginseng cDNA library Panax ginseng cDNA, mRNA sequence	224	92	1e-55
estPama_needle_Contig166	gi|70658767|gb|DR594024.1 WS00839.B21_J02 WS-X-N-A-9 Picea glauca cDNA clone WS00839_J02 3, mRNA sequence	824	92	0
estPama_needle_Contig167	gi|166901902|gb|FD736021.1 WS03937.C21_M04 SS-B-24 Picea sitchensis cDNA clone WS03937_M04 3', mRNA sequence	869	94	0
estPama_needle_Contig168	gi|292499206|gb|GW717485.1 WS02765.C21_H10 SS-IL-A-FL-14 Picea sitchensis cDNA clone WS02765_H10 5', mRNA sequence	822	95	0
estPama_needle_Contig169	gi|148819186|gb|ES670109.1 WS04213.C21_H24 SS-NE-27 Picea sitchensis cDNA clone WS04213_H24 3', mRNA sequence	1038	95	0
estPama_needle_Contig17	gi|49058549|gb|CO236234.1 WS0022.B21_N04 WS-PS-A-2 Picea glauca cDNA clone WS0022_N04 3', mRNA sequence	510	97	2e-141
estPama_needle_Contig170	gi|292516424|gb|GW734768.1 WS0497.CR_N10 WS-CBM-34 Picea glauca cDNA clone WS0497_N10 3', mRNA sequence	1055	97	0
estPama_needle_Contig171	gi|49055779|gb|CO233464.1 WS0055.B21.1_O24 WS-PP-A-6 Picea glauca cDNA clone WS0055_O24 3', mRNA sequence	804	96	0
estPama_needle_Contig172	gi|157617665|gb|EX418747.1 GQ03711.B7_F06 GQ037 - Shoot tip - Dormant Picea glauca cDNA clone GQ03711_F06 5', mRNA sequence	787	99	0
estPama_needle_Contig173	gi|157627278|gb|EX428360.1 GQ03818.B7_I19 GQ038 - Stem - Active growth Picea glauca cDNA clone GQ03818_I19 5', mRNA sequence	804	98	0
estPama_needle_Contig174	gi|157635772|gb|EX436854.1 GQ04003.B7_K16 GQ040 - Shoot tip - Active growth (Normalized) Picea glauca cDNA clone GQ04003_K16 5', mRNA sequence	861	97	0
estPama_needle_Contig175	gi|292504971|gb|GW722190.1 WS02824.C21_E24 SS-IB-A-FL-13 Picea sitchensis cDNA clone WS02824_E24 5', mRNA sequence	1007	97	0
estPama_needle_Contig176	gi|218448201|gb|GH287907.1 WS0464.CR_H15 SS-BD-31 Picea sitchensis cDNA clone WS0464_H15 3', mRNA sequence	387	99	2e-104
estPama_needle_Contig177	gi|218453583|gb|GH288954.1 WS0472.C21_E24 SS-BD-32 Picea sitchensis cDNA clone WS0472_E24 5', mRNA sequence	551	95	1e-153
estPama_needle_Contig178	gi|292519739|gb|GW738019.1 WS0499.CR_K13 WS-CBM-34 Picea glauca cDNA clone WS0499_K13 3', mRNA sequence	599	98	4e-168
estPama_needle_Contig179	gi|260193016|gb|GT122178.1 WS04711.CR_A21 SS-BD-32 Picea sitchensis cDNA clone WS04711_A21 3', mRNA sequence	529	99	4e-147
estPama_needle_Contig18	gi|68774948|gb|DR450713.1 WS00953.BR_K03 IS-B-N-A-10 Picea engelmannii x Picea glauca cDNA clone WS00953_K03 5, mRNA sequence	1454	97	0
estPama_needle_Contig180	gi|49063900|gb|CO241583.1 WS00716.B21_B05 WS-PS-N-A-8 Picea glauca cDNA clone WS00716_B05 3', mRNA sequence	296	93	3e-77
estPama_needle_Contig181	gi|157614300|gb|EX415382.1 GQ03702.B7_E08 GQ037 - Shoot tip - Dormant Picea glauca cDNA clone GQ03702_E08 5', mRNA sequence	409	97	5e-111
estPama_needle_Contig182	gi|157517243|gb|EX318474.1 GQ02813.B7_G22 GQ028 - Cambium / phloem scrappings (Normalized library ) Picea glauca cDNA clone GQ02813_G22 5', mRNA sequence	1157	99	0
estPama_needle_Contig183	gi|166915222|gb|FD747408.1 WS0432.C21_I04 SS-NE-28 Picea sitchensis cDNA clone WS0432_I04 3', mRNA sequence	1134	96	0
estPama_needle_Contig184	gi|166900953|gb|FD733947.1 WS03931.C21_P21 SS-B-24 Picea sitchensis cDNA clone WS03931_P21 3', mRNA sequence	1027	98	0
estPama_needle_Contig185	gi|148808168|gb|ES659090.1 WS0386.C21_A02 SS-B-23 Picea sitchensis cDNA clone WS0386_A02 3', mRNA sequence	1114	98	0
estPama_needle_Contig186	gi|218450326|gb|GH285468.1 WS0461.C21_O09 SS-BD-31 Picea sitchensis cDNA clone WS0461_O09 5', mRNA sequence	1351	98	0
estPama_needle_Contig187	gi|292510274|gb|GW732000.1 WS0489.CR_B01 WS-CRD-33 Picea glauca cDNA clone WS0489_B01 3', mRNA sequence	211	89	9e-52
estPama_needle_Contig188	gi|218449884|gb|GH287392.1 WS0464.C21_B08 SS-BD-31 Picea sitchensis cDNA clone WS0464_B08 5', mRNA sequence	1528	98	0
estPama_needle_Contig189	gi|157562869|gb|EX364097.1 GQ03208.B7_B02 GQ032 - Shoot tip (Normalized library) Picea glauca cDNA clone GQ03208_B02 5', mRNA sequence	1074	93	0
estPama_needle_Contig19	gi|49052378|gb|CO230063.1 WS00110.B21_M20 WS-ES-A-1 Picea glauca cDNA clone WS00110_M20 3', mRNA sequence	344	92	2e-91
estPama_needle_Contig190	gi|157584838|gb|EX386066.1 GQ03309.SP6_F21 GQ033 - Terminal leader (Normalized library) Picea glauca cDNA clone GQ03309_F21 3', mRNA sequence	665	95	0
estPama_needle_Contig191	gi|70316589|gb|DR528081.1 WS02726.C21_K09 SS-IL-A-FL-14 Picea sitchensis cDNA clone WS02726_K09 5, mRNA sequence	616	93	5e-173
estPama_needle_Contig192	gi|156729390|gb|EV233511.1 VV_PEb08e06.g1 Vitis vinifera cv. perlette LibB Vitis vinifera cDNA, mRNA sequence	54.7	100	0.0004
estPama_needle_Contig193	gi|157513292|gb|EX314523.1 GQ02807.B7_N24 GQ028 - Cambium / phloem scrappings (Normalized library ) Picea glauca cDNA clone GQ02807_N24 5', mRNA sequence	1517	98	0
estPama_needle_Contig194	gi|292498416|gb|GW715015.1 WS02757.C21_I13 SS-IL-A-FL-14 Picea sitchensis cDNA clone WS02757_I13 5', mRNA sequence	1293	98	0
estPama_needle_Contig195	gi|70296593|gb|DR521467.1 WS0271.B21_B04 SS-IL-A-FL-14 Picea sitchensis cDNA clone WS0271_B04 5, mRNA sequence	1646	99	0
estPama_needle_Contig196	gi|157603954|gb|EX405178.1 GQ03512.B7_H22 GQ035 - Needles - End of season Picea glauca cDNA clone GQ03512_H22 5', mRNA sequence	1546	99	0
estPama_needle_Contig197	gi|157605697|gb|EX406921.1 GQ03517.B7_D20 GQ035 - Needles - End of season Picea glauca cDNA clone GQ03517_D20 5', mRNA sequence	1016	98	0
estPama_needle_Contig198	gi|49052910|gb|CO230595.1 WS00112.B21_G18 WS-ES-A-1 Picea glauca cDNA clone WS00112_G18 3', mRNA sequence	488	90	2e-134
estPama_needle_Contig199	gi|149963180|gb|ES863208.1 WS02789.CR_I18 SS-IL-A-FL-14 Picea sitchensis cDNA clone WS02789_I18 3', mRNA sequence	1146	98	0
estPama_needle_Contig2	gi|166911735|gb|FD742790.1 WS04221.C21_I04 SS-NE-27 Picea sitchensis cDNA clone WS04221_I04 3', mRNA sequence	521	97	8e-145
estPama_needle_Contig20	gi|149959053|gb|ES859082.1 WS02777.CR_E07 SS-IL-A-FL-14 Picea sitchensis cDNA clone WS02777_E07 3', mRNA sequence	296	91	3e-77
estPama_needle_Contig200	gi|218443106|gb|GH280861.1 WS0442.C21_B18 SS-BD-29 Picea sitchensis cDNA clone WS0442_B18 5', mRNA sequence	1465	97	0
estPama_needle_Contig201	gi|69447696|gb|DR493451.1 WS02922.CR_C23 SS-IB-A-FL-15 Picea sitchensis cDNA clone WS02922_C23 3, mRNA sequence	1262	95	0
estPama_needle_Contig202	gi|157548551|gb|EX349782.1 GQ03107.SP6_L12 GQ031 - Xylem Scrapings (Normalized library) Picea glauca cDNA clone GQ03107_L12 3', mRNA sequence	869	93	0
estPama_needle_Contig203	gi|70345265|gb|DR539463.1 WS0279.B21_L23 SS-IL-A-FL-14 Picea sitchensis cDNA clone WS0279_L23 5, mRNA sequence	957	96	0
estPama_needle_Contig204	gi|70656386|gb|DR591643.1 WS00831.B21_N21 WS-X-N-A-9 Picea glauca cDNA clone WS00831_N21 3, mRNA sequence	638	96	9e-180
estPama_needle_Contig205	gi|138324169|gb|ES259739.1 WS0381.C21_O10 SS-B-23 Picea sitchensis cDNA clone WS0381_O10 3', mRNA sequence	470	92	3e-129
estPama_needle_Contig206	gi|157512976|gb|EX314207.1 GQ02806.SP6_O13 GQ028 - Cambium / phloem scrappings (Normalized library ) Picea glauca cDNA clone GQ02806_O13 3', mRNA sequence	560	91	2e-156
estPama_needle_Contig207	gi|70358247|gb|DR546225.1 WS0312.B21_E09 WS-MC-A-17 Picea glauca cDNA clone WS0312_E09 3, mRNA sequence	917	99	0
estPama_needle_Contig208	gi|292510058|gb|GW729210.1 WS0488.CR_H06 WS-CRD-33 Picea glauca cDNA clone WS0488_H06 3', mRNA sequence	215	93	7e-53
estPama_needle_Contig209	gi|166903294|gb|FD736477.1 WS03939.C21.1_A07 SS-B-24 Picea sitchensis cDNA clone WS03939_A07 3', mRNA sequence	464	98	1e-127
estPama_needle_Contig21	gi|69424669|gb|DR485923.1 WS0282.B21_L08 SS-IB-A-FL-13 Picea sitchensis cDNA clone WS0282_L08 5, mRNA sequence	285	94	7e-74
estPama_needle_Contig210	gi|166903998|gb|FD739485.1 WS03947.C21_E18 SS-B-24 Picea sitchensis cDNA clone WS03947_E18 3', mRNA sequence	658	94	0
estPama_needle_Contig211	gi|157587163|gb|EX388391.1 GQ03312.SP6_K17 GQ033 - Terminal leader (Normalized library) Picea glauca cDNA clone GQ03312_K17 3', mRNA sequence	819	94	0
estPama_needle_Contig212	gi|49058593|gb|CO236278.1 WS0023.B21_B06 WS-PS-A-2 Picea glauca cDNA clone WS0023_B06 3', mRNA sequence	1050	97	0
estPama_needle_Contig213	gi|70358211|gb|DR546207.1 WS0312.B21_D07 WS-MC-A-17 Picea glauca cDNA clone WS0312_D07 3, mRNA sequence	1033	99	0
estPama_needle_Contig214	gi|157575187|gb|EX376415.1 GQ03232.B7_N21 GQ032 - Shoot tip (Normalized library) Picea glauca cDNA clone GQ03232_N21 5', mRNA sequence	1059	99	0
estPama_needle_Contig215	gi|149970852|gb|ES870877.1 WS02833.CR_E19 SS-IB-A-FL-13 Picea sitchensis cDNA clone WS02833_E19 3', mRNA sequence	963	94	0
estPama_needle_Contig216	gi|292519525|gb|GW737805.1 WS0499.CR_B10 WS-CBM-34 Picea glauca cDNA clone WS0499_B10 3', mRNA sequence	841	97	0
estPama_needle_Contig217	gi|218449920|gb|GH287428.1 WS0464.C21_C21 SS-BD-31 Picea sitchensis cDNA clone WS0464_C21 5', mRNA sequence	833	97	0
estPama_needle_Contig218	gi|157521214|gb|EX322445.1 GQ02819.B7_A20 GQ028 - Cambium / phloem scrappings (Normalized library ) Picea glauca cDNA clone GQ02819_A20 5', mRNA sequence	826	98	0
estPama_needle_Contig219	gi|292514691|gb|GW734168.1 WS0496.CR_B23 WS-CBM-34 Picea glauca cDNA clone WS0496_B23 3', mRNA sequence	896	99	0
estPama_needle_Contig22	gi|292519270|gb|GW736738.1 WS04914.CR_D07 WS-CBM-34 Picea glauca cDNA clone WS04914_D07 3', mRNA sequence	976	99	0
estPama_needle_Contig220	gi|49049813|gb|CO227498.1 WS0011.B21_K15 WS-ES-A-1 Picea glauca cDNA clone WS0011_K15 3', mRNA sequence	835	97	0
estPama_needle_Contig221	gi|49015006|gb|CO203831.1 IS0013.B21.1_F09 IS-B-A-4 Picea engelmannii x Picea glauca cDNA clone IS0013_F09 3', mRNA sequence	843	98	0
estPama_needle_Contig222	gi|157603613|gb|EX404837.1 GQ03511.B7_J10 GQ035 - Needles - End of season Picea glauca cDNA clone GQ03511_J10 5', mRNA sequence	902	99	0
estPama_needle_Contig223	gi|70255612|gb|DR507780.1 WS02720.BR_A23 SS-IL-A-FL-14 Picea sitchensis cDNA clone WS02720_A23 3, mRNA sequence	859	98	0
estPama_needle_Contig224	gi|292497430|gb|GW714869.1 WS02757.C21_A01 SS-IL-A-FL-14 Picea sitchensis cDNA clone WS02757_A01 5', mRNA sequence	551	98	1e-153
estPama_needle_Contig225	gi|70656463|gb|DR591720.1 WS00832.B21_B12 WS-X-N-A-9 Picea glauca cDNA clone WS00832_B12 3, mRNA sequence	627	96	2e-176
estPama_needle_Contig226	gi|70626889|gb|DR562682.1 WS02625.C21.1_K13 WS-PP-N-A-12 Picea glauca cDNA clone WS02625_K13 3, mRNA sequence	558	93	7e-156
estPama_needle_Contig227	gi|70344041|gb|DR538851.1 WS0278.B21_B08 SS-IL-A-FL-14 Picea sitchensis cDNA clone WS0278_B08 5, mRNA sequence	1404	99	0
estPama_needle_Contig228	gi|70240459|gb|DR502749.1 WS0297.B21_B21 SS-IB-A-FL-15 Picea sitchensis cDNA clone WS0297_B21 5, mRNA sequence	959	92	0
estPama_needle_Contig229	gi|70658062|gb|DR593319.1 WS00837.B21.1_K24 WS-X-N-A-9 Picea glauca cDNA clone WS00837_K24 3, mRNA sequence	725	92	0
estPama_needle_Contig23	gi|157568111|gb|EX369339.1 GQ03216.B7_I07 GQ032 - Shoot tip (Normalized library) Picea glauca cDNA clone GQ03216_I07 5', mRNA sequence	1044	99	0
estPama_needle_Contig230	gi|280981426|gb|GT887273.1 65-2-42-A12.r.1 Non-normalized library of 1 month old bare root Picea abies cDNA, mRNA sequence	363	96	3e-97
estPama_needle_Contig231	gi|70320759|gb|DR529492.1 WS0273.B21_M17 SS-IL-A-FL-14 Picea sitchensis cDNA clone WS0273_M17 5, mRNA sequence	604	94	9e-170
estPama_needle_Contig232	gi|157521214|gb|EX322445.1 GQ02819.B7_A20 GQ028 - Cambium / phloem scrappings (Normalized library ) Picea glauca cDNA clone GQ02819_A20 5', mRNA sequence	1277	97	0
estPama_needle_Contig233	gi|157562512|gb|EX363743.1 GQ03207.SP6_B03 GQ032 - Shoot tip (Normalized library) Picea glauca cDNA clone GQ03207_B03 3', mRNA sequence	944	93	0
estPama_needle_Contig234	gi|218452725|gb|GH288161.1 WS0471.C21_C17 SS-BD-32 Picea sitchensis cDNA clone WS0471_C17 5', mRNA sequence	1471	99	0
estPama_needle_Contig235	gi|149958962|gb|ES858991.1 WS02777.CR_A02 SS-IL-A-FL-14 Picea sitchensis cDNA clone WS02777_A02 3', mRNA sequence	1336	98	0
estPama_needle_Contig236	gi|70307067|gb|DR524845.1 WS02718.B21_G08 SS-IL-A-FL-14 Picea sitchensis cDNA clone WS02718_G08 5, mRNA sequence	1033	98	0
estPama_needle_Contig237	gi|211903928|gb|CK434804.2 GQ0063.TB_E17 GQ006: Cambium and phloem from mature trees Picea glauca cDNA clone GQ0063_E17 3', mRNA sequence	1068	98	0
estPama_needle_Contig238	gi|292513602|gb|GW727992.1 WS0485.CR_B24 WS-CRD-33 Picea glauca cDNA clone WS0485_B24 3', mRNA sequence	1088	97	0
estPama_needle_Contig239	gi|157601115|gb|EX402339.1 GQ03504.B7_L16 GQ035 - Needles - End of season Picea glauca cDNA clone GQ03504_L16 5', mRNA sequence	950	94	0
estPama_needle_Contig24	gi|69399323|gb|DR478580.1 WS02814.CR_D05 SS-IB-A-FL-13 Picea sitchensis cDNA clone WS02814_D05 3, mRNA sequence	894	95	0
estPama_needle_Contig240	gi|70357944|gb|DR546072.1 WS0311.B21_M02 WS-MC-A-17 Picea glauca cDNA clone WS0311_M02 3, mRNA sequence	1173	95	0
estPama_needle_Contig241	gi|292499018|gb|GW715617.1 WS02759.C21_I17 SS-IL-A-FL-14 Picea sitchensis cDNA clone WS02759_I17 5', mRNA sequence	815	99	0
estPama_needle_Contig242	gi|157560613|gb|EX361844.1 GQ03204.SP6_N03 GQ032 - Shoot tip (Normalized library) Picea glauca cDNA clone GQ03204_N03 3', mRNA sequence	710	96	0
estPama_needle_Contig243	gi|292501139|gb|GW719173.1 WS02770.C21_M02 SS-IL-A-FL-14 Picea sitchensis cDNA clone WS02770_M02 5', mRNA sequence	320	94	2e-84
estPama_needle_Contig244	gi|292519405|gb|GW736873.1 WS04914.CR_J05 WS-CBM-34 Picea glauca cDNA clone WS04914_J05 3', mRNA sequence	628	98	5e-177
estPama_needle_Contig245	gi|260188739|gb|GT120818.1 WS0465.CR_E02 SS-BD-31 Picea sitchensis cDNA clone WS0465_E02 3', mRNA sequence	571	95	8e-160
estPama_needle_Contig246	gi|260195225|gb|GT126869.1 WS0477.CR_M01 SS-BD-32 Picea sitchensis cDNA clone WS0477_M01 3', mRNA sequence	501	96	1e-138
estPama_needle_Contig247	gi|166903937|gb|FD738527.1 WS03944.C21_K17 SS-B-24 Picea sitchensis cDNA clone WS03944_K17 3', mRNA sequence	1022	95	0
estPama_needle_Contig248	gi|292509547|gb|GW728962.1 WS0487.CR_M08 WS-CRD-33 Picea glauca cDNA clone WS0487_M08 3', mRNA sequence	1317	98	0
estPama_needle_Contig249	gi|70359648|gb|DR546935.1 WS0314.B21_H01 WS-MC-A-17 Picea glauca cDNA clone WS0314_H01 3, mRNA sequence	1358	98	0
estPama_needle_Contig25	gi|218447258|gb|GH284688.1 WS0454.C21_I10 SS-BD-N-30 Picea sitchensis cDNA clone WS0454_I10 5', mRNA sequence	896	96	0
estPama_needle_Contig250	gi|218451754|gb|GH289737.1 WS0473.C21_G14 SS-BD-32 Picea sitchensis cDNA clone WS0473_G14 5', mRNA sequence	920	99	0
estPama_needle_Contig251	gi|157632355|gb|EX433437.1 GQ03913.B7_F18 GQ039 - Stem - Dormant Picea glauca cDNA clone GQ03913_F18 5', mRNA sequence	941	96	0
estPama_needle_Contig252	gi|166913783|gb|FD746597.1 WS04232.C21_A19 SS-NE-27 Picea sitchensis cDNA clone WS04232_A19 3', mRNA sequence	778	99	0
estPama_needle_Contig253	gi|70266453|gb|DR511466.1 WS02730.CR_F12 SS-IL-A-FL-14 Picea sitchensis cDNA clone WS02730_F12 3, mRNA sequence	795	95	0
estPama_needle_Contig254	gi|211900862|gb|DV988725.2 GQ02011.B7_C09 GQ020: Clean ROOTS systems -Diurnal cycle Picea glauca cDNA clone GQ02011_C09 3', mRNA sequence	811	96	0
estPama_needle_Contig255	gi|157610544|gb|EX411768.1 GQ03611.B7_G22 GQ036 - Shoot tip - Active growth Picea glauca cDNA clone GQ03611_G22 5', mRNA sequence	970	99	0
estPama_needle_Contig256	gi|157598332|gb|EX399560.1 GQ03416.B7_C06 GQ034 - Needles - Mid-season Picea glauca cDNA clone GQ03416_C06 5', mRNA sequence	843	96	0
estPama_needle_Contig257	gi|70322566|gb|DR530095.1 WS02731.C21_J02 SS-IL-A-FL-14 Picea sitchensis cDNA clone WS02731_J02 5, mRNA sequence	1013	99	0
estPama_needle_Contig258	gi|157567845|gb|EX369073.1 GQ03215.B7_M17 GQ032 - Shoot tip (Normalized library) Picea glauca cDNA clone GQ03215_M17 5', mRNA sequence	1646	99	0
estPama_needle_Contig259	gi|166911735|gb|FD742790.1 WS04221.C21_I04 SS-NE-27 Picea sitchensis cDNA clone WS04221_I04 3', mRNA sequence	508	98	5e-141
estPama_needle_Contig26	gi|166909317|gb|FD742993.1 WS04222.C21_B01 SS-NE-27 Picea sitchensis cDNA clone WS04222_B01 3', mRNA sequence	747	96	0
estPama_needle_Contig260	gi|157623450|gb|EX424532.1 GQ03808.B7_D05 GQ038 - Stem - Active growth Picea glauca cDNA clone GQ03808_D05 5', mRNA sequence	1033	94	0
estPama_needle_Contig261	gi|138303290|gb|ES252533.1 WS03717.C21_M01 SS-B-N-22 Picea sitchensis cDNA clone WS03717_M01 3', mRNA sequence	1397	98	0
estPama_needle_Contig262	gi|149975977|gb|ES876002.1 WS02927.CR_J14 SS-IB-A-FL-15 Picea sitchensis cDNA clone WS02927_J14 3', mRNA sequence	1476	97	0
estPama_needle_Contig263	gi|157589524|gb|EX390752.1 GQ03318.B7_B23 GQ033 - Terminal leader (Normalized library) Picea glauca cDNA clone GQ03318_B23 5', mRNA sequence	1410	98	0
estPama_needle_Contig264	gi|292514804|gb|GW734281.1 WS0496.CR_H02 WS-CBM-34 Picea glauca cDNA clone WS0496_H02 3', mRNA sequence	364	98	9e-98
estPama_needle_Contig265	gi|70282531|gb|DR516867.1 WS02744.CR_K03 SS-IL-A-FL-14 Picea sitchensis cDNA clone WS02744_K03 3, mRNA sequence	749	99	0
estPama_needle_Contig266	gi|49141042|gb|CO256295.1 WS0082.B21_K02 WS-X-N-A-9 Picea glauca cDNA clone WS0082_K02 3', mRNA sequence	638	96	9e-180
estPama_needle_Contig267	gi|70306725|gb|DR524730.1 WS02718.B21_B10 SS-IL-A-FL-14 Picea sitchensis cDNA clone WS02718_B10 5, mRNA sequence	686	97	0
estPama_needle_Contig268	gi|69422583|gb|DR485343.1 WS02817.C21_P02 SS-IB-A-FL-13 Picea sitchensis cDNA clone WS02817_P02 5, mRNA sequence	1332	96	0
estPama_needle_Contig269	gi|166907518|gb|FD740672.1 WS04215.C21_K02 SS-NE-27 Picea sitchensis cDNA clone WS04215_K02 3', mRNA sequence	1533	97	0
estPama_needle_Contig27	gi|218450654|gb|GH285132.1 WS0461.C21_A01 SS-BD-31 Picea sitchensis cDNA clone WS0461_A01 5', mRNA sequence	1002	96	0
estPama_needle_Contig270	gi|149973429|gb|ES873454.1 WS02841.CR_D13 SS-IB-A-FL-13 Picea sitchensis cDNA clone WS02841_D13 3', mRNA sequence	368	96	7e-99
estPama_needle_Contig271	gi|157617289|gb|EX418371.1 GQ03710.B7_F01 GQ037 - Shoot tip - Dormant Picea glauca cDNA clone GQ03710_F01 5', mRNA sequence	396	91	5e-107
estPama_needle_Contig272	gi|157632489|gb|EX433571.1 GQ03913.B7_L15 GQ039 - Stem - Dormant Picea glauca cDNA clone GQ03913_L15 5', mRNA sequence	527	95	2e-146
estPama_needle_Contig273	gi|292506022|gb|GW724302.1 WS02926.C21_E17 SS-IB-A-FL-15 Picea sitchensis cDNA clone WS02926_E17 5', mRNA sequence	1382	97	0
estPama_needle_Contig274	gi|157589431|gb|EX390659.1 GQ03317.B7_N21 GQ033 - Terminal leader (Normalized library) Picea glauca cDNA clone GQ03317_N21 5', mRNA sequence	1253	99	0
estPama_needle_Contig275	gi|68777241|gb|DR451875.1 WS00956.BR_N20 IS-B-N-A-10 Picea engelmannii x Picea glauca cDNA clone WS00956_N20 5, mRNA sequence	1526	99	0
estPama_needle_Contig276	gi|157543144|gb|EX344375.1 GQ03102.B7_J13 GQ031 - Xylem Scrapings (Normalized library) Picea glauca cDNA clone GQ03102_J13 5', mRNA sequence	1406	98	0
estPama_needle_Contig277	gi|157620228|gb|EX421310.1 GQ03718.B7_G12 GQ037 - Shoot tip - Dormant Picea glauca cDNA clone GQ03718_G12 5', mRNA sequence	1594	98	0
estPama_needle_Contig278	gi|149965869|gb|ES865897.1 WS02793.CR_N01 SS-IL-A-FL-14 Picea sitchensis cDNA clone WS02793_N01 3', mRNA sequence	510	86	4e-141
estPama_needle_Contig279	gi|49058461|gb|CO236146.1 WS0022.B21_O10 WS-PS-A-2 Picea glauca cDNA clone WS0022_O10 3', mRNA sequence	863	96	0
estPama_needle_Contig28	gi|149971656|gb|ES871681.1 WS02835.CR_M24 SS-IB-A-FL-13 Picea sitchensis cDNA clone WS02835_M24 3', mRNA sequence	1203	99	0
estPama_needle_Contig280	gi|157622074|gb|EX423156.1 GQ03804.B7_H23 GQ038 - Stem - Active growth Picea glauca cDNA clone GQ03804_H23 5', mRNA sequence	1094	98	0
estPama_needle_Contig281	gi|69396767|gb|DR477781.1 WS02811.CR_F10 SS-IB-A-FL-13 Picea sitchensis cDNA clone WS02811_F10 3, mRNA sequence	869	97	0
estPama_needle_Contig282	gi|292517917|gb|GW735405.1 WS04910.CR_J11 WS-CBM-34 Picea glauca cDNA clone WS04910_J11 3', mRNA sequence	883	98	0
estPama_needle_Contig283	gi|157589431|gb|EX390659.1 GQ03317.B7_N21 GQ033 - Terminal leader (Normalized library) Picea glauca cDNA clone GQ03317_N21 5', mRNA sequence	553	87	4e-154
estPama_needle_Contig284	gi|70615073|gb|DR550866.1 WS03219.C21_J03 WS-MC-N-A-20 Picea glauca cDNA clone WS03219_J03 3, mRNA sequence	806	95	0
estPama_needle_Contig285	gi|149970842|gb|ES870867.1 WS02833.CR_E09 SS-IB-A-FL-13 Picea sitchensis cDNA clone WS02833_E09 3', mRNA sequence	891	97	0
estPama_needle_Contig286	gi|70256220|gb|DR507984.1 WS02720.BR_M01 SS-IL-A-FL-14 Picea sitchensis cDNA clone WS02720_M01 3, mRNA sequence	730	90	0
estPama_needle_Contig287	gi|157621677|gb|EX422759.1 GQ03803.B7_G15 GQ038 - Stem - Active growth Picea glauca cDNA clone GQ03803_G15 5', mRNA sequence	603	99	3e-169
estPama_needle_Contig288	gi|292508533|gb|GW731326.1 WS04815.CR_D07 WS-CRD-33 Picea glauca cDNA clone WS04815_D07 3', mRNA sequence	756	96	0
estPama_needle_Contig289	gi|148812150|gb|ES663072.1 WS03919.C21_N02 SS-B-24 Picea sitchensis cDNA clone WS03919_N02 3', mRNA sequence	713	92	0
estPama_needle_Contig29	gi|211854141|gb|CO488161.2 GQ02511.B3_C22 GQ025: Annual flush SHOOTS diurnal cycle- trees Picea glauca cDNA clone GQ02511_C22 5', mRNA sequence	688	98	0
estPama_needle_Contig290	gi|260189482|gb|GT122637.1 WS04712.CR_E13 SS-BD-32 Picea sitchensis cDNA clone WS04712_E13 3', mRNA sequence	780	99	0
estPama_needle_Contig291	gi|138325410|gb|ES260349.1 WS0383.C21_N24 SS-B-23 Picea sitchensis cDNA clone WS0383_N24 3', mRNA sequence	828	92	0
estPama_needle_Contig292	gi|157637290|gb|EX438372.1 GQ04007.B7_L22 GQ040 - Shoot tip - Active growth (Normalized) Picea glauca cDNA clone GQ04007_L22 5', mRNA sequence	333	95	2e-88
estPama_needle_Contig293	gi|157597737|gb|EX398965.1 GQ03414.B7_I12 GQ034 - Needles - Mid-season Picea glauca cDNA clone GQ03414_I12 5', mRNA sequence	1247	96	0
estPama_needle_Contig295	gi|70246507|gb|DR504647.1 WS02711.CR_K12 SS-IL-A-FL-14 Picea sitchensis cDNA clone WS02711_K12 3, mRNA sequence	1123	97	0
estPama_needle_Contig296	gi|225914386|gb|GO365191.1 GQ03511.SP6.r_D01 GQ035 - Needles - End of season Picea glauca cDNA clone GQ03511_D01 3', mRNA sequence	1046	97	0
estPama_needle_Contig297	gi|70329731|gb|DR532289.1 WS02737.C21_O19 SS-IL-A-FL-14 Picea sitchensis cDNA clone WS02737_O19 5, mRNA sequence	1210	99	0
estPama_needle_Contig298	gi|157636845|gb|EX437927.1 GQ04006.B7_I18 GQ040 - Shoot tip - Active growth (Normalized) Picea glauca cDNA clone GQ04006_I18 5', mRNA sequence	1225	97	0
estPama_needle_Contig299	gi|138319245|gb|ES259140.1 WS0379.C21_C19 SS-B-N-22 Picea sitchensis cDNA clone WS0379_C19 3', mRNA sequence	852	95	0
estPama_needle_Contig3	gi|225910235|gb|GO362261.1 GQ03225.SP6.r_M23 GQ032 - Shoot tip (Normalized library) Picea glauca cDNA clone GQ03225_M23 3', mRNA sequence	523	99	2e-145
estPama_needle_Contig30	gi|138324705|gb|ES259988.1 WS0382.C21_L06 SS-B-23 Picea sitchensis cDNA clone WS0382_L06 3', mRNA sequence	671	97	0
estPama_needle_Contig300	gi|149963743|gb|ES863771.1 WS027101.CR_B02 SS-IL-A-FL-14 Picea sitchensis cDNA clone WS027101_B02 3', mRNA sequence	896	98	0
estPama_needle_Contig301	gi|157554347|gb|EX355578.1 GQ03117.B7_K17 GQ031 - Xylem Scrapings (Normalized library) Picea glauca cDNA clone GQ03117_K17 5', mRNA sequence	791	96	0
estPama_needle_Contig302	gi|292505249|gb|GW722468.1 WS02825.C21_E20 SS-IB-A-FL-13 Picea sitchensis cDNA clone WS02825_E20 5', mRNA sequence	998	98	0
estPama_needle_Contig303	gi|211867174|gb|CK439719.2 GQ0021.TB_I24 GQ002: Female cones developmental sequence Picea glauca cDNA clone GQ0021_I24 3', mRNA sequence	918	93	0
estPama_needle_Contig304	gi|70634527|gb|DR569810.1 WS02625.BR_M07 WS-PP-N-A-12 Picea glauca cDNA clone WS02625_M07 5, mRNA sequence	1044	98	0
estPama_needle_Contig305	gi|157640376|gb|EX441458.1 GQ04103.B7_A07 GQ041 - Shoot tip - Dormant (Normalized) Picea glauca cDNA clone GQ04103_A07 5', mRNA sequence	758	99	0
estPama_needle_Contig306	gi|292508375|gb|GW731168.1 WS04814.CR_M07 WS-CRD-33 Picea glauca cDNA clone WS04814_M07 3', mRNA sequence	789	99	0
estPama_needle_Contig307	gi|292501237|gb|GW719271.1 WS02771.C21_B01 SS-IL-A-FL-14 Picea sitchensis cDNA clone WS02771_B01 5', mRNA sequence	531	89	2e-147
estPama_needle_Contig308	gi|70343269|gb|DR538463.1 WS0277.B21_A08 SS-IL-A-FL-14 Picea sitchensis cDNA clone WS0277_A08 5, mRNA sequence	276	95	4e-71
estPama_needle_Contig309	gi|166911595|gb|FD745315.1 WS04228.C21_I01 SS-NE-27 Picea sitchensis cDNA clone WS04228_I01 3', mRNA sequence	278	96	1e-71
estPama_needle_Contig31	gi|70358247|gb|DR546225.1 WS0312.B21_E09 WS-MC-A-17 Picea glauca cDNA clone WS0312_E09 3, mRNA sequence	872	98	0
estPama_needle_Contig310	gi|292516509|gb|GW734853.1 WS0498.CR_B07 WS-CBM-34 Picea glauca cDNA clone WS0498_B07 3', mRNA sequence	333	97	4e-88
estPama_needle_Contig311	gi|157530158|gb|EX331389.1 GQ02902.SP6_J09 GQ029 - Xylem scrapings - AT NITE Picea glauca cDNA clone GQ02902_J09 3', mRNA sequence	468	95	9e-129
estPama_needle_Contig312	gi|157641722|gb|EX442804.1 GQ04106.B7_J05 GQ041 - Shoot tip - Dormant (Normalized) Picea glauca cDNA clone GQ04106_J05 5', mRNA sequence	1118	97	0
estPama_needle_Contig313	gi|292500965|gb|GW720977.1 WS02776.C21_H11 SS-IL-A-FL-14 Picea sitchensis cDNA clone WS02776_H11 5', mRNA sequence	1194	94	0
estPama_needle_Contig315	gi|211881176|gb|DV986045.2 GQ0207.B3_C21 GQ020: Clean ROOTS systems -Diurnal cycle Picea glauca cDNA clone GQ0207_C21 5', mRNA sequence	1197	93	0
estPama_needle_Contig316	gi|70310363|gb|DR526023.1 WS02720.B21_M01 SS-IL-A-FL-14 Picea sitchensis cDNA clone WS02720_M01 5, mRNA sequence	1171	95	0
estPama_needle_Contig317	gi|157610381|gb|EX411605.1 GQ03610.B7_P23 GQ036 - Shoot tip - Active growth Picea glauca cDNA clone GQ03610_P23 5', mRNA sequence	442	98	5e-121
estPama_needle_Contig318	gi|149963854|gb|ES863882.1 WS027101.CR_F18 SS-IL-A-FL-14 Picea sitchensis cDNA clone WS027101_F18 3', mRNA sequence	961	95	0
estPama_needle_Contig319	gi|70622669|gb|DR558462.1 WS02614.B21_C06 WS-PP-N-A-12 Picea glauca cDNA clone WS02614_C06 3, mRNA sequence	904	97	0
estPama_needle_Contig32	gi|292510585|gb|GW732311.1 WS0489.CR_O18 WS-CRD-33 Picea glauca cDNA clone WS0489_O18 3', mRNA sequence	939	99	0
estPama_needle_Contig320	gi|157518758|gb|EX319989.1 GQ02815.SP6_D03 GQ028 - Cambium / phloem scrappings (Normalized library ) Picea glauca cDNA clone GQ02815_D03 3', mRNA sequence	1026	93	0
estPama_needle_Contig321	gi|70638124|gb|DR573407.1 WS00734.B21_N01 WS-PS-N-A-8 Picea glauca cDNA clone WS00734_N01 3, mRNA sequence	907	98	0
estPama_needle_Contig322	gi|157514027|gb|EX315258.1 GQ02808.SP6_A23 GQ028 - Cambium / phloem scrappings (Normalized library ) Picea glauca cDNA clone GQ02808_A23 3', mRNA sequence	987	95	0
estPama_needle_Contig324	gi|157623630|gb|EX424712.1 GQ03808.B7_K23 GQ038 - Stem - Active growth Picea glauca cDNA clone GQ03808_K23 5', mRNA sequence	881	97	0
estPama_needle_Contig325	gi|292516939|gb|GW732716.1 WS0492.CR_A16 WS-CBM-34 Picea glauca cDNA clone WS0492_A16 3', mRNA sequence	641	97	0
estPama_needle_Contig326	gi|157630560|gb|EX431642.1 GQ03908.B7_H23 GQ039 - Stem - Dormant Picea glauca cDNA clone GQ03908_H23 5', mRNA sequence	630	99	1e-177
estPama_needle_Contig327	gi|148815075|gb|ES665997.1 WS03929.C21_G14 SS-B-24 Picea sitchensis cDNA clone WS03929_G14 3', mRNA sequence	562	92	6e-157
estPama_needle_Contig328	gi|157589195|gb|EX390423.1 GQ03317.B7_D19 GQ033 - Terminal leader (Normalized library) Picea glauca cDNA clone GQ03317_D19 5', mRNA sequence	1463	95	0
estPama_needle_Contig329	gi|49014701|gb|CO203526.1 IS0012.B21.1_H05 IS-B-A-4 Picea engelmannii x Picea glauca cDNA clone IS0012_H05 3', mRNA sequence	996	95	0
[truncated: 240 more rows]
